# Supplementary material for: Cellular and immune adaptations at the maternal-fetal interface in bats
Source: Cell Rep. Author manuscript; Available in PMC 2026 Apr 16. (PMC13084540; doi:10.1016/j.celrep.2025.116645)
Supplement: Supplemental materials [file NIHMS2160197-supplement-Supplemental_materials.zip]

Archive with 17 entries (17 files):
- 1-s2.0-S2211124725014172-mmc2.xlsx
- 1-s2.0-S2211124725014172-mmc15.mp4
- 1-s2.0-S2211124725014172-mmc16.mp4
- 1-s2.0-S2211124725014172-mmc1.pdf
- 1-s2.0-S2211124725014172-mmc3.xlsx
- 1-s2.0-S2211124725014172-mmc4.xlsx
- 1-s2.0-S2211124725014172-mmc6.xlsx
- 1-s2.0-S2211124725014172-mmc7.xlsx
- 1-s2.0-S2211124725014172-mmc9.xlsx
- 1-s2.0-S2211124725014172-mmc8.xlsx
- 1-s2.0-S2211124725014172-mmc5.xlsx
- 1-s2.0-S2211124725014172-mmc10.xlsx
- 1-s2.0-S2211124725014172-mmc11.xlsx
- 1-s2.0-S2211124725014172-mmc12.xlsx
- 1-s2.0-S2211124725014172-mmc13.xlsx
- 1-s2.0-S2211124725014172-mmc14.xlsx
- 1-s2.0-S2211124725014172-mmc17.pdf
