# Supplementary material for: Cellular and immune adaptations at the maternal-fetal interface in bats
Source: Cell Rep. Author manuscript; Available in PMC 2026 Apr 16. (PMC13084540; doi:10.1016/j.celrep.2025.116645)
Supplement: Supplemental materials [file NIHMS2160197-supplement-Supplemental_materials.zip › 1-s2.0-S2211124725014172-mmc2.xlsx]

## Sheet: Sheet 1 - Table S1. Jfb Placent
Table S1. Jfb Placental snRNA-seq Marker Genes
	p_val	avg_log2FC	pct.1	pct.2	p_val_adj	cluster	gene	LOC gene descrption	Coding vs Non-coding
IQGAP3	0	5.9305	0.863	0.023	0	TB-p	IQGAP3
TOP2A	0	5.78654	0.881	0.042	0	TB-p	TOP2A
BUB1B	0	5.81004	0.854	0.033	0	TB-p	BUB1B
KIF11	0	5.19485	0.84	0.044	0	TB-p	KIF11
PRC1	0	5.27083	0.822	0.035	0	TB-p	PRC1
NDC80	0	5.21657	0.817	0.04	0	TB-p	NDC80
ANLN	0	5.75351	0.776	0.025	0	TB-p	ANLN
TTK	0	5.33582	0.785	0.034	0	TB-p	TTK
CENPE	0	4.82394	0.817	0.067	0	TB-p	CENPE
NCAPD2	0	4.13548	0.854	0.106	0	TB-p	NCAPD2
MKI67	0	5.04241	0.781	0.036	0	TB-p	MKI67
KNL1	0	4.81631	0.804	0.06	0	TB-p	KNL1
LMNB1	0	4.47598	0.795	0.064	0	TB-p	LMNB1
CIT	0	5.25592	0.758	0.032	0	TB-p	CIT
CKAP2	0	5.47695	0.753	0.028	0	TB-p	CKAP2
KIF4A	0	4.90394	0.772	0.05	0	TB-p	KIF4A
KNTC1	0	3.93955	0.804	0.089	0	TB-p	KNTC1
MELK	0	4.91202	0.735	0.036	0	TB-p	MELK
DEPDC1	0	5.44106	0.712	0.021	0	TB-p	DEPDC1
KIF15	0	5.15459	0.712	0.026	0	TB-p	KIF15
KIF23	0	5.30544	0.717	0.033	0	TB-p	KIF23
NCAPH	0	5.16185	0.699	0.03	0	TB-p	NCAPH
UHRF1	0	3.81967	0.717	0.065	0	TB-p	UHRF1
CDK1	0	4.94956	0.667	0.028	0	TB-p	CDK1
CKAP2L	0	5.89532	0.653	0.016	0	TB-p	CKAP2L
WDR62	0	4.88758	0.662	0.031	0	TB-p	WDR62
MASTL	0	5.23312	0.653	0.023	0	TB-p	MASTL
MCM10	0	4.612	0.667	0.041	0	TB-p	MCM10
KIFC1	0	4.87947	0.635	0.029	0	TB-p	KIFC1
STIL	0	4.2679	0.644	0.047	0	TB-p	STIL
NUSAP1	0	4.97471	0.612	0.027	0	TB-p	NUSAP1
PLK4	0	4.50469	0.616	0.036	0	TB-p	PLK4
ASPM	0	5.75816	0.584	0.019	0	TB-p	ASPM
LOC119040259	0	4.53968	0.589	0.038	0	TB-p	LOC119040259	neuroendocrine protein 7B2
HJURP	0	5.44344	0.562	0.014	0	TB-p	HJURP
PRR11	0	4.46413	0.575	0.038	0	TB-p	PRR11
CLSPN	0	4.23818	0.557	0.035	0	TB-p	CLSPN
DSN1	0	4.47116	0.553	0.036	0	TB-p	DSN1
NUF2	0	4.94533	0.539	0.024	0	TB-p	NUF2
CCNF	0	5.65196	0.525	0.016	0	TB-p	CCNF
SKA1	0	4.76398	0.525	0.02	0	TB-p	SKA1
PARPBP	0	5.95555	0.502	0.01	0	TB-p	PARPBP
DEPDC1B	0	4.58909	0.498	0.027	0	TB-p	DEPDC1B
PLK1	0	4.45331	0.493	0.03	0	TB-p	PLK1
MND1	0	4.50819	0.479	0.022	0	TB-p	MND1
KIF14	0	5.32203	0.47	0.014	0	TB-p	KIF14
LOC128626322	0	4.73143	0.475	0.021	0	TB-p	LOC128626322	protein ZGRF1-like
KIF20A	0	5.68349	0.461	0.011	0	TB-p	KIF20A
NEIL3	0	4.97166	0.461	0.015	0	TB-p	NEIL3
ZNF367	0	4.58164	0.466	0.026	0	TB-p	ZNF367
TICRR	0	4.53258	0.452	0.02	0	TB-p	TICRR
KIF18B	0	6.15096	0.438	0.007	0	TB-p	KIF18B
CEP55	0	5.01258	0.406	0.017	0	TB-p	CEP55
FANCA	0	4.31202	0.411	0.022	0	TB-p	FANCA
KIF2C	0	4.76983	0.397	0.018	0	TB-p	KIF2C
GTSE1	0	5.76669	0.374	0.008	0	TB-p	GTSE1
CDC25C	0	6.03098	0.37	0.006	0	TB-p	CDC25C
TROAP	0	5.50663	0.37	0.008	0	TB-p	TROAP
FOXM1	0	5.58221	0.37	0.009	0	TB-p	FOXM1
CUNH5orf34	0	4.83295	0.374	0.015	0	TB-p	CUNH5orf34
CCNB2	0	4.6577	0.374	0.017	0	TB-p	CCNB2
LOC119037530	0	4.73219	0.365	0.014	0	TB-p	LOC119037530	uncharacterized LOC119037530	lncRNA
E2F8	0	5.39015	0.324	0.009	0	TB-p	E2F8
ERCC6L	0	4.91273	0.311	0.011	0	TB-p	ERCC6L
SGO1	0	4.77828	0.311	0.012	0	TB-p	SGO1
CENPK	1.53e-306	4.19359	0.475	0.029	3.29e-302	TB-p	CENPK
CDKN3	7.63e-302	4.68611	0.365	0.018	1.65e-297	TB-p	CDKN3
CDC45	5.26e-300	4.03486	0.539	0.039	1.13e-295	TB-p	CDC45
SGO2	2.81e-293	4.00609	0.863	0.114	6.05e-289	TB-p	SGO2
BRCA1	1.43e-290	3.74877	0.744	0.079	3.08e-286	TB-p	BRCA1
CDCA2	5.94e-289	3.97512	0.708	0.073	1.28e-284	TB-p	CDCA2
CIP2A	3.97e-286	4.08226	0.612	0.054	8.57e-282	TB-p	CIP2A
CDCA5	6.83e-285	4.19669	0.438	0.027	1.47e-280	TB-p	CDCA5
DTL	1.17e-282	3.86561	0.781	0.092	2.53e-278	TB-p	DTL
RAD51	2.28e-282	4.05552	0.479	0.032	4.92e-278	TB-p	RAD51
CCNB1	2.32e-279	4.99985	0.347	0.017	5e-275	TB-p	CCNB1
NEK2	1.16e-276	4.84228	0.256	0.009	2.51e-272	TB-p	NEK2
SPAG5	1.53e-275	4.20893	0.452	0.03	3.29e-271	TB-p	SPAG5
ZGRF1	3.03e-275	4.64089	0.26	0.01	6.53e-271	TB-p	ZGRF1
MIS18BP1	1.41e-270	4.14425	0.831	0.115	3.04e-266	TB-p	MIS18BP1
MTFR2	5.26e-263	4.12023	0.416	0.026	1.13e-258	TB-p	MTFR2
PBK	1.14e-258	4.57487	0.352	0.019	2.46e-254	TB-p	PBK
FANCM	4.27e-254	3.63038	0.612	0.059	9.2e-250	TB-p	FANCM
H1-5	7.02e-252	4.53902	0.361	0.021	1.51e-247	TB-p	H1-5
DIAPH3	7.19e-251	4.75719	0.941	0.188	1.55e-246	TB-p	DIAPH3
ECT2	2.19e-249	4.17333	0.854	0.135	4.73e-245	TB-p	ECT2
RAD51AP1	3.12e-248	3.69212	0.607	0.06	6.72e-244	TB-p	RAD51AP1
E2F7	3.37e-248	4.12619	0.502	0.041	7.26e-244	TB-p	E2F7
HMMR	3.9e-247	3.86833	0.699	0.082	8.4e-243	TB-p	HMMR
ESPL1	1.67e-241	4.37236	0.361	0.021	3.6e-237	TB-p	ESPL1
CENPF	2.08e-240	4.87237	0.489	0.041	4.48e-236	TB-p	CENPF
ORC1	2.4e-239	3.78251	0.489	0.04	5.18e-235	TB-p	ORC1
DLGAP5	1.07e-236	3.99832	0.726	0.096	2.31e-232	TB-p	DLGAP5
LOC128627457	1.52e-228	4.14589	0.374	0.024	3.28e-224	TB-p	LOC128627457	uncharacterized LOC128627457	lncRNA
SPC25	3.7e-225	4.49305	0.269	0.013	7.98e-221	TB-p	SPC25
CDCA8	1.49e-224	3.6586	0.406	0.029	3.22e-220	TB-p	CDCA8
NCAPG2	6.68e-219	3.62612	0.767	0.113	1.44e-214	TB-p	NCAPG2
PHF19	6.68e-219	3.71467	0.411	0.03	1.44e-214	TB-p	PHF19
KIF24	9.8e-211	3.50559	0.584	0.064	2.11e-206	TB-p	KIF24
CENPN	4.83e-210	3.35004	0.68	0.089	1.04e-205	TB-p	CENPN
FBXO5	1.34e-206	3.74064	0.416	0.033	2.89e-202	TB-p	FBXO5
LOC119056798	2.35e-206	4.62508	0.26	0.013	5.08e-202	TB-p	LOC119056798	centromere protein F-like
POLQ	1.96e-202	3.80565	0.895	0.193	4.24e-198	TB-p	POLQ
LOC128627496	5e-201	4.23192	0.306	0.018	1.08e-196	TB-p	LOC128627496	protein NYNRIN-like
KIF22	2.76e-199	3.92388	0.388	0.03	5.95e-195	TB-p	KIF22
CKS2	6.28e-195	3.80751	0.402	0.033	1.36e-190	TB-p	CKS2
BIRC5	2.99e-191	3.66599	0.397	0.032	6.44e-187	TB-p	BIRC5
EME1	1.2e-189	3.59904	0.447	0.041	2.58e-185	TB-p	EME1
RAD54L	6.92e-187	3.45961	0.53	0.059	1.49e-182	TB-p	RAD54L
TPX2	2.08e-186	3.47756	0.868	0.184	4.5e-182	TB-p	TPX2
MYBL2	1.16e-183	3.50515	0.466	0.046	2.51e-179	TB-p	MYBL2
DNA2	2.42e-180	3.1559	0.813	0.154	5.22e-176	TB-p	DNA2
KIF18A	5.83e-178	3.60524	0.539	0.065	1.26e-173	TB-p	KIF18A
CHAF1A	4.82e-177	3.10489	0.662	0.097	1.04e-172	TB-p	CHAF1A
ATAD2	1.34e-176	3.48497	0.9	0.216	2.88e-172	TB-p	ATAD2
LOC128628194	2.69e-176	3.96108	0.913	0.254	5.79e-172	TB-p	LOC128628194	endogenous retrovirus group S71 member 1 Env polyprotein-like
RAD54B	4.36e-176	3.44637	0.68	0.107	9.4e-172	TB-p	RAD54B
GEN1	6.16e-169	3.10798	0.776	0.147	1.33e-164	TB-p	GEN1
RACGAP1	2.71e-165	3.032	0.731	0.13	5.84e-161	TB-p	RACGAP1
TACC3	5.42e-165	3.77925	0.32	0.024	1.17e-160	TB-p	TACC3
CCDC14	2e-164	3.1113	0.621	0.091	4.31e-160	TB-p	CCDC14
BUB1	1.62e-160	3.55521	0.776	0.163	3.49e-156	TB-p	BUB1
ESCO2	1.41e-158	3.59704	0.306	0.023	3.04e-154	TB-p	ESCO2
DDIAS	2.99e-154	3.22725	0.511	0.065	6.45e-150	TB-p	DDIAS
CHEK2	2.94e-153	3.49949	0.516	0.068	6.35e-149	TB-p	CHEK2
SMC2	7.73e-153	2.95693	0.845	0.195	1.67e-148	TB-p	SMC2
CHAF1B	1.22e-152	3.58421	0.37	0.035	2.63e-148	TB-p	CHAF1B
AUNIP	2.72e-151	3.44001	0.384	0.038	5.87e-147	TB-p	AUNIP
NCAPG	2.92e-147	3.22522	0.543	0.077	6.3e-143	TB-p	NCAPG
ATAD5	1.69e-144	2.83596	0.845	0.209	3.64e-140	TB-p	ATAD5
PASK	1.76e-141	3.55425	0.329	0.029	3.79e-137	TB-p	PASK
NSD2	5.55e-140	3.10243	0.658	0.122	1.2e-135	TB-p	NSD2
PKMYT1	1.28e-135	3.02681	0.466	0.06	2.77e-131	TB-p	PKMYT1
MXD3	1.69e-133	3.94761	0.269	0.021	3.65e-129	TB-p	MXD3
TRIP13	4.15e-132	3.2919	0.37	0.04	8.95e-128	TB-p	TRIP13
BRIP1	1.79e-131	2.66805	0.781	0.179	3.85e-127	TB-p	BRIP1
E2F1	2.7e-131	3.23443	0.397	0.046	5.82e-127	TB-p	E2F1
CENPI	4.36e-131	2.95647	0.79	0.202	9.41e-127	TB-p	CENPI
RRM2	1.34e-130	3.74137	0.251	0.019	2.89e-126	TB-p	RRM2
FIRRM	5.51e-130	2.83862	0.616	0.107	1.19e-125	TB-p	FIRRM
INCENP	2.89e-129	3.01552	0.511	0.076	6.23e-125	TB-p	INCENP
BLM	5.17e-129	2.81374	0.744	0.166	1.11e-124	TB-p	BLM
FANCC	3.63e-128	2.93962	0.89	0.291	7.83e-124	TB-p	FANCC
SPDL1	6.56e-125	3.41112	0.333	0.034	1.42e-120	TB-p	SPDL1
KIF20B	1.27e-122	2.97661	0.845	0.258	2.73e-118	TB-p	KIF20B
DDX11	1.31e-122	2.72599	0.785	0.207	2.83e-118	TB-p	DDX11
RPA2	6.59e-121	2.84491	0.589	0.106	1.42e-116	TB-p	RPA2
GINS1	2.69e-116	2.57676	0.772	0.2	5.8e-112	TB-p	GINS1
SMC4	5.49e-115	2.73211	0.932	0.415	1.18e-110	TB-p	SMC4
SANBR	2.83e-113	2.68366	0.776	0.206	6.1e-109	TB-p	SANBR
POLE	2.18e-109	2.84031	0.452	0.068	4.7e-105	TB-p	POLE
LIN9	2.31e-109	2.5155	0.589	0.113	4.97e-105	TB-p	LIN9
G2E3	4.14e-107	2.72253	0.685	0.162	8.93e-103	TB-p	G2E3
STMN1	3.55e-105	2.64452	0.589	0.118	7.66e-101	TB-p	STMN1
AURKA	6.55e-104	3.2211	0.342	0.042	1.41e-99	TB-p	AURKA
MMS22L	1.5e-102	2.76639	0.58	0.116	3.23e-98	TB-p	MMS22L
CDC6	1.44e-100	3.41793	0.283	0.03	3.11e-96	TB-p	CDC6
SYCE2	8.75e-100	3.20666	0.26	0.026	1.89e-95	TB-p	SYCE2
TIMELESS	2.36e-99	2.62883	0.58	0.121	5.09e-95	TB-p	TIMELESS
GINS4	2.45e-98	3.22892	0.274	0.029	5.27e-94	TB-p	GINS4
TYMS	1.22e-95	2.5492	0.543	0.105	2.63e-91	TB-p	TYMS
RBL1	4.09e-95	2.27336	0.799	0.251	8.81e-91	TB-p	RBL1
SCML2	9.39e-95	3.09156	0.256	0.026	2.02e-90	TB-p	SCML2
GAS2L3	1.3e-91	2.48091	0.58	0.126	2.8e-87	TB-p	GAS2L3
FANCI	5.03e-91	2.33045	0.689	0.187	1.08e-86	TB-p	FANCI
DUT	1.2e-90	2.41314	0.589	0.131	2.59e-86	TB-p	DUT
OIP5	1.16e-89	2.62343	0.457	0.081	2.5e-85	TB-p	OIP5
WDR76	3.67e-89	2.3415	0.63	0.153	7.92e-85	TB-p	WDR76
CEP192	4.94e-87	2.15427	0.945	0.624	1.07e-82	TB-p	CEP192
SASS6	5.76e-87	2.04857	0.781	0.243	1.24e-82	TB-p	SASS6
DMRT1	8.08e-87	3.04745	0.53	0.12	1.74e-82	TB-p	DMRT1
CDC25A	1.66e-85	3.21132	0.279	0.034	3.58e-81	TB-p	CDC25A
FAM111A	2.31e-85	3.05365	0.347	0.051	4.98e-81	TB-p	FAM111A
MCPH1	5.26e-85	2.29685	0.658	0.168	1.13e-80	TB-p	MCPH1
POC1A	1.26e-83	3.24886	0.256	0.029	2.73e-79	TB-p	POC1A
MPHOSPH9	1.11e-82	2.23277	0.726	0.228	2.39e-78	TB-p	MPHOSPH9
CEP152	1.52e-82	2.15068	0.721	0.217	3.27e-78	TB-p	CEP152
NEMP1	4.5e-81	2.75507	0.315	0.044	9.7e-77	TB-p	NEMP1
WEE1	5.07e-81	2.11672	0.653	0.173	1.09e-76	TB-p	WEE1
TERF1	5.24e-81	2.25698	0.699	0.206	1.13e-76	TB-p	TERF1
CDCA7	1.45e-79	2.82211	0.475	0.098	3.13e-75	TB-p	CDCA7
CCNE2	4.27e-79	3.45809	0.251	0.03	9.2e-75	TB-p	CCNE2
NSL1	7.88e-79	2.69279	0.384	0.066	1.7e-74	TB-p	NSL1
LOC119042272	9.52e-79	2.60953	0.612	0.163	2.05e-74	TB-p	LOC119042272	syncytin-2-like
HMGB2	1.87e-78	2.23016	0.644	0.176	4.04e-74	TB-p	HMGB2
RGS3	3.09e-78	2.01546	0.58	0.138	6.65e-74	TB-p	RGS3
FANCB	1.29e-76	2.54471	0.553	0.133	2.77e-72	TB-p	FANCB
BRCA2	1.49e-76	2.07194	0.799	0.298	3.22e-72	TB-p	BRCA2
MTBP	1.01e-75	2.15659	0.562	0.134	2.18e-71	TB-p	MTBP
LIG1	1.5e-74	2.46447	0.466	0.098	3.23e-70	TB-p	LIG1
CEP78	2.73e-74	2.22776	0.516	0.116	5.89e-70	TB-p	CEP78
CEP164	6.47e-74	2.10571	0.772	0.284	1.39e-69	TB-p	CEP164
FAR2	6.91e-74	2.15448	0.658	0.195	1.49e-69	TB-p	FAR2
CDC20	1.25e-73	2.92807	0.301	0.045	2.69e-69	TB-p	CDC20
CENPQ	1.33e-73	2.35373	0.37	0.063	2.86e-69	TB-p	CENPQ
RMI2	1.04e-72	2.49542	0.37	0.064	2.24e-68	TB-p	RMI2
CKAP5	1.4e-72	2.12493	0.913	0.528	3.03e-68	TB-p	CKAP5
CENPJ	2.66e-72	2.11959	0.694	0.217	5.74e-68	TB-p	CENPJ
POLE2	3.89e-72	2.4675	0.393	0.072	8.39e-68	TB-p	POLE2
PRIM1	1e-71	2.37395	0.557	0.143	2.16e-67	TB-p	PRIM1
CD109	1.85e-70	2.57277	0.434	0.091	3.99e-66	TB-p	CD109
CEP128	3.45e-70	1.89137	0.726	0.244	7.44e-66	TB-p	CEP128
TIPIN	1.16e-68	2.11027	0.543	0.137	2.51e-64	TB-p	TIPIN
POLA2	2.58e-68	2.09573	0.584	0.157	5.56e-64	TB-p	POLA2
VRK1	6.2e-68	1.7579	0.849	0.379	1.34e-63	TB-p	VRK1
BRME1	6.75e-68	2.72336	0.338	0.059	1.46e-63	TB-p	BRME1
LOC119054095	1.03e-67	2.11576	0.562	0.149	2.23e-63	TB-p	LOC119054095	histone H2A.Z
RRM1	1.59e-67	1.9195	0.849	0.404	3.42e-63	TB-p	RRM1
TUBB6	1.89e-67	2.38913	0.452	0.1	4.08e-63	TB-p	TUBB6
HELLS	2.84e-67	1.99002	0.849	0.386	6.12e-63	TB-p	HELLS
PROSER3	4.53e-67	2.43227	0.393	0.077	9.76e-63	TB-p	PROSER3
MECOM	1.22e-66	1.33817	0.895	0.356	2.63e-62	TB-p	MECOM
ZWILCH	2.11e-66	1.98776	0.644	0.193	4.54e-62	TB-p	ZWILCH
EFCAB11	4.27e-66	2.07992	0.479	0.109	9.21e-62	TB-p	EFCAB11
ATP10A	1.65e-65	1.99757	0.648	0.203	3.56e-61	TB-p	ATP10A
CCDC18	2.01e-65	2.11938	0.749	0.286	4.33e-61	TB-p	CCDC18
KNSTRN	2.26e-64	2.7055	0.384	0.077	4.88e-60	TB-p	KNSTRN
RFC4	1.21e-63	2.11311	0.507	0.128	2.6e-59	TB-p	RFC4
NDC1	1.51e-63	2.03798	0.703	0.25	3.25e-59	TB-p	NDC1
CENPH	1.52e-63	2.71851	0.265	0.039	3.28e-59	TB-p	CENPH
DSCC1	2.69e-63	2.56434	0.333	0.06	5.81e-59	TB-p	DSCC1
PSMC3IP	2.86e-62	2.43686	0.479	0.119	6.16e-58	TB-p	PSMC3IP
PABIR2	4.95e-62	1.9306	0.635	0.195	1.07e-57	TB-p	PABIR2
SGPP2	9.6e-62	2.59462	0.274	0.043	2.07e-57	TB-p	SGPP2
TOPBP1	3.07e-61	1.76581	0.795	0.341	6.62e-57	TB-p	TOPBP1
HAUS8	3.24e-61	2.23624	0.434	0.097	6.99e-57	TB-p	HAUS8
CNTROB	2.82e-60	2.08549	0.543	0.151	6.08e-56	TB-p	CNTROB
PTN	4.71e-60	2.54161	0.379	0.079	1.01e-55	TB-p	PTN
CEP85	5.38e-60	1.94297	0.516	0.135	1.16e-55	TB-p	CEP85
UNG	7.16e-60	2.14356	0.416	0.091	1.54e-55	TB-p	UNG
EXO1	8.95e-60	2.35015	0.333	0.062	1.93e-55	TB-p	EXO1
BARD1	2.29e-59	2.07985	0.616	0.195	4.95e-55	TB-p	BARD1
SPC24	5.18e-59	2.03593	0.498	0.128	1.12e-54	TB-p	SPC24
CENPP	2.32e-58	1.78832	0.909	0.593	5e-54	TB-p	CENPP
SKA3	6.11e-58	2.78257	0.251	0.039	1.32e-53	TB-p	SKA3
CHEK1	1.76e-57	2.15654	0.466	0.116	3.8e-53	TB-p	CHEK1
GPSM2	2.97e-57	2.09557	0.543	0.157	6.41e-53	TB-p	GPSM2
MTHFD2	5.89e-57	2.41177	0.274	0.045	1.27e-52	TB-p	MTHFD2
NASP	3.01e-56	1.69072	0.79	0.352	6.49e-52	TB-p	NASP
RFC3	1.29e-55	2.30969	0.32	0.06	2.79e-51	TB-p	RFC3
EZH2	2.3e-55	1.66019	0.868	0.452	4.96e-51	TB-p	EZH2
KCNC2	2.48e-55	2.65437	0.32	0.063	5.35e-51	TB-p	KCNC2
LOC128626000	9.28e-55	1.99115	0.479	0.125	2e-50	TB-p	LOC128626000	uncharacterized LOC128626000	lncRNA
NAV2	4.37e-54	2.25505	0.662	0.249	9.42e-50	TB-p	NAV2
BORA	4.78e-54	2.31204	0.507	0.147	1.03e-49	TB-p	BORA
LOC128625967	3.42e-53	2.29334	0.374	0.085	7.38e-49	TB-p	LOC128625967	histone-lysine N-methyltransferase PRDM9-like
KIAA1328	1.38e-52	1.84417	0.676	0.249	2.97e-48	TB-p	KIAA1328
TTF2	1.41e-52	1.8942	0.571	0.18	3.05e-48	TB-p	TTF2
CDC27	3.73e-52	1.48872	0.858	0.461	8.04e-48	TB-p	CDC27
AFAP1L1	1.14e-51	1.54337	0.58	0.175	2.47e-47	TB-p	AFAP1L1
MCM4	1.54e-51	2.26011	0.402	0.098	3.32e-47	TB-p	MCM4
TM4SF18	1.01e-50	2.41968	0.32	0.065	2.18e-46	TB-p	TM4SF18
DBF4	1.02e-50	1.63567	0.808	0.388	2.2e-46	TB-p	DBF4
NUP155	2.08e-50	1.92601	0.584	0.193	4.49e-46	TB-p	NUP155
CENPO	2.39e-50	2.23397	0.306	0.06	5.15e-46	TB-p	CENPO
E2F3	4.99e-50	1.57534	0.804	0.417	1.08e-45	TB-p	E2F3
MCM7	1.16e-49	1.87718	0.598	0.213	2.5e-45	TB-p	MCM7
LMNB2	1.55e-49	1.92363	0.452	0.12	3.34e-45	TB-p	LMNB2
MCM3	3.52e-49	2.00353	0.397	0.097	7.6e-45	TB-p	MCM3
WDHD1	5.2e-49	1.5216	0.808	0.385	1.12e-44	TB-p	WDHD1
NFIB	7.72e-49	1.16758	0.932	0.659	1.66e-44	TB-p	NFIB
PRIM2	9.59e-49	1.52325	0.872	0.516	2.07e-44	TB-p	PRIM2
WWOX	1.08e-48	1.71523	0.895	0.537	2.32e-44	TB-p	WWOX
SYNE2	2.76e-48	1.06159	0.982	0.727	5.96e-44	TB-p	SYNE2
CENPC	2.99e-48	1.64043	0.826	0.426	6.46e-44	TB-p	CENPC
DNAJC9	6.07e-48	1.8011	0.553	0.182	1.31e-43	TB-p	DNAJC9
RTTN	6.67e-48	1.79713	0.575	0.189	1.44e-43	TB-p	RTTN
THSD1	7.14e-48	1.83238	0.425	0.111	1.54e-43	TB-p	THSD1
YPEL1	2.31e-47	2.7021	0.251	0.045	4.99e-43	TB-p	YPEL1
SKP2	3.54e-47	1.63796	0.676	0.262	7.64e-43	TB-p	SKP2
LOC128626413	3.98e-47	2.2943	0.333	0.074	8.59e-43	TB-p	LOC128626413	uncharacterized LOC128626413	lncRNA
PMF1	4.02e-47	1.72657	0.525	0.161	8.68e-43	TB-p	PMF1
TMPO	4.33e-47	1.51758	0.913	0.591	9.33e-43	TB-p	TMPO
POLD1	6.07e-47	2.16456	0.324	0.071	1.31e-42	TB-p	POLD1
DEK	6.14e-47	1.41694	0.927	0.596	1.32e-42	TB-p	DEK
STXBP6	9.35e-47	1.26163	0.822	0.364	2.02e-42	TB-p	STXBP6
RAD51B	1.72e-46	1.36812	0.932	0.663	3.72e-42	TB-p	RAD51B
CBX5	2.68e-46	1.2838	0.9	0.547	5.78e-42	TB-p	CBX5
CENPU	7.81e-46	1.81832	0.397	0.101	1.69e-41	TB-p	CENPU
CCDC77	8.17e-46	1.58075	0.763	0.349	1.76e-41	TB-p	CCDC77
SMC1B	1.23e-45	2.53429	0.616	0.284	2.66e-41	TB-p	SMC1B
MCM6	1.71e-45	2.02276	0.429	0.119	3.69e-41	TB-p	MCM6
ARL6IP1	1.98e-45	1.90576	0.589	0.214	4.27e-41	TB-p	ARL6IP1
TRIM37	3.49e-45	1.35807	0.804	0.394	7.52e-41	TB-p	TRIM37
CCDC15	4.13e-45	1.9598	0.347	0.081	8.92e-41	TB-p	CCDC15
TNFRSF19	9.4e-45	1.42822	0.676	0.257	2.03e-40	TB-p	TNFRSF19
HAUS6	2.45e-44	1.56764	0.749	0.345	5.29e-40	TB-p	HAUS6
HIRIP3	2.73e-44	1.94325	0.333	0.076	5.89e-40	TB-p	HIRIP3
RAD18	3.22e-44	1.53339	0.749	0.343	6.94e-40	TB-p	RAD18
CACNA2D1	3.22e-44	2.14367	0.411	0.112	6.95e-40	TB-p	CACNA2D1
RB1	3.37e-44	1.63639	0.836	0.459	7.26e-40	TB-p	RB1
NEMP2	1.67e-43	1.73071	0.493	0.152	3.6e-39	TB-p	NEMP2
STOX2	3.06e-43	1.5657	0.758	0.368	6.6e-39	TB-p	STOX2
RAD50	3.3e-43	1.34612	0.872	0.483	7.11e-39	TB-p	RAD50
LBR	1.37e-42	1.67606	0.598	0.218	2.96e-38	TB-p	LBR
LEF1	3.87e-42	1.01669	0.781	0.345	8.35e-38	TB-p	LEF1
HAT1	4.41e-42	1.60327	0.594	0.221	9.52e-38	TB-p	HAT1
EML1	4.77e-42	1.32309	0.658	0.253	1.03e-37	TB-p	EML1
MTHFD1	5.27e-42	1.86244	0.489	0.157	1.14e-37	TB-p	MTHFD1
PHLPP1	5.29e-42	1.19731	0.858	0.434	1.14e-37	TB-p	PHLPP1
JPT1	7.6e-42	1.9646	0.406	0.111	1.64e-37	TB-p	JPT1
RAVER2	9.99e-42	1.27611	0.671	0.255	2.15e-37	TB-p	RAVER2
MBOAT2	1.94e-41	1.98666	0.269	0.056	4.19e-37	TB-p	MBOAT2
SFMBT1	3.51e-41	1.61739	0.699	0.312	7.57e-37	TB-p	SFMBT1
SUZ12	3.65e-41	1.12385	0.909	0.589	7.87e-37	TB-p	SUZ12
NUP160	1.84e-40	1.49407	0.653	0.267	3.98e-36	TB-p	NUP160
ITGB3BP	4.34e-40	1.54754	0.658	0.282	9.35e-36	TB-p	ITGB3BP
BUB3	5.71e-40	1.52832	0.639	0.256	1.23e-35	TB-p	BUB3
CDC23	5.85e-40	1.76838	0.388	0.107	1.26e-35	TB-p	CDC23
PDSS1	6.02e-40	1.64616	0.507	0.17	1.3e-35	TB-p	PDSS1
NUP205	7.73e-40	1.52363	0.616	0.235	1.67e-35	TB-p	NUP205
GGH	1.5e-39	1.89393	0.416	0.122	3.24e-35	TB-p	GGH
LOC128627556	1.7e-39	2.0782	0.479	0.166	3.66e-35	TB-p	LOC128627556	histone-lysine N-methyltransferase PRDM9-like
RASSF3	1.75e-39	1.26186	0.836	0.439	3.78e-35	TB-p	RASSF3
LOC128626109	2.66e-39	1.83012	0.37	0.099	5.73e-35	TB-p	LOC128626109	uncharacterized LOC128626109	lncRNA
LIN54	3.15e-39	1.56496	0.671	0.302	6.79e-35	TB-p	LIN54
CMTM8	6.65e-39	1.58742	0.584	0.225	1.43e-34	TB-p	CMTM8
DRP2	6.77e-39	2.12812	0.374	0.107	1.46e-34	TB-p	DRP2
TSPAN18	7.01e-39	1.72399	0.411	0.121	1.51e-34	TB-p	TSPAN18
SOX7	2.55e-38	2.08886	0.265	0.058	5.49e-34	TB-p	SOX7
TRIM24	4.61e-38	1.34489	0.826	0.46	9.94e-34	TB-p	TRIM24
CEP70	1.44e-37	1.58103	0.63	0.278	3.1e-33	TB-p	CEP70
KITLG	3.05e-37	1.89131	0.311	0.077	6.58e-33	TB-p	KITLG
SLC38A1	9.58e-37	1.67951	0.493	0.17	2.07e-32	TB-p	SLC38A1
MEOX2	1.26e-36	2.27033	0.416	0.135	2.72e-32	TB-p	MEOX2
KPNA2	1.35e-36	1.57259	0.685	0.341	2.92e-32	TB-p	KPNA2
TUBE1	1.5e-36	1.93085	0.301	0.073	3.23e-32	TB-p	TUBE1
LOC119040191	2.33e-36	1.92751	0.288	0.068	5.03e-32	TB-p	LOC119040191	uncharacterized LOC119040191	lncRNA
SLF1	3.33e-36	1.3703	0.598	0.232	7.18e-32	TB-p	SLF1
GATA2	4.39e-36	1.4898	0.516	0.179	9.48e-32	TB-p	GATA2
SMARCC1	5e-36	1.1083	0.89	0.615	1.08e-31	TB-p	SMARCC1
JAM2	5.3e-36	1.68742	0.425	0.136	1.14e-31	TB-p	JAM2
KCTD16	6.63e-36	2.23713	0.26	0.059	1.43e-31	TB-p	KCTD16
MAGI3	7.53e-36	1.57475	0.653	0.296	1.62e-31	TB-p	MAGI3
COBLL1	8e-36	0.982731	0.932	0.58	1.73e-31	TB-p	COBLL1
PRIMPOL	9.89e-36	1.45218	0.667	0.31	2.13e-31	TB-p	PRIMPOL
USP54	1.31e-35	1.26495	0.689	0.306	2.82e-31	TB-p	USP54
PKN3	1.74e-35	2.0797	0.288	0.069	3.75e-31	TB-p	PKN3
NCAPD3	2.52e-35	1.23295	0.863	0.575	5.43e-31	TB-p	NCAPD3
NCAPH2	2.99e-35	1.65392	0.434	0.139	6.44e-31	TB-p	NCAPH2
VANGL1	4.43e-35	2.08874	0.283	0.069	9.56e-31	TB-p	VANGL1
MAD1L1	1.98e-34	1.71404	0.457	0.155	4.28e-30	TB-p	MAD1L1
GPM6A	2.26e-34	1.91023	0.42	0.141	4.87e-30	TB-p	GPM6A
MYEF2	2.85e-34	1.71975	0.416	0.131	6.15e-30	TB-p	MYEF2
GINS2	3.14e-34	1.66636	0.384	0.115	6.77e-30	TB-p	GINS2
KDR	7.53e-34	1.78927	0.425	0.143	1.62e-29	TB-p	KDR
LRRCC1	8.17e-34	1.22268	0.694	0.308	1.76e-29	TB-p	LRRCC1
HMGXB4	8.22e-34	1.31806	0.68	0.325	1.77e-29	TB-p	HMGXB4
ESRP1	9.02e-34	1.53541	0.493	0.182	1.94e-29	TB-p	ESRP1
FNBP1L	9.66e-34	1.2271	0.753	0.391	2.08e-29	TB-p	FNBP1L
TRA2B	1.41e-33	0.840195	0.968	0.87	3.04e-29	TB-p	TRA2B
CEP135	1.85e-33	1.26793	0.594	0.236	4e-29	TB-p	CEP135
TOX2	2.58e-33	1.80376	0.333	0.094	5.56e-29	TB-p	TOX2
ADGRL4	2.8e-33	1.78969	0.379	0.119	6.03e-29	TB-p	ADGRL4
CUNH18orf54	3.06e-33	1.9988	0.301	0.079	6.61e-29	TB-p	CUNH18orf54
SIPA1L2	3.5e-33	1.58186	0.402	0.126	7.54e-29	TB-p	SIPA1L2
NEDD1	3.93e-33	1.43338	0.553	0.215	8.47e-29	TB-p	NEDD1
ARHGAP19	8.95e-33	1.86406	0.502	0.193	1.93e-28	TB-p	ARHGAP19
DLGAP1	1.05e-32	1.83073	0.548	0.235	2.27e-28	TB-p	DLGAP1
TTLL7	1.17e-32	1.13272	0.813	0.448	2.52e-28	TB-p	TTLL7
PBX3	1.23e-32	1.92356	0.667	0.346	2.64e-28	TB-p	PBX3
PCGF6	1.3e-32	1.48516	0.575	0.248	2.81e-28	TB-p	PCGF6
SLC39A10	2.09e-32	1.18652	0.918	0.617	4.52e-28	TB-p	SLC39A10
KCP	2.1e-32	1.21633	0.584	0.237	4.52e-28	TB-p	KCP
CDC7	2.17e-32	1.56202	0.406	0.127	4.69e-28	TB-p	CDC7
SFPQ	3.43e-32	0.749258	0.963	0.891	7.4e-28	TB-p	SFPQ
CCDC34	6.07e-32	1.27728	0.607	0.261	1.31e-27	TB-p	CCDC34
ACER3	7.58e-32	1.34358	0.626	0.278	1.63e-27	TB-p	ACER3
CTPS1	1.61e-31	1.3373	0.584	0.249	3.47e-27	TB-p	CTPS1
LOC128625952	2.13e-31	1.60925	0.384	0.123	4.6e-27	TB-p	LOC128625952	uncharacterized LOC128625952	lncRNA
GMNN	2.15e-31	1.65455	0.338	0.097	4.65e-27	TB-p	GMNN
STAMBPL1	2.18e-31	1.78747	0.279	0.072	4.69e-27	TB-p	STAMBPL1
ERG	2.25e-31	1.71224	0.397	0.133	4.86e-27	TB-p	ERG
TMEM123	2.34e-31	1.28126	0.557	0.221	5.05e-27	TB-p	TMEM123
BICD1	2.88e-31	1.99548	0.306	0.087	6.22e-27	TB-p	BICD1
DHFR	2.91e-31	1.67964	0.406	0.132	6.28e-27	TB-p	DHFR
LOC119048253	3.8e-31	1.6324	0.279	0.07	8.19e-27	TB-p	LOC119048253	uncharacterized LOC119048253	lncRNA
ABLIM3	4.19e-31	1.15836	0.717	0.356	9.04e-27	TB-p	ABLIM3
SHROOM2	5.21e-31	1.61667	0.37	0.116	1.12e-26	TB-p	SHROOM2
LOC119044377	5.79e-31	1.79236	0.434	0.158	1.25e-26	TB-p	LOC119044377	chromatin remodeling regulator CECR2
RPA1	8.82e-31	1.64178	0.502	0.199	1.9e-26	TB-p	RPA1
CMSS1	9.79e-31	1.18876	0.863	0.592	2.11e-26	TB-p	CMSS1
MOV10L1	2.23e-30	1.8617	0.402	0.139	4.82e-26	TB-p	MOV10L1
AFDN	2.26e-30	0.887717	0.918	0.629	4.87e-26	TB-p	AFDN
LOC128626826	3.02e-30	1.77603	0.301	0.083	6.51e-26	TB-p	LOC128626826	uncharacterized LOC128626826	lncRNA
INTS7	3.19e-30	1.4117	0.584	0.249	6.87e-26	TB-p	INTS7
DCP2	3.19e-30	1.16951	0.881	0.666	6.88e-26	TB-p	DCP2
WDR90	3.7e-30	1.77311	0.388	0.132	7.98e-26	TB-p	WDR90
GPR156	6.55e-30	1.41163	0.315	0.091	1.41e-25	TB-p	GPR156
RCC1	6.63e-30	1.91635	0.283	0.076	1.43e-25	TB-p	RCC1
RAD21	9.27e-30	1.11141	0.804	0.505	2e-25	TB-p	RAD21
CEP295	1.07e-29	1.13721	0.813	0.506	2.32e-25	TB-p	CEP295
CNKSR3	1.35e-29	1.34538	0.406	0.134	2.91e-25	TB-p	CNKSR3
TTC4	1.72e-29	1.30067	0.74	0.399	3.7e-25	TB-p	TTC4
LOC128627411	2.1e-29	1.95545	0.74	0.54	4.53e-25	TB-p	LOC128627411	endogenous retrovirus group S71 member 1 Env polyprotein-like
APCDD1	2.71e-29	2.23472	0.32	0.097	5.85e-25	TB-p	APCDD1
GJC1	6.08e-29	1.73932	0.265	0.069	1.31e-24	TB-p	GJC1
KIAA1958	8.19e-29	1.37428	0.347	0.107	1.77e-24	TB-p	KIAA1958
PCNT	8.31e-29	1.12408	0.758	0.412	1.79e-24	TB-p	PCNT
CDCA7L	1.13e-28	1.20229	0.566	0.241	2.44e-24	TB-p	CDCA7L
ZNF366	1.46e-28	1.41724	0.347	0.108	3.14e-24	TB-p	ZNF366
ATP8B1	1.59e-28	0.973733	0.712	0.358	3.42e-24	TB-p	ATP8B1
PTPRZ1	1.74e-28	1.17137	0.662	0.334	3.75e-24	TB-p	PTPRZ1
XPO1	1.81e-28	0.90288	0.909	0.72	3.91e-24	TB-p	XPO1
DIPK2B	2.53e-28	1.71969	0.288	0.082	5.45e-24	TB-p	DIPK2B
NUCKS1	3.32e-28	1.04294	0.849	0.562	7.16e-24	TB-p	NUCKS1
BCAM	4.61e-28	1.4541	0.434	0.156	9.94e-24	TB-p	BCAM
SORBS1	5.51e-28	1.21136	0.822	0.513	1.19e-23	TB-p	SORBS1
ORC6	5.67e-28	1.80441	0.256	0.066	1.22e-23	TB-p	ORC6
HDGF	7.11e-28	1.40722	0.566	0.245	1.53e-23	TB-p	HDGF
YEATS2	8.6e-28	0.961753	0.881	0.611	1.85e-23	TB-p	YEATS2
TRNAU1AP	1.19e-27	1.29315	0.58	0.251	2.56e-23	TB-p	TRNAU1AP
FOXP1	1.48e-27	0.832902	0.963	0.834	3.19e-23	TB-p	FOXP1
CTNND2	1.52e-27	1.49137	0.534	0.234	3.27e-23	TB-p	CTNND2
USP1	1.52e-27	1.53935	0.461	0.177	3.29e-23	TB-p	USP1
PTPRB	1.56e-27	0.962975	0.457	0.171	3.36e-23	TB-p	PTPRB
POLD3	1.95e-27	1.36675	0.635	0.34	4.21e-23	TB-p	POLD3
KIAA0586	1.96e-27	1.2053	0.758	0.421	4.22e-23	TB-p	KIAA0586
SHE	2.12e-27	1.75759	0.292	0.085	4.57e-23	TB-p	SHE
CDK5RAP2	2.36e-27	1.04923	0.84	0.551	5.09e-23	TB-p	CDK5RAP2
SLC25A40	2.4e-27	1.18116	0.516	0.208	5.17e-23	TB-p	SLC25A40
DNAAF9	3.08e-27	1.4164	0.447	0.169	6.64e-23	TB-p	DNAAF9
DDX39A	4.68e-27	1.64612	0.292	0.085	1.01e-22	TB-p	DDX39A
LOC128627066	4.75e-27	2.2558	0.32	0.103	1.02e-22	TB-p	LOC128627066	uncharacterized LOC128627066	protein coding
MYH10	5e-27	1.09725	0.817	0.5	1.08e-22	TB-p	MYH10
SPATA13	5.3e-27	1.27532	0.406	0.146	1.14e-22	TB-p	SPATA13
LOC119037682	5.42e-27	1.52346	0.667	0.424	1.17e-22	TB-p	LOC119037682	histone-lysine N-methyltransferase PRDM9-like
KTN1	6.29e-27	0.725235	0.959	0.826	1.36e-22	TB-p	KTN1
AGFG2	6.49e-27	1.27066	0.511	0.205	1.4e-22	TB-p	AGFG2
ST7	6.78e-27	1.00369	0.918	0.74	1.46e-22	TB-p	ST7
SRPK1	7.08e-27	1.05113	0.721	0.385	1.53e-22	TB-p	SRPK1
LPCAT2	8.9e-27	1.17607	0.553	0.237	1.92e-22	TB-p	LPCAT2
DCK	1.49e-26	0.90657	0.708	0.342	3.22e-22	TB-p	DCK
UBALD2	1.67e-26	1.42897	0.434	0.163	3.6e-22	TB-p	UBALD2
ADSS2	1.71e-26	0.979231	0.753	0.402	3.68e-22	TB-p	ADSS2
NUP107	2.12e-26	1.25253	0.562	0.247	4.56e-22	TB-p	NUP107
LOC119039688	2.27e-26	1.72222	0.301	0.091	4.89e-22	TB-p	LOC119039688	uncharacterized LOC119039688	lncRNA
CNTRL	2.76e-26	0.986401	0.845	0.573	5.96e-22	TB-p	CNTRL
CHST11	2.96e-26	0.921112	0.776	0.423	6.38e-22	TB-p	CHST11
PALB2	3.4e-26	1.32793	0.534	0.23	7.33e-22	TB-p	PALB2
FAM83B	4.07e-26	1.30632	0.342	0.11	8.79e-22	TB-p	FAM83B
TBC1D31	7.13e-26	1.18129	0.598	0.278	1.54e-21	TB-p	TBC1D31
LOC119049823	8.83e-26	1.39015	0.452	0.18	1.9e-21	TB-p	LOC119049823	zinc finger protein 850-like
CEP83	1.03e-25	0.815873	0.886	0.648	2.22e-21	TB-p	CEP83
CD9	1.04e-25	1.25233	0.502	0.21	2.25e-21	TB-p	CD9
NUP133	1.15e-25	1.25911	0.507	0.213	2.47e-21	TB-p	NUP133
TCERG1	1.2e-25	1.02177	0.799	0.555	2.58e-21	TB-p	TCERG1
MGST1	1.26e-25	1.91368	0.256	0.071	2.71e-21	TB-p	MGST1
MTCL1	1.34e-25	1.26064	0.374	0.131	2.89e-21	TB-p	MTCL1
ZBTB7C	1.38e-25	1.43642	0.566	0.275	2.97e-21	TB-p	ZBTB7C
CA9	1.55e-25	1.45116	0.438	0.17	3.33e-21	TB-p	CA9
RASGRP3	1.94e-25	1.6201	0.457	0.194	4.17e-21	TB-p	RASGRP3
ODF2	1.94e-25	1.33995	0.484	0.201	4.18e-21	TB-p	ODF2
CEP57	2.41e-25	1.11249	0.598	0.28	5.2e-21	TB-p	CEP57
XNDC1N	2.53e-25	1.61085	0.352	0.12	5.45e-21	TB-p	XNDC1N
ANP32B	2.81e-25	1.24034	0.653	0.338	6.06e-21	TB-p	ANP32B
SKA2	2.85e-25	1.25682	0.562	0.257	6.15e-21	TB-p	SKA2
OCLN	2.95e-25	1.03074	0.562	0.24	6.37e-21	TB-p	OCLN
POLA1	3.2e-25	1.05959	0.804	0.489	6.89e-21	TB-p	POLA1
PIK3CB	3.33e-25	0.848858	0.868	0.567	7.18e-21	TB-p	PIK3CB
SGSM2	4.89e-25	1.4156	0.37	0.129	1.05e-20	TB-p	SGSM2
IQSEC1	5.33e-25	1.09006	0.781	0.497	1.15e-20	TB-p	IQSEC1
LOC119059061	6.12e-25	1.40009	0.315	0.101	1.32e-20	TB-p	LOC119059061	uncharacterized LOC119059061	lncRNA
EGFL7	6.34e-25	1.89036	0.338	0.117	1.37e-20	TB-p	EGFL7
ASPN	7.88e-25	1.3024	0.265	0.075	1.7e-20	TB-p	ASPN
FAF1	7.93e-25	0.741634	0.954	0.832	1.71e-20	TB-p	FAF1
KIF27	1.25e-24	1.43091	0.416	0.157	2.69e-20	TB-p	KIF27
CHAMP1	1.28e-24	1.16654	0.562	0.257	2.77e-20	TB-p	CHAMP1
SCAPER	1.32e-24	0.871668	0.845	0.559	2.84e-20	TB-p	SCAPER
CCNB3	1.46e-24	1.73388	0.256	0.073	3.15e-20	TB-p	CCNB3
SHANK3	1.61e-24	1.30563	0.342	0.114	3.48e-20	TB-p	SHANK3
POT1	1.62e-24	1.16034	0.621	0.295	3.49e-20	TB-p	POT1
SPSB4	1.79e-24	1.56675	0.338	0.115	3.86e-20	TB-p	SPSB4
CDK2	2.05e-24	1.55783	0.292	0.09	4.43e-20	TB-p	CDK2
CEP290	2.57e-24	1.24754	0.584	0.281	5.55e-20	TB-p	CEP290
LRMDA	4.12e-24	1.9575	0.571	0.303	8.89e-20	TB-p	LRMDA
CUNH1orf54	4.37e-24	1.73858	0.292	0.092	9.42e-20	TB-p	CUNH1orf54
ANKRD28	4.37e-24	0.740796	0.922	0.676	9.42e-20	TB-p	ANKRD28
MCM8	4.46e-24	1.37192	0.374	0.135	9.63e-20	TB-p	MCM8
CSRP2	5.09e-24	1.74224	0.301	0.098	1.1e-19	TB-p	CSRP2
TMEM150C	6.65e-24	1.99709	0.365	0.134	1.43e-19	TB-p	TMEM150C
LOC119035443	6.91e-24	1.82478	0.26	0.077	1.49e-19	TB-p	LOC119035443	histone-lysine N-methyltransferase PRDM9-like
R3HDM1	7.62e-24	0.78347	0.918	0.779	1.64e-19	TB-p	R3HDM1
BOK	8.91e-24	1.38633	0.297	0.092	1.92e-19	TB-p	BOK
LRRC1	9.17e-24	0.929652	0.685	0.367	1.98e-19	TB-p	LRRC1
CYYR1	9.8e-24	1.38409	0.475	0.211	2.11e-19	TB-p	CYYR1
RDX	1.05e-23	0.911295	0.817	0.547	2.26e-19	TB-p	RDX
NUP35	1.05e-23	1.25779	0.525	0.234	2.27e-19	TB-p	NUP35
MZT1	1.29e-23	1.252	0.466	0.191	2.78e-19	TB-p	MZT1
FAXC	1.36e-23	1.44296	0.384	0.142	2.92e-19	TB-p	FAXC
CEP112	1.41e-23	1.0594	0.822	0.537	3.05e-19	TB-p	CEP112
EEIG2	1.44e-23	1.20483	0.438	0.17	3.11e-19	TB-p	EEIG2
DOCK7	1.59e-23	0.7833	0.918	0.692	3.44e-19	TB-p	DOCK7
HAUS5	1.62e-23	1.24787	0.534	0.249	3.49e-19	TB-p	HAUS5
RAI2	1.9e-23	1.32349	0.411	0.166	4.1e-19	TB-p	RAI2
AKT3	2.01e-23	0.706296	0.945	0.703	4.33e-19	TB-p	AKT3
MCF2L	2.44e-23	1.43647	0.374	0.142	5.27e-19	TB-p	MCF2L
BRAF	2.54e-23	0.885514	0.767	0.451	5.48e-19	TB-p	BRAF
PLCE1	2.9e-23	1.13092	0.776	0.522	6.25e-19	TB-p	PLCE1
KPNA5	3.15e-23	1.45677	0.301	0.097	6.8e-19	TB-p	KPNA5
ERCC1	3.44e-23	1.301	0.438	0.176	7.42e-19	TB-p	ERCC1
FAM169A	4.43e-23	1.50766	0.338	0.119	9.56e-19	TB-p	FAM169A
EPB41L4A	4.55e-23	1.0889	0.525	0.24	9.81e-19	TB-p	EPB41L4A
DNMT1	5.1e-23	1.02558	0.804	0.534	1.1e-18	TB-p	DNMT1
NUP37	7.3e-23	1.31978	0.388	0.147	1.57e-18	TB-p	NUP37
NEDD4L	7.51e-23	0.749895	0.895	0.595	1.62e-18	TB-p	NEDD4L
ACACA	7.88e-23	0.932678	0.772	0.47	1.7e-18	TB-p	ACACA
NECTIN3	8.25e-23	1.33868	0.493	0.219	1.78e-18	TB-p	NECTIN3
KIF16B	1.25e-22	0.833425	0.772	0.465	2.7e-18	TB-p	KIF16B
METTL4	1.39e-22	1.06255	0.662	0.366	3.01e-18	TB-p	METTL4
PCNA	1.4e-22	1.27316	0.406	0.158	3.01e-18	TB-p	PCNA
CMTM4	2.04e-22	1.2464	0.434	0.177	4.41e-18	TB-p	CMTM4
ADTRP	2.07e-22	1.55733	0.333	0.117	4.46e-18	TB-p	ADTRP
SLC6A2	2.25e-22	1.25163	0.393	0.152	4.85e-18	TB-p	SLC6A2
UPF3A	2.44e-22	1.75222	0.274	0.087	5.26e-18	TB-p	UPF3A
FAM185A	2.56e-22	1.14066	0.511	0.231	5.52e-18	TB-p	FAM185A
PIK3R3	2.62e-22	1.10011	0.507	0.222	5.65e-18	TB-p	PIK3R3
SLC44A2	2.83e-22	1.28183	0.438	0.185	6.11e-18	TB-p	SLC44A2
LOC119040114	3.54e-22	1.47591	0.37	0.14	7.63e-18	TB-p	LOC119040114	broad substrate specificity ATP-binding cassette transporter ABCG2-like
MGME1	3.67e-22	1.12722	0.598	0.303	7.92e-18	TB-p	MGME1
JADE1	3.69e-22	1.00404	0.639	0.33	7.96e-18	TB-p	JADE1
SPATA22	3.97e-22	1.35015	0.484	0.222	8.57e-18	TB-p	SPATA22
GREB1L	4.12e-22	1.04598	0.616	0.321	8.89e-18	TB-p	GREB1L
AGK	4.14e-22	0.894145	0.68	0.356	8.94e-18	TB-p	AGK
LMO7	4.3e-22	0.790296	0.868	0.597	9.27e-18	TB-p	LMO7
RSRC1	4.8e-22	0.709056	0.927	0.847	1.03e-17	TB-p	RSRC1
15	5.59e-22	1.00089	0.845	0.619	1.21e-17	TB-p	15
SLC41A2	6.12e-22	1.24924	0.374	0.14	1.32e-17	TB-p	SLC41A2
TIE1	6.23e-22	1.0622	0.324	0.111	1.34e-17	TB-p	TIE1
FAM83D	6.53e-22	1.65625	0.265	0.083	1.41e-17	TB-p	FAM83D
CUNH2orf69	6.94e-22	1.63449	0.269	0.085	1.5e-17	TB-p	CUNH2orf69
STK39	7.52e-22	0.978404	0.74	0.441	1.62e-17	TB-p	STK39
CCNE1	7.59e-22	1.12313	0.603	0.311	1.64e-17	TB-p	CCNE1
DGCR8	8.36e-22	1.16055	0.548	0.261	1.8e-17	TB-p	DGCR8
PDZD2	8.48e-22	0.667828	0.475	0.206	1.83e-17	TB-p	PDZD2
CD200	9.17e-22	1.65847	0.361	0.14	1.98e-17	TB-p	CD200
NET1	9.85e-22	0.9365	0.616	0.316	2.12e-17	TB-p	NET1
ROBO1	1.17e-21	1.66904	0.306	0.108	2.53e-17	TB-p	ROBO1
CACHD1	1.23e-21	1.35052	0.37	0.143	2.64e-17	TB-p	CACHD1
SH3TC2	1.29e-21	1.07037	0.461	0.196	2.78e-17	TB-p	SH3TC2
HUNK	1.35e-21	1.22051	0.342	0.122	2.9e-17	TB-p	HUNK
SH3RF2	1.37e-21	1.14873	0.352	0.128	2.95e-17	TB-p	SH3RF2
LOC128626625	1.54e-21	1.5418	0.265	0.082	3.32e-17	TB-p	LOC128626625	uncharacterized LOC128626625	lncRNA
LOC119052881	1.61e-21	1.31431	0.461	0.206	3.48e-17	TB-p	LOC119052881	histone H2A.V
SLC30A1	1.82e-21	1.25486	0.42	0.172	3.92e-17	TB-p	SLC30A1
PDGFD	2.41e-21	1.53179	0.53	0.262	5.19e-17	TB-p	PDGFD
KSR2	2.59e-21	1.17632	0.566	0.294	5.6e-17	TB-p	KSR2
MYO1D	2.6e-21	0.805282	0.913	0.661	5.6e-17	TB-p	MYO1D
LAMA3	2.7e-21	1.66292	0.274	0.091	5.83e-17	TB-p	LAMA3
LOC119049901	2.92e-21	1.05742	0.397	0.156	6.3e-17	TB-p	LOC119049901	uncharacterized LOC119049901	lncRNA
ETS1	3.19e-21	0.760473	0.822	0.492	6.87e-17	TB-p	ETS1
CBFB	3.6e-21	0.978338	0.776	0.512	7.76e-17	TB-p	CBFB
EPB41	4.57e-21	1.19837	0.635	0.36	9.86e-17	TB-p	EPB41
TNPO3	4.65e-21	0.757857	0.886	0.613	1e-16	TB-p	TNPO3
TUBA1B	5.57e-21	1.0318	0.612	0.322	1.2e-16	TB-p	TUBA1B
SNX13	6.15e-21	1.05613	0.854	0.652	1.33e-16	TB-p	SNX13
OXSR1	6.42e-21	0.983453	0.763	0.52	1.39e-16	TB-p	OXSR1
RBM15	7.23e-21	1.17246	0.534	0.262	1.56e-16	TB-p	RBM15
WWC1	7.25e-21	1.02157	0.584	0.299	1.56e-16	TB-p	WWC1
TMEM54	8.11e-21	1.45524	0.32	0.114	1.75e-16	TB-p	TMEM54
DOCK9	8.61e-21	0.97209	0.941	0.78	1.86e-16	TB-p	DOCK9
PIEZO1	9.46e-21	1.07869	0.562	0.271	2.04e-16	TB-p	PIEZO1
COL4A2	1.06e-20	0.729957	0.973	0.88	2.3e-16	TB-p	COL4A2
NOD1	1.15e-20	1.14329	0.406	0.16	2.49e-16	TB-p	NOD1
CCM2L	1.22e-20	1.17781	0.269	0.085	2.64e-16	TB-p	CCM2L
LARGE1	1.31e-20	1.04766	0.767	0.579	2.83e-16	TB-p	LARGE1
CTCF	1.35e-20	1.04233	0.703	0.399	2.91e-16	TB-p	CTCF
MSANTD2	1.49e-20	1.11682	0.47	0.211	3.2e-16	TB-p	MSANTD2
TTI1	1.63e-20	1.35062	0.338	0.126	3.52e-16	TB-p	TTI1
SSC4D	1.7e-20	1.32011	0.397	0.167	3.68e-16	TB-p	SSC4D
ITGA6	2.19e-20	0.997135	0.662	0.362	4.73e-16	TB-p	ITGA6
CFAP20DC	2.23e-20	1.02333	0.658	0.364	4.82e-16	TB-p	CFAP20DC
PCDH17	2.24e-20	1.53595	0.32	0.118	4.83e-16	TB-p	PCDH17
MCM2	2.29e-20	1.22507	0.42	0.178	4.94e-16	TB-p	MCM2
LOC119038849	2.35e-20	1.55237	0.274	0.092	5.07e-16	TB-p	LOC119038849	zinc finger protein 709-like
NT5DC1	2.72e-20	1.09671	0.557	0.275	5.87e-16	TB-p	NT5DC1
POC5	3.09e-20	1.10699	0.548	0.265	6.67e-16	TB-p	POC5
ZYG11A	3.62e-20	1.36033	0.251	0.078	7.8e-16	TB-p	ZYG11A
DONSON	4.35e-20	1.49665	0.324	0.121	9.38e-16	TB-p	DONSON
FANCL	4.86e-20	1.29959	0.457	0.205	1.05e-15	TB-p	FANCL
UNC5B	5.14e-20	0.825297	0.648	0.331	1.11e-15	TB-p	UNC5B
EMCN	6.15e-20	0.994736	0.283	0.095	1.33e-15	TB-p	EMCN
NEO1	6.16e-20	0.933992	0.612	0.32	1.33e-15	TB-p	NEO1
RIPOR2	6.24e-20	0.844973	0.447	0.187	1.35e-15	TB-p	RIPOR2
SNX7	6.56e-20	1.1761	0.475	0.219	1.41e-15	TB-p	SNX7
ARFGEF3	6.62e-20	1.28216	0.361	0.143	1.43e-15	TB-p	ARFGEF3
NUP54	6.66e-20	0.946407	0.553	0.26	1.44e-15	TB-p	NUP54
SF3B3	7.74e-20	0.897801	0.772	0.511	1.67e-15	TB-p	SF3B3
USP37	7.91e-20	0.790755	0.831	0.583	1.71e-15	TB-p	USP37
SLC16A12	8.06e-20	1.15982	0.393	0.162	1.74e-15	TB-p	SLC16A12
REV1	9.76e-20	0.862707	0.785	0.533	2.11e-15	TB-p	REV1
BTBD3	1.07e-19	0.951397	0.703	0.407	2.32e-15	TB-p	BTBD3
KIF21A	1.27e-19	0.931379	0.685	0.395	2.73e-15	TB-p	KIF21A
KCTD9	1.47e-19	1.08232	0.534	0.257	3.18e-15	TB-p	KCTD9
ADGRF5	1.6e-19	0.953471	0.443	0.201	3.44e-15	TB-p	ADGRF5
JPT2	1.61e-19	1.09122	0.489	0.228	3.48e-15	TB-p	JPT2
MSH6	1.72e-19	0.997927	0.667	0.395	3.72e-15	TB-p	MSH6
RFWD3	1.79e-19	0.907417	0.712	0.421	3.86e-15	TB-p	RFWD3
FZR1	1.83e-19	1.28407	0.388	0.159	3.94e-15	TB-p	FZR1
ASAP2	1.84e-19	0.937156	0.68	0.4	3.96e-15	TB-p	ASAP2
PITPNC1	1.99e-19	0.759978	0.785	0.491	4.29e-15	TB-p	PITPNC1
ABCD3	2e-19	0.72107	0.863	0.607	4.3e-15	TB-p	ABCD3
SUSD1	2e-19	1.02357	0.534	0.266	4.32e-15	TB-p	SUSD1
KIF2A	2.06e-19	1.01302	0.662	0.386	4.45e-15	TB-p	KIF2A
TIAM1	2.15e-19	1.45792	0.393	0.167	4.65e-15	TB-p	TIAM1
LOC119040885	2.34e-19	0.835752	0.721	0.416	5.05e-15	TB-p	LOC119040885	histone PARylation factor 1
SKAP1	2.55e-19	0.963445	0.347	0.134	5.49e-15	TB-p	SKAP1
PPWD1	2.98e-19	0.971697	0.53	0.25	6.42e-15	TB-p	PPWD1
LOC119036092	3.04e-19	1.26824	0.429	0.193	6.55e-15	TB-p	LOC119036092	histone-lysine N-methyltransferase PRDM9-like
RBBP8	3.07e-19	0.664903	0.872	0.588	6.61e-15	TB-p	RBBP8
SMC1A	3.41e-19	0.854581	0.708	0.396	7.36e-15	TB-p	SMC1A
PHIP	3.71e-19	0.787011	0.863	0.634	7.99e-15	TB-p	PHIP
LOC119064359	3.75e-19	0.996058	0.507	0.243	8.09e-15	TB-p	LOC119064359	cytochrome P450 20A1
TMCC1	4.49e-19	0.581875	0.932	0.778	9.69e-15	TB-p	TMCC1
BCL2	4.59e-19	0.94362	0.639	0.364	9.91e-15	TB-p	BCL2
PTBP2	4.69e-19	0.945198	0.635	0.353	1.01e-14	TB-p	PTBP2
MTHFD1L	4.79e-19	1.41648	0.311	0.115	1.03e-14	TB-p	MTHFD1L
DDAH2	5.99e-19	1.53817	0.297	0.107	1.29e-14	TB-p	DDAH2
2	6.19e-19	1.57951	0.288	0.103	1.34e-14	TB-p	2
DOCK1	7.33e-19	0.666515	0.881	0.683	1.58e-14	TB-p	DOCK1
CEP20	8.1e-19	1.07127	0.548	0.275	1.75e-14	TB-p	CEP20
TUBB	8.55e-19	1.21029	0.402	0.167	1.84e-14	TB-p	TUBB
TFDP1	8.74e-19	1.19907	0.434	0.193	1.88e-14	TB-p	TFDP1
SMC3	8.76e-19	0.75165	0.858	0.609	1.89e-14	TB-p	SMC3
PLA1A	9.88e-19	0.900973	0.251	0.08	2.13e-14	TB-p	PLA1A
CAMK2G	1.01e-18	0.804642	0.671	0.373	2.17e-14	TB-p	CAMK2G
DENND11	1.3e-18	1.10071	0.379	0.155	2.8e-14	TB-p	DENND11
CFAP47	1.37e-18	1.08656	0.479	0.227	2.96e-14	TB-p	CFAP47
ZBTB8A	1.4e-18	1.04549	0.443	0.193	3.02e-14	TB-p	ZBTB8A
LRRFIP1	1.45e-18	0.672721	0.685	0.364	3.14e-14	TB-p	LRRFIP1
CAMKK1	1.47e-18	1.54449	0.283	0.1	3.17e-14	TB-p	CAMKK1
LOC119053921	1.56e-18	1.37554	0.393	0.169	3.36e-14	TB-p	LOC119053921	histone-lysine N-methyltransferase PRDM9-like
DOT1L	1.56e-18	0.930788	0.712	0.443	3.37e-14	TB-p	DOT1L
KIFC3	1.58e-18	1.3177	0.269	0.092	3.4e-14	TB-p	KIFC3
RPS6KA5	1.71e-18	0.867708	0.443	0.196	3.69e-14	TB-p	RPS6KA5
ORC3	1.97e-18	0.94412	0.635	0.368	4.26e-14	TB-p	ORC3
PTPN14	2.28e-18	0.741659	0.785	0.505	4.92e-14	TB-p	PTPN14
RANGAP1	2.33e-18	1.11773	0.406	0.173	5.03e-14	TB-p	RANGAP1
QSER1	2.37e-18	0.941745	0.799	0.575	5.11e-14	TB-p	QSER1
SOGA1	2.38e-18	1.2784	0.37	0.154	5.13e-14	TB-p	SOGA1
IL17RD	2.78e-18	1.10225	0.411	0.178	6e-14	TB-p	IL17RD
MORN5	2.89e-18	1.2626	0.443	0.208	6.23e-14	TB-p	MORN5
SLC25A37	3.11e-18	0.969688	0.484	0.225	6.71e-14	TB-p	SLC25A37
PKP4	3.12e-18	0.880406	0.758	0.5	6.73e-14	TB-p	PKP4
EXOSC8	3.19e-18	1.02322	0.534	0.266	6.88e-14	TB-p	EXOSC8
ZNF704	3.53e-18	0.80267	0.817	0.615	7.6e-14	TB-p	ZNF704
ELP1	3.56e-18	1.00624	0.58	0.321	7.67e-14	TB-p	ELP1
ITGB4	3.92e-18	1.06829	0.406	0.177	8.45e-14	TB-p	ITGB4
TBC1D2	4.18e-18	1.21584	0.553	0.306	9.01e-14	TB-p	TBC1D2
SUV39H2	4.29e-18	1.52791	0.251	0.084	9.25e-14	TB-p	SUV39H2
MARVELD2	4.41e-18	1.53615	0.256	0.088	9.51e-14	TB-p	MARVELD2
CLSTN2	4.48e-18	1.57074	0.283	0.106	9.67e-14	TB-p	CLSTN2
LNPK	5.12e-18	0.855243	0.726	0.437	1.1e-13	TB-p	LNPK
CCNYL1	5.64e-18	1.18011	0.365	0.153	1.22e-13	TB-p	CCNYL1
LOC119058839	8.4e-18	0.885778	0.831	0.601	1.81e-13	TB-p	LOC119058839	protein NPAT
CCP110	9.81e-18	1.30134	0.416	0.184	2.12e-13	TB-p	CCP110
G3BP1	1.09e-17	0.834202	0.758	0.511	2.35e-13	TB-p	G3BP1
ETAA1	1.09e-17	1.51984	0.256	0.087	2.36e-13	TB-p	ETAA1
LOC119034582	1.25e-17	1.37697	0.434	0.219	2.69e-13	TB-p	LOC119034582	histone-lysine N-methyltransferase PRDM9-like
DAB2IP	1.26e-17	1.21161	0.301	0.112	2.71e-13	TB-p	DAB2IP
NAP1L1	1.37e-17	0.75741	0.804	0.564	2.95e-13	TB-p	NAP1L1
GFM2	1.67e-17	1.18114	0.461	0.222	3.6e-13	TB-p	GFM2
LIN52	1.86e-17	0.96409	0.612	0.336	4.01e-13	TB-p	LIN52
NUP153	2.01e-17	0.844719	0.753	0.516	4.33e-13	TB-p	NUP153
TANC1	2.03e-17	0.570868	0.9	0.649	4.39e-13	TB-p	TANC1
VRK2	2.44e-17	0.852931	0.694	0.423	5.26e-13	TB-p	VRK2
SRSF10	2.61e-17	0.668142	0.9	0.687	5.63e-13	TB-p	SRSF10
SRBD1	2.72e-17	0.838788	0.726	0.482	5.87e-13	TB-p	SRBD1
LOC119039394	2.89e-17	0.91443	0.781	0.559	6.23e-13	TB-p	LOC119039394	general transcription factor II-I-like
WDSUB1	3.1e-17	1.18522	0.416	0.188	6.68e-13	TB-p	WDSUB1
ALMS1	3.15e-17	0.837211	0.831	0.642	6.78e-13	TB-p	ALMS1
FAT4	3.19e-17	1.35508	0.411	0.195	6.88e-13	TB-p	FAT4
TUBGCP3	3.19e-17	0.898588	0.731	0.477	6.88e-13	TB-p	TUBGCP3
LOC119063186	4.18e-17	1.22866	0.397	0.179	9.01e-13	TB-p	LOC119063186	histone-lysine N-methyltransferase PRDM9-like
SH3BP4	4.22e-17	1.12616	0.37	0.152	9.11e-13	TB-p	SH3BP4
SMTN	4.59e-17	1.12414	0.306	0.115	9.89e-13	TB-p	SMTN
ST3GAL3	4.71e-17	0.768818	0.881	0.684	1.02e-12	TB-p	ST3GAL3
NIPAL2	5.53e-17	1.11405	0.447	0.214	1.19e-12	TB-p	NIPAL2
CRYBG1	5.74e-17	0.729776	0.694	0.409	1.24e-12	TB-p	CRYBG1
PDS5A	6.69e-17	0.608841	0.918	0.8	1.44e-12	TB-p	PDS5A
CDH1	7.13e-17	0.914119	0.539	0.278	1.54e-12	TB-p	CDH1
NAF1	7.2e-17	1.2616	0.311	0.121	1.55e-12	TB-p	NAF1
MINK1	8.86e-17	0.703101	0.826	0.59	1.91e-12	TB-p	MINK1
TMTC3	9.75e-17	1.12067	0.425	0.196	2.1e-12	TB-p	TMTC3
NOP56	1.01e-16	0.933885	0.717	0.495	2.18e-12	TB-p	NOP56
HS3ST4	1.06e-16	0.993801	0.489	0.256	2.29e-12	TB-p	HS3ST4
ZRANB3	1.24e-16	0.830191	0.671	0.41	2.67e-12	TB-p	ZRANB3
MID1	1.31e-16	0.773679	0.489	0.234	2.83e-12	TB-p	MID1
SPIDR	1.34e-16	0.565605	0.945	0.901	2.9e-12	TB-p	SPIDR
BEND7	1.39e-16	1.49553	0.288	0.11	3e-12	TB-p	BEND7
DVL2	1.4e-16	1.33148	0.301	0.117	3.01e-12	TB-p	DVL2
DHX15	1.43e-16	0.590681	0.913	0.795	3.09e-12	TB-p	DHX15
SLC22A23	1.44e-16	0.760525	0.639	0.366	3.1e-12	TB-p	SLC22A23
JAM3	1.44e-16	0.730393	0.589	0.308	3.11e-12	TB-p	JAM3
KLHDC2	1.81e-16	1.07724	0.397	0.172	3.91e-12	TB-p	KLHDC2
SYCP2	1.84e-16	1.32491	0.32	0.131	3.96e-12	TB-p	SYCP2
TMEM51	1.92e-16	0.994953	0.521	0.271	4.14e-12	TB-p	TMEM51
LOC119051620	1.95e-16	0.960821	0.489	0.235	4.21e-12	TB-p	LOC119051620	zinc finger protein 345-like
MSH2	2.21e-16	0.952216	0.557	0.307	4.77e-12	TB-p	MSH2
BMPR2	2.25e-16	0.791836	0.868	0.634	4.84e-12	TB-p	BMPR2
YEATS4	2.35e-16	0.94696	0.521	0.268	5.07e-12	TB-p	YEATS4
MPDZ	2.37e-16	1.07302	0.612	0.354	5.12e-12	TB-p	MPDZ
SS18	2.38e-16	0.964609	0.726	0.473	5.14e-12	TB-p	SS18
LOC119064851	2.45e-16	0.938166	0.466	0.219	5.29e-12	TB-p	LOC119064851	uncharacterized LOC119064851	lncRNA
LOC128626321	2.5e-16	1.40327	0.274	0.103	5.4e-12	TB-p	LOC128626321	histone-lysine N-methyltransferase PRDM9-like
PSIP1	2.61e-16	0.819904	0.758	0.508	5.63e-12	TB-p	PSIP1
CTC1	2.79e-16	1.53207	0.283	0.107	6.01e-12	TB-p	CTC1
RBBP4	3.07e-16	0.913779	0.667	0.407	6.62e-12	TB-p	RBBP4
SCN8A	3.42e-16	1.21407	0.265	0.097	7.37e-12	TB-p	SCN8A
LOC128628103	3.65e-16	0.909275	0.47	0.233	7.88e-12	TB-p	LOC128628103	uncharacterized LOC128628103	lncRNA
ERCC6L2	3.77e-16	0.904694	0.785	0.578	8.13e-12	TB-p	ERCC6L2
KCNK2	3.98e-16	0.996338	0.489	0.255	8.59e-12	TB-p	KCNK2
FNIP2	4.15e-16	0.627969	0.826	0.54	8.95e-12	TB-p	FNIP2
RAB3IP	4.38e-16	1.00288	0.384	0.17	9.44e-12	TB-p	RAB3IP
NUP93	4.52e-16	0.986764	0.507	0.257	9.74e-12	TB-p	NUP93
LOC119041773	4.53e-16	1.42995	0.315	0.133	9.78e-12	TB-p	LOC119041773	vascular endothelial growth factor receptor kdr-like
MCU	4.67e-16	0.543107	0.9	0.666	1.01e-11	TB-p	MCU
TNRC6C	4.99e-16	0.738409	0.772	0.546	1.08e-11	TB-p	TNRC6C
FOXP4	6.02e-16	1.12149	0.315	0.127	1.3e-11	TB-p	FOXP4
RAD51C	6.1e-16	1.23544	0.301	0.119	1.32e-11	TB-p	RAD51C
SH3RF1	6.3e-16	0.604421	0.74	0.437	1.36e-11	TB-p	SH3RF1
REC114	6.58e-16	1.63224	0.269	0.105	1.42e-11	TB-p	REC114
NUMA1	6.96e-16	0.800013	0.767	0.55	1.5e-11	TB-p	NUMA1
RHEB	6.99e-16	0.762352	0.735	0.504	1.51e-11	TB-p	RHEB
MTF2	7.08e-16	0.709099	0.863	0.673	1.53e-11	TB-p	MTF2
USP43	7.2e-16	1.11699	0.301	0.117	1.55e-11	TB-p	USP43
HNRNPAB	7.67e-16	0.737529	0.813	0.568	1.65e-11	TB-p	HNRNPAB
RALGAPA2	7.78e-16	0.631863	0.808	0.521	1.68e-11	TB-p	RALGAPA2
ECPAS	8.47e-16	0.697068	0.845	0.642	1.83e-11	TB-p	ECPAS
TNPO1	8.86e-16	0.69031	0.89	0.651	1.91e-11	TB-p	TNPO1
DACH2	1e-15	1.46107	0.311	0.132	2.16e-11	TB-p	DACH2
SLC7A1	1.02e-15	0.948753	0.379	0.167	2.21e-11	TB-p	SLC7A1
PLCB1	1.06e-15	1.44695	0.438	0.234	2.29e-11	TB-p	PLCB1
FMNL3	1.08e-15	1.21261	0.297	0.117	2.32e-11	TB-p	FMNL3
FAM149B1	1.16e-15	0.693258	0.772	0.508	2.5e-11	TB-p	FAM149B1
GALNT18	1.19e-15	1.13282	0.42	0.207	2.58e-11	TB-p	GALNT18
DYRK1A	1.2e-15	0.59815	0.922	0.862	2.59e-11	TB-p	DYRK1A
STRADA	1.24e-15	0.967912	0.374	0.161	2.67e-11	TB-p	STRADA
RPS6KA3	1.26e-15	0.656757	0.735	0.464	2.72e-11	TB-p	RPS6KA3
PECAM1	1.26e-15	1.48672	0.502	0.295	2.72e-11	TB-p	PECAM1
NEK1	1.27e-15	0.839806	0.653	0.395	2.74e-11	TB-p	NEK1
TEX11	1.32e-15	1.05244	0.703	0.528	2.84e-11	TB-p	TEX11
EIF2AK3	1.35e-15	0.950198	0.785	0.584	2.91e-11	TB-p	EIF2AK3
HAUS4	1.4e-15	1.08657	0.315	0.127	3.02e-11	TB-p	HAUS4
LOC128628278	1.4e-15	0.986343	0.466	0.235	3.03e-11	TB-p	LOC128628278	histone-lysine N-methyltransferase PRDM9-like
NCL	1.42e-15	0.734969	0.895	0.705	3.06e-11	TB-p	NCL
MAGI1	1.45e-15	0.733377	0.936	0.758	3.14e-11	TB-p	MAGI1
NUP85	1.83e-15	1.22675	0.297	0.115	3.95e-11	TB-p	NUP85
LOC128626062	1.86e-15	1.1563	0.292	0.115	4e-11	TB-p	LOC128626062	uncharacterized LOC128626062	lncRNA
ANO1	1.92e-15	0.909201	0.361	0.154	4.14e-11	TB-p	ANO1
TSPAN14	2.05e-15	0.744464	0.493	0.244	4.42e-11	TB-p	TSPAN14
TNS3	2.08e-15	0.95777	0.516	0.275	4.49e-11	TB-p	TNS3
PPP2R5C	2.41e-15	0.615219	0.863	0.688	5.2e-11	TB-p	PPP2R5C
FERMT1	2.79e-15	0.945772	0.479	0.25	6.01e-11	TB-p	FERMT1
NBEA	3.04e-15	0.867033	0.648	0.393	6.55e-11	TB-p	NBEA
ACSL3	3.12e-15	0.801416	0.703	0.47	6.73e-11	TB-p	ACSL3
PTPRJ	3.19e-15	0.304638	0.662	0.364	6.88e-11	TB-p	PTPRJ
RASAL2	3.3e-15	0.765631	0.822	0.592	7.12e-11	TB-p	RASAL2
MTA3	4.32e-15	0.83451	0.731	0.506	9.32e-11	TB-p	MTA3
MARK1	4.81e-15	1.00676	0.498	0.262	1.04e-10	TB-p	MARK1
PI4K2B	5.11e-15	1.20528	0.26	0.098	1.1e-10	TB-p	PI4K2B
PIGS	5.6e-15	1.03055	0.388	0.175	1.21e-10	TB-p	PIGS
PPL	5.75e-15	1.10218	0.425	0.215	1.24e-10	TB-p	PPL
KIF1C	5.79e-15	0.890855	0.429	0.202	1.25e-10	TB-p	KIF1C
BAALC	5.82e-15	0.781	0.274	0.105	1.26e-10	TB-p	BAALC
FLI1	5.96e-15	1.26486	0.479	0.266	1.29e-10	TB-p	FLI1
DHX29	6.57e-15	0.941457	0.594	0.346	1.42e-10	TB-p	DHX29
HDGFL3	7.07e-15	0.773563	0.543	0.283	1.52e-10	TB-p	HDGFL3
TMTC2	7.51e-15	1.39247	0.525	0.306	1.62e-10	TB-p	TMTC2
GFOD1	7.87e-15	0.693868	0.575	0.326	1.7e-10	TB-p	GFOD1
ADPGK	7.9e-15	0.869343	0.447	0.215	1.7e-10	TB-p	ADPGK
SLC36A4	8.11e-15	0.800856	0.689	0.406	1.75e-10	TB-p	SLC36A4
CHUK	8.19e-15	0.690444	0.744	0.494	1.77e-10	TB-p	CHUK
MRPS5	8.68e-15	0.83049	0.566	0.314	1.87e-10	TB-p	MRPS5
TRUB1	8.69e-15	0.975382	0.416	0.195	1.87e-10	TB-p	TRUB1
SIM1	8.87e-15	0.964306	0.374	0.171	1.91e-10	TB-p	SIM1
IGF2BP1	9.45e-15	0.971085	0.543	0.317	2.04e-10	TB-p	IGF2BP1
HLCS	9.72e-15	0.70568	0.667	0.396	2.1e-10	TB-p	HLCS
NCALD	1.14e-14	1.05979	0.347	0.157	2.45e-10	TB-p	NCALD
SRSF7	1.14e-14	0.590203	0.872	0.668	2.47e-10	TB-p	SRSF7
EXOC6	1.3e-14	1.00102	0.47	0.238	2.81e-10	TB-p	EXOC6
MSH3	1.4e-14	0.847684	0.502	0.26	3.01e-10	TB-p	MSH3
GAS6	1.43e-14	1.06876	0.32	0.134	3.08e-10	TB-p	GAS6
PACS1	1.46e-14	0.827442	0.562	0.304	3.15e-10	TB-p	PACS1
VGLL4	1.47e-14	0.578098	0.932	0.77	3.16e-10	TB-p	VGLL4
NOSTRIN	1.52e-14	0.930022	0.521	0.289	3.27e-10	TB-p	NOSTRIN
SMG9	1.54e-14	1.23214	0.292	0.119	3.33e-10	TB-p	SMG9
ZNHIT6	1.54e-14	0.89272	0.589	0.326	3.33e-10	TB-p	ZNHIT6
LOC119039709	1.56e-14	0.585629	0.945	0.939	3.36e-10	TB-p	LOC119039709	uncharacterized LOC119039709	lncRNA
ARGLU1	1.6e-14	0.400281	0.995	0.959	3.45e-10	TB-p	ARGLU1
POLR1G	1.82e-14	1.21014	0.251	0.095	3.93e-10	TB-p	POLR1G
FAM117A	1.93e-14	0.9445	0.457	0.231	4.17e-10	TB-p	FAM117A
PAICS	2.05e-14	0.977653	0.438	0.217	4.41e-10	TB-p	PAICS
NUP214	2.11e-14	0.819217	0.753	0.514	4.55e-10	TB-p	NUP214
CERS6	2.27e-14	0.643291	0.557	0.308	4.89e-10	TB-p	CERS6
CDC14B	2.31e-14	0.560193	0.662	0.377	4.99e-10	TB-p	CDC14B
MCM9	2.38e-14	0.957578	0.498	0.272	5.13e-10	TB-p	MCM9
TTLL4	2.42e-14	0.942544	0.443	0.218	5.22e-10	TB-p	TTLL4
HMGB1	2.45e-14	0.733068	0.79	0.54	5.29e-10	TB-p	HMGB1
SYNJ2	2.54e-14	1.02061	0.32	0.134	5.48e-10	TB-p	SYNJ2
ANKRD31	3.02e-14	1.04471	0.347	0.155	6.51e-10	TB-p	ANKRD31
OGFRL1	3.06e-14	0.743777	0.53	0.274	6.6e-10	TB-p	OGFRL1
DCLK2	3.37e-14	1.36496	0.338	0.153	7.27e-10	TB-p	DCLK2
ATL2	3.38e-14	0.885573	0.452	0.225	7.29e-10	TB-p	ATL2
BACE2	3.39e-14	0.663592	0.699	0.429	7.31e-10	TB-p	BACE2
PLEKHG4B	3.55e-14	1.33119	0.338	0.154	7.65e-10	TB-p	PLEKHG4B
SPTLC2	3.77e-14	0.507151	0.877	0.668	8.13e-10	TB-p	SPTLC2
PTPRF	3.83e-14	0.948079	0.493	0.261	8.25e-10	TB-p	PTPRF
NOP2	3.89e-14	0.922827	0.397	0.185	8.4e-10	TB-p	NOP2
INTS10	3.9e-14	0.898332	0.667	0.453	8.42e-10	TB-p	INTS10
DIPK1A	3.93e-14	0.799411	0.393	0.18	8.48e-10	TB-p	DIPK1A
DTYMK	3.94e-14	1.24207	0.283	0.117	8.49e-10	TB-p	DTYMK
PIGK	4e-14	0.749385	0.644	0.394	8.63e-10	TB-p	PIGK
TDP1	4.1e-14	1.07515	0.393	0.187	8.84e-10	TB-p	TDP1
FAM81A	4.14e-14	0.744768	0.575	0.315	8.93e-10	TB-p	FAM81A
ASXL1	4.17e-14	0.625822	0.895	0.779	8.99e-10	TB-p	ASXL1
LOC119063298	4.37e-14	1.25332	0.288	0.118	9.43e-10	TB-p	LOC119063298	uncharacterized LOC119063298	lncRNA
TCEA3	4.47e-14	0.850712	0.397	0.186	9.64e-10	TB-p	TCEA3
MFSD14B	4.68e-14	0.614991	0.831	0.629	1.01e-09	TB-p	MFSD14B
DNAJC6	5.85e-14	0.589931	0.589	0.332	1.26e-09	TB-p	DNAJC6
PRCP	5.87e-14	0.828215	0.607	0.349	1.27e-09	TB-p	PRCP
ZNF74	5.92e-14	1.07058	0.26	0.101	1.28e-09	TB-p	ZNF74
TJP1	6.91e-14	0.478925	0.84	0.608	1.49e-09	TB-p	TJP1
CLEC1A	7.12e-14	1.0896	0.47	0.274	1.54e-09	TB-p	CLEC1A
TFDP2	7.27e-14	0.518515	0.84	0.601	1.57e-09	TB-p	TFDP2
IPO11	7.28e-14	0.629455	0.776	0.528	1.57e-09	TB-p	IPO11
MTRFR	8.75e-14	1.13666	0.265	0.105	1.89e-09	TB-p	MTRFR
SRSF2	9.16e-14	0.583005	0.927	0.784	1.97e-09	TB-p	SRSF2
SRPK2	9.57e-14	0.625598	0.9	0.734	2.07e-09	TB-p	SRPK2
DACH1	9.86e-14	1.17885	0.411	0.219	2.13e-09	TB-p	DACH1
DIP2A	1.04e-13	0.94201	0.662	0.418	2.25e-09	TB-p	DIP2A
ARHGEF26	1.07e-13	0.958054	0.356	0.168	2.32e-09	TB-p	ARHGEF26
HSF2BP	1.12e-13	1.04239	0.301	0.129	2.42e-09	TB-p	HSF2BP
ATP9A	1.18e-13	0.864636	0.553	0.31	2.55e-09	TB-p	ATP9A
RFC1	1.18e-13	0.589179	0.854	0.639	2.55e-09	TB-p	RFC1
DNM1L	1.23e-13	0.79073	0.626	0.384	2.65e-09	TB-p	DNM1L
CPSF7	1.46e-13	0.773969	0.511	0.267	3.15e-09	TB-p	CPSF7
CROT	1.61e-13	0.802918	0.511	0.277	3.47e-09	TB-p	CROT
MYO9A	1.64e-13	0.627577	0.872	0.685	3.54e-09	TB-p	MYO9A
PATJ	1.7e-13	0.86494	0.712	0.532	3.67e-09	TB-p	PATJ
CNIH1	1.71e-13	0.696555	0.571	0.317	3.69e-09	TB-p	CNIH1
PPP1R16B	1.77e-13	0.937756	0.379	0.187	3.82e-09	TB-p	PPP1R16B
DPY19L1	1.78e-13	0.889424	0.498	0.272	3.84e-09	TB-p	DPY19L1
KATNBL1	1.79e-13	0.667442	0.721	0.46	3.86e-09	TB-p	KATNBL1
RAB11FIP4	1.86e-13	1.31929	0.26	0.108	4.01e-09	TB-p	RAB11FIP4
GPBP1	1.98e-13	0.59418	0.89	0.675	4.28e-09	TB-p	GPBP1
LOC128626125	2.12e-13	1.06076	0.306	0.131	4.58e-09	TB-p	LOC128626125	uncharacterized LOC128626125	lncRNA
BEND4	2.27e-13	0.874288	0.374	0.175	4.9e-09	TB-p	BEND4
MIS12	2.28e-13	0.873548	0.457	0.23	4.93e-09	TB-p	MIS12
YBX1	2.48e-13	0.680233	0.731	0.485	5.34e-09	TB-p	YBX1
SSX2IP	2.55e-13	1.01221	0.393	0.196	5.49e-09	TB-p	SSX2IP
LOC119035119	2.67e-13	0.994912	0.438	0.232	5.76e-09	TB-p	LOC119035119	schwannomin-interacting protein 1
MAP4K3	2.95e-13	0.556707	0.932	0.8	6.36e-09	TB-p	MAP4K3
RAB27A	3.06e-13	0.945586	0.279	0.115	6.59e-09	TB-p	RAB27A
HMCN1	3.16e-13	0.822584	0.534	0.305	6.81e-09	TB-p	HMCN1
MYZAP	3.32e-13	0.618191	0.731	0.486	7.16e-09	TB-p	MYZAP
HYCC1	3.41e-13	1.01514	0.393	0.196	7.36e-09	TB-p	HYCC1
SEMA3C	3.51e-13	0.540579	0.37	0.173	7.57e-09	TB-p	SEMA3C
FXYD6	3.64e-13	0.735852	0.402	0.195	7.86e-09	TB-p	FXYD6
RPS6KA6	3.72e-13	0.680914	0.434	0.215	8.01e-09	TB-p	RPS6KA6
RNF145	4.23e-13	0.731941	0.685	0.419	9.12e-09	TB-p	RNF145
CDC42BPA	4.6e-13	0.55993	0.826	0.606	9.93e-09	TB-p	CDC42BPA
TUBB4B	4.67e-13	0.795254	0.507	0.269	1.01e-08	TB-p	TUBB4B
LOC119043757	5.05e-13	1.41241	0.447	0.25	1.09e-08	TB-p	LOC119043757	histone-lysine N-methyltransferase PRDM9-like
SLC41A3	5.15e-13	0.71575	0.566	0.336	1.11e-08	TB-p	SLC41A3
LOC119063171	5.34e-13	0.913683	0.279	0.114	1.15e-08	TB-p	LOC119063171	uncharacterized LOC119063171	lncRNA
RNLS	5.56e-13	0.654208	0.639	0.382	1.2e-08	TB-p	RNLS
ALS2	5.6e-13	0.678386	0.689	0.45	1.21e-08	TB-p	ALS2
APOO	5.72e-13	1.11884	0.32	0.146	1.23e-08	TB-p	APOO
PRMT2	5.78e-13	1.00018	0.374	0.179	1.25e-08	TB-p	PRMT2
RPP30	5.81e-13	0.994616	0.315	0.138	1.25e-08	TB-p	RPP30
SORBS2	5.88e-13	0.924876	0.525	0.295	1.27e-08	TB-p	SORBS2
MIER3	6.08e-13	0.915936	0.416	0.207	1.31e-08	TB-p	MIER3
SMC5	6.45e-13	0.511044	0.932	0.84	1.39e-08	TB-p	SMC5
ANXA3	6.5e-13	0.689381	0.543	0.308	1.4e-08	TB-p	ANXA3
ZNF521	6.96e-13	1.19109	0.429	0.244	1.5e-08	TB-p	ZNF521
GPR180	6.99e-13	0.910278	0.452	0.239	1.51e-08	TB-p	GPR180
CEP43	7.03e-13	1.27494	0.26	0.106	1.52e-08	TB-p	CEP43
FBXL2	7.28e-13	0.758976	0.489	0.262	1.57e-08	TB-p	FBXL2
EIF4E	7.56e-13	0.66387	0.74	0.504	1.63e-08	TB-p	EIF4E
LOC119046233	7.8e-13	0.904937	0.502	0.276	1.68e-08	TB-p	LOC119046233	serine/threonine-protein kinase 35
SFI1	8.26e-13	0.659027	0.648	0.428	1.78e-08	TB-p	SFI1
HNRNPR	8.34e-13	0.606433	0.854	0.701	1.8e-08	TB-p	HNRNPR
TRIM71	8.39e-13	0.838611	0.416	0.211	1.81e-08	TB-p	TRIM71
SLX4IP	8.7e-13	0.923299	0.667	0.464	1.88e-08	TB-p	SLX4IP
YES1	9.09e-13	0.848159	0.717	0.487	1.96e-08	TB-p	YES1
HS2ST1	9.53e-13	0.556876	0.763	0.5	2.06e-08	TB-p	HS2ST1
ENPP4	9.74e-13	0.826411	0.393	0.188	2.1e-08	TB-p	ENPP4
LOC128627916	9.85e-13	1.14109	0.374	0.186	2.12e-08	TB-p	LOC128627916	histone-lysine N-methyltransferase PRDM9-like
NIN	1.04e-12	0.592485	0.74	0.503	2.25e-08	TB-p	NIN
TLK1	1.06e-12	0.53931	0.804	0.564	2.28e-08	TB-p	TLK1
APAF1	1.15e-12	0.564125	0.566	0.318	2.47e-08	TB-p	APAF1
FGD5	1.18e-12	0.919601	0.342	0.16	2.54e-08	TB-p	FGD5
BAZ1B	1.18e-12	0.578085	0.9	0.803	2.56e-08	TB-p	BAZ1B
TSPAN9	1.19e-12	0.573329	0.694	0.438	2.57e-08	TB-p	TSPAN9
SLC16A10	1.46e-12	0.75671	0.79	0.59	3.16e-08	TB-p	SLC16A10
KLHL2	1.64e-12	0.648879	0.507	0.27	3.53e-08	TB-p	KLHL2
CCDC50	1.64e-12	0.49828	0.612	0.342	3.54e-08	TB-p	CCDC50
IQCB1	1.69e-12	0.823398	0.594	0.366	3.65e-08	TB-p	IQCB1
HOXD3	1.7e-12	0.804317	0.26	0.106	3.67e-08	TB-p	HOXD3
SMAD7	1.85e-12	0.805934	0.475	0.254	3.99e-08	TB-p	SMAD7
MKRN2	1.91e-12	0.744513	0.562	0.335	4.11e-08	TB-p	MKRN2
OSBPL8	1.93e-12	0.5145	0.895	0.728	4.17e-08	TB-p	OSBPL8
LAPTM4B	2.01e-12	0.698646	0.703	0.493	4.33e-08	TB-p	LAPTM4B
NCOA5	2.08e-12	0.632431	0.653	0.393	4.48e-08	TB-p	NCOA5
STARD8	2.21e-12	0.696058	0.575	0.34	4.77e-08	TB-p	STARD8
CRACD	2.28e-12	0.992777	0.279	0.121	4.93e-08	TB-p	CRACD
PCMT1	2.54e-12	0.612053	0.712	0.489	5.47e-08	TB-p	PCMT1
PPM1D	2.82e-12	0.828023	0.58	0.35	6.09e-08	TB-p	PPM1D
SNRPD1	2.93e-12	0.81142	0.53	0.304	6.31e-08	TB-p	SNRPD1
CSE1L	3.02e-12	0.622811	0.758	0.578	6.52e-08	TB-p	CSE1L
TUSC3	3.07e-12	1.13752	0.301	0.137	6.62e-08	TB-p	TUSC3
CCDC88A	3.16e-12	0.385653	0.516	0.279	6.81e-08	TB-p	CCDC88A
GNA13	3.35e-12	0.536308	0.63	0.365	7.22e-08	TB-p	GNA13
CLCC1	3.5e-12	0.64363	0.813	0.645	7.55e-08	TB-p	CLCC1
SAE1	3.53e-12	0.709308	0.68	0.462	7.6e-08	TB-p	SAE1
FAM98B	3.57e-12	0.853147	0.447	0.234	7.7e-08	TB-p	FAM98B
TUBGCP6	3.63e-12	1.06093	0.256	0.105	7.82e-08	TB-p	TUBGCP6
ACP1	3.95e-12	0.96067	0.352	0.171	8.52e-08	TB-p	ACP1
PUS7	4.11e-12	0.872452	0.489	0.273	8.87e-08	TB-p	PUS7
FOSL2	4.14e-12	0.547945	0.489	0.251	8.92e-08	TB-p	FOSL2
PRKACB	4.26e-12	0.769054	0.543	0.315	9.19e-08	TB-p	PRKACB
RHOBTB1	4.37e-12	0.574579	0.767	0.552	9.42e-08	TB-p	RHOBTB1
IFT80	4.39e-12	0.950124	0.507	0.292	9.46e-08	TB-p	IFT80
GLCE	5.38e-12	0.598203	0.539	0.308	1.16e-07	TB-p	GLCE
PUM2	5.46e-12	0.462362	0.918	0.798	1.18e-07	TB-p	PUM2
EMSY	5.54e-12	0.725973	0.712	0.463	1.19e-07	TB-p	EMSY
RFC2	5.75e-12	1.07788	0.269	0.116	1.24e-07	TB-p	RFC2
DIS3L	5.82e-12	0.883479	0.342	0.161	1.25e-07	TB-p	DIS3L
GSTCD	6.07e-12	0.642949	0.635	0.398	1.31e-07	TB-p	GSTCD
NRDE2	6.33e-12	0.89558	0.352	0.168	1.36e-07	TB-p	NRDE2
PTBP3	6.39e-12	0.432252	0.84	0.585	1.38e-07	TB-p	PTBP3
TBC1D22B	7.31e-12	0.819148	0.493	0.282	1.58e-07	TB-p	TBC1D22B
BRD8	7.86e-12	0.598953	0.74	0.508	1.7e-07	TB-p	BRD8
CALN1	8.08e-12	0.807651	0.557	0.348	1.74e-07	TB-p	CALN1
SLC2A1	8.16e-12	0.63689	0.699	0.453	1.76e-07	TB-p	SLC2A1
ANAPC7	8.57e-12	0.749397	0.457	0.239	1.85e-07	TB-p	ANAPC7
DHX9	8.59e-12	0.452749	0.849	0.641	1.85e-07	TB-p	DHX9
LRBA	8.87e-12	0.588795	0.781	0.55	1.91e-07	TB-p	LRBA
SAP130	8.95e-12	0.608779	0.795	0.61	1.93e-07	TB-p	SAP130
STARD13	9.43e-12	1.06774	0.525	0.343	2.03e-07	TB-p	STARD13
CEP68	9.45e-12	0.797617	0.53	0.301	2.04e-07	TB-p	CEP68
ZNF142	9.6e-12	1.11681	0.306	0.143	2.07e-07	TB-p	ZNF142
CMC2	1e-11	0.979367	0.384	0.192	2.16e-07	TB-p	CMC2
ARAP3	1.02e-11	1.00466	0.269	0.118	2.21e-07	TB-p	ARAP3
ATP2C2	1.03e-11	0.503796	0.388	0.187	2.21e-07	TB-p	ATP2C2
HECW2	1.03e-11	1.37036	0.475	0.304	2.23e-07	TB-p	HECW2
TMOD3	1.13e-11	0.602235	0.813	0.653	2.44e-07	TB-p	TMOD3
FRYL	1.16e-11	0.412863	0.954	0.842	2.51e-07	TB-p	FRYL
STK17B	1.27e-11	0.394476	0.393	0.195	2.73e-07	TB-p	STK17B
KANK4	1.29e-11	0.70136	0.425	0.221	2.77e-07	TB-p	KANK4
LINGO2	1.33e-11	0.769189	0.516	0.307	2.87e-07	TB-p	LINGO2
PTMS	1.35e-11	0.815146	0.489	0.275	2.91e-07	TB-p	PTMS
KHDRBS1	1.36e-11	0.712888	0.68	0.477	2.93e-07	TB-p	KHDRBS1
DCLRE1A	1.38e-11	0.821259	0.429	0.224	2.97e-07	TB-p	DCLRE1A
ADCK5	1.44e-11	0.860112	0.438	0.236	3.1e-07	TB-p	ADCK5
ARHGAP35	1.49e-11	0.685342	0.671	0.433	3.21e-07	TB-p	ARHGAP35
LOC119057468	1.53e-11	0.966614	0.397	0.213	3.31e-07	TB-p	LOC119057468	uncharacterized LOC119057468	lncRNA
MICALL1	1.57e-11	1.09227	0.324	0.151	3.39e-07	TB-p	MICALL1
AGPS	1.59e-11	0.605918	0.826	0.664	3.44e-07	TB-p	AGPS
NDST1	1.65e-11	1.02975	0.324	0.155	3.57e-07	TB-p	NDST1
SYN3	1.71e-11	0.959947	0.425	0.232	3.68e-07	TB-p	SYN3
CEP97	1.83e-11	0.934342	0.311	0.145	3.94e-07	TB-p	CEP97
TRIM59	1.88e-11	1.05933	0.288	0.129	4.06e-07	TB-p	TRIM59
DIS3	1.9e-11	0.90598	0.434	0.232	4.1e-07	TB-p	DIS3
CDK8	1.95e-11	0.661467	0.753	0.543	4.21e-07	TB-p	CDK8
HDGFL2	2.01e-11	0.729984	0.388	0.192	4.33e-07	TB-p	HDGFL2
PANK1	2.08e-11	0.989927	0.324	0.154	4.49e-07	TB-p	PANK1
TTC28	2.12e-11	0.929842	0.845	0.691	4.57e-07	TB-p	TTC28
RUBCN	2.14e-11	0.840244	0.361	0.177	4.61e-07	TB-p	RUBCN
FLNB	2.15e-11	0.388682	0.941	0.8	4.64e-07	TB-p	FLNB
CHN2	2.17e-11	0.929387	0.279	0.126	4.69e-07	TB-p	CHN2
LRRC8D	2.29e-11	0.466563	0.84	0.61	4.93e-07	TB-p	LRRC8D
INPP5A	2.35e-11	0.719922	0.571	0.36	5.06e-07	TB-p	INPP5A
CD44	2.39e-11	0.387171	0.644	0.393	5.15e-07	TB-p	CD44
HIBADH	2.65e-11	0.784832	0.758	0.564	5.71e-07	TB-p	HIBADH
KLF8	2.91e-11	0.529538	0.575	0.336	6.29e-07	TB-p	KLF8
PEAK1	3.03e-11	0.552384	0.822	0.619	6.53e-07	TB-p	PEAK1
ZBTB17	3.08e-11	1.07639	0.342	0.172	6.65e-07	TB-p	ZBTB17
PARP6	3.19e-11	0.775112	0.644	0.427	6.87e-07	TB-p	PARP6
LOC119054915	3.28e-11	0.860054	0.269	0.117	7.08e-07	TB-p	LOC119054915	histone H1.3
MPZL1	3.42e-11	0.590417	0.543	0.315	7.37e-07	TB-p	MPZL1
PTPN11	3.69e-11	0.970506	0.676	0.526	7.96e-07	TB-p	PTPN11
RIC8B	3.74e-11	0.475554	0.854	0.65	8.06e-07	TB-p	RIC8B
PNPT1	3.84e-11	0.663203	0.525	0.295	8.29e-07	TB-p	PNPT1
NR5A2	3.89e-11	0.80353	0.42	0.228	8.39e-07	TB-p	NR5A2
CTNNA1	3.91e-11	0.455165	0.932	0.788	8.43e-07	TB-p	CTNNA1
CTIF	3.96e-11	0.617185	0.685	0.452	8.54e-07	TB-p	CTIF
PHTF2	4.12e-11	0.57101	0.694	0.475	8.89e-07	TB-p	PHTF2
NDE1	4.23e-11	0.856047	0.452	0.249	9.12e-07	TB-p	NDE1
GEMIN2	4.43e-11	0.897689	0.311	0.145	9.56e-07	TB-p	GEMIN2
LARP1B	4.5e-11	0.711553	0.685	0.475	9.7e-07	TB-p	LARP1B
LOC119038544	4.59e-11	0.780337	0.543	0.333	9.9e-07	TB-p	LOC119038544	serpin B6
MTFR1	4.6e-11	0.745622	0.452	0.248	9.93e-07	TB-p	MTFR1
ATPSCKMT	4.85e-11	0.66199	0.493	0.276	1.05e-06	TB-p	ATPSCKMT
SFXN4	4.9e-11	0.96341	0.265	0.115	1.06e-06	TB-p	SFXN4
THSD4	5.03e-11	1.35054	0.324	0.169	1.09e-06	TB-p	THSD4
LOC119052079	5.23e-11	0.60898	0.539	0.321	1.13e-06	TB-p	LOC119052079	general transcription factor IIH subunit 2
FAM168B	5.25e-11	0.935996	0.324	0.154	1.13e-06	TB-p	FAM168B
DCAF15	5.25e-11	1.10361	0.269	0.119	1.13e-06	TB-p	DCAF15
DPY19L4	5.45e-11	0.662694	0.607	0.387	1.17e-06	TB-p	DPY19L4
ATP11C	5.72e-11	0.486437	0.753	0.513	1.23e-06	TB-p	ATP11C
LOC128626961	6.05e-11	0.79053	0.457	0.249	1.31e-06	TB-p	LOC128626961	ribosome-releasing factor 2, mitochondrial-like
IMMP2L	6.05e-11	0.72876	0.493	0.282	1.31e-06	TB-p	IMMP2L
SRRT	6.18e-11	0.773899	0.635	0.432	1.33e-06	TB-p	SRRT
KLHL22	6.18e-11	0.706212	0.397	0.2	1.33e-06	TB-p	KLHL22
DPYSL3	6.41e-11	1.21083	0.265	0.121	1.38e-06	TB-p	DPYSL3
KIAA0753	6.76e-11	0.670447	0.521	0.311	1.46e-06	TB-p	KIAA0753
PLEKHG1	6.94e-11	0.637546	0.53	0.312	1.5e-06	TB-p	PLEKHG1
TBC1D14	7.16e-11	0.919884	0.393	0.211	1.54e-06	TB-p	TBC1D14
SYNCRIP	7.5e-11	0.658012	0.776	0.566	1.62e-06	TB-p	SYNCRIP
OPTN	7.5e-11	0.647751	0.658	0.425	1.62e-06	TB-p	OPTN
PLPPR1	8.57e-11	0.678306	0.306	0.142	1.85e-06	TB-p	PLPPR1
PIGN	8.79e-11	0.806812	0.534	0.321	1.9e-06	TB-p	PIGN
NRF1	8.87e-11	0.655778	0.703	0.477	1.91e-06	TB-p	NRF1
RIF1	9.27e-11	0.603122	0.813	0.677	2e-06	TB-p	RIF1
SMCHD1	9.3e-11	0.442652	0.936	0.823	2.01e-06	TB-p	SMCHD1
MB21D2	9.46e-11	0.632657	0.457	0.25	2.04e-06	TB-p	MB21D2
STON2	9.6e-11	0.57306	0.525	0.318	2.07e-06	TB-p	STON2
BCKDHB	9.77e-11	0.688804	0.566	0.352	2.11e-06	TB-p	BCKDHB
ARHGEF10	1e-10	0.735045	0.498	0.298	2.16e-06	TB-p	ARHGEF10
FAT1	1.01e-10	0.51202	0.534	0.308	2.19e-06	TB-p	FAT1
FUS	1.01e-10	0.457806	0.909	0.83	2.19e-06	TB-p	FUS
PRKD1	1.04e-10	0.477659	0.79	0.551	2.24e-06	TB-p	PRKD1
FIGN	1.04e-10	0.716952	0.648	0.411	2.25e-06	TB-p	FIGN
IGSF3	1.07e-10	0.955022	0.333	0.167	2.32e-06	TB-p	IGSF3
KDSR	1.08e-10	1.0741	0.315	0.155	2.32e-06	TB-p	KDSR
CD84	1.1e-10	0.69265	0.603	0.424	2.36e-06	TB-p	CD84
TINAGL1	1.18e-10	1.01248	0.283	0.13	2.53e-06	TB-p	TINAGL1
VEGFC	1.2e-10	1.31262	0.324	0.166	2.58e-06	TB-p	VEGFC
AFAP1	1.26e-10	0.799646	0.416	0.226	2.72e-06	TB-p	AFAP1
PHGDH	1.3e-10	0.824655	0.26	0.114	2.81e-06	TB-p	PHGDH
EXOG	1.32e-10	0.715029	0.489	0.269	2.84e-06	TB-p	EXOG
UTP4	1.39e-10	0.662384	0.452	0.246	3e-06	TB-p	UTP4
ELOVL5	1.4e-10	0.613918	0.685	0.468	3.01e-06	TB-p	ELOVL5
LOC119054401	1.42e-10	1.10213	0.26	0.116	3.06e-06	TB-p	LOC119054401	uncharacterized LOC119054401	protein coding
RPRD1A	1.47e-10	0.554524	0.566	0.346	3.18e-06	TB-p	RPRD1A
MRPS14	1.49e-10	0.780621	0.292	0.133	3.2e-06	TB-p	MRPS14
KIAA1143	1.52e-10	0.616903	0.365	0.182	3.27e-06	TB-p	KIAA1143
ELF2	1.54e-10	0.555731	0.849	0.68	3.31e-06	TB-p	ELF2
CUNH12orf4	1.55e-10	0.587084	0.694	0.48	3.35e-06	TB-p	CUNH12orf4
ERI1	1.57e-10	0.899771	0.425	0.234	3.38e-06	TB-p	ERI1
TUBGCP2	1.59e-10	0.74184	0.635	0.414	3.42e-06	TB-p	TUBGCP2
USP48	1.62e-10	0.553554	0.826	0.622	3.49e-06	TB-p	USP48
LOC119057849	1.65e-10	0.886185	0.265	0.119	3.56e-06	TB-p	LOC119057849	uncharacterized protein FAM241A
NAA50	1.77e-10	0.740984	0.452	0.251	3.82e-06	TB-p	NAA50
RNF168	1.83e-10	0.709827	0.575	0.34	3.94e-06	TB-p	RNF168
SPECC1L	1.83e-10	0.493777	0.845	0.633	3.95e-06	TB-p	SPECC1L
PIK3C2B	1.87e-10	0.577257	0.53	0.314	4.03e-06	TB-p	PIK3C2B
RBMX	1.88e-10	0.876944	0.548	0.358	4.06e-06	TB-p	RBMX
CCDC82	2.05e-10	0.770044	0.388	0.202	4.42e-06	TB-p	CCDC82
PDGFC	2.09e-10	0.765754	0.397	0.217	4.5e-06	TB-p	PDGFC
CHTOP	2.14e-10	0.612681	0.621	0.38	4.62e-06	TB-p	CHTOP
MATR3	2.17e-10	0.452097	0.927	0.82	4.67e-06	TB-p	MATR3
PLS3	2.33e-10	0.510767	0.612	0.367	5.03e-06	TB-p	PLS3
SEMA7A	2.39e-10	0.996236	0.26	0.118	5.15e-06	TB-p	SEMA7A
CMC1	2.49e-10	0.825645	0.393	0.213	5.38e-06	TB-p	CMC1
ZSWIM7	2.53e-10	0.637645	0.553	0.326	5.47e-06	TB-p	ZSWIM7
SCLT1	2.7e-10	0.530261	0.507	0.282	5.82e-06	TB-p	SCLT1
CNNM3	2.81e-10	0.692168	0.365	0.183	6.06e-06	TB-p	CNNM3
PDE4B	2.88e-10	1.36515	0.388	0.22	6.22e-06	TB-p	PDE4B
GRHL1	2.91e-10	0.863042	0.384	0.207	6.29e-06	TB-p	GRHL1
ITGAV	3e-10	0.585055	0.575	0.355	6.46e-06	TB-p	ITGAV
LARP7	3.01e-10	0.676667	0.484	0.282	6.5e-06	TB-p	LARP7
ABCC10	3.04e-10	0.804937	0.306	0.146	6.56e-06	TB-p	ABCC10
USP14	3.07e-10	0.565774	0.616	0.379	6.62e-06	TB-p	USP14
LRRC75A	3.21e-10	0.962081	0.347	0.18	6.92e-06	TB-p	LRRC75A
INPP5B	3.23e-10	0.632866	0.384	0.193	6.97e-06	TB-p	INPP5B
ASH2L	3.36e-10	0.676393	0.484	0.263	7.25e-06	TB-p	ASH2L
PCNX2	3.47e-10	0.820676	0.333	0.165	7.48e-06	TB-p	PCNX2
SNCAIP	3.66e-10	0.977868	0.37	0.203	7.9e-06	TB-p	SNCAIP
HNRNPD	3.76e-10	0.470175	0.913	0.837	8.11e-06	TB-p	HNRNPD
RAF1	3.79e-10	0.51391	0.817	0.698	8.18e-06	TB-p	RAF1
PREX2	3.86e-10	0.600169	0.425	0.24	8.33e-06	TB-p	PREX2
EFNB2	3.87e-10	0.62654	0.402	0.215	8.35e-06	TB-p	EFNB2
NEDD9	3.9e-10	0.773003	0.525	0.331	8.41e-06	TB-p	NEDD9
P3H2	4e-10	0.879627	0.639	0.455	8.62e-06	TB-p	P3H2
SP4	4.01e-10	0.787802	0.311	0.148	8.64e-06	TB-p	SP4
CALM2	4.36e-10	0.544159	0.776	0.569	9.4e-06	TB-p	CALM2
TNS4	4.38e-10	0.882189	0.269	0.124	9.44e-06	TB-p	TNS4
NAPEPLD	4.39e-10	0.818532	0.288	0.135	9.46e-06	TB-p	NAPEPLD
WDR5	4.42e-10	0.826175	0.416	0.227	9.54e-06	TB-p	WDR5
SIN3A	4.53e-10	0.583258	0.735	0.528	9.78e-06	TB-p	SIN3A
CPEB2	4.64e-10	0.652388	0.548	0.34	1e-05	TB-p	CPEB2
RALGAPA1	4.69e-10	0.408358	0.881	0.737	1.01e-05	TB-p	RALGAPA1
SHB	4.82e-10	0.747639	0.534	0.328	1.04e-05	TB-p	SHB
CCDC152	4.83e-10	0.707264	0.311	0.148	1.04e-05	TB-p	CCDC152
PPARG	4.93e-10	0.854294	0.311	0.154	1.06e-05	TB-p	PPARG
PLCG1	4.95e-10	0.8012	0.397	0.215	1.07e-05	TB-p	PLCG1
MRTFB	4.99e-10	0.409598	0.909	0.777	1.08e-05	TB-p	MRTFB
ATXN10	5.06e-10	0.627822	0.708	0.504	1.09e-05	TB-p	ATXN10
RIOX2	5.29e-10	0.792062	0.425	0.236	1.14e-05	TB-p	RIOX2
NDUFAF6	5.33e-10	0.739398	0.484	0.291	1.15e-05	TB-p	NDUFAF6
WDR70	5.79e-10	0.534169	0.744	0.559	1.25e-05	TB-p	WDR70
TEX2	5.79e-10	0.640261	0.658	0.453	1.25e-05	TB-p	TEX2
PITPNM2	6.04e-10	0.901779	0.256	0.116	1.3e-05	TB-p	PITPNM2
SMAD6	6.17e-10	0.506961	0.74	0.503	1.33e-05	TB-p	SMAD6
HSD11B2	6.22e-10	0.642405	0.47	0.261	1.34e-05	TB-p	HSD11B2
PALM2AKAP2	6.3e-10	0.323383	0.744	0.517	1.36e-05	TB-p	PALM2AKAP2
RPRD1B	6.31e-10	0.515592	0.648	0.415	1.36e-05	TB-p	RPRD1B
PTPRM	6.68e-10	0.596236	0.726	0.543	1.44e-05	TB-p	PTPRM
FARSB	6.93e-10	0.751202	0.461	0.271	1.49e-05	TB-p	FARSB
SPATA17	6.93e-10	1.1294	0.416	0.251	1.49e-05	TB-p	SPATA17
SART3	7.04e-10	0.648577	0.393	0.206	1.52e-05	TB-p	SART3
ZNF821	7.23e-10	0.864597	0.297	0.14	1.56e-05	TB-p	ZNF821
CCDC150	7.38e-10	0.871964	0.256	0.114	1.59e-05	TB-p	CCDC150
TSC2	7.43e-10	0.838985	0.37	0.195	1.6e-05	TB-p	TSC2
SYDE2	7.46e-10	0.512929	0.466	0.257	1.61e-05	TB-p	SYDE2
ST3GAL2	7.63e-10	0.862019	0.274	0.127	1.65e-05	TB-p	ST3GAL2
RALY	7.64e-10	0.520006	0.781	0.557	1.65e-05	TB-p	RALY
MPHOSPH8	7.76e-10	0.530169	0.749	0.563	1.67e-05	TB-p	MPHOSPH8
KIF13A	7.85e-10	0.356547	0.927	0.725	1.69e-05	TB-p	KIF13A
SLC44A1	7.99e-10	0.406728	0.868	0.676	1.72e-05	TB-p	SLC44A1
PSMD5	8.31e-10	0.91856	0.416	0.229	1.79e-05	TB-p	PSMD5
LOC119038860	8.38e-10	0.877563	0.461	0.284	1.81e-05	TB-p	LOC119038860	zinc finger protein 14-like
CFAP95	8.4e-10	0.869961	0.356	0.191	1.81e-05	TB-p	CFAP95
TRPV6	8.6e-10	0.587553	0.438	0.244	1.86e-05	TB-p	TRPV6
ZNF229	8.84e-10	0.843454	0.457	0.268	1.91e-05	TB-p	ZNF229
NIBAN2	8.86e-10	0.634602	0.543	0.337	1.91e-05	TB-p	NIBAN2
TSPAN13	8.88e-10	0.702088	0.47	0.277	1.92e-05	TB-p	TSPAN13
CUNH14orf39	8.92e-10	1.01842	0.251	0.116	1.92e-05	TB-p	CUNH14orf39
PHLDB3	8.94e-10	1.06711	0.251	0.116	1.93e-05	TB-p	PHLDB3
MDM4	9.15e-10	0.513433	0.776	0.595	1.97e-05	TB-p	MDM4
CFAP97	9.31e-10	0.807288	0.356	0.184	2.01e-05	TB-p	CFAP97
MCMBP	9.53e-10	0.764742	0.493	0.285	2.05e-05	TB-p	MCMBP
EMP1	9.61e-10	0.715801	0.411	0.225	2.07e-05	TB-p	EMP1
LOC128627019	9.74e-10	1.00644	0.311	0.157	2.1e-05	TB-p	LOC128627019	uncharacterized LOC128627019	lncRNA
HMGN3	9.92e-10	0.810111	0.447	0.26	2.14e-05	TB-p	HMGN3
TRAF2	1.01e-09	0.822342	0.251	0.111	2.18e-05	TB-p	TRAF2
ILF2	1.07e-09	0.636438	0.571	0.353	2.31e-05	TB-p	ILF2
IPO7	1.14e-09	0.576153	0.79	0.639	2.46e-05	TB-p	IPO7
RAB20	1.17e-09	0.443096	0.311	0.15	2.53e-05	TB-p	RAB20
RNF24	1.17e-09	0.825759	0.425	0.238	2.53e-05	TB-p	RNF24
SMAD9	1.18e-09	0.765396	0.479	0.293	2.54e-05	TB-p	SMAD9
CXADR	1.2e-09	0.804746	0.315	0.159	2.6e-05	TB-p	CXADR
CISD2	1.2e-09	0.584049	0.443	0.251	2.6e-05	TB-p	CISD2
COL18A1	1.32e-09	0.386855	0.511	0.287	2.84e-05	TB-p	COL18A1
SYCP1	1.36e-09	1.09993	0.397	0.234	2.92e-05	TB-p	SYCP1
UNC13B	1.38e-09	0.349075	0.708	0.467	2.98e-05	TB-p	UNC13B
HADHB	1.62e-09	0.754837	0.502	0.313	3.48e-05	TB-p	HADHB
FAR1	1.66e-09	0.509375	0.58	0.358	3.57e-05	TB-p	FAR1
FAM120C	1.66e-09	0.658145	0.644	0.449	3.58e-05	TB-p	FAM120C
ARL6IP6	1.67e-09	0.473173	0.58	0.35	3.59e-05	TB-p	ARL6IP6
SERBP1	1.73e-09	0.491035	0.804	0.628	3.73e-05	TB-p	SERBP1
CD58	1.73e-09	0.58772	0.425	0.233	3.74e-05	TB-p	CD58
HNRNPH1	1.81e-09	0.356217	0.968	0.925	3.9e-05	TB-p	HNRNPH1
RANBP17	1.81e-09	0.944732	0.644	0.493	3.9e-05	TB-p	RANBP17
PINX1	1.91e-09	0.875037	0.265	0.125	4.13e-05	TB-p	PINX1
LOC119061253	1.95e-09	0.560767	0.699	0.468	4.21e-05	TB-p	LOC119061253	uncharacterized LOC119061253	lncRNA
TRAK1	1.96e-09	0.537796	0.703	0.504	4.23e-05	TB-p	TRAK1
NDUFA9	1.99e-09	0.522598	0.607	0.381	4.29e-05	TB-p	NDUFA9
POC1B	2.02e-09	0.50576	0.534	0.321	4.36e-05	TB-p	POC1B
SCEL	2.06e-09	1.11603	0.26	0.126	4.44e-05	TB-p	SCEL
MYO10	2.11e-09	0.219648	0.826	0.563	4.54e-05	TB-p	MYO10
ARHGAP26	2.16e-09	0.718309	0.589	0.399	4.66e-05	TB-p	ARHGAP26
USP10	2.25e-09	0.606725	0.708	0.51	4.86e-05	TB-p	USP10
LUC7L2	2.28e-09	0.471764	0.89	0.787	4.91e-05	TB-p	LUC7L2
SMG6	2.33e-09	0.3824	0.886	0.75	5.02e-05	TB-p	SMG6
CMTM7	2.36e-09	0.98282	0.26	0.122	5.08e-05	TB-p	CMTM7
ZNF618	2.4e-09	1.07502	0.388	0.229	5.18e-05	TB-p	ZNF618
LOC119040378	2.45e-09	0.863895	0.402	0.229	5.28e-05	TB-p	LOC119040378	uncharacterized LOC119040378	lncRNA
PAFAH2	2.46e-09	1.11893	0.279	0.137	5.31e-05	TB-p	PAFAH2
SRRM2	2.47e-09	0.312999	0.982	0.967	5.32e-05	TB-p	SRRM2
PLXNA2	2.47e-09	0.794604	0.356	0.193	5.33e-05	TB-p	PLXNA2
CNOT9	2.48e-09	0.626856	0.466	0.268	5.36e-05	TB-p	CNOT9
TBCCD1	2.54e-09	0.690439	0.374	0.201	5.47e-05	TB-p	TBCCD1
MTMR2	2.56e-09	0.694608	0.511	0.312	5.51e-05	TB-p	MTMR2
VDR	2.62e-09	0.7636	0.479	0.295	5.64e-05	TB-p	VDR
LOC128626285	2.73e-09	0.808143	0.548	0.381	5.9e-05	TB-p	LOC128626285	histone-lysine N-methyltransferase PRDM9-like
NHLRC2	2.84e-09	0.566729	0.708	0.501	6.13e-05	TB-p	NHLRC2
SDC4	2.91e-09	0.580308	0.379	0.198	6.27e-05	TB-p	SDC4
ANAPC4	2.93e-09	0.621326	0.58	0.376	6.33e-05	TB-p	ANAPC4
SUFU	2.95e-09	0.627556	0.612	0.393	6.36e-05	TB-p	SUFU
ACAD9	2.95e-09	0.695884	0.489	0.299	6.37e-05	TB-p	ACAD9
FRMD5	2.97e-09	0.310995	0.283	0.135	6.4e-05	TB-p	FRMD5
LOC119041465	2.98e-09	0.85223	0.365	0.198	6.42e-05	TB-p	LOC119041465	uncharacterized LOC119041465	lncRNA
LEKR1	3.04e-09	0.602496	0.438	0.248	6.56e-05	TB-p	LEKR1
PAM	3.11e-09	0.632708	0.626	0.419	6.7e-05	TB-p	PAM
NEURL1	3.12e-09	1.11551	0.251	0.119	6.74e-05	TB-p	NEURL1
SPINDOC	3.15e-09	0.956345	0.274	0.133	6.8e-05	TB-p	SPINDOC
ECD	3.2e-09	0.609563	0.525	0.32	6.89e-05	TB-p	ECD
GART	3.2e-09	0.776194	0.521	0.335	6.89e-05	TB-p	GART
PPP6R3	3.24e-09	0.393833	0.941	0.852	6.99e-05	TB-p	PPP6R3
CAD	3.27e-09	0.858344	0.288	0.139	7.06e-05	TB-p	CAD
PTBP1	3.47e-09	0.569391	0.667	0.45	7.48e-05	TB-p	PTBP1
STRN	3.54e-09	0.538504	0.63	0.44	7.63e-05	TB-p	STRN
DYSF	3.59e-09	0.38119	0.881	0.661	7.74e-05	TB-p	DYSF
HELQ	3.61e-09	0.75195	0.365	0.197	7.78e-05	TB-p	HELQ
FOXK2	3.77e-09	0.711366	0.393	0.217	8.14e-05	TB-p	FOXK2
ABCC1	3.85e-09	0.585393	0.461	0.26	8.31e-05	TB-p	ABCC1
PBRM1	4.19e-09	0.461018	0.9	0.759	9.05e-05	TB-p	PBRM1
KAT7	4.2e-09	0.678183	0.575	0.385	9.07e-05	TB-p	KAT7
XPO5	4.21e-09	0.632328	0.575	0.388	9.07e-05	TB-p	XPO5
TAF1B	4.26e-09	0.787531	0.306	0.154	9.18e-05	TB-p	TAF1B
PER2	4.43e-09	0.797992	0.329	0.169	9.56e-05	TB-p	PER2
ZC3H18	4.57e-09	0.466473	0.79	0.615	9.85e-05	TB-p	ZC3H18
ZC3H12C	4.68e-09	0.40111	0.589	0.366	0.000101001	TB-p	ZC3H12C
CLIC1	4.68e-09	0.936448	0.32	0.168	0.000101003	TB-p	CLIC1
MCF2L2	4.73e-09	0.489988	0.429	0.242	0.000102005	TB-p	MCF2L2
NUP58	4.75e-09	0.520742	0.721	0.504	0.000102368	TB-p	NUP58
ERMP1	4.9e-09	0.558311	0.374	0.197	0.00010571	TB-p	ERMP1
WDR6	5.31e-09	0.542738	0.689	0.465	0.000114466	TB-p	WDR6
LRRC8B	5.42e-09	0.63986	0.352	0.182	0.000116855	TB-p	LRRC8B
ZNF565	5.6e-09	0.671762	0.607	0.405	0.000120826	TB-p	ZNF565
CAV1	5.66e-09	0.995148	0.484	0.319	0.00012199	TB-p	CAV1
PACSIN3	5.85e-09	0.650732	0.347	0.179	0.000126133	TB-p	PACSIN3
PAK4	5.86e-09	0.806151	0.37	0.202	0.000126426	TB-p	PAK4
ABHD10	6.02e-09	0.823347	0.265	0.127	0.000129741	TB-p	ABHD10
ROCK2	6.1e-09	0.375201	0.936	0.792	0.000131613	TB-p	ROCK2
ARID2	6.18e-09	0.449612	0.895	0.79	0.000133369	TB-p	ARID2
PDE3B	6.36e-09	0.604571	0.521	0.33	0.000137078	TB-p	PDE3B
BID	6.52e-09	0.911751	0.311	0.162	0.000140524	TB-p	BID
MAJIN	6.57e-09	0.668573	0.521	0.327	0.000141767	TB-p	MAJIN
SMAD1	6.65e-09	0.59452	0.584	0.367	0.000143455	TB-p	SMAD1
PCED1B	6.73e-09	0.503313	0.767	0.559	0.000145251	TB-p	PCED1B
NFYC	6.86e-09	0.480594	0.767	0.589	0.000148041	TB-p	NFYC
CTDSP1	6.95e-09	0.753034	0.32	0.164	0.000149992	TB-p	CTDSP1
VDAC2	6.98e-09	0.559058	0.457	0.26	0.000150615	TB-p	VDAC2
LOC128625729	7.25e-09	0.714384	0.379	0.207	0.000156403	TB-p	LOC128625729	kalirin-like
MACF1	7.3e-09	0.276721	1	0.911	0.000157376	TB-p	MACF1
PPM1L	7.44e-09	0.374097	0.721	0.504	0.00016042	TB-p	PPM1L
PDS5B	7.67e-09	0.536427	0.817	0.615	0.000165351	TB-p	PDS5B
TBCA	7.77e-09	0.498195	0.758	0.601	0.00016749	TB-p	TBCA
PDIA5	7.91e-09	0.46486	0.671	0.455	0.000170541	TB-p	PDIA5
LOC119041102	8.23e-09	0.668615	0.269	0.13	0.000177556	TB-p	LOC119041102	uncharacterized LOC119041102	lncRNA
GPR137C	8.28e-09	0.670852	0.274	0.135	0.000178656	TB-p	GPR137C
SLC30A5	8.34e-09	0.477082	0.598	0.374	0.000179903	TB-p	SLC30A5
MOCS1	8.38e-09	0.776213	0.251	0.117	0.000180772	TB-p	MOCS1
PIBF1	8.48e-09	0.498759	0.667	0.461	0.000182933	TB-p	PIBF1
DR1	8.66e-09	0.637317	0.452	0.263	0.000186663	TB-p	DR1
TXNRD1	8.76e-09	0.566006	0.502	0.295	0.000188826	TB-p	TXNRD1
RRAGB	9.08e-09	0.691401	0.763	0.619	0.000195779	TB-p	RRAGB
WDR44	9.22e-09	0.780795	0.374	0.209	0.000198908	TB-p	WDR44
TSPAN12	9.23e-09	0.820138	0.269	0.133	0.000199041	TB-p	TSPAN12
LOC119041856	9.56e-09	0.845312	0.342	0.185	0.000206128	TB-p	LOC119041856	RNA-binding protein 4B
KLF12	9.73e-09	0.848164	0.47	0.311	0.000209752	TB-p	KLF12
RNF212B	9.88e-09	0.821735	0.333	0.178	0.000213115	TB-p	RNF212B
ANAPC1	1.01e-08	0.475807	0.772	0.578	0.000217098	TB-p	ANAPC1
LYRM4	1.01e-08	0.42497	0.772	0.552	0.000218078	TB-p	LYRM4
CSTF3	1.02e-08	0.489131	0.822	0.633	0.000220962	TB-p	CSTF3
NHSL2	1.03e-08	0.779289	0.306	0.16	0.000223099	TB-p	NHSL2
PODXL	1.13e-08	0.781689	0.297	0.153	0.000242876	TB-p	PODXL
WDR89	1.14e-08	0.72125	0.333	0.175	0.000246625	TB-p	WDR89
TMEM168	1.14e-08	0.543171	0.635	0.429	0.000246802	TB-p	TMEM168
SUCO	1.16e-08	0.543528	0.635	0.441	0.000250238	TB-p	SUCO
ESYT2	1.18e-08	0.538322	0.443	0.253	0.000254184	TB-p	ESYT2
BAIAP2L1	1.18e-08	0.548576	0.443	0.266	0.00025469	TB-p	BAIAP2L1
KPNB1	1.2e-08	0.53916	0.753	0.575	0.000259257	TB-p	KPNB1
PUM1	1.21e-08	0.405931	0.913	0.831	0.000260729	TB-p	PUM1
UTP18	1.23e-08	0.624992	0.489	0.298	0.000264371	TB-p	UTP18
CPSF6	1.23e-08	0.412633	0.863	0.713	0.000264449	TB-p	CPSF6
PMS1	1.23e-08	0.580136	0.676	0.496	0.000264712	TB-p	PMS1
NHEJ1	1.23e-08	0.730652	0.279	0.135	0.000265288	TB-p	NHEJ1
CHN1	1.23e-08	0.506268	0.379	0.209	0.000265383	TB-p	CHN1
KCNH1	1.23e-08	0.705814	0.283	0.142	0.000266115	TB-p	KCNH1
C2CD3	1.24e-08	0.526117	0.694	0.527	0.000268025	TB-p	C2CD3
RCC2	1.25e-08	0.936685	0.256	0.125	0.000269873	TB-p	RCC2
CUEDC1	1.27e-08	0.839224	0.265	0.129	0.000274023	TB-p	CUEDC1
LOC119039324	1.3e-08	0.907884	0.292	0.15	0.000281358	TB-p	LOC119039324	cysteine-rich protein 2
TAOK2	1.33e-08	0.71944	0.434	0.252	0.000285814	TB-p	TAOK2
CASP10	1.34e-08	0.77323	0.301	0.156	0.000288989	TB-p	CASP10
SEMA3A	1.36e-08	0.600407	0.265	0.134	0.000293907	TB-p	SEMA3A
CCT8	1.39e-08	0.5388	0.575	0.376	0.000299691	TB-p	CCT8
EEFSEC	1.44e-08	0.45915	0.836	0.67	0.000311394	TB-p	EEFSEC
CAPS2	1.46e-08	0.488224	0.379	0.202	0.000314563	TB-p	CAPS2
TBCD	1.49e-08	0.689613	0.438	0.26	0.000321611	TB-p	TBCD
CALM1	1.57e-08	0.453508	0.753	0.549	0.000338574	TB-p	CALM1
XRCC5	1.6e-08	0.577845	0.434	0.249	0.000344688	TB-p	XRCC5
BMP6	1.62e-08	0.730163	0.594	0.409	0.000348953	TB-p	BMP6
MYO1E	1.65e-08	0.343662	0.877	0.732	0.000356528	TB-p	MYO1E
VPS36	1.66e-08	0.667275	0.443	0.253	0.000357804	TB-p	VPS36
EED	1.67e-08	0.579218	0.694	0.501	0.000360289	TB-p	EED
ZMYM1	1.67e-08	0.67526	0.429	0.25	0.000360484	TB-p	ZMYM1
POLH	1.68e-08	0.691465	0.311	0.161	0.000362888	TB-p	POLH
PAK1	1.75e-08	0.674543	0.562	0.392	0.000377857	TB-p	PAK1
ILF3	1.76e-08	0.556799	0.712	0.547	0.000379136	TB-p	ILF3
GATAD2A	1.77e-08	0.517215	0.799	0.61	0.000382495	TB-p	GATAD2A
PARG	1.78e-08	0.526502	0.813	0.661	0.000384195	TB-p	PARG
UBE4B	1.78e-08	0.477484	0.712	0.496	0.000384429	TB-p	UBE4B
SERAC1	1.79e-08	0.705685	0.269	0.129	0.000386601	TB-p	SERAC1
ING5	1.8e-08	0.829404	0.251	0.12	0.000389029	TB-p	ING5
BLTP3A	1.9e-08	0.474494	0.63	0.416	0.000410507	TB-p	BLTP3A
STK31	1.96e-08	0.760676	0.393	0.231	0.000421648	TB-p	STK31
MOB3B	2e-08	0.320032	0.37	0.2	0.000431177	TB-p	MOB3B
LOC119060702	2.07e-08	0.398206	0.945	0.875	0.000445429	TB-p	LOC119060702	uncharacterized LOC119060702	lncRNA
ODAD3	2.07e-08	0.835548	0.265	0.13	0.000446977	TB-p	ODAD3
ATG16L1	2.1e-08	0.644725	0.379	0.209	0.000453263	TB-p	ATG16L1
TBX3	2.14e-08	0.578994	0.511	0.313	0.00046065	TB-p	TBX3
ZNRF1	2.14e-08	0.74742	0.489	0.313	0.000461165	TB-p	ZNRF1
RAP2A	2.14e-08	0.619669	0.361	0.196	0.000462608	TB-p	RAP2A
SLC36A2	2.15e-08	0.352479	0.429	0.24	0.000462975	TB-p	SLC36A2
BORCS7	2.19e-08	0.84851	0.374	0.212	0.000472299	TB-p	BORCS7
SLC39A8	2.24e-08	0.383778	0.443	0.257	0.00048352	TB-p	SLC39A8
CEP126	2.27e-08	0.436721	0.452	0.265	0.00049015	TB-p	CEP126
UIMC1	2.38e-08	0.553665	0.726	0.557	0.000513428	TB-p	UIMC1
MAPK1	2.51e-08	0.44351	0.872	0.75	0.000540938	TB-p	MAPK1
PTMA	2.54e-08	0.378656	0.886	0.722	0.000548185	TB-p	PTMA
USP40	2.56e-08	0.530607	0.721	0.535	0.000551089	TB-p	USP40
CBX3	2.66e-08	0.627855	0.644	0.495	0.000573695	TB-p	CBX3
HNRNPH3	2.68e-08	0.418796	0.776	0.591	0.000578358	TB-p	HNRNPH3
ST8SIA4	2.72e-08	0.962099	0.379	0.229	0.000586188	TB-p	ST8SIA4
TECR	2.72e-08	0.619236	0.356	0.192	0.000587009	TB-p	TECR
ELOVL6	2.73e-08	0.504319	0.447	0.262	0.000587907	TB-p	ELOVL6
CAAP1	2.73e-08	0.628211	0.393	0.223	0.000588331	TB-p	CAAP1
TANC2	2.83e-08	0.567433	0.749	0.57	0.000611345	TB-p	TANC2
CASP8AP2	2.87e-08	0.494697	0.667	0.454	0.00061801	TB-p	CASP8AP2
CLIC5	2.91e-08	0.311926	0.671	0.442	0.000626865	TB-p	CLIC5
CUNH9orf85	2.91e-08	0.457769	0.534	0.329	0.000627444	TB-p	CUNH9orf85
TMEM161B	2.95e-08	0.671427	0.489	0.3	0.000636004	TB-p	TMEM161B
MICU3	2.95e-08	0.858721	0.429	0.256	0.000636755	TB-p	MICU3
TCEA1	2.98e-08	0.464396	0.79	0.589	0.000643216	TB-p	TCEA1
PPAT	3.02e-08	0.742469	0.429	0.259	0.000651566	TB-p	PPAT
GMPS	3.04e-08	0.526908	0.53	0.327	0.000655877	TB-p	GMPS
1	3.11e-08	0.523273	0.58	0.378	0.000670139	TB-p	1
ZNF180	3.17e-08	0.596332	0.443	0.267	0.000683725	TB-p	ZNF180
MSRB3	3.21e-08	0.294454	0.667	0.452	0.000692665	TB-p	MSRB3
FAM76B	3.23e-08	0.596751	0.438	0.259	0.000697131	TB-p	FAM76B
LOC119053736	3.27e-08	0.638832	0.466	0.282	0.000705255	TB-p	LOC119053736	uncharacterized LOC119053736	lncRNA
GAB3	3.35e-08	0.984028	0.306	0.173	0.000723475	TB-p	GAB3
RETREG1	3.45e-08	0.393576	0.329	0.173	0.000743607	TB-p	RETREG1
KIFBP	3.46e-08	0.625486	0.397	0.228	0.000747295	TB-p	KIFBP
HNRNPA2B1	3.47e-08	0.340756	0.995	0.972	0.0007479	TB-p	HNRNPA2B1
PCBP2	3.5e-08	0.458398	0.763	0.567	0.000753957	TB-p	PCBP2
SLIT2	3.52e-08	0.554631	0.388	0.228	0.000759209	TB-p	SLIT2
GRIN2B	3.54e-08	0.627737	0.338	0.183	0.0007632	TB-p	GRIN2B
RGCC	3.55e-08	0.741243	0.32	0.176	0.000765292	TB-p	RGCC
ABLIM1	3.59e-08	0.386573	0.726	0.532	0.000774481	TB-p	ABLIM1
LOC128626704	3.63e-08	0.632356	0.347	0.188	0.000783789	TB-p	LOC128626704	uncharacterized LOC128626704	lncRNA
DSG2	3.67e-08	0.521482	0.648	0.464	0.000792145	TB-p	DSG2
ELK4	3.72e-08	0.740302	0.265	0.129	0.000802332	TB-p	ELK4
RAVER1	3.79e-08	0.811855	0.283	0.142	0.000818278	TB-p	RAVER1
RAB11FIP3	3.92e-08	0.614611	0.416	0.251	0.000845923	TB-p	RAB11FIP3
ARID1A	4.01e-08	0.422058	0.817	0.607	0.000864377	TB-p	ARID1A
PANK2	4.02e-08	0.494181	0.694	0.489	0.000866848	TB-p	PANK2
KMT2A	4.07e-08	0.43029	0.895	0.694	0.000877244	TB-p	KMT2A
SHOC1	4.25e-08	0.960511	0.479	0.332	0.000916068	TB-p	SHOC1
TMPRSS2	4.5e-08	0.680028	0.429	0.26	0.000970003	TB-p	TMPRSS2
UBA2	4.5e-08	0.459037	0.781	0.607	0.000971531	TB-p	UBA2
PCM1	4.58e-08	0.435764	0.845	0.718	0.000987911	TB-p	PCM1
ARAP2	4.61e-08	0.273131	0.849	0.675	0.000995097	TB-p	ARAP2
IMPA2	4.7e-08	0.411359	0.548	0.334	0.00101441	TB-p	IMPA2
SLC25A21	5.07e-08	0.647582	0.32	0.174	0.00109404	TB-p	SLC25A21
SLC25A25	5.11e-08	0.67037	0.47	0.282	0.0011018	TB-p	SLC25A25
TIMP3	5.25e-08	0.158299	0.918	0.759	0.00113187	TB-p	TIMP3
SAAL1	5.36e-08	0.733874	0.324	0.177	0.00115657	TB-p	SAAL1
TUBGCP4	5.4e-08	0.589521	0.466	0.281	0.00116483	TB-p	TUBGCP4
GRK6	5.46e-08	0.797288	0.251	0.122	0.00117814	TB-p	GRK6
SPAG1	5.55e-08	0.476479	0.566	0.37	0.00119762	TB-p	SPAG1
ABR	5.62e-08	0.561011	0.461	0.288	0.00121307	TB-p	ABR
CTTNBP2NL	5.71e-08	0.504218	0.543	0.344	0.00123041	TB-p	CTTNBP2NL
RNGTT	5.71e-08	0.347093	0.904	0.793	0.00123199	TB-p	RNGTT
CIZ1	5.73e-08	0.876355	0.279	0.145	0.00123581	TB-p	CIZ1
HHAT	5.84e-08	0.35193	0.498	0.297	0.00126041	TB-p	HHAT
TLE2	6.02e-08	0.774399	0.26	0.129	0.00129888	TB-p	TLE2
HDAC2	6.09e-08	0.752946	0.489	0.314	0.00131292	TB-p	HDAC2
PON2	6.15e-08	0.810142	0.338	0.19	0.00132608	TB-p	PON2
IQGAP2	6.34e-08	0.26546	0.726	0.497	0.00136782	TB-p	IQGAP2
SPEN	6.49e-08	0.3763	0.881	0.772	0.0014001	TB-p	SPEN
LOC119064680	6.55e-08	0.462245	0.557	0.358	0.00141207	TB-p	LOC119064680	plectin
PXDN	6.58e-08	0.73995	0.342	0.188	0.00141832	TB-p	PXDN
FZD6	6.72e-08	0.707124	0.265	0.135	0.00144896	TB-p	FZD6
DDX46	6.83e-08	0.424331	0.877	0.768	0.00147365	TB-p	DDX46
PRRC2A	6.89e-08	0.533557	0.607	0.401	0.00148509	TB-p	PRRC2A
LOC119047043	6.94e-08	0.855511	0.269	0.137	0.00149764	TB-p	LOC119047043	uncharacterized LOC119047043	lncRNA
SHROOM4	6.98e-08	0.586652	0.53	0.346	0.00150583	TB-p	SHROOM4
WDPCP	7e-08	0.583119	0.612	0.42	0.00151012	TB-p	WDPCP
SEL1L3	7.15e-08	0.525654	0.557	0.372	0.00154192	TB-p	SEL1L3
ARMH3	7.52e-08	0.481674	0.662	0.457	0.00162194	TB-p	ARMH3
KIAA1217	7.56e-08	0.467702	0.913	0.802	0.00163059	TB-p	KIAA1217
OPHN1	7.64e-08	0.498075	0.575	0.389	0.0016486	TB-p	OPHN1
SMARCB1	7.66e-08	0.567019	0.635	0.451	0.00165144	TB-p	SMARCB1
YWHAQ	7.7e-08	0.403257	0.795	0.612	0.00166011	TB-p	YWHAQ
KANSL2	7.75e-08	0.518767	0.521	0.329	0.0016706	TB-p	KANSL2
ANAPC5	7.88e-08	0.627279	0.42	0.247	0.00170034	TB-p	ANAPC5
PPIL1	7.96e-08	0.637869	0.37	0.204	0.00171634	TB-p	PPIL1
TTLL5	8.06e-08	0.443296	0.767	0.585	0.00173924	TB-p	TTLL5
RECQL	8.22e-08	0.724201	0.365	0.202	0.00177323	TB-p	RECQL
TNS1	8.29e-08	0.424931	0.731	0.534	0.00178776	TB-p	TNS1
LYPLA1	8.32e-08	0.757157	0.342	0.191	0.00179427	TB-p	LYPLA1
PXN	8.76e-08	0.49513	0.498	0.3	0.00188969	TB-p	PXN
MYH14	9.01e-08	0.842766	0.269	0.138	0.00194278	TB-p	MYH14
CLIP1	9.07e-08	0.481848	0.831	0.681	0.00195522	TB-p	CLIP1
EEF1G	9.2e-08	0.546752	0.557	0.362	0.00198453	TB-p	EEF1G
ZCWPW2	9.69e-08	0.474784	0.347	0.191	0.00208885	TB-p	ZCWPW2
SLC26A2	9.88e-08	0.636626	0.32	0.171	0.00213102	TB-p	SLC26A2
RRP8	1.02e-07	0.655149	0.53	0.362	0.0021905	TB-p	RRP8
ZNF827	1.04e-07	0.637258	0.292	0.154	0.00223552	TB-p	ZNF827
CCDC85A	1.04e-07	1.0222	0.311	0.177	0.0022426	TB-p	CCDC85A
ATPAF2	1.05e-07	0.66371	0.324	0.176	0.00227431	TB-p	ATPAF2
ACVR1	1.05e-07	0.83932	0.58	0.428	0.00227465	TB-p	ACVR1
IMPDH2	1.06e-07	0.601601	0.338	0.186	0.00229368	TB-p	IMPDH2
MTO1	1.1e-07	0.557114	0.32	0.168	0.00236691	TB-p	MTO1
LOC128627463	1.1e-07	0.359068	0.498	0.299	0.00237344	TB-p	LOC128627463	uncharacterized LOC128627463	lncRNA
PRKAR2B	1.13e-07	0.478986	0.411	0.237	0.00244669	TB-p	PRKAR2B
RTN3	1.14e-07	0.536761	0.648	0.482	0.00245837	TB-p	RTN3
NAE1	1.15e-07	0.686232	0.388	0.231	0.002474	TB-p	NAE1
AFG3L2	1.15e-07	0.497092	0.735	0.579	0.00247964	TB-p	AFG3L2
LOC119044470	1.15e-07	0.780874	0.292	0.156	0.00248057	TB-p	LOC119044470	kinesin-like protein KIF28P
PRPF3	1.21e-07	0.52994	0.543	0.362	0.00260323	TB-p	PRPF3
PPARGC1B	1.22e-07	0.747711	0.288	0.153	0.00263411	TB-p	PPARGC1B
PRKAR2A	1.24e-07	0.495464	0.667	0.483	0.00267861	TB-p	PRKAR2A
LOC119051583	1.24e-07	0.88185	0.26	0.132	0.00268445	TB-p	LOC119051583	zinc finger protein 418-like
RASA1	1.25e-07	0.400536	0.817	0.672	0.00270559	TB-p	RASA1
EP400	1.27e-07	0.507844	0.676	0.49	0.0027314	TB-p	EP400
FEM1C	1.29e-07	0.621842	0.461	0.29	0.00279071	TB-p	FEM1C
CCHCR1	1.3e-07	0.76813	0.342	0.19	0.0027993	TB-p	CCHCR1
TRRAP	1.3e-07	0.45955	0.799	0.659	0.00280476	TB-p	TRRAP
PLOD2	1.33e-07	0.47796	0.301	0.158	0.00285899	TB-p	PLOD2
PELP1	1.35e-07	0.67787	0.365	0.204	0.0029056	TB-p	PELP1
MRPS27	1.35e-07	0.585985	0.374	0.213	0.00291995	TB-p	MRPS27
ALG6	1.36e-07	0.409423	0.543	0.34	0.00292652	TB-p	ALG6
DNAH14	1.36e-07	0.55958	0.434	0.263	0.00294154	TB-p	DNAH14
ING2	1.37e-07	0.798246	0.26	0.135	0.00295548	TB-p	ING2
MRPL15	1.38e-07	0.594033	0.333	0.182	0.00297526	TB-p	MRPL15
LOC119049369	1.39e-07	0.530354	0.594	0.402	0.00298747	TB-p	LOC119049369	uncharacterized LOC119049369	lncRNA
SCAI	1.39e-07	0.114141	0.626	0.403	0.00299407	TB-p	SCAI
UBA6	1.39e-07	0.472733	0.699	0.528	0.00300218	TB-p	UBA6
LRRC8C	1.43e-07	0.406158	0.594	0.395	0.00308493	TB-p	LRRC8C
USP39	1.48e-07	0.49818	0.557	0.364	0.00319822	TB-p	USP39
SARNP	1.48e-07	0.509863	0.726	0.55	0.00319832	TB-p	SARNP
VEGFA	1.48e-07	0.546447	0.42	0.254	0.0031995	TB-p	VEGFA
TEAD4	1.49e-07	0.577863	0.502	0.328	0.00320601	TB-p	TEAD4
EPB41L5	1.51e-07	0.509156	0.639	0.441	0.00326324	TB-p	EPB41L5
LOC128627336	1.52e-07	0.37446	0.53	0.329	0.00327964	TB-p	LOC128627336	endogenous retrovirus group K member 5 Gag polyprotein-like
TMEM39B	1.52e-07	0.705325	0.265	0.133	0.00328546	TB-p	TMEM39B
ABCB10	1.52e-07	0.766931	0.297	0.161	0.003287	TB-p	ABCB10
TMEM100	1.55e-07	1.10712	0.269	0.148	0.00333524	TB-p	TMEM100
EEIG1	1.56e-07	0.785535	0.26	0.133	0.00337101	TB-p	EEIG1
SNX30	1.56e-07	0.42574	0.443	0.266	0.00337135	TB-p	SNX30
PHF10	1.56e-07	0.675324	0.443	0.273	0.00337235	TB-p	PHF10
ESAM	1.6e-07	0.904809	0.26	0.135	0.00345634	TB-p	ESAM
SEPHS1	1.68e-07	0.632656	0.466	0.293	0.003621	TB-p	SEPHS1
PAPSS2	1.72e-07	0.859354	0.274	0.145	0.00370615	TB-p	PAPSS2
RHOA	1.78e-07	0.275575	0.941	0.805	0.00384639	TB-p	RHOA
LAS1L	1.8e-07	0.583064	0.315	0.17	0.00388346	TB-p	LAS1L
PEX14	1.84e-07	0.490576	0.648	0.45	0.00397446	TB-p	PEX14
ANP32A	1.88e-07	0.85604	0.388	0.235	0.00404937	TB-p	ANP32A
HDAC8	1.88e-07	0.376128	0.9	0.813	0.00405326	TB-p	HDAC8
MAP4K4	1.88e-07	0.413207	0.895	0.797	0.00405665	TB-p	MAP4K4
LONRF1	1.89e-07	0.689453	0.297	0.157	0.00407777	TB-p	LONRF1
PCDH15	1.89e-07	0.454105	0.507	0.335	0.00408014	TB-p	PCDH15
RMI1	1.92e-07	0.68117	0.333	0.183	0.00414729	TB-p	RMI1
SUMO2	1.94e-07	0.532169	0.594	0.391	0.00418536	TB-p	SUMO2
CUNH11orf80	1.94e-07	0.71744	0.329	0.186	0.00418678	TB-p	CUNH11orf80
SOCS7	1.95e-07	0.754417	0.269	0.138	0.00419518	TB-p	SOCS7
CEP44	2.03e-07	0.804936	0.311	0.171	0.00437283	TB-p	CEP44
VPS37C	2.04e-07	0.593046	0.411	0.244	0.00440564	TB-p	VPS37C
PTAR1	2.07e-07	0.392108	0.63	0.427	0.00445681	TB-p	PTAR1
GNG5	2.12e-07	0.583607	0.475	0.293	0.00456289	TB-p	GNG5
ATP13A4	2.13e-07	0.403656	0.288	0.149	0.00459689	TB-p	ATP13A4
DPY30	2.14e-07	0.522671	0.452	0.28	0.00461921	TB-p	DPY30
PELI2	2.18e-07	0.560131	0.498	0.323	0.00470346	TB-p	PELI2
TNFAIP1	2.21e-07	0.629569	0.379	0.223	0.00476959	TB-p	TNFAIP1
PARP1	2.27e-07	0.399526	0.58	0.383	0.00490194	TB-p	PARP1
SENP1	2.4e-07	0.524415	0.594	0.419	0.00516565	TB-p	SENP1
CAPRIN2	2.4e-07	0.436538	0.671	0.488	0.00518656	TB-p	CAPRIN2
MDM1	2.44e-07	0.499055	0.374	0.213	0.00526445	TB-p	MDM1
LATS2	2.44e-07	0.508108	0.74	0.6	0.00526671	TB-p	LATS2
LSR	2.51e-07	0.535556	0.374	0.214	0.00542045	TB-p	LSR
CRKL	2.59e-07	0.827242	0.388	0.237	0.00559317	TB-p	CRKL
HOPX	2.62e-07	0.717892	0.283	0.151	0.00565323	TB-p	HOPX
MAP3K1	2.68e-07	0.538586	0.553	0.367	0.00578195	TB-p	MAP3K1
CTDSPL2	2.81e-07	0.453285	0.822	0.677	0.0060511	TB-p	CTDSPL2
FAM222B	2.85e-07	0.400251	0.74	0.527	0.00615062	TB-p	FAM222B
GRIA1	2.86e-07	0.581068	0.311	0.166	0.00617285	TB-p	GRIA1
PPP2R2D	2.89e-07	0.526434	0.562	0.367	0.00623717	TB-p	PPP2R2D
ANK2	2.92e-07	0.581937	0.37	0.218	0.00630328	TB-p	ANK2
MSI2	2.95e-07	0.201635	0.909	0.681	0.0063675	TB-p	MSI2
PLEKHF2	3.05e-07	0.741782	0.324	0.182	0.00658384	TB-p	PLEKHF2
NOL11	3.07e-07	0.597604	0.406	0.245	0.00663033	TB-p	NOL11
CRPPA	3.1e-07	0.675209	0.342	0.195	0.00668429	TB-p	CRPPA
AHCTF1	3.19e-07	0.437201	0.721	0.549	0.00687496	TB-p	AHCTF1
HNRNPUL1	3.27e-07	0.504373	0.566	0.379	0.00706118	TB-p	HNRNPUL1
LOC119039416	3.28e-07	0.519947	0.361	0.212	0.00707031	TB-p	LOC119039416	kalirin
GDPD1	3.34e-07	0.575889	0.269	0.14	0.0072003	TB-p	GDPD1
CARS2	3.37e-07	0.711968	0.288	0.156	0.00727264	TB-p	CARS2
CLYBL	3.39e-07	0.463687	0.594	0.42	0.00731157	TB-p	CLYBL
THOC1	3.44e-07	0.38364	0.699	0.485	0.00741073	TB-p	THOC1
POLR2A	3.46e-07	0.55909	0.516	0.345	0.00746031	TB-p	POLR2A
ARMC1	3.51e-07	0.525015	0.498	0.316	0.00756961	TB-p	ARMC1
KCTD3	3.63e-07	0.746513	0.374	0.22	0.00783937	TB-p	KCTD3
CCDC125	3.71e-07	0.498642	0.411	0.245	0.00800694	TB-p	CCDC125
NSMCE4A	3.72e-07	0.690909	0.333	0.188	0.0080125	TB-p	NSMCE4A
LOC119057296	3.72e-07	0.796598	0.269	0.143	0.00802699	TB-p	LOC119057296	teneurin-1-like
RCAN3	3.79e-07	0.29963	0.521	0.319	0.00818214	TB-p	RCAN3
1	3.86e-07	0.350417	0.872	0.744	0.00833493	TB-p	1
PPP3CB	3.87e-07	0.455017	0.635	0.452	0.00834264	TB-p	PPP3CB
HNRNPL	3.92e-07	0.46638	0.717	0.529	0.00844881	TB-p	HNRNPL
FOXN2	4.02e-07	0.427234	0.603	0.392	0.00866921	TB-p	FOXN2
SLC25A16	4.12e-07	0.704517	0.53	0.351	0.00889404	TB-p	SLC25A16
PPP1R13L	4.18e-07	0.515986	0.32	0.173	0.00900621	TB-p	PPP1R13L
BARX2	4.2e-07	0.159818	0.475	0.287	0.00905042	TB-p	BARX2
HECTD2	4.38e-07	0.768607	0.402	0.249	0.00944996	TB-p	HECTD2
MYH9	4.39e-07	0.403239	0.881	0.748	0.00946081	TB-p	MYH9
RANBP9	4.48e-07	0.451666	0.753	0.574	0.00965659	TB-p	RANBP9
SGPL1	4.71e-07	0.668688	0.311	0.17	0.0101612	TB-p	SGPL1
FAM76A	4.8e-07	0.510711	0.434	0.257	0.0103594	TB-p	FAM76A
UBE2E3	5.01e-07	0.492016	0.831	0.671	0.0108123	TB-p	UBE2E3
JMJD1C	5.12e-07	0.278452	0.932	0.888	0.0110468	TB-p	JMJD1C
TBL1XR1	5.14e-07	0.41812	0.822	0.679	0.0110781	TB-p	TBL1XR1
TRIM11	5.21e-07	0.647415	0.402	0.238	0.0112343	TB-p	TRIM11
WWC2	5.34e-07	0.346215	0.881	0.773	0.0115195	TB-p	WWC2
PTPA	5.5e-07	0.653147	0.333	0.19	0.0118666	TB-p	PTPA
EVL	5.53e-07	0.401896	0.571	0.382	0.0119175	TB-p	EVL
BCO1	5.6e-07	0.394701	0.598	0.41	0.0120799	TB-p	BCO1
RNPS1	5.68e-07	0.529352	0.447	0.284	0.0122545	TB-p	RNPS1
HNRNPM	5.8e-07	0.347303	0.954	0.852	0.0125183	TB-p	HNRNPM
SRSF3	6.01e-07	0.409261	0.763	0.573	0.0129644	TB-p	SRSF3
SLC9A8	6.02e-07	0.513713	0.566	0.398	0.012984	TB-p	SLC9A8
GSKIP	6.04e-07	0.513999	0.42	0.253	0.0130243	TB-p	GSKIP
MDFIC	6.15e-07	0.389133	0.808	0.62	0.0132645	TB-p	MDFIC
BTBD8	6.24e-07	0.545733	0.525	0.367	0.0134567	TB-p	BTBD8
BTRC	6.26e-07	0.382987	0.708	0.497	0.0134912	TB-p	BTRC
BTBD10	6.35e-07	0.519267	0.53	0.346	0.0136863	TB-p	BTBD10
MACROD2	6.41e-07	0.553308	0.457	0.299	0.0138182	TB-p	MACROD2
SUPT16H	6.43e-07	0.463341	0.644	0.486	0.0138613	TB-p	SUPT16H
GXYLT1	6.48e-07	0.49838	0.667	0.478	0.0139748	TB-p	GXYLT1
EPS8L2	6.53e-07	0.514474	0.329	0.181	0.0140917	TB-p	EPS8L2
HERC5	6.56e-07	0.544183	0.516	0.333	0.0141543	TB-p	HERC5
EYA3	6.68e-07	0.391037	0.781	0.575	0.01441	TB-p	EYA3
MICAL3	6.8e-07	0.304018	0.575	0.379	0.0146573	TB-p	MICAL3
NOP58	6.86e-07	0.486539	0.799	0.665	0.0147918	TB-p	NOP58
FUBP1	6.91e-07	0.378734	0.922	0.842	0.0149048	TB-p	FUBP1
PLAA	6.92e-07	0.586589	0.352	0.203	0.0149179	TB-p	PLAA
YWHAE	6.96e-07	0.326523	0.868	0.786	0.0150133	TB-p	YWHAE
ALYREF	6.98e-07	0.772937	0.269	0.145	0.0150511	TB-p	ALYREF
LIMD1	7.03e-07	0.499869	0.374	0.216	0.0151598	TB-p	LIMD1
NANS	7.04e-07	0.435291	0.388	0.224	0.0151761	TB-p	NANS
PIGU	7.14e-07	0.544404	0.443	0.279	0.0153917	TB-p	PIGU
NR2C2	7.22e-07	0.475996	0.658	0.474	0.0155718	TB-p	NR2C2
FBXL5	7.24e-07	0.474762	0.639	0.465	0.0156068	TB-p	FBXL5
LOC128627157	7.36e-07	1.01243	0.256	0.138	0.0158742	TB-p	LOC128627157	uncharacterized LOC128627157	protein coding
SPTLC3	7.36e-07	0.661022	0.356	0.21	0.0158778	TB-p	SPTLC3
PIP4K2B	8.15e-07	0.591571	0.32	0.178	0.0175678	TB-p	PIP4K2B
LUZP1	8.16e-07	0.389302	0.744	0.551	0.0176073	TB-p	LUZP1
LOC119056939	8.2e-07	0.523463	0.548	0.367	0.0176947	TB-p	LOC119056939	ankyrin repeat domain-containing protein 26-like
IPO5	8.3e-07	0.437511	0.689	0.537	0.0178921	TB-p	IPO5
AATF	8.3e-07	0.56894	0.575	0.42	0.0178951	TB-p	AATF
MPPED2	8.77e-07	0.525823	0.466	0.298	0.0189237	TB-p	MPPED2
METTL9	8.93e-07	0.506802	0.447	0.28	0.019266	TB-p	METTL9
GLMN	9.12e-07	0.440013	0.566	0.393	0.0196711	TB-p	GLMN
KBTBD2	9.3e-07	0.545551	0.553	0.372	0.0200644	TB-p	KBTBD2
DUSP10	9.62e-07	0.691759	0.429	0.284	0.0207573	TB-p	DUSP10
BANP	9.72e-07	0.594579	0.521	0.342	0.0209566	TB-p	BANP
TRIM28	1e-06	0.780575	0.279	0.152	0.0216074	TB-p	TRIM28
HIP1R	1e-06	0.606908	0.338	0.197	0.0216704	TB-p	HIP1R
TEK	1.01e-06	0.680407	0.443	0.311	0.0217681	TB-p	TEK
SUGP2	1.06e-06	0.608621	0.457	0.295	0.0228102	TB-p	SUGP2
DNAJC7	1.06e-06	0.565972	0.603	0.431	0.0228205	TB-p	DNAJC7
TRIM38	1.08e-06	0.741434	0.251	0.133	0.0233351	TB-p	TRIM38
1	1.11e-06	0.542719	0.566	0.384	0.0240463	TB-p	1
TARS1	1.17e-06	0.532634	0.402	0.242	0.0252912	TB-p	TARS1
SLC43A1	1.18e-06	0.56156	0.447	0.282	0.0254207	TB-p	SLC43A1
CUL9	1.18e-06	0.583058	0.283	0.153	0.0254208	TB-p	CUL9
HECTD4	1.18e-06	0.536924	0.767	0.635	0.0254748	TB-p	HECTD4
AXIN1	1.22e-06	0.463279	0.534	0.362	0.0263773	TB-p	AXIN1
PPP3R1	1.28e-06	0.454571	0.735	0.568	0.0276814	TB-p	PPP3R1
DNAJC13	1.29e-06	0.307682	0.767	0.577	0.0278817	TB-p	DNAJC13
MRPS18C	1.32e-06	0.502854	0.292	0.157	0.0284931	TB-p	MRPS18C
GALNT10	1.35e-06	0.349394	0.388	0.232	0.0290684	TB-p	GALNT10
TPM4	1.37e-06	0.41286	0.712	0.529	0.0295325	TB-p	TPM4
CDKAL1	1.39e-06	0.408713	0.918	0.862	0.0300065	TB-p	CDKAL1
ATG10	1.39e-06	0.425572	0.562	0.38	0.0300719	TB-p	ATG10
SRGAP1	1.4e-06	0.28318	0.813	0.592	0.0301409	TB-p	SRGAP1
HMBOX1	1.4e-06	0.42172	0.836	0.663	0.0302595	TB-p	HMBOX1
PITPNA	1.44e-06	0.470265	0.648	0.491	0.0311527	TB-p	PITPNA
SLC3A2	1.45e-06	0.414777	0.662	0.488	0.0312782	TB-p	SLC3A2
SUN2	1.46e-06	0.623733	0.283	0.154	0.0314797	TB-p	SUN2
SNRPA1	1.49e-06	0.68839	0.347	0.207	0.032206	TB-p	SNRPA1
LCOR	1.5e-06	0.358359	0.89	0.794	0.0323432	TB-p	LCOR
FAM118A	1.51e-06	0.46541	0.32	0.179	0.0325783	TB-p	FAM118A
1	1.52e-06	0.344757	0.845	0.711	0.0326858	TB-p	1
LOC119053175	1.54e-06	0.646916	0.365	0.22	0.0332799	TB-p	LOC119053175	zinc finger protein 256-like
USP24	1.54e-06	0.40969	0.799	0.659	0.0333193	TB-p	USP24
SMC6	1.57e-06	0.256777	0.854	0.672	0.0338294	TB-p	SMC6
MCCC2	1.57e-06	0.522949	0.388	0.238	0.0339061	TB-p	MCCC2
POP1	1.59e-06	0.787773	0.333	0.203	0.0342202	TB-p	POP1
SLC9A1	1.63e-06	0.773196	0.269	0.149	0.0350854	TB-p	SLC9A1
WDR47	1.66e-06	0.424155	0.311	0.172	0.0357099	TB-p	WDR47
RSPO3	1.66e-06	0.837239	0.269	0.156	0.035808	TB-p	RSPO3
SMURF2	1.67e-06	0.427326	0.845	0.731	0.0359501	TB-p	SMURF2
CHP1	1.67e-06	0.504742	0.356	0.211	0.035996	TB-p	CHP1
ITPRIP	1.67e-06	0.645352	0.283	0.158	0.0360375	TB-p	ITPRIP
RHPN2	1.68e-06	0.674625	0.279	0.153	0.03621	TB-p	RHPN2
ATIC	1.68e-06	0.619255	0.352	0.205	0.0362225	TB-p	ATIC
SMG5	1.69e-06	0.871149	0.269	0.152	0.0363607	TB-p	SMG5
RABGGTB	1.69e-06	0.606767	0.42	0.269	0.0364844	TB-p	RABGGTB
PPRC1	1.7e-06	0.676184	0.256	0.136	0.036672	TB-p	PPRC1
APC	1.74e-06	0.25078	0.726	0.545	0.0374564	TB-p	APC
AARS1	1.81e-06	0.376734	0.484	0.313	0.0391135	TB-p	AARS1
CERK	1.84e-06	0.67114	0.342	0.206	0.0397321	TB-p	CERK
INSYN2A	1.85e-06	0.859748	0.251	0.136	0.0398444	TB-p	INSYN2A
LOC128626157	1.87e-06	0.489057	0.297	0.161	0.0403551	TB-p	LOC128626157	uncharacterized LOC128626157	lncRNA
TBC1D4	1.91e-06	0.445194	0.68	0.501	0.0411607	TB-p	TBC1D4
METTL16	1.94e-06	0.455117	0.785	0.66	0.0418182	TB-p	METTL16
NELFB	1.96e-06	0.63041	0.283	0.156	0.0422439	TB-p	NELFB
PRMT5	1.98e-06	0.561293	0.342	0.2	0.0426565	TB-p	PRMT5
RCOR3	2.02e-06	0.356277	0.781	0.629	0.0435933	TB-p	RCOR3
PPP1R9A	2.02e-06	0.270726	0.95	0.848	0.0436586	TB-p	PPP1R9A
CERS5	2.05e-06	0.60406	0.361	0.212	0.044243	TB-p	CERS5
LTA4H	2.07e-06	0.492687	0.306	0.176	0.0445818	TB-p	LTA4H
RARS2	2.08e-06	0.393806	0.694	0.55	0.0448547	TB-p	RARS2
LOC119051178	2.09e-06	0.567027	0.37	0.223	0.0450845	TB-p	LOC119051178	immunoglobulin-binding protein 1-like
IARS2	2.12e-06	0.683966	0.265	0.147	0.0456707	TB-p	IARS2
HEATR5A	2.12e-06	0.45667	0.731	0.56	0.0456914	TB-p	HEATR5A
RNF214	2.23e-06	0.361035	0.662	0.476	0.0481951	TB-p	RNF214
MAP2K5	2.24e-06	0.300775	0.854	0.663	0.0483586	TB-p	MAP2K5
SRSF12	2.28e-06	0.589499	0.379	0.235	0.0490698	TB-p	SRSF12
CEBPZ	2.28e-06	0.359463	0.644	0.46	0.0492006	TB-p	CEBPZ
TP53	2.3e-06	0.806339	0.283	0.158	0.0496491	TB-p	TP53
ASAP3	2.32e-06	0.653913	0.306	0.177	0.0499967	TB-p	ASAP3
CSPP1	2.34e-06	0.402359	0.776	0.6	0.0505467	TB-p	CSPP1
COL4A1	2.4e-06	0.564353	0.973	0.917	0.0516853	TB-p	COL4A1
RBM25	2.4e-06	0.253996	0.945	0.903	0.0517615	TB-p	RBM25
MET	2.48e-06	0.171076	0.342	0.196	0.0534181	TB-p	MET
PWWP3A	2.5e-06	0.500254	0.447	0.285	0.0540119	TB-p	PWWP3A
MEI4	2.57e-06	0.272464	0.365	0.217	0.0554315	TB-p	MEI4
WWTR1	2.65e-06	1.18605	0.626	0.564	0.0572104	TB-p	WWTR1
DCP1B	2.68e-06	0.35777	0.548	0.377	0.0577816	TB-p	DCP1B
ST3GAL4	2.76e-06	0.607422	0.279	0.156	0.0595851	TB-p	ST3GAL4
USP32	2.77e-06	0.377071	0.726	0.537	0.0597183	TB-p	USP32
LOC119039279	2.77e-06	0.590829	0.338	0.199	0.0598295	TB-p	LOC119039279	40S ribosomal protein S4, X isoform-like
ZC3HC1	2.83e-06	0.681561	0.251	0.135	0.0609295	TB-p	ZC3HC1
GSAP	2.84e-06	0.394163	0.502	0.334	0.0612044	TB-p	GSAP
CNOT1	2.9e-06	0.292916	0.881	0.781	0.0624761	TB-p	CNOT1
ARHGEF1	2.92e-06	0.54767	0.301	0.17	0.0630092	TB-p	ARHGEF1
LAMA5	2.95e-06	0.657355	0.447	0.297	0.0635622	TB-p	LAMA5
CUNH2orf42	2.97e-06	0.546664	0.534	0.375	0.0639754	TB-p	CUNH2orf42
CEP89	2.99e-06	0.616531	0.557	0.385	0.0644562	TB-p	CEP89
DCTN2	3.03e-06	0.533224	0.457	0.295	0.0652497	TB-p	DCTN2
UACA	3.06e-06	0.347907	0.662	0.465	0.0660266	TB-p	UACA
SNRPB	3.14e-06	0.567124	0.342	0.204	0.0676897	TB-p	SNRPB
RYK	3.26e-06	0.389612	0.703	0.515	0.0703248	TB-p	RYK
CARMIL1	3.34e-06	0.627252	0.479	0.348	0.0720519	TB-p	CARMIL1
PPP2R3A	3.35e-06	0.348541	0.763	0.614	0.0721681	TB-p	PPP2R3A
CBX4	3.35e-06	0.690468	0.306	0.181	0.0723355	TB-p	CBX4
TSEN15	3.39e-06	0.591151	0.306	0.177	0.0731068	TB-p	TSEN15
USP28	3.42e-06	0.373212	0.306	0.169	0.0736814	TB-p	USP28
PPA1	3.47e-06	0.489403	0.288	0.159	0.0747654	TB-p	PPA1
FAM118B	3.48e-06	0.369253	0.607	0.425	0.0750649	TB-p	FAM118B
GAPDH	3.57e-06	0.612722	0.42	0.272	0.0769493	TB-p	GAPDH
KLHDC4	3.58e-06	0.533101	0.384	0.233	0.0772405	TB-p	KLHDC4
HNRNPU	3.62e-06	0.299016	0.954	0.896	0.0779831	TB-p	HNRNPU
TEX10	3.67e-06	0.336769	0.644	0.464	0.0792582	TB-p	TEX10
EHMT1	3.69e-06	0.448795	0.612	0.453	0.0795188	TB-p	EHMT1
TRPM7	3.88e-06	0.372811	0.881	0.785	0.0836688	TB-p	TRPM7
TCF20	3.93e-06	0.563185	0.562	0.404	0.0847182	TB-p	TCF20
ELP4	3.94e-06	0.431732	0.735	0.541	0.0849854	TB-p	ELP4
HNRNPDL	3.96e-06	0.318372	0.927	0.829	0.0854904	TB-p	HNRNPDL
NDUFB6	3.98e-06	0.656634	0.251	0.136	0.0857401	TB-p	NDUFB6
BCL2A1	3.98e-06	0.463846	0.484	0.312	0.0857973	TB-p	BCL2A1
PLEKHA5	4e-06	0.152247	0.849	0.643	0.0862254	TB-p	PLEKHA5
PHACTR4	4.02e-06	0.250312	0.909	0.801	0.0866036	TB-p	PHACTR4
VKORC1L1	4.07e-06	0.385289	0.653	0.481	0.0878716	TB-p	VKORC1L1
MIDEAS	4.09e-06	0.476979	0.626	0.447	0.0881523	TB-p	MIDEAS
POMT1	4.09e-06	0.566889	0.279	0.153	0.0882823	TB-p	POMT1
LOC128627373	4.16e-06	0.532791	0.411	0.252	0.0896669	TB-p	LOC128627373	uncharacterized LOC128627373	lncRNA
PKNOX1	4.18e-06	0.378448	0.493	0.326	0.090126	TB-p	PKNOX1
SMAD2	4.19e-06	0.24007	0.913	0.734	0.0903094	TB-p	SMAD2
B4GALT5	4.24e-06	0.353693	0.676	0.498	0.0914537	TB-p	B4GALT5
PDE6D	4.28e-06	0.448515	0.438	0.278	0.0922552	TB-p	PDE6D
DAP	4.32e-06	0.408942	0.639	0.456	0.0931251	TB-p	DAP
TARBP1	4.34e-06	0.48514	0.475	0.309	0.0936334	TB-p	TARBP1
GPD1L	4.36e-06	0.614911	0.329	0.198	0.0940211	TB-p	GPD1L
CBR4	4.42e-06	0.622453	0.365	0.231	0.0953997	TB-p	CBR4
TENT4A	4.48e-06	0.58593	0.374	0.225	0.0965472	TB-p	TENT4A
LOC119038848	4.54e-06	0.399304	0.306	0.172	0.0979638	TB-p	LOC119038848	zinc finger protein 709-like
ROR2	4.55e-06	0.898236	0.397	0.267	0.0980641	TB-p	ROR2
RPH3AL	4.56e-06	0.681022	0.311	0.187	0.0983263	TB-p	RPH3AL
SLC25A13	4.59e-06	0.495581	0.594	0.443	0.0989086	TB-p	SLC25A13
ARHGAP39	4.63e-06	0.452148	0.347	0.209	0.0997491	TB-p	ARHGAP39
NLK	4.75e-06	0.307288	0.836	0.697	0.102493	TB-p	NLK
IFT140	4.87e-06	0.606207	0.365	0.224	0.105129	TB-p	IFT140
GRM7	4.89e-06	0.315066	0.511	0.354	0.105462	TB-p	GRM7
PA2G4	4.94e-06	0.4945	0.342	0.202	0.106436	TB-p	PA2G4
GRHL2	4.95e-06	0.35721	0.543	0.363	0.106846	TB-p	GRHL2
ITPR3	5.04e-06	0.255338	0.306	0.17	0.108792	TB-p	ITPR3
LOC119035589	5.07e-06	0.49856	0.525	0.366	0.109257	TB-p	LOC119035589	NA
APLF	5.19e-06	0.501075	0.288	0.162	0.11198	TB-p	APLF
BCL7B	5.23e-06	0.585967	0.315	0.187	0.112811	TB-p	BCL7B
CPD	5.25e-06	0.509126	0.438	0.292	0.11329	TB-p	CPD
VPS4B	5.26e-06	0.454573	0.42	0.267	0.113357	TB-p	VPS4B
CCDC148	5.3e-06	0.661055	0.347	0.212	0.114395	TB-p	CCDC148
SF3A3	5.31e-06	0.429811	0.452	0.289	0.114514	TB-p	SF3A3
TMEM209	5.34e-06	0.453661	0.315	0.181	0.115274	TB-p	TMEM209
ARK2N	5.36e-06	0.401525	0.721	0.552	0.115497	TB-p	ARK2N
SP1	5.4e-06	0.613806	0.543	0.382	0.116395	TB-p	SP1
ACOX1	5.41e-06	0.362195	0.47	0.305	0.116775	TB-p	ACOX1
SLC9A2	5.45e-06	0.508712	0.283	0.16	0.117564	TB-p	SLC9A2
ERO1A	5.51e-06	0.484526	0.342	0.203	0.118763	TB-p	ERO1A
VDAC1	5.91e-06	0.596717	0.288	0.165	0.127391	TB-p	VDAC1
RBM3	5.95e-06	0.340927	0.699	0.521	0.128391	TB-p	RBM3
HNRNPK	6.05e-06	0.331925	0.872	0.78	0.130457	TB-p	HNRNPK
CHCHD3	6.05e-06	0.355182	0.817	0.684	0.130495	TB-p	CHCHD3
BANF1	6.09e-06	0.679787	0.279	0.16	0.131352	TB-p	BANF1
METTL15	6.11e-06	0.332581	0.575	0.392	0.131687	TB-p	METTL15
ARMC10	6.16e-06	0.552631	0.37	0.228	0.132841	TB-p	ARMC10
TOMM20	6.21e-06	0.471601	0.521	0.363	0.134007	TB-p	TOMM20
SETD5	6.27e-06	0.264021	0.959	0.907	0.135191	TB-p	SETD5
ADSL	6.37e-06	0.507158	0.347	0.206	0.137483	TB-p	ADSL
PRRC2B	6.4e-06	0.343099	0.863	0.758	0.138064	TB-p	PRRC2B
TRAPPC13	6.46e-06	0.436832	0.479	0.315	0.139358	TB-p	TRAPPC13
FAM221A	6.53e-06	0.688327	0.251	0.139	0.140828	TB-p	FAM221A
ZNF318	6.56e-06	0.686732	0.32	0.191	0.141466	TB-p	ZNF318
LOC119055758	6.56e-06	0.599981	0.461	0.311	0.141501	TB-p	LOC119055758	hemoglobin subunit beta
LOC119051960	6.68e-06	0.388815	0.58	0.409	0.144141	TB-p	LOC119051960	uncharacterized LOC119051960	lncRNA
NUP98	6.81e-06	0.3743	0.744	0.635	0.146804	TB-p	NUP98
CLPB	6.83e-06	0.421806	0.575	0.404	0.147288	TB-p	CLPB
NPEPPS	6.95e-06	0.305576	0.74	0.564	0.149793	TB-p	NPEPPS
ACADM	7.01e-06	0.471349	0.635	0.464	0.151232	TB-p	ACADM
NOP14	7.01e-06	0.401693	0.447	0.283	0.151283	TB-p	NOP14
MAP3K20	7.02e-06	0.502847	0.516	0.353	0.151398	TB-p	MAP3K20
GAB1	7.06e-06	0.198934	0.763	0.586	0.152201	TB-p	GAB1
SPECC1	7.09e-06	0.3164	0.676	0.532	0.153005	TB-p	SPECC1
RAMP2	7.16e-06	0.777745	0.361	0.24	0.15444	TB-p	RAMP2
MYO18B	7.26e-06	0.436815	0.311	0.181	0.156528	TB-p	MYO18B
BRCC3	7.27e-06	0.510457	0.42	0.272	0.156776	TB-p	BRCC3
AAAS	7.32e-06	0.422814	0.352	0.207	0.157883	TB-p	AAAS
HSP90AA1	7.4e-06	0.275215	0.895	0.817	0.15952	TB-p	HSP90AA1
BICDL1	7.4e-06	0.576364	0.388	0.255	0.15967	TB-p	BICDL1
ARID4A	7.5e-06	0.307971	0.708	0.521	0.161751	TB-p	ARID4A
XPO7	7.66e-06	0.413821	0.539	0.378	0.165132	TB-p	XPO7
SF1	7.67e-06	0.388236	0.772	0.655	0.165365	TB-p	SF1
PPIG	7.72e-06	0.313695	0.826	0.668	0.166557	TB-p	PPIG
GALNT1	7.77e-06	0.387708	0.826	0.692	0.167673	TB-p	GALNT1
CCAR1	8.06e-06	0.300758	0.831	0.722	0.1738	TB-p	CCAR1
F2R	8.13e-06	0.458189	0.356	0.213	0.175438	TB-p	F2R
UBQLN4	8.21e-06	0.722504	0.256	0.143	0.177162	TB-p	UBQLN4
LYSMD4	8.23e-06	0.518248	0.311	0.178	0.177527	TB-p	LYSMD4
MFSD6	8.25e-06	0.18128	0.361	0.211	0.177894	TB-p	MFSD6
SMYD2	8.3e-06	0.432099	0.279	0.154	0.179071	TB-p	SMYD2
GPD2	8.38e-06	0.261442	0.484	0.31	0.180812	TB-p	GPD2
GLUD1	8.53e-06	0.324181	0.676	0.48	0.183987	TB-p	GLUD1
NONO	8.54e-06	0.573754	0.502	0.345	0.184195	TB-p	NONO
UBE2K	8.73e-06	0.385612	0.854	0.747	0.188334	TB-p	UBE2K
AMOT	9.02e-06	0.583545	0.292	0.172	0.194596	TB-p	AMOT
CBX1	9.21e-06	0.492539	0.479	0.332	0.198695	TB-p	CBX1
GARRE1	9.32e-06	0.402509	0.772	0.638	0.200941	TB-p	GARRE1
HACD3	9.33e-06	0.393333	0.306	0.175	0.201232	TB-p	HACD3
BRPF3	9.44e-06	0.493153	0.301	0.177	0.203631	TB-p	BRPF3
ZC3H7A	9.51e-06	0.332447	0.721	0.563	0.20505	TB-p	ZC3H7A
METTL21A	9.54e-06	0.418544	0.365	0.22	0.205823	TB-p	METTL21A
RNF152	9.56e-06	0.541186	0.365	0.233	0.20617	TB-p	RNF152
TAF3	9.6e-06	0.417979	0.689	0.518	0.206985	TB-p	TAF3
SCRN3	9.61e-06	0.56948	0.301	0.177	0.207256	TB-p	SCRN3
LIMK2	9.76e-06	0.437895	0.457	0.29	0.210548	TB-p	LIMK2
TXNDC5	9.87e-06	0.493317	0.402	0.255	0.212824	TB-p	TXNDC5
ARHGEF3	9.98e-06	0.451686	0.589	0.426	0.215139	TB-p	ARHGEF3
ACTN4	9.99e-06	0.266754	0.89	0.734	0.215495	TB-p	ACTN4
MRPS35	1e-05	0.443862	0.265	0.146	0.216143	TB-p	MRPS35
TCOF1	1.01e-05	0.448892	0.32	0.186	0.217933	TB-p	TCOF1
CLHC1	1.02e-05	0.44157	0.347	0.211	0.220422	TB-p	CLHC1
NSMCE2	1.04e-05	0.305778	0.868	0.753	0.223426	TB-p	NSMCE2
LMBR1	1.04e-05	0.533975	0.379	0.241	0.224228	TB-p	LMBR1
MTA2	1.06e-05	0.523263	0.292	0.167	0.228063	TB-p	MTA2
GRAMD2B	1.06e-05	0.256647	0.799	0.595	0.228104	TB-p	GRAMD2B
ZFP91	1.08e-05	0.295245	0.749	0.59	0.232032	TB-p	ZFP91
UBE2C	1.1e-05	0.406876	0.393	0.245	0.236712	TB-p	UBE2C
RABL3	1.1e-05	0.70248	0.361	0.228	0.237705	TB-p	RABL3
LARP1	1.11e-05	0.480212	0.639	0.498	0.239859	TB-p	LARP1
THAP12	1.19e-05	0.421923	0.279	0.157	0.255603	TB-p	THAP12
SLC19A1	1.19e-05	0.492421	0.329	0.199	0.255722	TB-p	SLC19A1
WRN	1.19e-05	0.334799	0.721	0.55	0.256925	TB-p	WRN
NGDN	1.2e-05	0.449773	0.406	0.259	0.258141	TB-p	NGDN
MTOR	1.21e-05	0.429816	0.53	0.366	0.259896	TB-p	MTOR
ZMYND11	1.21e-05	0.268751	0.927	0.879	0.261086	TB-p	ZMYND11
RXRA	1.31e-05	0.447413	0.311	0.18	0.282109	TB-p	RXRA
ATP8A2	1.31e-05	0.643069	0.493	0.366	0.283441	TB-p	ATP8A2
CHTF8	1.32e-05	0.386088	0.279	0.156	0.285722	TB-p	CHTF8
PRMT3	1.34e-05	0.495843	0.612	0.469	0.289653	TB-p	PRMT3
JCAD	1.35e-05	0.65442	0.676	0.542	0.291922	TB-p	JCAD
DNAJC5	1.36e-05	0.557618	0.265	0.151	0.292253	TB-p	DNAJC5
WSB2	1.36e-05	0.490374	0.42	0.278	0.292651	TB-p	WSB2
SEH1L	1.39e-05	0.324215	0.731	0.578	0.300509	TB-p	SEH1L
SPPL3	1.41e-05	0.408217	0.731	0.575	0.304517	TB-p	SPPL3
NSA2	1.44e-05	0.575776	0.269	0.157	0.309608	TB-p	NSA2
BLOC1S5	1.45e-05	0.487318	0.548	0.397	0.312677	TB-p	BLOC1S5
LOC128625756	1.45e-05	0.623721	0.361	0.229	0.313195	TB-p	LOC128625756	centrosomal protein kizuna-like
DLAT	1.46e-05	0.357758	0.311	0.182	0.313875	TB-p	DLAT
EIF3L	1.47e-05	0.404611	0.589	0.412	0.318098	TB-p	EIF3L
RBP1	1.48e-05	0.511837	0.457	0.313	0.319964	TB-p	RBP1
LRRC40	1.49e-05	0.457354	0.479	0.325	0.322424	TB-p	LRRC40
SCAF4	1.5e-05	0.376127	0.658	0.494	0.322932	TB-p	SCAF4
LOC128628133	1.51e-05	0.289798	0.795	0.63	0.326389	TB-p	LOC128628133	translation initiation factor IF-2-like
STK3	1.54e-05	0.219115	0.858	0.756	0.331435	TB-p	STK3
CUNH20orf96	1.54e-05	0.495344	0.447	0.299	0.332677	TB-p	CUNH20orf96
CHKA	1.55e-05	0.295254	0.575	0.391	0.335297	TB-p	CHKA
FEM1B	1.55e-05	0.430351	0.32	0.188	0.335359	TB-p	FEM1B
SULF1	1.56e-05	0.301505	0.361	0.227	0.337406	TB-p	SULF1
LOC128625988	1.57e-05	0.336919	0.667	0.526	0.33855	TB-p	LOC128625988	uncharacterized LOC128625988	lncRNA
MTRF1	1.57e-05	0.353881	0.384	0.24	0.339562	TB-p	MTRF1
NEK9	1.59e-05	0.483092	0.525	0.373	0.342027	TB-p	NEK9
MAK	1.59e-05	0.508735	0.288	0.172	0.342238	TB-p	MAK
CDK17	1.59e-05	0.915909	0.466	0.358	0.342342	TB-p	CDK17
PRKCH	1.61e-05	0.552043	0.557	0.405	0.346756	TB-p	PRKCH
PIP4K2A	1.62e-05	0.184071	0.639	0.463	0.350156	TB-p	PIP4K2A
GOT1	1.65e-05	0.545134	0.26	0.147	0.355096	TB-p	GOT1
LOC119054405	1.67e-05	0.530283	0.333	0.205	0.359478	TB-p	LOC119054405	zinc finger protein 234
MAP3K3	1.69e-05	0.437376	0.539	0.373	0.365145	TB-p	MAP3K3
EXOC2	1.69e-05	0.251208	0.895	0.768	0.365442	TB-p	EXOC2
PHLPP2	1.7e-05	0.569907	0.475	0.333	0.367432	TB-p	PHLPP2
ABCB8	1.71e-05	0.377085	0.297	0.169	0.368314	TB-p	ABCB8
MTMR1	1.72e-05	0.349631	0.626	0.449	0.370803	TB-p	MTMR1
SP2	1.77e-05	0.47815	0.333	0.201	0.381824	TB-p	SP2
APP	1.77e-05	0.490616	0.881	0.809	0.382132	TB-p	APP
HNRNPLL	1.79e-05	0.447512	0.594	0.435	0.385223	TB-p	HNRNPLL
SLC5A6	1.8e-05	0.468721	0.397	0.252	0.389091	TB-p	SLC5A6
MAEA	1.83e-05	0.414403	0.553	0.403	0.395248	TB-p	MAEA
PHRF1	1.83e-05	0.533128	0.42	0.279	0.395699	TB-p	PHRF1
EPN2	1.84e-05	0.374194	0.525	0.357	0.396735	TB-p	EPN2
FBXL7	1.85e-05	1.02783	0.557	0.46	0.398265	TB-p	FBXL7
MLLT1	1.85e-05	0.338986	0.447	0.289	0.399936	TB-p	MLLT1
FHIT	1.89e-05	0.692071	0.676	0.524	0.406813	TB-p	FHIT
EIF3D	1.9e-05	0.350742	0.425	0.271	0.409624	TB-p	EIF3D
ERH	1.95e-05	0.502545	0.352	0.217	0.419486	TB-p	ERH
KHDC4	1.96e-05	0.397047	0.648	0.493	0.422866	TB-p	KHDC4
SEPTIN7	1.98e-05	0.352045	0.872	0.78	0.42755	TB-p	SEPTIN7
RGS10	2.02e-05	0.254191	0.269	0.156	0.435553	TB-p	RGS10
ADNP	2.02e-05	0.366714	0.772	0.639	0.435841	TB-p	ADNP
NR6A1	2.04e-05	0.214817	0.753	0.542	0.439788	TB-p	NR6A1
LOC128625747	2.06e-05	0.58088	0.256	0.145	0.44321	TB-p	LOC128625747	zinc finger protein 345-like
CEP63	2.07e-05	0.322114	0.315	0.188	0.447052	TB-p	CEP63
ADGRA2	2.09e-05	0.363408	0.498	0.34	0.451122	TB-p	ADGRA2
PPP1R7	2.11e-05	0.549011	0.256	0.144	0.454098	TB-p	PPP1R7
PTPRQ	2.19e-05	0.561335	0.338	0.215	0.472687	TB-p	PTPRQ
ANKRD16	2.22e-05	0.442991	0.402	0.258	0.479081	TB-p	ANKRD16
CCT4	2.23e-05	0.315114	0.658	0.48	0.480093	TB-p	CCT4
CDAN1	2.25e-05	0.77976	0.26	0.154	0.484181	TB-p	CDAN1
HS6ST2	2.25e-05	0.257552	0.84	0.711	0.484986	TB-p	HS6ST2
S100PBP	2.26e-05	0.362372	0.571	0.409	0.487739	TB-p	S100PBP
B3GLCT	2.29e-05	0.374685	0.466	0.317	0.493145	TB-p	B3GLCT
ZC3H14	2.29e-05	0.36894	0.598	0.423	0.494889	TB-p	ZC3H14
CMTR1	2.33e-05	0.4929	0.374	0.23	0.501672	TB-p	CMTR1
COPS3	2.34e-05	0.420685	0.566	0.415	0.504037	TB-p	COPS3
NOG	2.38e-05	0.271319	0.612	0.438	0.512767	TB-p	NOG
GOT2	2.38e-05	0.402346	0.434	0.279	0.512806	TB-p	GOT2
NIPA1	2.48e-05	0.495272	0.324	0.201	0.534984	TB-p	NIPA1
ARHGAP27	2.51e-05	0.326429	0.37	0.23	0.540303	TB-p	ARHGAP27
SNRNP40	2.52e-05	0.497686	0.329	0.203	0.544005	TB-p	SNRNP40
LOC119042352	2.57e-05	0.453774	0.416	0.269	0.554705	TB-p	LOC119042352	uncharacterized LOC119042352	protein coding
MAPKBP1	2.57e-05	0.416048	0.466	0.314	0.555046	TB-p	MAPKBP1
KMT2B	2.58e-05	0.422374	0.443	0.28	0.555556	TB-p	KMT2B
VASP	2.6e-05	0.568175	0.311	0.192	0.560507	TB-p	VASP
USP31	2.61e-05	0.656968	0.365	0.24	0.562356	TB-p	USP31
ANKS3	2.64e-05	0.373001	0.425	0.278	0.568825	TB-p	ANKS3
CDH8	2.64e-05	0.926263	0.274	0.172	0.56991	TB-p	CDH8
REST	2.68e-05	0.368597	0.58	0.413	0.577797	TB-p	REST
LCLAT1	2.73e-05	0.273134	0.607	0.444	0.588331	TB-p	LCLAT1
NUP210L	2.74e-05	0.798754	0.384	0.267	0.59113	TB-p	NUP210L
FLT1	2.75e-05	0.646117	0.279	0.175	0.593773	TB-p	FLT1
TBL1X	2.76e-05	0.311258	0.689	0.525	0.594719	TB-p	TBL1X
NUMB	2.77e-05	0.214145	0.927	0.813	0.596717	TB-p	NUMB
ARHGAP23	2.77e-05	0.682158	0.279	0.168	0.596771	TB-p	ARHGAP23
RPIA	2.8e-05	0.756201	0.32	0.202	0.604356	TB-p	RPIA
PRPF19	2.83e-05	0.597257	0.251	0.143	0.611408	TB-p	PRPF19
PPIL4	2.84e-05	0.507054	0.466	0.333	0.611841	TB-p	PPIL4
RFLNA	2.86e-05	0.383485	0.457	0.304	0.616925	TB-p	RFLNA
ABHD18	2.86e-05	0.22859	0.516	0.341	0.617671	TB-p	ABHD18
CAST	2.87e-05	0.31194	0.772	0.625	0.619546	TB-p	CAST
ELAVL1	2.88e-05	0.342858	0.575	0.397	0.621359	TB-p	ELAVL1
LRCH3	2.91e-05	0.345457	0.868	0.738	0.626626	TB-p	LRCH3
ANKIB1	2.95e-05	0.163377	0.918	0.805	0.635173	TB-p	ANKIB1
RRAS2	2.96e-05	0.407793	0.726	0.611	0.63755	TB-p	RRAS2
KHSRP	2.97e-05	0.514786	0.393	0.25	0.640952	TB-p	KHSRP
LOC119051586	2.98e-05	0.442037	0.42	0.277	0.6419	TB-p	LOC119051586	oocyte zinc finger protein XlCOF6-like
CAMSAP3	2.98e-05	0.531765	0.26	0.151	0.642537	TB-p	CAMSAP3
CAPZA2	2.99e-05	0.367117	0.731	0.569	0.644331	TB-p	CAPZA2
CIBAR1	3.04e-05	0.3689	0.429	0.279	0.655682	TB-p	CIBAR1
ZNF316	3.07e-05	0.41477	0.283	0.164	0.662763	TB-p	ZNF316
IGF2BP2	3.11e-05	0.192737	0.767	0.56	0.670636	TB-p	IGF2BP2
EIF3B	3.15e-05	0.44872	0.388	0.239	0.678932	TB-p	EIF3B
RNF144A	3.27e-05	0.348691	0.548	0.388	0.704942	TB-p	RNF144A
ZNF106	3.34e-05	0.296536	0.795	0.643	0.719513	TB-p	ZNF106
ORC4	3.37e-05	0.51929	0.589	0.443	0.726369	TB-p	ORC4
PI4KA	3.37e-05	0.300252	0.607	0.422	0.727021	TB-p	PI4KA
TMEM45A	3.37e-05	0.579857	0.256	0.149	0.727421	TB-p	TMEM45A
GCFC2	3.48e-05	0.274227	0.575	0.399	0.750121	TB-p	GCFC2
CCDC12	3.49e-05	0.624128	0.265	0.154	0.752474	TB-p	CCDC12
DOCK5	3.49e-05	0.183577	0.452	0.301	0.75289	TB-p	DOCK5
CEMIP2	3.61e-05	0.291299	0.347	0.218	0.777862	TB-p	CEMIP2
TFAM	3.65e-05	0.41825	0.384	0.24	0.787481	TB-p	TFAM
SET	3.66e-05	0.412095	0.648	0.495	0.789292	TB-p	SET
TXNDC16	3.67e-05	0.434289	0.384	0.252	0.791065	TB-p	TXNDC16
EPHX2	3.68e-05	0.324057	0.356	0.218	0.792692	TB-p	EPHX2
ACTR10	3.69e-05	0.32629	0.438	0.286	0.796675	TB-p	ACTR10
SBNO1	3.7e-05	0.274736	0.781	0.619	0.799045	TB-p	SBNO1
ATG7	3.72e-05	0.323845	0.799	0.673	0.801648	TB-p	ATG7
LOC119056344	3.78e-05	0.348572	0.575	0.415	0.815188	TB-p	LOC119056344	nuclear envelope pore membrane protein POM 121C-like
DIP2C	3.79e-05	0.323126	0.886	0.793	0.818154	TB-p	DIP2C
KIZ	3.8e-05	0.607871	0.374	0.246	0.820279	TB-p	KIZ
MID2	3.86e-05	0.915719	0.356	0.255	0.83233	TB-p	MID2
PLCXD2	3.88e-05	0.389008	0.297	0.174	0.8362	TB-p	PLCXD2
SLC16A1	3.9e-05	0.281464	0.607	0.446	0.840517	TB-p	SLC16A1
CARM1	4.03e-05	0.435659	0.333	0.206	0.869236	TB-p	CARM1
DDX50	4.05e-05	0.312037	0.626	0.457	0.872493	TB-p	DDX50
AKAP1	4.05e-05	0.310298	0.393	0.248	0.87338	TB-p	AKAP1
GNL1	4.05e-05	0.441371	0.374	0.24	0.873643	TB-p	GNL1
DGCR2	4.08e-05	0.290681	0.776	0.617	0.880089	TB-p	DGCR2
KAT6A	4.13e-05	0.292669	0.895	0.828	0.889929	TB-p	KAT6A
SERTAD4	4.15e-05	0.39953	0.498	0.353	0.89496	TB-p	SERTAD4
MANEA	4.18e-05	0.43617	0.466	0.318	0.900787	TB-p	MANEA
CYFIP1	4.18e-05	0.333415	0.749	0.607	0.902409	TB-p	CYFIP1
IMMT	4.25e-05	0.395183	0.521	0.369	0.915634	TB-p	IMMT
SNRNP48	4.25e-05	0.432142	0.562	0.424	0.916462	TB-p	SNRNP48
KLF11	4.26e-05	0.42627	0.324	0.197	0.919668	TB-p	KLF11
PARD3B	4.35e-05	0.29382	0.822	0.678	0.937434	TB-p	PARD3B
CCDC141	4.36e-05	0.255261	0.329	0.207	0.940295	TB-p	CCDC141
FNTB	4.42e-05	0.416523	0.269	0.16	0.952612	TB-p	FNTB
NSFL1C	4.42e-05	0.327102	0.438	0.285	0.952989	TB-p	NSFL1C
NFYB	4.57e-05	0.319833	0.571	0.397	0.986675	TB-p	NFYB
SRGAP2	4.6e-05	0.221583	0.922	0.822	0.993103	TB-p	SRGAP2
LSAMP	4.61e-05	0.184739	0.406	0.269	0.995189	TB-p	LSAMP
ATP11B	4.63e-05	0.296449	0.772	0.625	0.999167	TB-p	ATP11B
ARHGAP17	4.7e-05	0.176848	0.726	0.563	1	TB-p	ARHGAP17
CENATAC	4.73e-05	0.380082	0.297	0.176	1	TB-p	CENATAC
NSUN3	4.8e-05	0.603608	0.397	0.275	1	TB-p	NSUN3
GOLIM4	4.83e-05	0.276366	0.571	0.408	1	TB-p	GOLIM4
C2CD5	4.87e-05	0.299423	0.68	0.497	1	TB-p	C2CD5
MED27	4.9e-05	0.466278	0.347	0.22	1	TB-p	MED27
UBASH3B	4.92e-05	0.311065	0.324	0.202	1	TB-p	UBASH3B
FBXL3	4.93e-05	0.433647	0.479	0.323	1	TB-p	FBXL3
ETFA	4.96e-05	0.312357	0.566	0.402	1	TB-p	ETFA
PRKAA1	4.99e-05	0.376896	0.283	0.165	1	TB-p	PRKAA1
AP4E1	5.04e-05	0.307925	0.548	0.38	1	TB-p	AP4E1
DPAGT1	5.08e-05	0.333824	0.374	0.228	1	TB-p	DPAGT1
KPNA3	5.12e-05	0.400647	0.689	0.53	1	TB-p	KPNA3
LOC119036257	5.14e-05	0.101551	0.594	0.447	1	TB-p	LOC119036257	ABC-type organic anion transporter ABCA8
LOC119043861	5.14e-05	0.405681	0.461	0.313	1	TB-p	LOC119043861	uncharacterized LOC119043861	lncRNA
MIER2	5.2e-05	0.477156	0.374	0.246	1	TB-p	MIER2
FRY	5.28e-05	0.10236	0.58	0.413	1	TB-p	FRY
ANKLE2	5.37e-05	0.395106	0.397	0.25	1	TB-p	ANKLE2
UMPS	5.41e-05	0.273319	0.47	0.313	1	TB-p	UMPS
CADPS	5.5e-05	0.319226	0.594	0.46	1	TB-p	CADPS
LCORL	5.5e-05	0.413124	0.813	0.68	1	TB-p	LCORL
MSH4	5.69e-05	0.944874	0.306	0.196	1	TB-p	MSH4
DNAJC2	5.8e-05	0.422953	0.447	0.307	1	TB-p	DNAJC2
STRBP	5.85e-05	0.151053	0.662	0.46	1	TB-p	STRBP
UBR7	5.86e-05	0.259437	0.47	0.317	1	TB-p	UBR7
UBTF	5.86e-05	0.54963	0.461	0.329	1	TB-p	UBTF
SOX13	5.89e-05	0.719264	0.379	0.264	1	TB-p	SOX13
TIA1	5.92e-05	0.296618	0.749	0.584	1	TB-p	TIA1
PRPF38A	5.95e-05	0.46191	0.644	0.511	1	TB-p	PRPF38A
INO80	6.02e-05	0.327926	0.845	0.789	1	TB-p	INO80
PDE10A	6.02e-05	0.290781	0.658	0.488	1	TB-p	PDE10A
ABHD17B	6.04e-05	0.424806	0.498	0.336	1	TB-p	ABHD17B
N4BP2	6.08e-05	0.331951	0.68	0.511	1	TB-p	N4BP2
ATR	6.1e-05	0.378297	0.63	0.484	1	TB-p	ATR
U2AF1	6.11e-05	0.373214	0.603	0.439	1	TB-p	U2AF1
HNRNPC	6.19e-05	0.281022	0.913	0.85	1	TB-p	HNRNPC
ZFR	6.22e-05	0.270554	0.877	0.792	1	TB-p	ZFR
ZNRF3	6.31e-05	0.407111	0.721	0.617	1	TB-p	ZNRF3
SPINT2	6.32e-05	0.317634	0.671	0.502	1	TB-p	SPINT2
MTMR12	6.55e-05	0.387909	0.589	0.437	1	TB-p	MTMR12
RLIM	6.55e-05	0.315751	0.744	0.565	1	TB-p	RLIM
ACE	6.59e-05	0.491811	0.301	0.193	1	TB-p	ACE
UBAP1	6.61e-05	0.328329	0.484	0.332	1	TB-p	UBAP1
CDC42BPG	6.62e-05	0.589365	0.251	0.147	1	TB-p	CDC42BPG
SH3GLB2	7.09e-05	0.316465	0.265	0.152	1	TB-p	SH3GLB2
XPOT	7.12e-05	0.356832	0.379	0.242	1	TB-p	XPOT
FBXL4	7.17e-05	0.352751	0.521	0.368	1	TB-p	FBXL4
TAF8	7.22e-05	0.320234	0.361	0.222	1	TB-p	TAF8
YARS1	7.29e-05	0.446759	0.516	0.375	1	TB-p	YARS1
ATP13A3	7.35e-05	0.278092	0.644	0.5	1	TB-p	ATP13A3
CCDC138	7.42e-05	0.504877	0.521	0.371	1	TB-p	CCDC138
ENO1	7.48e-05	0.528375	0.406	0.274	1	TB-p	ENO1
TTC7B	7.59e-05	0.151002	0.685	0.516	1	TB-p	TTC7B
WDR25	7.61e-05	0.364622	0.26	0.152	1	TB-p	WDR25
CEP350	7.61e-05	0.229422	0.909	0.851	1	TB-p	CEP350
GNA11	7.68e-05	0.410267	0.274	0.161	1	TB-p	GNA11
FABP3	7.86e-05	0.752898	0.265	0.161	1	TB-p	FABP3
RPTOR	7.91e-05	0.443835	0.429	0.297	1	TB-p	RPTOR
TOPORS	7.96e-05	0.290375	0.502	0.342	1	TB-p	TOPORS
XPC	8.05e-05	0.336752	0.562	0.401	1	TB-p	XPC
PRCC	8.07e-05	0.361065	0.502	0.344	1	TB-p	PRCC
EIF5	8.17e-05	0.30942	0.635	0.489	1	TB-p	EIF5
SENP2	8.24e-05	0.274414	0.566	0.389	1	TB-p	SENP2
MFSD9	8.25e-05	0.330059	0.457	0.316	1	TB-p	MFSD9
BMI1	8.31e-05	0.594846	0.256	0.154	1	TB-p	BMI1
HIKESHI	8.46e-05	0.553001	0.406	0.284	1	TB-p	HIKESHI
MRPL3	8.46e-05	0.326688	0.466	0.305	1	TB-p	MRPL3
DTNA	8.46e-05	0.419227	0.347	0.227	1	TB-p	DTNA
UBE3C	8.52e-05	0.294215	0.534	0.382	1	TB-p	UBE3C
CKAP4	8.72e-05	0.383387	0.288	0.171	1	TB-p	CKAP4
MPHOSPH6	8.72e-05	0.383347	0.461	0.315	1	TB-p	MPHOSPH6
DUSP12	8.79e-05	0.5777	0.315	0.203	1	TB-p	DUSP12
EXOSC9	8.86e-05	0.372192	0.37	0.243	1	TB-p	EXOSC9
KIF3A	9.14e-05	0.386933	0.274	0.162	1	TB-p	KIF3A
TMX1	9.17e-05	0.461675	0.388	0.256	1	TB-p	TMX1
GRM8	9.27e-05	1.02562	0.301	0.198	1	TB-p	GRM8
PPIA	9.28e-05	0.270124	0.685	0.505	1	TB-p	PPIA
LDOC1	9.34e-05	0.644035	0.297	0.19	1	TB-p	LDOC1
ATM	9.44e-05	0.262676	0.826	0.737	1	TB-p	ATM
CLNS1A	9.44e-05	0.36348	0.324	0.203	1	TB-p	CLNS1A
HGS	9.54e-05	0.36315	0.416	0.27	1	TB-p	HGS
MSRA	9.64e-05	0.278843	0.342	0.219	1	TB-p	MSRA
TIGD2	9.72e-05	0.340727	0.361	0.234	1	TB-p	TIGD2
BRD7	9.78e-05	0.345447	0.525	0.373	1	TB-p	BRD7
CCT3	9.83e-05	0.348045	0.539	0.376	1	TB-p	CCT3
[truncated: 48,703 more rows]
