# Supplementary material for: Cellular and immune adaptations at the maternal-fetal interface in bats
Source: Cell Rep. Author manuscript; Available in PMC 2026 Apr 16. (PMC13084540; doi:10.1016/j.celrep.2025.116645)
Supplement: Supplemental materials [file NIHMS2160197-supplement-Supplemental_materials.zip › 1-s2.0-S2211124725014172-mmc3.xlsx]

## Sheet: Sheet 1 - Table S2. Jfb Placent
Table S2. Jfb Placenta Trophoblast Markers.csv
	p_val	avg_log2FC	pct.1	pct.2	p_val_adj	LOC gene descrption	Coding vs Non-coding
LOC128627655	7.27e-100	8.15727	0.018	0	1.57e-95	ferritin heavy chain-like
GBX1	1.14e-175	8.03898	0.03	0	2.47e-171
LOC119047420	0	8.03372	0.065	0	0	olfactory receptor 4K2
LOC119057712	1.97e-142	7.81002	0.025	0	4.26e-138	aldo-keto reductase family 1 member C15-like
TLDC2	7.68e-200	7.54359	0.037	0.001	1.66e-195
LOC128628084	0	7.52443	0.079	0.001	0	uncharacterized LOC128628084	protein coding
LOC128626793	3.46e-122	7.51947	0.021	0	7.46e-118	U2 spliceosomal RNA
ADCYAP1	1.71e-242	7.38857	0.043	0	3.7e-238
GCG	0	7.27887	0.113	0.001	0
LOC119054393	0	7.275	0.153	0.001	0	small nucleolar RNA U13
MMP27	0	7.26555	0.095	0.001	0
LOC119040887	1.06e-223	7.26467	0.04	0	2.29e-219	T cell receptor alpha variable 9-2-like
LOC119057787	0	7.26265	0.093	0.001	0	U6 spliceosomal RNA
LOC119052901	0	7.24577	0.091	0.001	0	small nucleolar RNA SNORA36 family
LOC119051452	0	7.23709	0.174	0.002	0	uncharacterized LOC119051452	lncRNA
LOC119039964	0	7.23076	0.072	0	0	U6 spliceosomal RNA
MYBPH	6.04e-192	7.14599	0.035	0	1.3e-187
LOC119036251	1.01e-177	7.0819	0.031	0	2.18e-173	U6atac minor spliceosomal RNA
GGT6	2.11e-141	7.07281	0.025	0	4.55e-137
LOC128626364	0	7.06428	0.095	0.001	0	olfactory receptor 7A17-like
LOC119059191	0	7.02886	0.072	0.001	0	glutathione S-transferase theta-4
TRNAT-AGU	0	7.01371	0.116	0.001	0
LOC119040581	0	7.00707	0.109	0.003	0	olfactory receptor 10A4-like
LOC119057276	2.12e-220	6.99659	0.039	0	4.57e-216	germ cell-less protein-like 1
LOC119051113	0	6.99545	0.123	0.001	0	protocadherin alpha-5-like
LOC119062186	0	6.9624	0.14	0.001	0	olfactory receptor 52E8
LOC119062999	0	6.95858	0.088	0.001	0	small nucleolar RNA SNORA21
ACRV1	2.26e-222	6.94557	0.04	0	4.87e-218
TUBAL3	0	6.91318	0.072	0.001	0
NTSR1	0	6.90486	0.172	0.002	0
LOC128625848	0	6.88978	0.113	0.001	0	uncharacterized LOC128625848	lncRNA
TRNAL-CAG-1	6.29e-285	6.87097	0.051	0	1.36e-280
LOC119041506	0	6.84233	0.166	0.002	0	NA
LOC119045630	1.84e-295	6.83117	0.053	0	3.96e-291	5S ribosomal RNA
FOXF2	0	6.8299	0.087	0.001	0
LOC119045564	0	6.82989	0.062	0.001	0	olfactory receptor 13-like
2	0	6.82788	0.168	0.002	0
LOC119056848	1.25e-236	6.82161	0.042	0	2.7e-232	U1 spliceosomal RNA
LOC119038225	0	6.79871	0.07	0.001	0	small nucleolar RNA SNORD98
LOC119057790	0	6.78892	0.071	0.001	0	small nucleolar RNA SNORA51
LOC119046060	0	6.78303	0.102	0.001	0	small nucleolar RNA SNORA79
LOC119056015	0	6.7678	0.092	0.001	0	olfactory receptor 7G3
LOC119045586	0	6.74523	0.088	0.001	0	cytochrome P450 1A4-like
LOC119035903	0	6.72155	0.07	0.001	0	U6atac minor spliceosomal RNA
LOC128626529	0	6.70096	0.061	0.001	0	olfactory receptor 5T2-like
CHRND	0	6.68325	0.09	0.001	0
PCARE	0	6.68256	0.07	0.001	0
PRDM12	0	6.67978	0.115	0.003	0
LOC119062075	0	6.67537	0.074	0.001	0	olfactory receptor 56B4-like
LOC119051841	0	6.67041	0.149	0.002	0	olfactory receptor 7A17-like
LOC119053606	0	6.6681	0.154	0.002	0	beta-defensin 110
LOC119043109	8.02e-123	6.66784	0.022	0	1.73e-118	U6 spliceosomal RNA
FNDC11	0	6.6477	0.093	0.001	0
TSBP1	0	6.63537	0.071	0.001	0
DEFB127	0	6.62005	0.192	0.003	0
LOC119048204	0	6.58957	0.082	0.002	0	U6 spliceosomal RNA
NTS	2.87e-155	6.58831	0.028	0	6.18e-151
LOC119045573	0	6.56294	0.114	0.002	0	uncharacterized LOC119045573	lncRNA
SPEM1	0	6.55924	0.109	0.001	0
LOC119064865	0	6.51844	0.143	0.002	0	small nucleolar RNA SNORA21
LOC128628136	8.2e-137	6.49089	0.025	0	1.77e-132	basic proline-rich protein-like
SPINK14	0	6.48876	0.143	0.002	0
NKX6-1	0	6.4767	0.13	0.002	0
CDH26	0	6.47001	0.16	0.003	0
LOC119048078	0	6.45348	0.076	0.001	0	olfactory receptor 2A5
LOC119040227	0	6.44909	0.155	0.002	0	U6 spliceosomal RNA
LOC128627326	0	6.44884	0.318	0.005	0	uncharacterized LOC128627326	lncRNA
LOC119053773	3.92e-215	6.43402	0.039	0	8.44e-211	small nucleolar RNA SNORA38
LOC128628400	0	6.42811	0.104	0.001	0	zinc finger protein 17-like
LOC119034830	0	6.42235	0.186	0.003	0	small nucleolar RNA SNORA66
LOC119037072	0	6.41397	0.141	0.002	0	olfactory receptor 8B12-like
LOC128626436	0	6.41237	0.361	0.006	0	uncharacterized LOC128626436	lncRNA
MBD3L1	0	6.4075	0.127	0.003	0
LOC119042465	0	6.40177	0.152	0.002	0	olfactory receptor 6C2-like
CUNH5orf47	4.65e-277	6.39646	0.051	0.001	1e-272
LOC119050042	0	6.39086	0.08	0.001	0	uncharacterized LOC119050042	lncRNA
LOC128626488	4.13e-279	6.38728	0.053	0.001	8.92e-275	proteoglycan 3-like
LOC128627058	0	6.37668	0.075	0.001	0	olfactory receptor 2A2-like
LOC119043049	0	6.37601	0.088	0.001	0	small nucleolar RNA SNORA81
LOC119056559	0	6.37501	0.171	0.004	0	olfactory receptor 508-like
LOC119044785	0	6.37066	0.082	0.002	0	histone H1.8
LOC128625816	3.34e-256	6.36892	0.047	0.001	7.19e-252	uncharacterized LOC128625816	lncRNA
IL17REL	3.88e-292	6.36485	0.056	0.002	8.37e-288
LOC119058935	0	6.35148	0.077	0.002	0	olfactory receptor 2A2-like
TRNAD-GUC-3	0	6.34869	0.15	0.002	0
LOC119047653	0	6.34099	0.172	0.002	0	small nucleolar RNA SNORA73 family
LOC119057140	0	6.34003	0.157	0.003	0	U6 spliceosomal RNA
LOC119043553	0	6.33513	0.089	0.001	0	small nucleolar RNA SNORA66
LOC119045884	0	6.32711	0.192	0.003	0	U6 spliceosomal RNA
LOC128627310	0	6.32587	0.127	0.003	0	uncharacterized LOC128627310	lncRNA
TRNAE-CUC	0	6.31129	0.071	0.001	0
LOC119045437	8.22e-96	6.30793	0.017	0	1.77e-91	olfactory receptor 2M2
TRNAS-AGA-2	0	6.30633	0.071	0.001	0
LOC119062504	0	6.28728	0.099	0.001	0	U6 spliceosomal RNA
LOC119039142	4.55e-267	6.2845	0.051	0.001	9.82e-263	butyrophilin subfamily 1 member A1
LOC119040198	0	6.2695	0.167	0.003	0	selection and upkeep of intraepithelial T-cells protein 1-like
SCGB3A1	1.08e-223	6.26767	0.041	0.001	2.32e-219
LOC119054338	2.83e-180	6.25674	0.033	0	6.11e-176	small nucleolar RNA SNORD82
TFF2	0	6.25313	0.082	0.001	0
LOC119063003	0	6.25063	0.175	0.003	0	olfactory receptor 13
LOC119059781	0	6.24418	0.089	0.002	0	olfactory receptor 502-like
LOC128628567	0	6.2434	0.127	0.002	0	leucine-rich repeat-containing protein 37A-like
LOC128627279	0	6.24115	0.096	0.002	0	olfactory receptor 8B12-like
LOC128627959	0	6.23612	0.083	0.001	0	uncharacterized LOC128627959	lncRNA
LOC119064159	0	6.2294	0.125	0.003	0	uncharacterized LOC119064159	lncRNA
LOC119052016	1.54e-306	6.22247	0.057	0.001	3.32e-302	kallikrein-1
LOC119047473	0	6.21381	0.126	0.002	0	U6 spliceosomal RNA
S100Z	5.79e-283	6.20851	0.052	0.001	1.25e-278
LOC119063544	0	6.195	0.131	0.003	0	olfactory receptor 8B12-like
LOC119062809	0	6.18958	0.114	0.002	0	small nucleolar RNA SNORA22
CUNH19orf84	9.01e-300	6.1883	0.055	0.001	1.94e-295
LOC119052682	7.11e-192	6.18714	0.035	0	1.53e-187	transmembrane protease serine 11G-like
LOC119052561	1.7e-255	6.17884	0.047	0.001	3.66e-251	small nucleolar RNA SNORA61
ARMC3	0	6.16905	0.579	0.011	0
LOC128628543	0	6.1522	0.175	0.003	0	uncharacterized LOC128628543	lncRNA
LOC119056446	0	6.12916	0.067	0.001	0	uncharacterized LOC119056446	lncRNA
LOC128627366	0	6.12521	0.147	0.003	0	uncharacterized LOC128627366	protein coding
SLC30A8	0	6.11712	0.07	0.001	0
LOC119038262	1e-291	6.11678	0.055	0.001	2.16e-287	thymosin beta-4-like
BPIFB4	0	6.11594	0.114	0.002	0
LOC128626694	0	6.10593	0.081	0.001	0	olfactory receptor 10G2-like
LOC119052782	0	6.1025	0.615	0.012	0	uncharacterized LOC119052782	lncRNA
LOC119061092	3.25e-201	6.10084	0.037	0.001	7.01e-197	U4 spliceosomal RNA
TBX22	0	6.09656	0.133	0.004	0
LOC119044342	0	6.09282	0.178	0.004	0	uncharacterized LOC119044342	lncRNA
LOC119051758	0	6.09125	0.073	0.001	0	small nucleolar RNA SNORA11
SLC12A5	0	6.06888	0.125	0.002	0
EPX	0	6.06446	0.153	0.003	0
LOC119039679	2.615e-316	6.06122	0.06	0.001	5.63977e-312	60S ribosomal protein L18-like
LOC119047422	1.55e-228	6.06099	0.043	0.001	3.35e-224	olfactory receptor 4K1
LOC119036370	3.23e-194	6.06024	0.036	0.001	6.97e-190	U6 spliceosomal RNA
LOC119042628	0	6.05735	0.106	0.002	0	small nucleolar RNA SNORA17
LOC119044621	7.42e-105	6.04604	0.02	0	1.6e-100	T cell receptor beta variable 3-1-like
AICDA	0	6.04416	0.074	0.001	0
LOC119052207	0	6.04222	0.139	0.003	0	uncharacterized LOC119052207	lncRNA
LOC119053690	8.38e-165	6.04057	0.032	0.001	1.81e-160	U1 spliceosomal RNA
LOC119034999	0	6.03983	0.106	0.002	0	uncharacterized LOC119034999	lncRNA
LOC119036498	0	6.0371	0.172	0.004	0	olfactory receptor 2A2-like
LOC119047317	0	6.03023	0.088	0.002	0	uncharacterized LOC119047317	lncRNA
LOC119059273	8.74e-175	6.02653	0.033	0	1.89e-170	ADP-ribosylation factor-like protein 6-interacting protein 1
LOC119037859	0	6.0183	0.101	0.002	0	serpin A9
LOC128626860	0	6.00963	0.19	0.005	0	uncharacterized LOC128626860	lncRNA
LOC119049150	0	5.99304	0.351	0.007	0	U1 spliceosomal RNA
LOC119041014	2.59e-204	5.99081	0.038	0.001	5.59e-200	U6 spliceosomal RNA
LOC128627055	0	5.98571	0.157	0.003	0	olfactory receptor 2A2-like
LRRTM1	0	5.98433	0.089	0.002	0
LOC119061962	0	5.98063	0.07	0.001	0	U6 spliceosomal RNA
LOC119064846	0	5.97571	0.15	0.003	0	uncharacterized LOC119064846	lncRNA
LOC128627371	0	5.97434	0.086	0.002	0	uncharacterized LOC128627371	lncRNA
LOC119059778	0	5.9584	0.111	0.002	0	olfactory receptor 10T2-like
LOC119054880	3.65e-162	5.95239	0.03	0	7.87e-158	small nucleolar RNA SNORA28
TLE7	0	5.94967	0.182	0.004	0
LOC128626276	0	5.94924	0.105	0.002	0	uncharacterized LOC128626276	lncRNA
DEFB114	0	5.94664	0.179	0.004	0
LOC128628388	0	5.93104	0.251	0.004	0	olfactory receptor 7A10-like
LOC119038930	0	5.92807	0.156	0.003	0	U6 spliceosomal RNA
TRNAK-UUU-5	0	5.9257	0.089	0.001	0
P3R3URF	0	5.92141	0.11	0.003	0
DEFB115	0	5.91742	0.346	0.009	0
LOC119047567	8.50301e-312	5.90941	0.058	0.001	1.83e-307	U6 spliceosomal RNA
LOC119058041	0	5.90517	0.12	0.003	0	U6 spliceosomal RNA
PLCZ1	0	5.90303	0.082	0.001	0
LOC119044352	7.11e-304	5.90245	0.059	0.001	1.53e-299	probable inactive serine protease 58
LOC119042955	4.48e-191	5.89582	0.036	0.001	9.65e-187	U6 spliceosomal RNA
TRNAL-AAG-2	0	5.89492	0.069	0.001	0
LOC119059102	2.66e-85	5.88904	0.016	0	5.74e-81	ubiquitin carboxyl-terminal hydrolase 10-like
LOC119048054	3.59e-245	5.88725	0.047	0.001	7.73e-241	small nucleolar RNA U89
LOC119064573	0	5.88568	0.268	0.006	0	olfactory receptor 13
LOC128627385	0	5.88209	0.126	0.003	0	uncharacterized LOC128627385	lncRNA
LOC119042481	9.93e-308	5.88144	0.058	0.001	2.14e-303	U1 spliceosomal RNA
LOC128626808	1.11e-205	5.87806	0.044	0.002	2.39e-201	RING1 and YY1-binding protein-like
WFDC8	0	5.87433	0.134	0.003	0
TEX33	0	5.85721	0.071	0.001	0
LOC128628303	0	5.8565	0.075	0.002	0	uncharacterized LOC128628303	lncRNA
LOC128628083	1.81e-98	5.84666	0.018	0	3.9e-94	olfactory receptor-like protein OLF3
PXDNL	0	5.84455	0.13	0.003	0
GRXCR1	0	5.84046	0.065	0.001	0
LOC119049814	1.43e-132	5.83833	0.025	0	3.09e-128	U1 spliceosomal RNA
GK2	0	5.83091	0.239	0.005	0
LOC128628359	0	5.82935	0.062	0.001	0	olfactory receptor 2A5
LOC119040029	0	5.82109	0.067	0.002	0	small nucleolar RNA SNORD45
LOC119053610	0	5.81792	0.159	0.004	0	beta-defensin 110-like
LOC128628433	1.9e-111	5.8094	0.021	0	4.1e-107	olfactory receptor 2D3
LOC119044956	7.33e-296	5.80708	0.057	0.001	1.58e-291	U2 spliceosomal RNA
LOC119060596	0	5.79398	0.176	0.004	0	uncharacterized LOC119060596	lncRNA
APOBEC4	0	5.79198	0.195	0.005	0
LOC119037033	3.6e-134	5.78773	0.026	0	7.76e-130	small nucleolar RNA SNORA31
PRKCG	0	5.78578	0.117	0.004	0
LOC119039704	0	5.78569	0.066	0.002	0	small nucleolar RNA SNORA42/SNORA80 family
LOC128627085	0	5.78375	0.181	0.004	0	uncharacterized LOC128627085	lncRNA
LOC119062704	0	5.77548	0.113	0.003	0	uncharacterized LOC119062704	protein coding
NRN1	0	5.76778	0.065	0.002	0
FSCN3	2.74e-184	5.76367	0.035	0.001	5.91e-180
LOC119045947	0	5.76358	0.334	0.008	0	uncharacterized LOC119045947	lncRNA
LOC119043120	0	5.76004	0.068	0.001	0	olfactory receptor 7A17-like
LOC119044754	0	5.75683	0.107	0.002	0	U2 spliceosomal RNA
TRNAM-CAU-4	0	5.75121	0.076	0.002	0
LOC119051814	9.9e-212	5.74895	0.04	0.001	2.14e-207	U1 spliceosomal RNA
LOC128627129	0	5.73411	0.095	0.002	0	uncharacterized LOC128627129	lncRNA
LOC119039978	0	5.73201	0.146	0.004	0	peptidyl-prolyl cis-trans isomerase A-like
TRNAA-UGC-3	0	5.72955	0.459	0.015	0
LOC119057839	0	5.72953	0.102	0.003	0	peptidyl-prolyl cis-trans isomerase A-like
LOC119034823	0	5.7294	0.436	0.011	0	small nucleolar RNA SNORA1
LOC119049706	0	5.72867	0.261	0.006	0	centromere protein H-like
LOC119056592	2.59e-184	5.7279	0.035	0.001	5.58e-180	myosin-2
LOC119036376	0	5.72415	0.067	0.002	0	small nucleolar RNA SNORA33
LOC119064574	0	5.724	0.102	0.003	0	olfactory receptor 2A25-like
LOC119040864	0	5.72312	0.073	0.002	0	T cell receptor alpha variable 13-1-like
LOC119043732	1.54e-299	5.72173	0.057	0.001	3.33e-295	small Cajal body-specific RNA 1
PNMA8C	1.36e-298	5.71991	0.057	0.001	2.94e-294
LOC128627047	6.26e-194	5.71958	0.038	0.001	1.35e-189	small ubiquitin-related modifier 1-like
FCRLB	0	5.71889	0.196	0.005	0
LOC128627893	0	5.71382	0.418	0.012	0	uncharacterized LOC128627893	lncRNA
CAPN12	0	5.71332	0.173	0.004	0
LOC128627221	5.11e-248	5.71303	0.048	0.001	1.1e-243	uncharacterized LOC128627221	lncRNA
TCP11	0	5.71293	0.144	0.004	0
LOC119052911	0	5.71226	0.099	0.002	0	olfactory receptor 13-like
DISP2	0	5.71204	0.109	0.003	0
LOC128626160	0	5.70576	0.088	0.003	0	uncharacterized LOC128626160	lncRNA
LOC128626562	0	5.69876	0.147	0.004	0	olfactory receptor 8B12-like
LOC119061417	1.37e-268	5.69857	0.052	0.001	2.96e-264	small nucleolar RNA SNORA44
LOC119045566	0	5.69641	0.27	0.007	0	olfactory receptor 13
LOC119051665	0	5.69422	0.116	0.003	0	cystatin-9-like
LOC119052686	0	5.69303	0.577	0.018	0	transmembrane protease serine 11B
LOC119057148	4.55e-138	5.69096	0.027	0.001	9.81e-134	small nucleolar RNA SNORD16
LOC119054164	0	5.69065	0.154	0.004	0	olfactory receptor 2A25-like
LOC119058155	0	5.689	0.107	0.002	0	hemoglobin subunit zeta-like
LOC119056032	1.43e-251	5.68683	0.048	0.001	3.08e-247	U6 spliceosomal RNA
LOC119045667	4.5e-148	5.68585	0.028	0.001	9.71e-144	U2 spliceosomal RNA
LOC119036926	6.59026e-312	5.68497	0.059	0.001	1.42e-307	U1 spliceosomal RNA
LOC128628436	0	5.67955	0.063	0.001	0	olfactory receptor 10A3-like
LOC119049841	9.93e-134	5.67899	0.026	0	2.14e-129	U6 snRNA-associated Sm-like protein LSm5
LOC119042119	0	5.67596	0.071	0.002	0	olfactory receptor 52K2
RAX2	6.36e-282	5.67545	0.057	0.002	1.37e-277
LOC119050466	3.05e-232	5.67348	0.045	0.001	6.57e-228	U6 spliceosomal RNA
LOC119063241	0	5.67072	0.577	0.018	0	uncharacterized LOC119063241	lncRNA
KRT40	0	5.66961	0.088	0.002	0
LOC119050700	0	5.66572	0.083	0.002	0	small nucleolar RNA SNORD112
LOC119051837	2.48e-248	5.66539	0.047	0.001	5.34e-244	olfactory receptor 7A5-like
CUNH1orf185	0	5.66131	0.239	0.007	0
LOC119042121	3.32e-287	5.66024	0.055	0.001	7.17e-283	olfactory receptor 51E1
GPRIN1	0	5.65658	0.091	0.003	0
CA6	0	5.6541	0.37	0.011	0
HHLA1	0	5.64619	0.341	0.017	0
LOC119062729	1.6e-165	5.64415	0.032	0.001	3.44e-161	small nucleolar RNA SNORA12
LOC128626897	0	5.64163	0.206	0.006	0	uncharacterized LOC128626897	lncRNA
TRNAA-CGC-1	2.65e-193	5.64059	0.037	0.001	5.72e-189
LOC128626699	0	5.6389	0.148	0.004	0	olfactory receptor 4E1
TMEM215	2.76e-176	5.6377	0.035	0.001	5.96e-172
LOC119043119	0	5.63479	0.293	0.007	0	olfactory receptor 7C1-like
LOC119060417	0	5.63387	0.124	0.003	0	U6 spliceosomal RNA
IFITM10	0	5.62855	0.217	0.006	0
LOC119046140	0	5.62778	0.148	0.003	0	small nucleolar RNA SNORA79
LOC119043123	0	5.62394	0.102	0.003	0	olfactory receptor 7A10-like
LOC119048944	1.35e-175	5.62284	0.035	0.001	2.9e-171	chymotrypsinogen B
TRIML1	0	5.61282	0.212	0.006	0
CKMT2	0	5.61149	0.143	0.005	0
LOC119038697	0	5.60577	0.085	0.002	0	U6 spliceosomal RNA
LOC119046068	1.31e-201	5.60467	0.039	0.001	2.83e-197	small nucleolar RNA SNORA61
LOC119051367	2.01e-303	5.60255	0.058	0.001	4.34e-299	U6 spliceosomal RNA
CAMK1G	0	5.59975	0.151	0.005	0
LOC119043122	0	5.59478	0.145	0.004	0	olfactory receptor 7C1-like
LOC119051104	0	5.59304	0.081	0.002	0	40S ribosomal protein S27-like
LOC119047810	1.73e-301	5.59226	0.058	0.001	3.74e-297	small nucleolar RNA SNORD22
LOC128628372	0	5.5896	0.205	0.006	0	uncharacterized LOC128628372	lncRNA
LRRC74B	0	5.58709	0.069	0.002	0
LOC119040569	0	5.58307	0.302	0.008	0	olfactory receptor 2D3-like
IHH	2.17e-298	5.58274	0.058	0.001	4.69e-294
CTCFL	0	5.5818	0.09	0.002	0
FAM240C	2.73e-81	5.58148	0.016	0	5.9e-77
GPX2	0	5.57631	0.206	0.006	0
LOC119043070	0	5.57506	0.087	0.002	0	thymosin beta-10-like
LOC128626997	6.25e-226	5.57247	0.044	0.001	1.35e-221	zinc finger protein 135-like
XPNPEP2	2.04371e-313	5.57217	0.062	0.002	0
LOC119053840	2.73e-219	5.5705	0.042	0.001	5.88e-215	uncharacterized LOC119053840	lncRNA
AMBN	0	5.56991	0.367	0.011	0
LOC119048818	0	5.56514	0.08	0.002	0	uncharacterized LOC119048818	lncRNA
LOC119043911	0	5.56389	0.144	0.004	0	uncharacterized LOC119043911	lncRNA
LOC119041728	0	5.56367	0.073	0.002	0	keratin, type II cuticular Hb1
RGS21	0	5.56273	0.219	0.006	0
KPNA7	0	5.56174	0.363	0.01	0
LOC119044046	9.74e-220	5.5578	0.043	0.001	2.1e-215	olfactory receptor 10S1
LOC119054622	0	5.54957	0.085	0.002	0	U6 spliceosomal RNA
LOC119054945	0	5.54326	0.389	0.011	0	histone H2A-beta, sperm-like
LOC119042864	0	5.53366	0.172	0.005	0	small nucleolar RNA SNORA42/SNORA80 family
LOC119049766	0	5.53167	0.126	0.004	0	uncharacterized LOC119049766	lncRNA
LOC119061993	0	5.53057	0.063	0.001	0	olfactory receptor 56A3
LOC119056693	0	5.53017	0.095	0.002	0	uncharacterized LOC119056693	lncRNA
LOC119063518	0	5.52608	0.464	0.015	0	THO complex subunit 2-like
LOC119058064	0	5.52471	0.123	0.003	0	KRAB domain-containing protein 5-like
DEFB129	0	5.52406	0.227	0.007	0
PKD1L1	4.74303e-322	5.51259	0.065	0.003	1.02293e-317
LOC119052671	0	5.51001	0.154	0.004	0	U6 spliceosomal RNA
TOPAZ1	0	5.50778	0.307	0.01	0
LOC119050933	2.77e-144	5.50777	0.029	0.001	5.98e-140	melanoma-associated antigen B3
TFAP2D	0	5.50386	0.087	0.002	0
LOC119044786	0	5.49982	0.185	0.007	0	40S ribosomal protein S27-like
LOC128628545	0	5.49646	0.092	0.002	0	olfactory receptor 491
LOC119051843	0	5.49376	0.112	0.003	0	U1 spliceosomal RNA
TACR3	0	5.49195	0.234	0.007	0
CUNH2orf66	1.7e-112	5.48988	0.022	0.001	3.67e-108
LOC128625885	0	5.48592	0.127	0.004	0	small nucleolar RNA SNORA11
CCL25	0	5.48483	0.168	0.006	0
LOC119059780	0	5.48111	0.104	0.004	0	olfactory receptor 491-like
PNPLA3	1.1e-121	5.48043	0.025	0.001	2.36e-117
ARHGEF38	0	5.47975	0.281	0.013	0
TRNAG-CCC	0	5.47366	0.099	0.002	0
LOC119045712	0	5.47003	0.204	0.005	0	T cell receptor alpha variable 2-like
IGFN1	0	5.46955	0.245	0.008	0
LOC119054956	0	5.46835	0.419	0.012	0	sodium-dependent phosphate transport protein 3-like
LOC119042122	0	5.46823	0.083	0.002	0	olfactory receptor 51F2-like
LOC119047395	0	5.46802	0.418	0.011	0	protein tyrosine phosphatase type IVA 1-like
BARHL2	0	5.46534	0.237	0.006	0
LOC119036500	0	5.46464	0.113	0.003	0	U6 spliceosomal RNA
LOC119053321	7.93e-150	5.46433	0.029	0.001	1.71e-145	small nucleolar RNA SNORA8
LOC119048053	0	5.46297	0.11	0.003	0	small nucleolar RNA SNORA76
LOC119057718	0	5.46158	0.147	0.005	0	cytochrome P450 26C1
LOC119042898	0	5.45993	0.075	0.002	0	uncharacterized LOC119042898	lncRNA
MYMK	0	5.4599	0.196	0.007	0
LOC119040651	0	5.45906	0.141	0.006	0	1,25-dihydroxyvitamin D(3) 24-hydroxylase, mitochondrial
SLC34A3	0	5.45676	0.162	0.005	0
LOC119045338	0	5.45671	0.098	0.003	0	olfactory receptor 7A10
NXF3	0	5.45577	0.102	0.003	0
LOC119046096	0	5.45324	0.149	0.005	0	nuclear RNA export factor 2-like
PHYHIPL	0	5.45254	0.504	0.017	0
TAS2R38	0	5.44701	0.124	0.005	0
LOC119057270	0	5.44627	0.07	0.002	0	U6 spliceosomal RNA
HSPB3	1.14e-282	5.44552	0.056	0.002	2.46e-278
LOC119051836	0	5.44215	0.351	0.011	0	olfactory receptor 7A10
TRNAC-GCA-18	4.56885e-311	5.43906	0.062	0.002	9.85e-307
LOC119064400	4.19e-272	5.43898	0.053	0.002	9.04e-268	small nucleolar RNA SNORA11
ST8SIA3	0	5.43536	0.108	0.003	0
LOC119057429	0	5.43303	0.09	0.002	0	uncharacterized LOC119057429	lncRNA
LOC128627039	0	5.43243	0.465	0.014	0	uncharacterized LOC128627039	lncRNA
LOC119047973	0	5.43206	0.36	0.01	0	U6 spliceosomal RNA
LOC119039178	2.04e-214	5.43165	0.041	0.001	4.4e-210	U6 spliceosomal RNA
LOC119058912	0	5.42976	0.085	0.002	0	vomeronasal type-1 receptor 4-like
TGM7	0	5.42876	0.158	0.004	0
XIRP2	0	5.42409	0.599	0.023	0
TMC3	0	5.41934	0.331	0.012	0
LOC128627575	0	5.4187	0.186	0.006	0	uncharacterized LOC128627575	lncRNA
LOC119040545	0	5.41782	0.092	0.003	0	olfactory receptor 7C1-like
LOC119050178	0	5.41719	0.091	0.002	0	peptidyl-prolyl cis-trans isomerase A-like
HAPLN2	0	5.41699	0.462	0.016	0
RAG1	0	5.41447	0.193	0.007	0
LOC119042417	0	5.41398	0.246	0.007	0	cadherin-related family member 3-like
EPB42	3.17e-284	5.40971	0.058	0.002	6.83e-280
SLC5A1	0	5.40712	0.498	0.018	0
LOC128628140	0	5.40502	0.103	0.003	0	uncharacterized LOC128628140	lncRNA
EPHA10	0	5.40449	0.447	0.012	0
CREB3L3	0	5.39985	0.234	0.007	0
LOC119065527	0	5.39893	0.066	0.002	0	olfactory receptor 2A2-like
LOC119062309	0	5.39842	0.116	0.004	0	uncharacterized LOC119062309	lncRNA
LOC119035333	7.57e-307	5.39752	0.062	0.002	1.63e-302	U1 small nuclear ribonucleoprotein C-like
LOC119055853	7.41098e-323	5.39721	0.064	0.002	1.59833e-318	olfactory receptor 4A5-like
LOC119034627	0	5.39688	0.099	0.003	0	olfactory receptor 1361
RNF6	0	5.39289	0.282	0.009	0
YIPF7	0	5.39273	0.106	0.004	0
DYDC2	0	5.39032	0.278	0.009	0
LOC119052677	0	5.38684	0.167	0.006	0	transmembrane protease serine 11B-like protein
LOC119040714	0	5.38276	0.228	0.007	0	heterogeneous nuclear ribonucleoprotein A1-like
LOC119056593	0	5.37978	0.281	0.009	0	myosin-1
KY	0	5.37945	0.08	0.002	0
LOC128628259	2.57e-145	5.37685	0.03	0.001	5.54e-141	olfactory receptor 51F1-like
LOC128627060	0	5.37246	0.088	0.002	0	olfactory receptor 2A2-like
LOC119063676	0	5.37225	0.245	0.009	0	uncharacterized LOC119063676	lncRNA
LOC119035450	0	5.371	0.212	0.006	0	olfactory receptor 4E1
LOC119057853	0	5.36919	0.3	0.009	0	olfactory receptor 13
LOC128625886	3.32e-173	5.36676	0.036	0.002	7.17e-169	U1 spliceosomal RNA
LOC119047525	0	5.36504	0.105	0.003	0	small Cajal body-specific RNA 3
IFNLR1	0	5.365	0.272	0.009	0
BEST2	3.9e-158	5.3642	0.031	0.001	8.41e-154
TMEM184A	0	5.36369	0.511	0.017	0
LOC119036600	8.43e-278	5.35996	0.057	0.002	1.82e-273	small nucleolar RNA SNORA42/SNORA80 family
LOC119058407	0	5.35651	0.09	0.002	0	U1 spliceosomal RNA
CUNH1orf127	0	5.35644	0.278	0.011	0
KCNE2	0	5.3552	0.376	0.013	0
LOC119036651	0	5.35174	0.122	0.004	0	IQ domain-containing protein F5-like
MROH2A	0	5.3482	0.178	0.007	0
CLEC3A	0	5.34673	0.169	0.004	0
CACNG8	0	5.34461	0.672	0.024	0
LOC119045857	0	5.34276	0.093	0.003	0	olfactory receptor 7A17-like
LOC119052871	0	5.3427	0.155	0.004	0	methylsterol monooxygenase 1-like
LOC119050287	0	5.34156	0.129	0.005	0	glyceraldehyde-3-phosphate dehydrogenase-like
LOC119050237	0	5.34022	0.115	0.005	0	solute carrier family 22 member 20-like
MEIG1	0	5.33897	0.401	0.014	0
CCDC70	0	5.3386	0.175	0.006	0
CFAP99	0	5.3367	0.185	0.008	0
TRNAS-CGA-1	1.38e-65	5.33667	0.013	0	2.98e-61
TRNAF-GAA-1	0	5.33145	0.414	0.015	0
LOC128626726	1.09e-156	5.33124	0.031	0.001	2.35e-152	E3 ubiquitin-protein ligase RLIM-like
CUZD1	0	5.32973	0.229	0.008	0
LOC119047373	0	5.32957	0.138	0.004	0	olfactory receptor 145
LOC128628313	0	5.32926	0.291	0.011	0	uncharacterized LOC128628313	lncRNA
ALX3	0	5.329	0.118	0.004	0
LOC128626589	0	5.32813	0.226	0.008	0	NA
LOC128627050	0	5.3248	0.578	0.019	0	uncharacterized LOC128627050	lncRNA
LOC119041497	1.47e-241	5.32161	0.047	0.001	3.17e-237	olfactory receptor 8S1-like
FOXD3	0	5.31823	0.296	0.011	0
BLACAT1	0	5.31742	0.265	0.009	0
SLC2A7	0	5.31715	0.373	0.015	0
LOC128628277	0	5.31562	0.377	0.012	0	olfactory receptor 2A2
ADH4	0	5.3077	0.366	0.013	0
CUNH5orf46	0	5.30766	0.227	0.008	0
LOC128628320	0	5.29472	0.227	0.008	0	uncharacterized LOC128628320	lncRNA
LOC119041875	0	5.29393	0.25	0.008	0	uncharacterized LOC119041875	lncRNA
CFAP74	0	5.291	0.272	0.01	0
LOC119040271	3.92e-51	5.28786	0.011	0	8.45e-47	olfactory receptor 4F3/4F16/4F29-like
LOC119058117	0	5.2864	0.115	0.003	0	serine protease 41-like
LOC128627235	2.15e-271	5.28515	0.054	0.002	4.63e-267	basic proline-rich protein-like
ANKFN1	0	5.28335	0.669	0.026	0
LOC128627360	6.13e-145	5.28276	0.03	0.001	1.32e-140	uncharacterized LOC128627360	lncRNA
FAM170A	0	5.28218	0.179	0.011	0
LOC128626700	0	5.27783	0.319	0.011	0	olfactory receptor 1509
LOC119038736	1.15e-130	5.27542	0.026	0.001	2.48e-126	U6 spliceosomal RNA
LMNTD2	0	5.27447	0.69	0.024	0
LOC119039424	3.69e-198	5.27433	0.04	0.001	7.96e-194	uncharacterized LOC119039424	lncRNA
ASB17	0	5.26979	0.492	0.018	0
DDX53	0	5.26965	0.435	0.013	0
LOC119039693	1.73e-259	5.26894	0.051	0.001	3.74e-255	U6 spliceosomal RNA
LOC119061665	0	5.2665	0.077	0.002	0	U1 spliceosomal RNA
TRNAY-GUA-6	1.25e-164	5.25923	0.034	0.001	2.69e-160
LOC128626591	0	5.25318	0.225	0.008	0	sodium-dependent neutral amino acid transporter SLC6A17-like
LOC128627348	0	5.24832	0.167	0.005	0	uncharacterized LOC128627348	lncRNA
LOC128627804	2.82e-90	5.24807	0.018	0	6.08e-86	protein FRG2-like
LOC128627174	0	5.24503	0.176	0.006	0	uncharacterized LOC128627174	lncRNA
LOC128627803	0	5.24434	0.315	0.012	0	WD repeat-containing protein 87-like
LOC119048422	0	5.24101	0.619	0.021	0	uncharacterized LOC119048422	lncRNA
BMP15	0	5.24076	0.066	0.003	0
DBH	0	5.23528	0.408	0.015	0
F9	0	5.2345	0.148	0.007	0
CAPN13	0	5.23341	0.151	0.007	0
DRGX	4.62846e-310	5.23235	0.064	0.003	9.98e-306
LOC128628137	0	5.22807	0.65	0.023	0	uncharacterized LOC128628137	lncRNA
AMTN	0	5.22642	0.373	0.011	0
LOC119036273	0	5.22599	0.103	0.004	0	ferritin light chain 1-like
LOC128626233	2.95e-165	5.22571	0.033	0.001	6.37e-161	uncharacterized LOC128626233	lncRNA
LOC119054264	3.49e-202	5.22406	0.04	0.001	7.53e-198	vesicle transport through interaction with t-SNAREs homolog 1B-like
ANKEF1	0	5.21929	0.456	0.017	0
LOC128627826	0	5.21924	0.131	0.005	0	uncharacterized LOC128627826	lncRNA
LOC128627306	0	5.21701	0.247	0.008	0	60S ribosomal protein L38-like
LOC128627435	3.23e-160	5.21607	0.033	0.001	6.96e-156	40S ribosomal protein S29-like
LOC119042117	0	5.21381	0.138	0.005	0	olfactory receptor 52B4-like
PLAAT5	0	5.2095	0.253	0.009	0
LOC128628588	0	5.20853	0.219	0.009	0	uncharacterized LOC128628588	lncRNA
LOC119037030	0	5.20564	0.305	0.011	0	uncharacterized LOC119037030	lncRNA
BTBD17	0	5.20524	0.223	0.008	0
TMC2	0	5.20388	0.407	0.014	0
LOC119051117	0	5.20349	0.187	0.006	0	protocadherin alpha-10-like
LOC128627818	0	5.20315	0.084	0.003	0	translation initiation factor IF-2-like
KLHL30	0	5.20162	0.319	0.012	0
LOC119037718	0	5.19844	0.152	0.006	0	U6 spliceosomal RNA
LOC119045815	5.97e-299	5.19621	0.059	0.002	1.29e-294	small nucleolar RNA SNORA76
LOC119060110	1.07e-156	5.19157	0.032	0.001	2.3e-152	olfactory receptor 7A10-like
LOC119044650	0	5.19134	0.068	0.003	0	olfactory receptor 52P1-like
DLX1	4.51e-222	5.19128	0.044	0.001	9.73e-218
LOC128626728	0	5.19073	0.331	0.014	0	uncharacterized LOC128626728	lncRNA
TEKT4	0	5.19047	0.112	0.004	0
LOC128627513	3.26e-226	5.18941	0.045	0.001	7.03e-222	uncharacterized LOC128627513	lncRNA
LOC119064157	1.48e-129	5.18707	0.027	0.001	3.19e-125	uncharacterized LOC119064157	lncRNA
LOC119054167	0	5.18481	0.074	0.003	0	olfactory receptor-like protein OLF3
HOXB9	0	5.18216	0.19	0.009	0
PSMA8	0	5.18185	0.264	0.011	0
MINAR2	0	5.18079	0.16	0.006	0
LOC119055057	0	5.17833	0.574	0.019	0	U2 spliceosomal RNA
LGALS12	0	5.1768	0.193	0.007	0
OTOF	0	5.17346	0.171	0.007	0
LOC128627921	0	5.17253	0.105	0.004	0	uncharacterized LOC128627921	lncRNA
WNT8A	1.61e-253	5.1724	0.054	0.002	3.47e-249
CNTD1	0	5.17027	0.488	0.018	0
LOC119049851	0	5.16951	0.259	0.01	0	hemogen-like
ATF7IP2	0	5.16842	0.468	0.031	0
CAPN11	0	5.16547	0.227	0.01	0
TRNAP-CGG	2.5e-123	5.16082	0.026	0.001	5.39e-119
LOC119038440	0	5.15732	0.081	0.003	0	vomeronasal type-1 receptor 4-like
LOC128627927	0	5.15564	0.176	0.006	0	deoxyribonuclease TATDN1-like
TRNAA-UGC-4	1.94e-207	5.1533	0.042	0.001	4.18e-203
LOC128626887	0	5.14829	0.234	0.011	0	uncharacterized LOC128626887	lncRNA
LOC119058311	0	5.14608	0.245	0.009	0	sal-like protein 4
NR5A1	0	5.14092	0.32	0.013	0
MTFP1	0	5.13522	0.437	0.016	0
ROBO3	0	5.13462	0.263	0.01	0
SYT2	0	5.13404	0.324	0.012	0
RBP2	0	5.13385	0.437	0.018	0
LOC128626171	0	5.13316	0.442	0.02	0	uncharacterized LOC128626171	protein coding
FGF20	0	5.13239	0.114	0.005	0
LHX8	9.16e-129	5.12944	0.026	0.001	1.98e-124
LOC119050988	0	5.12913	0.597	0.026	0	transketolase-like protein 1
LOC128627540	1.98e-70	5.12913	0.014	0	4.28e-66	uncharacterized LOC128627540	lncRNA
LOC128627105	0	5.12764	0.07	0.002	0	uncharacterized LOC128627105	lncRNA
CRTAC1	0	5.127	0.354	0.014	0
LOC119056560	0	5.12647	0.37	0.015	0	olfactory receptor 1044
LHX4	0	5.1248	0.114	0.005	0
LOC128627152	6.48e-210	5.1247	0.043	0.002	1.4e-205	uncharacterized LOC128627152	lncRNA
LOC128625990	0	5.12314	0.236	0.008	0	uncharacterized LOC128625990	lncRNA
LOC119035468	0	5.11718	0.281	0.01	0	short transmembrane mitochondrial protein 1-like
PAPPA2	0	5.11546	0.113	0.013	0
LOC119037616	0	5.11269	0.45	0.02	0	uncharacterized LOC119037616	lncRNA
IRX1	0	5.11173	0.091	0.004	0
LOC119038438	0	5.11148	0.314	0.012	0	zinc finger protein 883-like
LOC119047244	0	5.10962	0.436	0.016	0	uncharacterized LOC119047244	protein coding
LOC119057157	1.16e-151	5.10553	0.03	0.001	2.49e-147	U11 spliceosomal RNA
FOXG1	0	5.10313	0.198	0.007	0
LOC128626575	0	5.0995	0.641	0.027	0	uncharacterized LOC128626575	lncRNA
PODNL1	2.26e-249	5.09779	0.052	0.002	4.88e-245
LOC128626368	0	5.09586	0.444	0.02	0	uncharacterized LOC128626368	lncRNA
LOC119040872	0	5.09392	0.233	0.01	0	T cell receptor alpha variable 13-1-like
LOC119041699	1.24e-130	5.09208	0.029	0.002	2.67e-126	3 beta-hydroxysteroid dehydrogenase/Delta 5-->4-isomerase
LOC119046316	0	5.09201	0.846	0.037	0	cyclin-Y-like protein 1
MS4A14	0	5.09107	0.576	0.025	0
LOC119042116	0	5.09024	0.476	0.021	0	olfactory receptor 52B4-like
LOC119037858	0	5.08859	0.127	0.005	0	serpin A11
LOC119051842	0	5.08619	0.56	0.023	0	U1 spliceosomal RNA
LOC128626608	0	5.0817	0.125	0.004	0	uncharacterized LOC128626608	lncRNA
TRNAA-AGC-3	1.34e-163	5.07878	0.034	0.001	2.9e-159
CAV3	1.68e-300	5.0757	0.06	0.003	3.63e-296
LOC119043933	2.4e-60	5.07283	0.012	0	5.18e-56	olfactory receptor 2A2
LOC128627771	0	5.07132	0.322	0.019	0	uncharacterized LOC128627771	lncRNA
LOC128626886	0	5.07087	0.393	0.017	0	uncharacterized LOC128626886	lncRNA
GMNC	0	5.07012	0.133	0.004	0
LOC119059779	1.06e-255	5.06815	0.052	0.002	2.28e-251	olfactory receptor 10T2-like
LOC119054336	0	5.06718	0.316	0.013	0	small nucleolar RNA SNORA73 family
SLC26A3	0	5.06435	0.155	0.006	0
LOC128628273	0	5.0638	0.32	0.019	0	uncharacterized LOC128628273	lncRNA
LOC128628494	0	5.06364	0.425	0.019	0	uncharacterized LOC128628494	lncRNA
LOC119065753	0	5.06341	0.176	0.006	0	pregnancy zone protein-like
LOC119058895	0	5.06337	0.602	0.027	0	DDB1- and CUL4-associated factor 8-like
SLN	0	5.06107	0.068	0.003	0
LOC119062500	0	5.06061	0.084	0.004	0	neuropeptide Y receptor type 6-like
TRNAA-AGC	1.72e-91	5.05925	0.019	0.001	3.72e-87
MINDY4B	3.93e-263	5.05865	0.054	0.002	8.47e-259
LOC119058063	0	5.05669	0.111	0.004	0	zinc finger protein 85-like
NEFM	0	5.0503	0.174	0.013	0
LOC128627048	0	5.04982	0.518	0.02	0	uncharacterized LOC128627048	lncRNA
LOC119040778	0	5.04456	0.14	0.006	0	U6 spliceosomal RNA
LOC119049358	0	5.04272	0.066	0.002	0	olfactory receptor 5B2-like
LOC128626801	6.87e-155	5.04093	0.032	0.001	1.48e-150	set1/Ash2 histone methyltransferase complex subunit ASH2-like
DSG4	0	5.04064	0.261	0.012	0
GRP	1.61e-130	5.03834	0.028	0.001	3.48e-126
LGI1	0	5.03717	0.475	0.025	0
SMCO2	0	5.0355	0.31	0.015	0
ECEL1	0	5.03462	0.189	0.01	0
KLHL31	0	5.03444	0.102	0.004	0
LOC119061739	0	5.03234	0.25	0.009	0	60S ribosomal protein L39-like
NETO2	0	5.03194	0.123	0.006	0
LOC119062688	0	5.0297	0.196	0.01	0	uncharacterized LOC119062688	lncRNA
LOC119054608	1.6e-64	5.02777	0.013	0	3.45e-60	U1 spliceosomal RNA
LOC119051115	0	5.02609	0.097	0.005	0	protocadherin alpha-7-like
POM121L2	2.08e-273	5.02508	0.056	0.002	4.49e-269
LOC119045139	0	5.02478	0.463	0.017	0	40S ribosomal protein S24-like
TPD52L3	3.44e-212	5.02418	0.044	0.002	7.41e-208
PNLIPRP3	0	5.02023	0.098	0.006	0
EPHA5	0	5.01924	0.856	0.049	0
LOC119053120	0	5.01801	0.506	0.028	0	uncharacterized LOC119053120	lncRNA
EN2	1.36839e-310	5.01728	0.064	0.003	2.95e-306
LOC119052198	5.82e-130	5.01677	0.027	0.001	1.25e-125	small nucleolar RNA SNORA21
OMP	0	5.01644	0.328	0.019	0
ACTL7A	0	5.01371	0.083	0.003	0
LOC128625899	0	5.01278	0.747	0.034	0	uncharacterized LOC128625899	lncRNA
LOC119047418	1.03e-290	5.01173	0.061	0.002	2.22e-286	olfactory receptor 4N5-like
GALNT14	0	5.01104	0.613	0.027	0
LOC119046018	0	5.00998	0.367	0.017	0	orphan sodium- and chloride-dependent neurotransmitter transporter NTT5
LOC128628144	0	5.00579	0.162	0.009	0	uncharacterized LOC128628144	lncRNA
CWH43	0	5.00317	0.269	0.012	0
LOC119060147	0	5.00154	0.082	0.003	0	U6 spliceosomal RNA
LOC119048055	0	5.0011	0.145	0.006	0	U6 spliceosomal RNA
TRNAS-GCU-4	7.29e-187	4.99999	0.039	0.001	1.57e-182
LOC119044983	1.9e-261	4.99996	0.056	0.003	4.1e-257	uncharacterized LOC119044983	lncRNA
LOC128627130	0	4.99923	0.139	0.005	0	uncharacterized LOC128627130	lncRNA
LOC119064167	0	4.99718	0.114	0.004	0	U6 spliceosomal RNA
TRIM55	0	4.99685	0.396	0.021	0
UBXN10	0	4.99589	0.189	0.007	0
LOC119036606	0	4.99503	0.175	0.006	0	small nucleolar RNA SNORA21
SLC17A7	0	4.99286	0.205	0.01	0
PTPN20	0	4.99086	0.385	0.02	0
LOC119057155	2.49e-214	4.98643	0.044	0.001	5.37e-210	small nucleolar RNA SNORA51
LOC119061321	0	4.9854	0.08	0.003	0	U5 spliceosomal RNA
CCER1	0	4.98457	0.068	0.002	0
LOC128627897	0	4.9831	0.145	0.005	0	uncharacterized LOC128627897	lncRNA
LHFPL1	0	4.98276	0.239	0.009	0
LOC119059819	0	4.98063	0.689	0.03	0	uncharacterized LOC119059819	lncRNA
LOC119048081	1.28e-104	4.98007	0.021	0.001	2.76e-100	olfactory receptor 2A2
MAP6D1	0	4.978	0.532	0.021	0
LOC119053022	0	4.97725	0.182	0.01	0	uncharacterized LOC119053022	lncRNA
AGMAT	0	4.97659	0.208	0.01	0
DCDC1	0	4.97611	0.838	0.052	0
LOC119042640	0	4.97506	0.171	0.011	0	uncharacterized LOC119042640	lncRNA
HNF1B	0	4.97494	0.077	0.003	0
MAMDC4	0	4.97452	0.361	0.018	0
LOC119042120	1.24e-90	4.97394	0.019	0.001	2.67e-86	olfactory receptor 52I2
CLDN16	0	4.97276	0.07	0.003	0
LOC119064340	0	4.97019	0.327	0.017	0	uncharacterized LOC119064340	protein coding
PNOC	0	4.96981	0.71	0.029	0
LOC128627102	0	4.96417	0.364	0.014	0	uncharacterized LOC128627102	lncRNA
CHODL	0	4.96366	0.212	0.012	0
LOC128627856	4.34e-252	4.9635	0.053	0.002	9.35e-248	olfactory receptor 7A10-like
REG4	5.77e-100	4.96233	0.021	0.001	1.24e-95
OTOG	0	4.96157	0.144	0.006	0
MBL2	1.66e-62	4.96081	0.013	0.001	3.59e-58
BMERB1	0	4.96057	0.875	0.051	0
LOC119035620	7.77e-52	4.95935	0.01	0	1.68e-47	RNA-binding protein FUS-like
CHRNG	0	4.95577	0.418	0.02	0
LOC128626542	0	4.95517	0.143	0.005	0	olfactory receptor 1440-like
LOC119049240	9.68e-175	4.95485	0.037	0.002	2.09e-170	uncharacterized LOC119049240	lncRNA
LOC128627947	6.19e-133	4.95362	0.027	0.001	1.33e-128	uncharacterized LOC128627947	lncRNA
LOC119058085	0	4.95239	0.381	0.016	0	uncharacterized LOC119058085	lncRNA
ABCG8	0	4.95087	0.083	0.005	0
LOC128626737	0	4.95028	0.389	0.016	0	uncharacterized LOC128626737	lncRNA
LOC119055921	0	4.95025	0.246	0.01	0	espin-like protein
SOX3	5.58294e-322	4.94979	0.065	0.002	1.20407e-317
LOC119040886	0	4.94879	0.134	0.006	0	T cell receptor alpha variable 14/delta variable 4-like
LOC119049731	2.15e-84	4.94716	0.017	0.001	4.65e-80	small Cajal body-specific RNA 3
LOC119059913	6.64e-307	4.94704	0.064	0.003	1.43e-302	U2 spliceosomal RNA
LOC119049717	1.57e-57	4.94561	0.012	0	3.39e-53	U6 spliceosomal RNA
LOC119042482	0	4.94519	0.08	0.003	0	U6 spliceosomal RNA
SULT6B1	0	4.945	0.694	0.036	0
LOC128626307	0	4.94461	0.205	0.011	0	uncharacterized LOC128626307	lncRNA
LOC128626534	0	4.94148	0.086	0.003	0	olfactory receptor 5T2-like
SEZ6L	0	4.93905	0.553	0.028	0
LOC119035093	0	4.9383	0.392	0.015	0	small nucleolar RNA SNORA76
LOC119051112	0	4.9381	0.285	0.012	0	protocadherin alpha-2-like
LOC119056479	0	4.9363	0.585	0.03	0	40S ribosomal protein S2
POU3F3	0	4.92911	0.532	0.023	0
LOC119048099	7.86e-263	4.92683	0.054	0.002	1.69e-258	small Cajal body-specific RNA 1
LOC119051048	0	4.92389	0.105	0.004	0	protocadherin alpha-3-like
LOC119064189	0	4.92368	0.137	0.008	0	mannose-binding protein A-like
LOC128626787	0	4.92366	0.255	0.01	0	uncharacterized LOC128626787	lncRNA
HBZ	6.3478e-319	4.92147	0.066	0.002	1.36903e-314
SLC6A20	1.18601e-313	4.92049	0.065	0.002	0
RXFP2	0	4.91939	0.071	0.003	0
GPR37L1	0	4.91853	0.454	0.021	0
FGF7	0	4.91828	0.387	0.017	0
LOC128628454	7.07e-304	4.91783	0.063	0.002	1.53e-299	uncharacterized LOC128628454	lncRNA
LOC128627276	0	4.91473	0.234	0.009	0	uncharacterized LOC128627276	lncRNA
ISL2	0	4.91453	0.314	0.016	0
DEFB128	0	4.91442	0.416	0.021	0
KLHL34	8.85e-87	4.91368	0.018	0.001	1.91e-82
CTSE	0	4.91345	0.111	0.006	0
SHANK2	0	4.91162	0.953	0.065	0
LOC128626628	0	4.91022	0.185	0.009	0	uncharacterized LOC128626628	lncRNA
LOC128627719	0	4.90933	0.46	0.019	0	uncharacterized LOC128627719	lncRNA
LOC128627901	0	4.90816	0.819	0.042	0	uncharacterized LOC128627901	lncRNA
LOC128627086	0	4.90782	0.656	0.031	0	uncharacterized LOC128627086	lncRNA
LOC119041804	6.14e-124	4.90718	0.027	0.001	1.32e-119	keratin, type II cytoskeletal 73
LOC128627052	0	4.90492	0.473	0.02	0	uncharacterized LOC128627052	lncRNA
LOC119038745	0	4.90422	0.608	0.032	0	nmrA-like family domain-containing protein 1
SERPINA6	0	4.90265	0.501	0.022	0
LOC119057403	0	4.90263	0.478	0.027	0	uncharacterized LOC119057403	lncRNA
LOC128627894	0	4.90226	0.384	0.016	0	uncharacterized LOC128627894	lncRNA
GDNF	0	4.90153	0.123	0.006	0
CCNP	0	4.90119	0.21	0.011	0
LOC119062099	0	4.90115	0.337	0.015	0	60S ribosomal protein L29-like
MOG	0	4.90026	0.282	0.014	0
MYADML2	0	4.89975	0.24	0.012	0
SCN5A	0	4.89663	0.174	0.009	0
ZIC4	0	4.89537	0.394	0.018	0
IRX2	0	4.8941	0.36	0.015	0
LOC119049575	0	4.8938	0.668	0.032	0	uncharacterized LOC119049575	lncRNA
LOC119056715	0	4.88969	0.076	0.003	0	small nucleolar RNA SNORA55
LOC119048050	3.43e-94	4.88556	0.019	0.001	7.4e-90	olfactory receptor 1L3-like
LOC128627880	7.22e-134	4.88534	0.03	0.002	1.56e-129	uncharacterized LOC128627880	lncRNA
LOC119052830	0	4.88518	0.078	0.005	0	uncharacterized LOC119052830	lncRNA
PNPLA1	0	4.88334	0.286	0.015	0
ISL1	0	4.88313	0.285	0.012	0
TCEAL7	0	4.88234	0.175	0.008	0
LOC128627043	0	4.87955	0.323	0.013	0	uncharacterized LOC128627043	lncRNA
C8A	1.2e-177	4.87919	0.037	0.001	2.58e-173
LOC119044153	0	4.87799	0.233	0.01	0	serine/threonine-protein kinase MARK2-like
NGEF	0	4.87639	0.25	0.01	0
LOC119061415	0	4.87453	0.072	0.003	0	U6 spliceosomal RNA
TXNDC2	0	4.87305	0.343	0.021	0
LOC119047945	9.73e-193	4.87267	0.04	0.001	2.1e-188	small nucleolar RNA SNORA24
LOC119040409	0	4.87206	0.326	0.015	0	uncharacterized LOC119040409	lncRNA
LOC128626554	0	4.86988	0.908	0.073	0	uncharacterized LOC128626554	lncRNA
URAD	0	4.86951	0.485	0.025	0
SFTPD	0	4.86805	0.108	0.004	0
REELD1	0	4.86713	0.167	0.008	0
DRD4	0	4.86706	0.326	0.014	0
LOC119044036	7.86e-194	4.86685	0.042	0.002	1.69e-189	olfactory receptor 13
LOC119039161	7.89e-93	4.86658	0.019	0.001	1.7e-88	histone H2A type 1
COL2A1	0	4.86633	0.152	0.008	0
LOC128627386	0	4.86469	0.598	0.027	0	uncharacterized LOC128627386	lncRNA
NEUROD2	0	4.86444	0.234	0.011	0
LOC128626629	0	4.86115	0.07	0.003	0	uncharacterized LOC128626629	lncRNA
MPV17L	0	4.85723	0.081	0.003	0
LOC119057496	0	4.85369	0.132	0.006	0	small nucleolar RNA SNORA51
SLC9B1	0	4.85364	0.211	0.011	0
LOC119048291	2.06e-114	4.85076	0.023	0.001	4.44e-110	olfactory receptor 1Q1
UPK1A	0	4.84893	0.2	0.01	0
ENAM	0	4.84787	0.189	0.008	0
TRNAN-GUU	5.28e-252	4.84775	0.053	0.002	1.14e-247
LOC119064961	3.08e-153	4.84628	0.031	0.001	6.64e-149	uncharacterized LOC119064961	lncRNA
LOC128627274	0	4.84565	0.069	0.002	0	uncharacterized LOC128627274	lncRNA
FOXI3	0	4.84379	0.097	0.004	0
ACER1	0	4.84024	0.464	0.024	0
LOC128626649	0	4.83957	0.1	0.005	0	uncharacterized LOC128626649	lncRNA
LOC119057992	8.89e-130	4.83868	0.026	0.001	1.92e-125	non-histone chromosomal protein HMG-14-like
LOC128628272	0	4.83834	0.366	0.021	0	uncharacterized LOC128628272	lncRNA
GJD4	0	4.83757	0.222	0.011	0
LOC128627759	0	4.8344	0.225	0.011	0	uncharacterized LOC128627759	lncRNA
TENT5B	0	4.83299	0.217	0.01	0
LOC119038604	0	4.8327	0.271	0.012	0	uncharacterized LOC119038604	lncRNA
LOC119050155	0	4.8325	0.13	0.006	0	ubiquitin-conjugating enzyme E2-17 kDa-like
LOC119043572	6.72e-263	4.83092	0.054	0.002	1.45e-258	U6 spliceosomal RNA
LOC119043125	0	4.83043	0.194	0.008	0	U1 spliceosomal RNA
SPATA19	0	4.82772	0.573	0.026	0
PLPPR1	0	4.82608	0.83	0.05	0
RNF224	0	4.82478	0.1	0.004	0
BANF2	0	4.82438	0.539	0.026	0
SMYD1	0	4.82168	0.182	0.009	0
ROS1	0	4.81846	0.438	0.021	0
IGDCC3	0	4.81818	0.51	0.034	0
LOC128627708	0	4.81675	0.725	0.046	0	uncharacterized LOC128627708	lncRNA
LOC128626675	0	4.8161	0.455	0.025	0	uncharacterized LOC128626675	lncRNA
LOC119044640	0	4.81533	0.238	0.011	0	small nucleolar RNA U13
CSDC2	0	4.81331	0.143	0.006	0
LOC128628415	0	4.80831	0.213	0.009	0	NUT family member 2G-like
HMGCS2	0	4.80748	0.274	0.015	0
LOC119041247	0	4.80647	0.125	0.006	0	translationally-controlled tumor protein-like
APOBEC1	0	4.80331	0.183	0.011	0
LOC128626701	0	4.80141	0.105	0.004	0	olfactory receptor 10G3
TNFSF4	0	4.80088	0.136	0.006	0
LOC128627154	0	4.80054	0.159	0.008	0	uncharacterized LOC128627154	lncRNA
LOC128627712	0	4.79946	0.11	0.005	0	uncharacterized LOC128627712	lncRNA
LOC128627991	0	4.79816	0.813	0.04	0	uncharacterized LOC128627991	lncRNA
LOC128628442	0	4.79649	0.45	0.026	0	uncharacterized LOC128628442	lncRNA
GHSR	9.34e-241	4.79521	0.051	0.002	2.01e-236
SIX3	0	4.7948	0.218	0.012	0
LOC119051832	0	4.79464	0.915	0.051	0	olfactory receptor 7A17
LOC119054391	0	4.79313	0.075	0.003	0	U6 spliceosomal RNA
GLOD5	0	4.79042	0.659	0.034	0
LOC119059775	0	4.79037	0.241	0.011	0	olfactory receptor 481
LOC119054942	1.01653e-311	4.78996	0.069	0.004	2.19e-307	histone H4-like
LOC119044558	0	4.78846	0.084	0.004	0	U6 spliceosomal RNA
SLC12A1	0	4.78755	0.333	0.02	0
LOC119045124	0	4.78525	0.417	0.025	0	protein lin-28 homolog A-like
EGF	9.58487e-322	4.78498	0.077	0.006	2.06717e-317
KCNF1	0	4.78479	0.176	0.01	0
HAPSTR2	0	4.78393	0.178	0.009	0
LOC119055791	9.54e-276	4.782	0.058	0.002	2.06e-271	transmembrane 4 L6 family member 1-like
LOC119062085	4.43e-297	4.78157	0.062	0.002	9.56e-293	small nucleolar RNA SNORD42
LOC128627362	0	4.77977	0.456	0.026	0	uncharacterized LOC128627362	lncRNA
MSANTD1	2.94e-194	4.77874	0.041	0.002	6.34e-190
PLA2G4D	0	4.77682	0.487	0.032	0
ANKMY1	0	4.77488	0.535	0.033	0
LOC128625970	0	4.77451	0.68	0.035	0	uncharacterized LOC128625970	lncRNA
WFDC11	0	4.7744	0.364	0.021	0
NR2E1	0	4.77291	0.256	0.011	0
LOC119046370	7.19e-76	4.77014	0.017	0.001	1.55e-71	uncharacterized LOC119046370	lncRNA
NTMT2	8.70993e-316	4.76908	0.065	0.002	1.87847e-311
ZNRF4	0	4.76891	0.236	0.012	0
LOC128628028	7.7e-278	4.76869	0.058	0.002	1.66e-273	uncharacterized LOC128628028	lncRNA
LOC119063918	0	4.76852	0.145	0.006	0	peroxiredoxin-2-like
LOC119043175	1.3e-285	4.76825	0.06	0.002	2.79e-281	U2 spliceosomal RNA
LOC119056024	0	4.76658	0.143	0.006	0	uncharacterized LOC119056024	lncRNA
MIP	3.06e-160	4.7664	0.034	0.001	6.61e-156
MYO3B	0	4.76492	0.494	0.022	0
LOC128628064	2.62e-304	4.7642	0.064	0.002	5.66e-300	uncharacterized LOC128628064	lncRNA
UNCX	0	4.76314	0.6	0.031	0
LOC128627027	3.44e-226	4.76195	0.047	0.002	7.43e-222	actin, cytoskeletal 3-like
STPG1	0	4.75774	0.222	0.011	0
CHAT	0	4.75764	0.153	0.007	0
LOC128628360	0	4.75019	0.154	0.007	0	olfactory receptor 2A5-like
LOC128626585	3.4e-91	4.74823	0.019	0.001	7.33e-87	uncharacterized LOC128626585	lncRNA
LOC128627061	0	4.74661	0.33	0.017	0	olfactory receptor 13-like
TUBA8	0	4.74429	0.182	0.009	0
LOC119040772	0	4.74428	0.308	0.014	0	uncharacterized LOC119040772	lncRNA
NPTXR	0	4.74411	0.25	0.012	0
LOC128627882	0	4.74349	0.92	0.066	0	uncharacterized LOC128627882	lncRNA
RS1	0	4.74244	0.611	0.032	0
GLDN	0	4.74226	0.242	0.014	0
LOC119038439	0	4.73811	0.349	0.021	0	vomeronasal type-1 receptor 4-like
GRM4	0	4.73795	0.437	0.023	0
LOC119037034	8.24e-140	4.73684	0.029	0.001	1.78e-135	U1 spliceosomal RNA
MALRD1	0	4.73681	0.884	0.069	0
CCDC198	0	4.7335	0.088	0.004	0
TMPRSS15	0	4.73292	0.394	0.02	0
LOC119043179	4.56e-188	4.73269	0.04	0.002	9.83e-184	small nucleolar RNA SNORA51
LOC119045816	0	4.73237	0.318	0.014	0	olfactory receptor 13-like
LOC119038997	0	4.73197	0.382	0.024	0	uncharacterized LOC119038997	lncRNA
CRYBA4	0	4.73165	0.165	0.008	0
LOC119059011	2.71e-74	4.7309	0.017	0.001	5.84e-70	U6atac minor spliceosomal RNA
LOC128627762	0	4.72881	0.098	0.004	0	cystatin-9-like
LOC128626330	0	4.72837	0.471	0.03	0	40S ribosomal protein S23-like
CCDC197	0	4.72796	0.295	0.018	0
OVCH2	0	4.72781	0.229	0.011	0
DNAI2	0	4.72573	0.371	0.019	0
LOC119057228	0	4.72326	0.924	0.057	0	uncharacterized LOC119057228	lncRNA
LOC119040121	0	4.72307	0.362	0.025	0	uncharacterized LOC119040121	lncRNA
LOC119051123	0	4.72295	0.105	0.005	0	protocadherin beta-7-like
SIX2	0	4.72238	0.078	0.004	0
LOC119056572	0	4.72234	0.112	0.005	0	uncharacterized LOC119056572	lncRNA
LOC119041474	0	4.72228	0.169	0.008	0	uncharacterized LOC119041474	lncRNA
SMIM40	0	4.72216	0.23	0.012	0
SLC16A8	1.43e-224	4.72175	0.053	0.004	3.09e-220
MMP20	0	4.7208	0.452	0.027	0
LOC119040587	1.93e-68	4.7204	0.015	0.001	4.16e-64	olfactory receptor 2AG1-like
LOC119039159	0	4.71842	0.153	0.007	0	histone H3.1
ZNF541	0	4.71638	0.447	0.026	0
LOC119047531	0	4.71544	0.117	0.005	0	U6 spliceosomal RNA
VSIG1	0	4.71544	0.518	0.028	0
LOC119047287	0	4.7152	0.192	0.009	0	uncharacterized LOC119047287	lncRNA
ERBB4	0	4.7151	0.876	0.149	0
LOC119058144	3.49e-171	4.71198	0.036	0.002	7.52e-167	metallothionein-1-like
NLRP12	0	4.71129	0.268	0.019	0
LOC119060928	0	4.70866	0.333	0.02	0	small nucleolar RNA SNORA72
SERPINB7	2.14e-127	4.7074	0.028	0.002	4.61e-123
LOC119063225	0	4.70598	0.323	0.016	0	somatomedin-B and thrombospondin type-1 domain-containing protein-like
LOC119056908	2.49e-260	4.70424	0.055	0.002	5.37e-256	small nucleolar RNA SNORA67
SOX14	0	4.70346	0.156	0.007	0
CFAP157	0	4.70181	0.455	0.024	0
WNT7A	0	4.70123	0.198	0.011	0
HPD	0	4.70121	0.294	0.019	0
PLPP4	0	4.70094	0.733	0.037	0
LOC119054878	0	4.69876	0.209	0.009	0	U2 spliceosomal RNA
GUCA1ANB	0	4.6963	0.37	0.026	0
DCST2	0	4.69575	0.133	0.006	0
LOC119051519	0	4.69552	0.068	0.004	1.78e-304	small nucleolar RNA U54
LOC119053733	0	4.69384	0.352	0.02	0	steroid 21-hydroxylase
TRNAS-GCU-2	0	4.69103	0.14	0.007	0
LOC119061249	0	4.68991	0.329	0.016	0	uncharacterized LOC119061249	lncRNA
LOC119035525	0	4.68687	0.091	0.004	0	acyl-coenzyme A thioesterase 1-like
LOC119051451	0	4.68367	0.494	0.029	0	uncharacterized LOC119051451	lncRNA
LOC128625891	0	4.68351	0.196	0.01	0	uncharacterized LOC128625891	lncRNA
PITX3	0	4.6831	0.327	0.02	0
LOC128626052	0	4.68291	0.694	0.04	0	homeobox protein ESX1-like
LOC119038317	3.98e-182	4.68206	0.039	0.002	8.57e-178	U6 spliceosomal RNA
LHX9	0	4.67603	0.15	0.008	0
LOC119045002	0	4.67587	0.251	0.011	0	triadin-like
LOC119053168	0	4.67441	0.137	0.007	0	vomeronasal type-1 receptor 1-like
LOC128625810	3.76e-140	4.67417	0.029	0.001	8.1e-136	uncharacterized LOC128625810	lncRNA
LOC119041934	0	4.67334	0.589	0.031	0	uncharacterized LOC119041934	lncRNA
CALHM3	5.34e-198	4.67271	0.043	0.002	1.15e-193
LOC119054805	0	4.67113	0.075	0.003	0	U6 spliceosomal RNA
TNNI3	0	4.67049	0.268	0.012	0
LOC119053999	0	4.66774	0.185	0.01	0	uncharacterized LOC119053999	lncRNA
SLC9A2	0	4.66681	0.891	0.06	0
KEL	9.7e-59	4.6659	0.013	0.001	2.09e-54
CPNE9	0	4.66507	0.495	0.026	0
LOC128628236	0	4.66163	0.699	0.037	0	uncharacterized LOC128628236	protein coding
PIERCE1	0	4.66106	0.087	0.004	0
LRRTM3	0	4.65938	0.2	0.01	0
LOC119064107	0	4.65873	0.732	0.043	0	carbonic anhydrase 6-like
STUM	0	4.65867	0.48	0.035	0
MAS1	3.45e-115	4.65814	0.025	0.001	7.44e-111
CTXN3	0	4.6579	0.49	0.03	0
LOC119063442	0	4.65785	0.27	0.015	0	uncharacterized LOC119063442	lncRNA
LOC119045818	0	4.6575	0.731	0.039	0	myosin-IIIb
TEX50	0	4.65369	0.071	0.004	0
LOC119037688	0	4.65352	0.829	0.049	0	ras-related GTP-binding protein A-like
ONECUT2	0	4.65327	0.702	0.042	0
LOC119056972	0	4.65199	0.314	0.017	0	ATP synthase subunit gamma, mitochondrial-like
ACP7	0	4.65066	0.157	0.009	0
LOC119042702	0	4.64984	0.168	0.009	0	uncharacterized LOC119042702	lncRNA
TRPC5OS	0	4.64756	0.295	0.018	0
ODAPH	0	4.64574	0.126	0.006	0
LOC128628464	0	4.64493	0.402	0.027	0	uncharacterized LOC128628464	lncRNA
LOC119061356	1.98e-277	4.64484	0.063	0.004	4.28e-273	serine protease inhibitor Kazal-type 6-like
LOC119054059	0	4.64378	0.277	0.016	0	uncharacterized LOC119054059	lncRNA
FBP2	0	4.64197	0.313	0.017	0
LOC119054955	0	4.64165	0.585	0.029	0	sodium-dependent phosphate transport protein 1
TTC16	0	4.64143	0.394	0.021	0
LOC128626756	0	4.64132	0.213	0.011	0	uncharacterized LOC128626756	lncRNA
DMRTA2	0	4.64011	0.33	0.017	0
LOC119062663	0	4.63726	0.794	0.061	0	uncharacterized LOC119062663	lncRNA
LOC119053202	9.88131e-324	4.63718	0.071	0.004	2.1311e-319	small nucleolar RNA SNORA38
CHRNA6	2.75e-257	4.63717	0.058	0.003	5.94e-253
TOGARAM2	0	4.63692	0.481	0.033	0
LOC119041899	0	4.63595	0.496	0.026	0	uncharacterized LOC119041899	lncRNA
FAM163B	0	4.63429	0.675	0.035	0
MS4A5	0	4.63239	0.249	0.014	0
DSPP	0	4.63097	0.165	0.01	0
LOC119065566	0	4.62906	0.563	0.041	0	uncharacterized LOC119065566	protein coding
LOC128627234	0	4.62825	0.478	0.028	0	uncharacterized LOC128627234	lncRNA
DCDC2	0	4.62371	0.57	0.041	0
LOC119038869	0	4.62368	0.289	0.014	0	olfactory receptor 7A17
LOC119057854	0	4.62353	0.132	0.006	0	olfactory receptor 13-like
CCKAR	0	4.62157	0.533	0.048	0
LOC119036470	0	4.62152	0.431	0.025	0	ras-related protein Rap-1b-like
SOWAHA	0	4.62083	0.139	0.007	0
LOC128627126	0	4.62073	0.609	0.038	0	uncharacterized LOC128627126	protein coding
LOC119055753	1.24394e-317	4.61975	0.069	0.004	2.68282e-313	olfactory receptor 51A7-like
TMPRSS4	0	4.61948	0.398	0.021	0
GLT1D1	0	4.61906	0.458	0.025	0
SNTG1	0	4.61894	0.592	0.037	0
CDH19	0	4.61815	0.106	0.006	0
LOC119052941	3.8e-142	4.61725	0.031	0.001	8.2e-138	olfactory receptor 2A1/2A42-like
LOC119051835	0	4.61695	0.204	0.01	0	olfactory receptor 7A10
LOC119036852	0	4.61629	0.226	0.012	0	cytochrome P450 4V2
TDRD6	0	4.61588	0.428	0.026	0
CHRDL2	0	4.61447	0.895	0.055	0
LOC128628166	0	4.61388	0.389	0.024	0	uncharacterized LOC128628166	lncRNA
CEACAM16	0	4.61378	0.097	0.005	0
LOC119054707	7.67e-197	4.61375	0.043	0.002	1.65e-192	LYR motif-containing protein 2-like
LOC119053815	0	4.61355	0.071	0.003	0	small nucleolar RNA ACA64
ALK	0	4.61092	0.882	0.073	0
LOC128625972	1.45e-284	4.6106	0.061	0.003	3.13e-280	uncharacterized LOC128625972	lncRNA
LOC119051110	0	4.60923	0.23	0.011	0	protocadherin alpha-1-like
DLX2	0	4.6091	0.445	0.027	0
LOC119038218	0	4.60853	0.088	0.005	0	U6 spliceosomal RNA
CLDN22	0	4.60759	0.26	0.013	0
HOXC13	0	4.60743	0.589	0.037	0
TTLL8	0	4.60733	0.088	0.006	0
GRIN1	0	4.60725	0.377	0.022	0
SYTL5	0	4.60672	0.485	0.032	0
FAM240B	0	4.60585	0.27	0.024	0
IL9	0	4.60471	0.114	0.006	0
GPR3	0	4.60264	0.315	0.018	0
SYCP2L	0	4.60217	0.145	0.006	0
TDRD9	0	4.60048	0.558	0.036	0
LBX2	0	4.60036	0.172	0.009	0
EPHA6	0	4.5993	0.844	0.071	0
MLXIPL	0	4.5987	0.518	0.033	0
LOC119060558	0	4.59869	0.478	0.031	0	uncharacterized LOC119060558	lncRNA
PLA2G2F	0	4.59865	0.422	0.023	0
LOC119034512	1.25e-251	4.59455	0.054	0.002	2.69e-247	small nucleolar RNA SNORA15
LOC128626713	0	4.59357	0.7	0.041	0	uncharacterized LOC128626713	lncRNA
LOC119055958	0	4.59224	0.39	0.021	0	small nucleolar RNA SNORA67
SV2B	0	4.59134	0.564	0.03	0
SRD5A2	0	4.58536	0.307	0.019	0
CUNH22orf15	0	4.58415	0.214	0.013	0
LOC119045808	0	4.58322	0.638	0.036	0	uncharacterized LOC119045808	lncRNA
LOC128626572	0	4.58311	0.454	0.028	0	uncharacterized LOC128626572	protein coding
DLX3	0	4.57804	0.361	0.021	0
STRC	0	4.57794	0.149	0.009	0
PLA2G4F	0	4.57732	0.206	0.011	0
LOC119055947	0	4.5773	0.402	0.025	0	uncharacterized LOC119055947	lncRNA
GSDME	0	4.57612	0.397	0.023	0
CNGA1	0	4.5761	0.391	0.024	0
LOC119063625	0	4.57448	0.125	0.006	0	uncharacterized LOC119063625	lncRNA
LOC119048408	1.88e-301	4.57423	0.065	0.003	4.05e-297	U1 spliceosomal RNA
LOC128626232	5.49e-180	4.57181	0.041	0.002	1.19e-175	uncharacterized LOC128626232	lncRNA
LOC128628103	0	4.57163	0.912	0.069	0	uncharacterized LOC128628103	lncRNA
NKX2-5	1.52e-102	4.56895	0.024	0.001	3.28e-98
WIF1	0	4.5684	0.569	0.042	0
LOC128628483	3.2e-106	4.56808	0.024	0.001	6.91e-102	ubiquitin carboxyl-terminal hydrolase 17-like protein 6
FER1L6	0	4.56714	0.818	0.049	0
LOC119043558	1.12e-86	4.56676	0.019	0.001	2.42e-82	small nucleolar RNA SNORA2/SNORA34 family
LOC119057402	0	4.56587	0.584	0.038	0	uncharacterized LOC119057402	lncRNA
LOC128628143	0	4.56586	0.439	0.028	0	uncharacterized LOC128628143	lncRNA
SLC22A14	0	4.5648	0.153	0.009	0
LOC119064571	0	4.56451	0.359	0.019	0	olfactory receptor 13-like
LOC128626309	0	4.56378	0.463	0.028	0	uncharacterized LOC128626309	lncRNA
LOC119057249	0	4.56026	0.705	0.048	0	uncharacterized LOC119057249	lncRNA
LOC119064158	0	4.55942	0.195	0.01	0	60S ribosomal protein L13a-like
LOC119037689	0	4.55921	0.784	0.046	0	bifunctional heparan sulfate N-deacetylase/N-sulfotransferase 4-like
LOC119055276	3.74e-49	4.55602	0.011	0	8.07e-45	small nucleolar RNA SNORD96 family
GRIK1	0	4.55577	0.8	0.052	0
PRSS37	6.59e-251	4.55526	0.054	0.002	1.42e-246
LOC119037845	0	4.55445	0.265	0.018	0	U6 spliceosomal RNA
GAL3ST3	0	4.55418	0.365	0.024	0
LOC128627020	0	4.55304	0.375	0.021	0	probable bifunctional dTTP/UTP pyrophosphatase/methyltransferase protein
AKAIN1	0	4.55027	0.644	0.036	0
LOC119062407	1.58e-281	4.5491	0.062	0.003	3.41e-277	small nucleolar RNA SNORA64/SNORA10 family
LRRC56	0	4.54863	0.189	0.009	0
LOC128626900	0	4.54788	0.192	0.015	0	uncharacterized LOC128626900	protein coding
LOC128625897	0	4.54704	0.079	0.004	0	uncharacterized LOC128625897	lncRNA
CILP	0	4.54598	0.204	0.015	0
CNTN5	0	4.54583	0.465	0.04	0
CAMKV	0	4.54566	0.19	0.011	0
GLIPR1L1	0	4.54538	0.202	0.011	0
LOC128628578	1.83e-118	4.54378	0.026	0.001	3.94e-114	uncharacterized LOC128628578	lncRNA
LOC119048927	0	4.54367	0.177	0.01	0	uncharacterized LOC119048927	lncRNA
CFAP58	0	4.54161	0.527	0.028	0
CCDC38	0	4.54124	0.711	0.051	0
LOC119059782	0	4.54101	0.433	0.026	0	NADH-cytochrome b5 reductase 2
CUNH12orf60	0	4.54052	0.297	0.02	0
LOC119034891	0	4.53865	0.153	0.008	0	uncharacterized LOC119034891	lncRNA
LOC119041768	2.21e-135	4.53681	0.029	0.001	4.76e-131	germ cell-less protein-like 1
LMX1B	0	4.5358	0.518	0.032	0
TRPC7	0	4.53532	0.548	0.034	0
LOC119052685	0	4.53489	0.414	0.024	0	transmembrane protease serine 11A
LOC119043536	0	4.53342	0.518	0.029	0	basic proline-rich protein-like
LOC119039286	0	4.5323	0.417	0.025	0	uncharacterized LOC119039286	lncRNA
LOC119044736	0	4.53228	0.092	0.004	0	uncharacterized LOC119044736	protein coding
MYLK4	0	4.53152	0.52	0.035	0
LOC119045300	0	4.53075	0.312	0.015	0	uncharacterized LOC119045300	lncRNA
CAPN14	0	4.52968	0.747	0.049	0
GABRR1	0	4.52893	0.473	0.028	0
LOC119044226	0	4.52808	0.224	0.013	0	olfactory receptor 8B12-like
MAP3K15	0	4.52749	0.397	0.021	0
CBY2	0	4.52691	0.416	0.024	0
HAL	0	4.5264	0.141	0.01	0
LOC128625995	0	4.52638	0.28	0.017	0	uncharacterized LOC128625995	lncRNA
LOC119053461	0	4.52565	0.472	0.036	0	uncharacterized LOC119053461	lncRNA
RIC3	0	4.52401	0.508	0.035	0
LOC119054610	0	4.52336	0.336	0.022	0	fatty acid desaturase 2-like protein FADS2B
GPR142	7.52e-45	4.52259	0.011	0.001	1.62e-40
LOC119052828	0	4.52134	0.433	0.026	0	alpha-fetoprotein-like
LOC128628045	0	4.5206	0.09	0.004	0	uncharacterized LOC128628045	lncRNA
LOC119062058	0	4.51868	0.182	0.011	0	olfactory receptor 56A1-like
SLC44A5	0	4.51818	0.585	0.033	0
CUNH14orf39	0	4.51699	0.96	0.088	0
SUN5	5.36e-76	4.51446	0.016	0.001	1.16e-71
SPOCK3	0	4.5143	0.713	0.042	0
LOC119063983	0	4.51427	0.442	0.026	0	forkhead box protein D4-like 1
ANGPTL5	0	4.51372	0.49	0.034	0
LOC128628552	1.87e-242	4.50993	0.052	0.002	4.03e-238	olfactory receptor 10A3-like
SAMD10	0	4.50588	0.38	0.024	0
PAX2	5.82e-231	4.50572	0.057	0.006	1.25e-226
GUCA2A	3.03e-73	4.50404	0.016	0.001	6.54e-69
VIL1	0	4.50093	0.505	0.029	0
LOC128627919	0	4.50008	0.453	0.036	0	uncharacterized LOC128627919	lncRNA
LOC128626325	0	4.49932	0.393	0.026	0	uncharacterized LOC128626325	lncRNA
C2CD4A	0	4.49798	0.095	0.005	0
HEATR9	0	4.49794	0.545	0.033	0
LOC119052057	6.04e-181	4.49736	0.048	0.005	1.3e-176	tetratricopeptide repeat protein 39B-like
SNAP25	0	4.49629	0.458	0.04	0
LOC119064924	1.28e-194	4.49612	0.045	0.003	2.77e-190	SEC14-like protein 4
SYT8	0	4.4945	0.852	0.06	0
LOC119048162	0	4.4937	0.45	0.036	0	uncharacterized LOC119048162	lncRNA
LOC119061499	0	4.49308	0.078	0.004	0	U6 spliceosomal RNA
MYO18B	0	4.49281	0.837	0.079	0
LOC119043108	3.06e-227	4.49081	0.049	0.002	6.61e-223	U6 spliceosomal RNA
GNAT3	0	4.49009	0.283	0.02	0
LOC119058282	0	4.48908	0.108	0.006	0	small nucleolar RNA ACA64
SAXO1	0	4.48908	0.899	0.063	0
TLL2	0	4.48905	0.39	0.029	0
STK32C	0	4.48785	0.286	0.016	0
LOC128627215	0	4.48529	0.713	0.054	0	telomere repeats-binding bouquet formation protein 2-like
LOC128627767	0	4.48347	0.329	0.019	0	uncharacterized LOC128627767	lncRNA
IL21	8.44e-66	4.48261	0.015	0.001	1.82e-61
LOC119035479	0	4.48173	0.364	0.022	0	uncharacterized LOC119035479	lncRNA
LOC119049885	1.96e-227	4.48114	0.051	0.003	4.23e-223	olfactory receptor 8A1
DEPDC4	0	4.48015	0.656	0.045	0
ATG9B	0	4.48006	0.123	0.006	0
OBSCN	0	4.47987	0.569	0.034	0
LOC128627713	0	4.47913	0.821	0.054	0	uncharacterized LOC128627713	lncRNA
LOC119047512	0	4.47662	0.356	0.025	0	uncharacterized LOC119047512	lncRNA
LOC128626085	0	4.47649	0.37	0.021	0	uncharacterized LOC128626085	lncRNA
LOC128628118	4.57e-103	4.47648	0.024	0.002	9.86e-99	late cornified envelope protein 3C-like
LOC119042081	5.63e-98	4.47633	0.022	0.001	1.21e-93	olfactory receptor 52M1
OTX1	0	4.47577	0.42	0.029	0
EMX1	0	4.47574	0.112	0.006	0
LOC128626447	0	4.4745	0.444	0.031	0	uncharacterized LOC128626447	lncRNA
DEFB132	1.46e-57	4.47398	0.012	0	3.14e-53
LOC128626301	2.06756e-312	4.47319	0.069	0.004	4.46e-308	uncharacterized LOC128626301	lncRNA
CRHR1	0	4.47316	0.177	0.019	0
LOC128625903	0	4.47275	0.62	0.043	0	uncharacterized LOC128625903	lncRNA
LOC119050014	0	4.47228	0.883	0.068	0	uncharacterized LOC119050014	lncRNA
LOC128627578	5.17e-235	4.47159	0.051	0.002	1.11e-230	basic proline-rich protein-like
B4GALNT2	0	4.46963	0.447	0.026	0
LOC119055886	2.81e-293	4.46842	0.064	0.003	6.06e-289	small nucleolar RNA SNORA42/SNORA80 family
LOC128627976	0	4.46823	0.147	0.009	0	uncharacterized LOC128627976	lncRNA
LOC119038425	0	4.4677	0.147	0.009	0	retinol dehydrogenase 11-like
LOC128627237	0	4.46767	0.506	0.03	0	uncharacterized LOC128627237	lncRNA
LOC128628104	0	4.46727	0.124	0.007	0	histone H3
SLC25A31	0	4.46574	0.466	0.033	0
RNF208	0	4.46231	0.505	0.033	0
KLHL1	0	4.46124	0.269	0.017	0
LOC119043299	0	4.46102	0.363	0.023	0	uncharacterized LOC119043299	lncRNA
KSR2	0	4.45963	0.83	0.085	0
OXTR	0	4.4588	0.565	0.035	0
SCGN	0	4.45855	0.209	0.013	0
LOC128628331	0	4.45814	0.567	0.036	0	uncharacterized LOC128628331	lncRNA
LOC128628131	1.77e-305	4.45602	0.067	0.003	3.81e-301	uncharacterized LOC128628131	lncRNA
LRRC7	0	4.45401	0.401	0.029	0
LOC128626134	4.1e-293	4.45279	0.066	0.006	8.85e-289	uncharacterized LOC128626134	lncRNA
LOC119041891	0	4.4523	0.558	0.035	0	uncharacterized LOC119041891	lncRNA
LOC119052727	4.69e-47	4.45145	0.01	0	1.01e-42	small nucleolar RNA SNORA5
SATB2	0	4.45125	0.951	0.199	0
SMIM35	0	4.4506	0.626	0.043	0
TDRD5	0	4.45023	0.82	0.049	0
LOC119043095	0	4.45012	0.631	0.043	0	uncharacterized LOC119043095	lncRNA
LOC119040928	0	4.44942	0.298	0.018	0	olfactory receptor 2Z1
ZIC1	0	4.44909	0.357	0.025	0
LOC119036499	0	4.44743	0.498	0.031	0	histone-lysine N-methyltransferase PRDM7-like
MPP2	0	4.44698	0.153	0.009	0
LOC119044410	0	4.44577	0.215	0.014	0	uncharacterized LOC119044410	lncRNA
IQCM	0	4.44552	0.42	0.033	0
LOC128628458	0	4.44529	0.391	0.021	0	uncharacterized LOC128628458	lncRNA
ADGRB2	0	4.44496	0.512	0.038	0
LOC119044487	0	4.44364	0.164	0.011	0	sodium-dependent serotonin transporter-like
ITPRID1	0	4.44312	0.589	0.042	0
LOC128627034	2.2e-210	4.44247	0.046	0.002	4.75e-206	zinc finger protein 154-like
LOC119056148	0	4.44234	0.711	0.043	0	uncharacterized LOC119056148	lncRNA
COL11A1	0	4.44229	0.438	0.024	0
LOC119053123	3.57e-107	4.44169	0.022	0.001	7.7e-103	U6 spliceosomal RNA
LOC119062046	0	4.44068	0.298	0.019	0	diazepam-binding inhibitor-like 5
LOC128626397	0	4.43984	0.649	0.043	0	uncharacterized LOC128626397	lncRNA
LCN6	0	4.43935	0.13	0.009	0
LOC119046259	4.02e-130	4.43933	0.029	0.002	8.66e-126	small nucleolar RNA SNORD56
PCDHB1	0	4.43896	0.07	0.004	0
LOC119041612	0	4.43894	0.109	0.006	0	gap junction gamma-3 protein-like
PALM3	0	4.43827	0.273	0.018	0
LOC119058430	0	4.43562	0.399	0.023	0	U6 spliceosomal RNA
MYH15	0	4.43561	0.46	0.042	0
CADPS	0	4.43443	0.949	0.151	0
THSD7B	0	4.43436	0.763	0.056	0
TERB2	0	4.43345	0.7	0.051	0
TMEM171	0	4.4327	0.368	0.026	0
TAFA1	0	4.43257	0.843	0.084	0
NWD1	0	4.43215	0.595	0.038	0
GRHL3	0	4.43183	0.546	0.047	0
LOC128627110	0	4.43131	0.233	0.023	0	uncharacterized LOC128627110	lncRNA
RAB44	5.45e-239	4.43121	0.057	0.006	1.18e-234
LOC119053399	0	4.4303	0.115	0.006	0	complement factor H-related protein 2-like
F10	0	4.43007	0.272	0.027	0
NOS1	0	4.4296	0.892	0.063	0
LOC119064065	0	4.42892	0.791	0.059	0	uncharacterized LOC119064065	lncRNA
MLN	6.2e-97	4.42821	0.021	0.001	1.34e-92
LOC119054938	0	4.42805	0.268	0.016	0	histone H4
PACRG	0	4.42726	0.508	0.038	0
LOC128626762	0	4.42713	0.074	0.004	0	uncharacterized LOC128626762	lncRNA
DGKI	0	4.42589	0.605	0.043	0
TRIM54	0	4.42558	0.132	0.008	0
SEL1L2	0	4.42393	0.788	0.053	0
LOC119047419	1.76e-195	4.42271	0.044	0.002	3.79e-191	olfactory receptor 4K2
LOC119065915	0	4.42143	0.134	0.007	0	olfactory receptor 1361-like
NKX2-4	0	4.42045	0.079	0.005	0
AK7	0	4.42003	0.639	0.041	0
LOC128627189	0	4.41833	0.195	0.012	0	uncharacterized LOC128627189	lncRNA
FYB2	0	4.41811	0.371	0.029	0
LOC119042603	0	4.4175	0.327	0.022	0	mitochondrial-processing peptidase subunit beta-like
IP6K3	0	4.41742	0.514	0.042	0
LOC119046129	0	4.41636	0.198	0.012	0	small nucleolar RNA SNORD56
LPO	0	4.41451	0.155	0.01	0
LOC119052002	0	4.41216	0.161	0.01	0	kallikrein-7-like
JSRP1	0	4.40903	0.093	0.004	0
LOC128626126	0	4.40735	0.927	0.07	0	uncharacterized LOC128626126	lncRNA
FAM222A	0	4.40655	0.539	0.036	0
HMX1	0	4.4064	0.124	0.007	0
LOC119054935	0	4.40358	0.381	0.023	0	histone H2B type 1-M-like
RNF182	0	4.40327	0.27	0.023	0
LOC119047235	0	4.40257	0.073	0.004	0	small nucleolar RNA SNORA42/SNORA80 family
SOX10	0	4.40209	0.088	0.005	0
LRRD1	9.81e-83	4.40205	0.019	0.001	2.12e-78
LOC119057562	0	4.40078	0.553	0.047	0	uncharacterized LOC119057562	lncRNA
LOC128628532	0	4.39955	0.508	0.038	0	uncharacterized LOC128628532	lncRNA
GJB4	1.14e-274	4.39953	0.061	0.003	2.46e-270
LOC128627533	0	4.39845	0.25	0.014	0	ferritin light chain-like
LOC119039817	5.43e-77	4.39779	0.017	0.001	1.17e-72	small Cajal body-specific RNA 4
LOC119043925	0	4.39772	0.296	0.021	0	UDP-glucuronosyltransferase 2A3-like
TRNAS-UGA	0	4.39732	0.259	0.016	0
PADI3	0	4.3937	0.402	0.031	0
YPEL4	0	4.39338	0.478	0.039	0
CCDC172	0	4.39315	0.21	0.015	0
LOC128627875	0	4.3928	0.505	0.033	0	uncharacterized LOC128627875	lncRNA
SYPL2	0	4.39192	0.226	0.015	0
CUNH19orf81	0	4.39152	0.316	0.021	0
LOC119046029	0	4.39121	0.897	0.069	0	orphan sodium- and chloride-dependent neurotransmitter transporter NTT5-like
FOXD1	0	4.38757	0.687	0.046	0
MROH6	0	4.38569	0.826	0.052	0
LOC119058869	0	4.38317	0.133	0.006	0	glycine N-acyltransferase-like protein 2
FABP6	0	4.38297	0.27	0.019	0
LOC128625780	0	4.38038	0.08	0.005	0	coagulation factor XI-like
LOC128627531	0	4.37537	0.573	0.035	0	histone-lysine N-methyltransferase PRDM9-like
AKR1D1	0	4.37494	0.378	0.022	0
SERPINB5	3.4e-248	4.3747	0.06	0.007	7.34e-244
LOC119055933	0	4.37423	0.563	0.04	0	uncharacterized LOC119055933	lncRNA
OVOL3	0	4.3742	0.1	0.009	0
DNAH14	0	4.37136	0.944	0.098	0
AIRE	0	4.3713	0.518	0.034	0
DNAH17	0	4.37124	0.402	0.029	0
NPSR1	0	4.37053	0.549	0.035	0
LOC119043088	0	4.36979	0.388	0.028	0	uncharacterized LOC119043088	lncRNA
LOC119046035	6.58e-62	4.36911	0.014	0.001	1.42e-57	small nucleolar RNA Z195/SNORD33/SNORD32 family
PIK3C2G	0	4.36892	0.421	0.04	0
CACNG4	0	4.36877	0.438	0.036	0
LOC128626031	0	4.3684	0.378	0.028	0	uncharacterized LOC128626031	lncRNA
CCDC13	1.15e-153	4.36781	0.034	0.002	2.49e-149
IRX4	0	4.36734	0.438	0.027	0
RBM44	0	4.36629	0.739	0.066	0
LOC119047516	0	4.3662	0.48	0.041	0	transcription factor SPT20 homolog
IZUMO3	1.6e-214	4.36537	0.048	0.002	3.45e-210
LOC119056574	0	4.36525	0.466	0.031	0	uncharacterized LOC119056574	lncRNA
SHISA9	0	4.36402	0.679	0.065	0
LOC119052943	9.71e-87	4.36289	0.019	0.001	2.09e-82	olfactory receptor 13-like
LOC119044778	2.09441e-312	4.36262	0.07	0.004	4.52e-308	proline-rich protein 23A-like
TEX55	0	4.3624	0.428	0.035	0
WNT3A	0	4.35917	0.45	0.045	0
LOC119045757	0	4.35859	0.091	0.005	0	uncharacterized LOC119045757	lncRNA
LOC119036514	0	4.35797	0.983	0.116	0	uncharacterized LOC119036514	lncRNA
SLC25A48	9.35e-296	4.3571	0.065	0.005	2.02e-291
LOC128626189	2.96439e-323	4.35689	0.074	0.004	6.39331e-319	uncharacterized LOC128626189	lncRNA
SPOCD1	0	4.35673	0.664	0.053	0
NEURL1	0	4.35489	0.704	0.051	0
SLC17A4	0	4.35463	0.83	0.065	0
CUNH10orf90	0	4.35379	0.743	0.056	0
GPR158	0	4.35295	0.479	0.036	0
CTNNA2	0	4.35202	0.601	0.077	0
TTC6	0	4.35063	0.407	0.03	0
EPHA8	0	4.3502	0.091	0.008	0
LOC119047929	0	4.34508	0.244	0.024	0	uncharacterized LOC119047929	lncRNA
CACNG7	0	4.34382	0.14	0.01	0
GRHL2	0	4.34357	0.903	0.101	0
TMPRSS7	0	4.34321	0.392	0.028	0
LOC119037997	0	4.34306	0.629	0.04	0	uncharacterized LOC119037997	lncRNA
LOC119045917	0	4.34245	0.295	0.023	0	stimulated by retinoic acid gene 6 protein-like
CLRN1	0	4.34224	0.075	0.004	0
RASSF6	0	4.34201	0.499	0.048	0
LOC119058932	1.45e-275	4.34129	0.06	0.003	3.13e-271	olfactory receptor 2A2
MYT1	0	4.34037	0.24	0.018	0
AVP	2.72e-150	4.33623	0.034	0.002	5.87e-146
LOC119041701	0	4.33503	0.244	0.017	0	uncharacterized LOC119041701	lncRNA
USP26	9.39e-278	4.33494	0.066	0.007	2.02e-273
KIAA1549L	0	4.33432	0.345	0.025	0
ONECUT1	0	4.33358	0.511	0.036	0
LOC128626958	0	4.33347	0.216	0.015	0	ATP-binding cassette sub-family C member 2-like
LOC128627941	0	4.3326	0.461	0.034	0	uncharacterized LOC128627941	lncRNA
JPH3	0	4.32982	0.254	0.018	0
CNKSR2	0	4.32702	0.61	0.049	0
PHOX2A	0	4.3266	0.343	0.022	0
CLEC2L	0	4.32659	0.165	0.011	0
LOC119064642	0	4.32608	0.835	0.059	0	uncharacterized LOC119064642	lncRNA
LOC119055094	0	4.3253	0.297	0.018	0	uncharacterized LOC119055094	lncRNA
LOC128628079	0	4.32274	0.104	0.006	0	olfactory receptor 2F1-like
ALOX15	0	4.32213	0.138	0.009	0
SLC9C2	0	4.32182	0.911	0.089	0
LOC119036668	0	4.31891	0.09	0.008	0	U6 spliceosomal RNA
HCRTR2	0	4.3189	0.141	0.009	0
SPATA45	0	4.31781	0.359	0.024	0
LOC128626106	0	4.31629	0.228	0.014	0	zinc finger protein 568-like
STRA6	0	4.31529	0.233	0.016	0
CFTR	0	4.31444	0.386	0.035	0
SLC12A3	0	4.31436	0.513	0.048	0
LOC128627347	0	4.31191	0.891	0.066	0	uncharacterized LOC128627347	lncRNA
MCHR2	0	4.31151	0.467	0.032	0
LIN28A	7.47521e-321	4.30902	0.076	0.007	1.61218e-316
MPO	0	4.30859	0.484	0.034	0
LOC119035283	0	4.30748	0.758	0.04	0	spermine synthase-like
PNMA8B	0	4.30738	0.22	0.012	0
LOC128627296	0	4.30681	0.305	0.026	0	uncharacterized LOC128627296	lncRNA
EPHX4	0	4.30546	0.744	0.062	0
MOS	0	4.30428	0.263	0.019	0
GLP2R	0	4.30073	0.509	0.034	0
BRSK2	0	4.29741	0.798	0.065	0
SIDT1	0	4.29524	0.536	0.042	0
LYZL4	5.95e-43	4.295	0.01	0.001	1.28e-38
LOC119045887	3.56e-96	4.29478	0.022	0.001	7.68e-92	U6 spliceosomal RNA
FAM178B	0	4.29373	0.648	0.044	0
CHRDL1	0	4.29351	0.405	0.038	0
FAT2	0	4.29324	0.457	0.033	0
LOC128626206	0	4.28915	0.693	0.051	0	collagen alpha-1(I) chain-like
LOC119059206	0	4.28899	0.412	0.034	0	sodium/glucose cotransporter 1-like
DEFB113	0	4.28717	0.136	0.01	0
LOC128626586	0	4.28594	0.508	0.034	0	uncharacterized LOC128626586	lncRNA
LOC128627657	0	4.28584	0.073	0.004	0	uncharacterized LOC128627657	lncRNA
LOC128627754	7.18e-190	4.28505	0.046	0.003	1.55e-185	uncharacterized LOC128627754	lncRNA
CDH8	0	4.28504	0.829	0.072	0
LOC119053056	1.72e-140	4.28376	0.033	0.002	3.71e-136	calcitonin gene-related peptide 2-like
LOC119036414	1.68e-43	4.28374	0.011	0.001	3.63e-39	olfactory receptor 6C1
ADAMTSL1	0	4.28371	0.985	0.601	0
DMRT1	0	4.28175	0.474	0.063	0
LOC119055364	0	4.28015	0.53	0.047	0	uncharacterized LOC119055364	lncRNA
ERMAP	2.54e-198	4.2775	0.047	0.003	5.48e-194
LRRC63	0	4.27659	0.373	0.031	0
LOC128628576	0	4.27595	0.475	0.045	0	uncharacterized LOC128628576	lncRNA
MOGAT2	5.28e-279	4.27549	0.067	0.005	1.14e-274
PAH	0	4.27505	0.332	0.024	0
LOC119037520	1.74e-239	4.27272	0.056	0.004	3.75e-235	keratin, type I cuticular Ha3-I-like
HAO2	0	4.2722	0.288	0.02	0
TBX15	0	4.27046	0.2	0.014	0
LOC128627426	0	4.26928	0.117	0.008	0	uncharacterized LOC128627426	protein coding
LOC119049836	0	4.26522	0.074	0.005	0	olfactory receptor-like protein OLF3
ASB15	0	4.26505	0.618	0.045	0
GRIA1	0	4.26338	0.733	0.056	0
C5	0	4.26336	0.668	0.054	0
LOC128625862	0	4.26335	0.426	0.038	0	uncharacterized LOC128625862	lncRNA
TRNAD-GUC-2	4.52e-166	4.26288	0.037	0.002	9.74e-162
TFAP2E	0	4.26186	0.116	0.008	0
LOC119063216	0	4.26178	0.437	0.039	0	eppin-like
UNC13C	0	4.25897	0.585	0.054	0
LOC128628527	0	4.25806	0.433	0.032	0	uncharacterized LOC128628527	lncRNA
DCC	0	4.25763	0.629	0.04	0
ADAD1	0	4.25749	0.676	0.056	0
RFX4	0	4.25724	0.908	0.074	0
LOC128627574	0	4.25608	0.308	0.023	0	uncharacterized LOC128627574	lncRNA
9	0	4.25537	0.603	0.048	0
OTX2	1.39e-279	4.25316	0.06	0.004	2.99e-275
LOC128625925	0	4.25238	0.153	0.011	0	uncharacterized LOC128625925	lncRNA
TRNAS-GCU-3	0	4.25223	0.182	0.011	0
IL1F10	0	4.24926	0.087	0.006	0
LOC128627046	0	4.24883	0.417	0.032	0	uncharacterized LOC128627046	lncRNA
BCL2L10	0	4.24841	0.091	0.007	0
ATP13A4	0	4.24806	0.481	0.052	0
LOC128627092	5.09e-189	4.24789	0.043	0.002	1.1e-184	uncharacterized LOC128627092	lncRNA
LOC119041420	0	4.24745	0.192	0.014	0	small nucleolar RNA SNORA81
LOC128627652	7.11e-73	4.24377	0.017	0.001	1.53e-68	uncharacterized LOC128627652	lncRNA
ERC2	0	4.24372	0.686	0.108	0
GRM7	0	4.24338	0.839	0.111	0
LOC128627951	0	4.23996	0.333	0.024	0	uncharacterized LOC128627951	lncRNA
LOC119060773	0	4.23942	0.103	0.005	0	uncharacterized LOC119060773	lncRNA
LOC128626200	0	4.23846	0.625	0.047	0	uncharacterized LOC128626200	lncRNA
RAB3C	0	4.23772	0.47	0.036	0
ZIC3	0	4.23725	0.164	0.01	0
CCDC27	0	4.23477	0.375	0.034	0
FAM83B	0	4.2346	0.529	0.059	0
PADI6	0	4.23342	0.121	0.009	0
LOC119049973	0	4.23338	0.495	0.049	0	chloride channel protein ClC-Kb
LOC119053937	2.45e-99	4.23269	0.023	0.001	5.28e-95	olfactory receptor 4S1
LOC119053001	0	4.23256	0.237	0.019	0	transmembrane 4 L6 family member 4
LOC119040361	0	4.23218	0.215	0.017	0	procathepsin L-like
SLC35F1	0	4.23215	0.278	0.023	0
SLC22A31	0	4.23203	0.425	0.03	0
LOC119057137	0	4.23113	0.333	0.028	0	U6 spliceosomal RNA
KCNIP1	0	4.23075	0.428	0.035	0
CD207	0	4.22927	0.494	0.042	0
LOC119038456	0	4.22909	0.333	0.021	0	N-formyl peptide receptor 2-like
LOC128627297	0	4.2288	0.262	0.019	0	uncharacterized LOC128627297	lncRNA
GRIN2B	0	4.22854	0.768	0.061	0
CALN1	0	4.2279	0.856	0.108	0
LOC119062926	0	4.22686	0.367	0.027	0	uncharacterized LOC119062926	lncRNA
LOC119055224	4.04e-105	4.22665	0.024	0.001	8.7e-101	U6 spliceosomal RNA
LOC128626702	0	4.22641	0.389	0.029	0	uncharacterized LOC128626702	lncRNA
LOC119035133	4.4e-134	4.22564	0.03	0.001	9.48e-130	coiled-coil domain-containing protein 70-like
TTLL10	0	4.22104	0.476	0.034	0
LGALS4	2.58e-134	4.22097	0.031	0.002	5.57e-130
CUNH12orf40	0	4.22051	0.326	0.026	0
NXPE1	0	4.21957	0.258	0.023	0
ITIH4	0	4.21886	0.329	0.022	0
PAX9	0	4.21686	0.496	0.043	0
PRDM13	0	4.21662	0.119	0.009	0
LOC128626564	8.12e-147	4.21342	0.035	0.002	1.75e-142	olfactory receptor 8B12
PDE6A	0	4.21311	0.438	0.043	0
MYOC	0	4.21309	0.465	0.041	0
LHFPL5	0	4.21236	0.286	0.02	0
LOC128626343	0	4.21053	0.106	0.006	0	uncharacterized LOC128626343	lncRNA
INAVA	0	4.20879	0.588	0.042	0
PIRT	0	4.20788	0.082	0.006	0
LOC128625901	0	4.20681	0.236	0.017	0	uncharacterized LOC128625901	lncRNA
ELF5	0	4.20544	0.309	0.023	0
LOC119051535	0	4.20538	0.352	0.026	0	5-beta-cholestane-3-alpha,7-alpha-diol 12-alpha-hydroxylase
ASZ1	0	4.20444	0.823	0.071	0
RUNDC3B	0	4.20256	0.917	0.152	0
LOC119059816	0	4.20222	0.425	0.03	0	transforming protein RhoA-like
ANKRD65	0	4.19951	0.447	0.038	0
WFDC13	0	4.19691	0.209	0.014	0
LOC119057296	0	4.19663	0.768	0.058	0	teneurin-1-like
LOC128627180	5.55e-173	4.19612	0.039	0.002	1.2e-168	uncharacterized LOC128627180	protein coding
LOC119063377	5.32e-73	4.1953	0.016	0.001	1.15e-68	U2 spliceosomal RNA
KCNV2	0	4.19505	0.441	0.043	0
KCNH5	0	4.19242	0.608	0.052	0
B4GALNT4	0	4.19217	0.815	0.064	0
UGT2B17	0	4.19075	0.094	0.006	0
LOC119034706	6.96e-195	4.19038	0.045	0.003	1.5e-190	olfactory receptor 24
SLC17A8	0	4.18984	0.197	0.015	0
LOC128625969	9.49e-77	4.18691	0.018	0.001	2.05e-72	cTAGE family member 2-like
LOC119039653	0	4.18614	0.229	0.014	0	uncharacterized LOC119039653	lncRNA
LOC128627993	0	4.18606	0.154	0.011	0	uncharacterized LOC128627993	lncRNA
DAW1	0	4.18579	0.363	0.034	0
LOC119039166	0	4.1849	0.33	0.023	0	histone H2B type 1-K-like
XCR1	0	4.18475	0.246	0.018	0
LOC128627021	0	4.18432	0.448	0.036	0	probable bifunctional dTTP/UTP pyrophosphatase/methyltransferase protein
RIMKLA	0	4.18416	0.729	0.06	0
PTPRQ	0	4.18295	0.82	0.076	0
TAT	0	4.18241	0.649	0.053	0
TTLL9	0	4.18123	0.519	0.038	0
DSG3	0	4.18057	0.176	0.014	0
RAB15	0	4.17997	0.262	0.021	0
LOC119056217	0	4.17878	0.079	0.005	0	small nucleolar RNA SNORA38
PYGM	0	4.17838	0.414	0.032	0
LOC128626804	0	4.1783	0.105	0.007	0	translation initiation factor IF-2-like
PANX2	0	4.17801	0.724	0.057	0
LOC128626371	0	4.17798	0.488	0.036	0	uncharacterized LOC128626371	lncRNA
unassigned-gene-10	7.49e-306	4.17679	0.071	0.005	1.61e-301
LOC119038852	0	4.17653	0.351	0.035	0	olfactory receptor 7A10-like
MYOT	0	4.17643	0.588	0.048	0
LOC128627391	0	4.17641	0.113	0.01	0	uncharacterized LOC128627391	lncRNA
PRDM7	0	4.17534	0.893	0.076	0
SCN3B	0	4.17508	0.423	0.035	0
CUNH8orf89	3.3e-136	4.17446	0.031	0.002	7.11e-132
LOC128627510	0	4.17302	0.432	0.03	0	uncharacterized LOC128627510	lncRNA
LOC128626790	9.63e-104	4.17177	0.026	0.002	2.08e-99	uncharacterized LOC128626790	lncRNA
NELL1	0	4.17169	0.607	0.051	0
NPM2	2.2e-217	4.16956	0.051	0.003	4.75e-213
LOC128627106	0	4.16904	0.314	0.027	0	uncharacterized LOC128627106	lncRNA
SHISAL2A	0	4.16642	0.413	0.037	0
LOC119039163	0	4.16619	0.092	0.006	0	histone H2B type 1-C/E/F/G/I
CUNH2orf74	0	4.16401	0.37	0.027	0
SH3GL3	0	4.16392	0.425	0.04	0
LOC119058873	1.13e-135	4.16233	0.03	0.002	2.43e-131	olfactory receptor 1444
LOC119047548	0	4.1617	0.107	0.007	0	uncharacterized LOC119047548	lncRNA
IL22RA1	0	4.16164	0.075	0.006	7.23e-305
LOC119061472	0	4.16145	0.282	0.021	0	60S ribosomal protein L27-like
IL20RA	0	4.15995	0.177	0.013	0
LOC119038927	1.1e-247	4.15979	0.057	0.004	2.36e-243	olfactory receptor 2A2
ADAMTS6	0	4.15962	0.624	0.246	0
LOC119041249	7.24e-51	4.15929	0.012	0.001	1.56e-46	U6 spliceosomal RNA
LOC128625808	0	4.15912	0.112	0.008	0	UDP-glucuronosyltransferase 2B18-like
LOC119062981	3.14e-186	4.15829	0.044	0.003	6.77e-182	small nucleolar RNA SNORA21
LOC119054485	0	4.15793	0.109	0.01	0	uncharacterized LOC119054485	lncRNA
LOC119035715	0	4.15751	0.158	0.011	0	E3 ubiquitin-protein ligase RNF113A-like
FOXE1	0	4.15726	0.176	0.014	0
LOC128627612	0	4.15263	0.564	0.041	0	uncharacterized LOC128627612	lncRNA
LEMD1	0	4.15191	0.262	0.023	0
NRG3	0	4.15133	0.324	0.033	0
EPGN	0	4.14975	0.243	0.018	0
LOC119064302	4.05e-49	4.14855	0.011	0.001	8.73e-45	U6 spliceosomal RNA
LOC119050731	0	4.14835	0.774	0.075	0	elongation factor 1-alpha 1-like
TMC5	0	4.14721	0.643	0.057	0
EHF	0	4.14572	0.098	0.012	0
LOC119049149	3.66e-262	4.14453	0.06	0.003	7.9e-258	small nucleolar RNA U13
LOC128628336	0	4.14299	0.589	0.053	0	uncharacterized LOC128628336	lncRNA
TLX2	0	4.14185	0.289	0.028	0
SLC39A2	0	4.14134	0.513	0.043	0
SALL3	0	4.14051	0.444	0.04	0
LOC128628116	0	4.14035	0.404	0.038	0	uncharacterized LOC128628116	lncRNA
SPSB4	0	4.14008	0.487	0.054	0
TGM5	1.79e-47	4.13992	0.011	0.001	3.87e-43
IGLON5	0	4.13963	0.501	0.046	0
ANO9	0	4.13904	0.549	0.036	0
GPR150	0	4.1382	0.339	0.026	0
VGLL1	0	4.13668	0.447	0.039	0
PLPPR3	0	4.13656	0.528	0.048	0
GDF2	2.92e-254	4.13594	0.058	0.003	6.3e-250
H1-6	0	4.13493	0.153	0.011	0
RIT2	0	4.13468	0.576	0.05	0
WFDC9	0	4.13462	0.096	0.009	0
TPO	0	4.13447	0.461	0.033	0
MOGAT3	3.94e-263	4.13433	0.063	0.004	8.5e-259
LOC119058611	0	4.13365	0.462	0.042	0	uncharacterized LOC119058611	protein coding
LOC128626590	0	4.13172	0.717	0.061	0	uncharacterized LOC128626590	lncRNA
LOC119052972	0	4.13123	0.298	0.02	0	uncharacterized LOC119052972	lncRNA
SYCP1	0	4.13115	0.959	0.129	0
NRG2	0	4.12968	0.737	0.058	0
LOC128627656	0	4.12769	0.585	0.052	0	uncharacterized LOC128627656	lncRNA
LOC119046227	0	4.12603	0.886	0.076	0	zinc finger protein 343
FOXA1	0	4.12559	0.323	0.025	0
YDJC	0	4.12476	0.208	0.018	0
TRPC5	0	4.12351	0.313	0.022	0
LOC128626185	0	4.12313	0.375	0.043	0	uncharacterized LOC128626185	lncRNA
LOC128626333	0	4.12291	0.533	0.046	0	uncharacterized LOC128626333	lncRNA
TENM1	0	4.12187	0.831	0.064	0
ANO7	0	4.12053	0.088	0.007	0
PRL	0	4.1198	0.32	0.024	0
LOC128627617	9.78e-109	4.11926	0.026	0.002	2.11e-104	uncharacterized LOC128627617	lncRNA
OTOA	0	4.11871	0.222	0.018	0
CFAP97D1	2.42e-219	4.1178	0.052	0.003	5.22e-215
MUC3A	0	4.11743	0.421	0.037	0
MOV10L1	0	4.11581	0.7	0.063	0
UNC5A	0	4.11335	0.242	0.019	0
NT5C1A	0	4.11247	0.292	0.02	0
LOC119041721	0	4.11232	0.149	0.011	0	keratin, type II cuticular Hb1-like
FEZF1	0	4.11159	0.081	0.005	0
MRAP	0	4.11117	0.377	0.037	0
GPRC5D	0	4.11112	0.656	0.056	0
LOC128627512	5.09e-213	4.10933	0.053	0.005	1.1e-208	uncharacterized LOC128627512	lncRNA
GSDMB	0	4.10928	0.389	0.028	0
LOC119048167	0	4.10484	0.525	0.04	0	uncharacterized LOC119048167	lncRNA
LOC128628600	0	4.10284	0.438	0.035	0	probable bifunctional dTTP/UTP pyrophosphatase/methyltransferase protein
MEX3A	0	4.10059	0.132	0.011	0
GAD1	0	4.10008	0.541	0.05	0
LOC119041369	0	4.09974	0.089	0.007	0	small nucleolar RNA SNORA57
XRRA1	0	4.09739	0.965	0.091	0
LOC119055946	0	4.09706	0.372	0.029	0	uncharacterized LOC119055946	lncRNA
ADCY8	0	4.09698	0.363	0.027	0
ZFR2	0	4.09612	0.61	0.056	0
ADAMTSL3	0	4.09429	0.845	0.071	0
LOC119055240	0	4.09344	0.509	0.035	0	ubiquitin-conjugating enzyme E2 L3-like
LOC119057926	0	4.09312	0.422	0.044	0	uncharacterized LOC119057926	lncRNA
AKAP3	0	4.09294	0.698	0.069	0
MINAR1	0	4.09284	0.131	0.012	0
LOC119038850	0	4.09194	0.379	0.038	0	olfactory receptor 7A17-like
GABRR2	0	4.09179	0.404	0.025	0
LOC119037794	0	4.09169	0.301	0.025	0	cytochrome P450 4B1-like
ERICH6B	0	4.09097	0.224	0.018	0
TPH1	0	4.09047	0.471	0.07	0
LOC119041735	0	4.09046	0.609	0.055	0	uncharacterized LOC119041735	lncRNA
LOC119064631	0	4.09022	0.467	0.042	0	uncharacterized LOC119064631	lncRNA
ANKS1B	0	4.08986	0.905	0.103	0
NKX2-3	0	4.08953	0.285	0.025	0
LOC128625792	0	4.08941	0.154	0.009	0	uncharacterized LOC128625792	lncRNA
NME5	0	4.08839	0.619	0.047	0
ASB10	0	4.08833	0.583	0.049	0
LOC119048026	0	4.0874	0.543	0.046	0	uncharacterized LOC119048026	lncRNA
LOC119060989	0	4.08579	0.334	0.03	0	uncharacterized LOC119060989	lncRNA
LOC119037970	3.27e-148	4.08467	0.035	0.002	7.05e-144	putative serpin A13
LOC128626247	1.25e-86	4.08387	0.02	0.001	2.69e-82	prefoldin subunit 4-like
CUNH3orf62	0	4.08163	0.644	0.062	0
LOC119052945	3.05e-153	4.08097	0.037	0.002	6.58e-149	olfactory receptor 13
ANO2	0	4.08091	0.582	0.112	0
LOC119045055	0	4.08019	0.518	0.041	0	uncharacterized LOC119045055	protein coding
LOC119042314	0	4.07994	0.434	0.036	0	uncharacterized LOC119042314	lncRNA
L3MBTL4	0	4.07773	0.268	0.03	0
SLC13A5	0	4.07691	0.398	0.038	0
PCSK4	0	4.07619	0.275	0.022	0
MYBPC2	0	4.07615	0.314	0.027	0
LOC119044118	0	4.07578	0.956	0.106	0	uncharacterized LOC119044118	protein coding
CUNH4orf36	5.27e-50	4.0728	0.012	0.001	1.14e-45
LOC128628073	0	4.07146	0.163	0.011	0	uncharacterized LOC128628073	lncRNA
CUNH20orf173	0	4.07107	0.622	0.051	0
MIOX	0	4.07077	0.101	0.007	0
RHCE	0	4.07026	0.169	0.014	0
LIX1	0	4.06926	0.319	0.035	0
SGCZ	0	4.06903	0.386	0.031	0
ENPP3	0	4.06627	0.459	0.046	0
NLRP2	0	4.06552	0.674	0.06	0
OTUD7A	0	4.0651	0.19	0.013	0
NLRP14	0	4.06446	0.527	0.053	0
LOC128628586	0	4.06186	0.076	0.005	0	uncharacterized LOC128628586	lncRNA
TRIM50	0	4.05754	0.525	0.049	0
EML6	0	4.05509	0.625	0.076	0
LOC119049956	0	4.05447	0.085	0.005	0	U6 spliceosomal RNA
FAM83A	0	4.05405	0.555	0.046	0
CTNND2	0	4.05383	0.592	0.082	0
COL9A2	0	4.05331	0.109	0.008	0
TRNAG-GCC-9	0	4.05115	0.079	0.005	0
LOC128628511	0	4.05085	0.639	0.05	0	uncharacterized LOC128628511	lncRNA
MYO1H	0	4.05058	0.478	0.048	0
ZFYVE28	0	4.05039	0.444	0.038	0
NPAS1	0	4.04941	0.827	0.076	0
LOC119061957	4.73e-261	4.04924	0.061	0.004	1.02e-256	U6 spliceosomal RNA
NECTIN4	0	4.0482	0.773	0.068	0
BMAL2	0	4.04781	0.546	0.048	0
CNPY1	0	4.04751	0.374	0.03	0
LOC119052947	4.55e-69	4.04722	0.016	0.001	9.81e-65	transient receptor potential cation channel subfamily V member 5-like
PIANP	0	4.04668	0.369	0.032	0
LRRC26	0	4.04624	0.286	0.024	0
B3GALT9	4.31e-236	4.04548	0.06	0.006	9.3e-232
ZBTB8B	0	4.0447	0.437	0.05	0
LOC119054606	9.39e-287	4.03925	0.069	0.005	2.03e-282	small Cajal body-specific RNA 11
CDC42BPG	0	4.03922	0.942	0.096	0
PROK2	0	4.03909	0.464	0.038	0
CFAP47	0	4.03846	0.679	0.073	0
PRIMA1	0	4.03772	0.256	0.025	0
GNG8	4.12e-228	4.0358	0.058	0.006	8.88e-224
NR5A2	0	4.0353	0.77	0.088	0
TP63	0	4.03517	0.541	0.089	0
NIPAL1	0	4.03318	0.884	0.097	0
LOC128627789	1.68903e-312	4.03287	0.077	0.008	3.64e-308	uncharacterized LOC128627789	lncRNA
WNT7B	0	4.03252	0.445	0.042	0
LOC128628443	0	4.03237	0.271	0.026	0	transmembrane emp24 domain-containing protein 11
PHACTR3	0	4.03186	0.431	0.032	0
LOC119054797	1.22e-183	4.03168	0.042	0.003	2.62e-179	U6 spliceosomal RNA
LOC119059516	9.95e-80	4.03114	0.019	0.001	2.14e-75	cytochrome P450 2E1
GSDMC	0	4.03099	0.35	0.025	0
LOC119041597	0	4.02839	0.214	0.02	0	zinc-alpha-2-glycoprotein-like
LOC128627663	0	4.0283	0.562	0.05	0	uncharacterized LOC128627663	lncRNA
LOC119063165	9.57e-63	4.02698	0.014	0.001	2.06e-58	60S ribosomal protein L21-like
HCAR2	0	4.0266	0.564	0.045	0
LOC128627066	0	4.02635	0.587	0.051	0	uncharacterized LOC128627066	protein coding
LYPD5	0	4.02459	0.277	0.029	0
RBPJL	0	4.02212	0.442	0.049	0
LOC119038018	5.72e-278	4.02149	0.067	0.005	1.23e-273	U11 spliceosomal RNA
SLC16A12	0	4.02079	0.631	0.074	0
LOC119046258	0	4.02038	0.106	0.008	0	small nucleolar RNA SNORD57
NEU2	0	4.02014	0.218	0.022	0
ADAD2	0	4.01835	0.948	0.1	0
LOC128626632	0	4.01834	0.69	0.06	0	uncharacterized LOC128626632	lncRNA
LRRC38	0	4.01738	0.457	0.049	0
DMRT3	0	4.01725	0.462	0.05	0
GPR156	0	4.01613	0.41	0.048	0
CUNH1orf116	0	4.01603	0.846	0.085	0
BTG4	0	4.01558	0.132	0.011	0
LOC128626631	0	4.01431	0.328	0.024	0	uncharacterized LOC128626631	lncRNA
DHRS9	0	4.01399	0.094	0.01	0
ERBB3	0	4.01313	0.297	0.025	0
LOC128626271	0	4.01251	0.275	0.021	0	uncharacterized LOC128626271	lncRNA
MYOM2	0	4.01204	0.435	0.035	0
LOC119061065	1.44e-169	4.01026	0.04	0.003	3.11e-165	uncharacterized LOC119061065	lncRNA
MGAM	0	4.00934	0.392	0.041	0
PAQR5	0	4.00869	0.714	0.06	0
HEPACAM2	0	4.00857	0.083	0.005	0
LOC128627724	0	4.00817	0.283	0.023	0	uncharacterized LOC128627724	lncRNA
LOC119036163	0	4.00816	0.238	0.019	0	small nucleolar RNA SNORD24
ZMYND10	7.56e-254	4.00667	0.06	0.004	1.63e-249
KLHDC7A	0	4.00584	0.381	0.031	0
LOC128628316	0	4.00536	0.13	0.012	0	uncharacterized LOC128628316	lncRNA
LOC119034718	4.14e-205	4.00164	0.05	0.004	8.93e-201	TATA box-binding protein-associated factor RNA polymerase I subunit D-like
LOC119058626	0	3.99887	0.493	0.048	0	uncharacterized LOC119058626	lncRNA
LOC119049874	0	3.99779	0.151	0.011	0	U1 spliceosomal RNA
RIPK4	0	3.99721	0.854	0.079	0
PM20D1	0	3.99663	0.136	0.012	0
FGL1	0	3.99643	0.303	0.024	0
LOC119045672	0	3.99593	0.095	0.009	0	U6 spliceosomal RNA
ADTRP	0	3.99487	0.463	0.056	0
LOC119064927	4.94e-55	3.9947	0.013	0.001	1.06e-50	SEC14-like protein 3
RSPH6A	0	3.99431	0.216	0.016	0
LOC119044960	0	3.99402	0.298	0.024	0	uncharacterized LOC119044960	lncRNA
CIDEB	0	3.99369	0.304	0.032	0
TKTL2	0	3.99178	0.11	0.008	0
FRMD7	0	3.99091	0.45	0.045	0
HOXC8	0	3.98772	0.533	0.046	0
ASIC1	0	3.98536	0.323	0.031	0
NFASC	0	3.98509	0.424	0.041	0
LOC128627922	0	3.98504	0.557	0.047	0	uncharacterized LOC128627922	lncRNA
STAG3	0	3.98324	0.852	0.085	0
NKX3-2	0	3.98233	0.173	0.012	0
LOC119053167	0	3.981	0.297	0.027	0	vomeronasal type-1 receptor 1-like
CUX2	0	3.98086	0.789	0.083	0
LOC128626419	6.14e-163	3.98039	0.04	0.003	1.32e-158	uncharacterized LOC128626419	lncRNA
THAP8	0	3.98029	0.081	0.006	0
LOC119038772	1.31e-150	3.98001	0.036	0.002	2.84e-146	U6 spliceosomal RNA
SEPTIN14	0	3.97942	0.764	0.079	0
GREB1L	0	3.9777	0.854	0.122	0
ZYG11A	0	3.97743	0.604	0.06	0
LOC119065702	0	3.97598	0.123	0.012	0	ovostatin homolog 2-like
HORMAD2	0	3.97524	0.398	0.039	0
ASIC3	4.68e-233	3.97401	0.056	0.004	1.01e-228
BST1	0	3.97291	0.402	0.033	0
KLK15	0	3.96867	0.266	0.024	0
UCN	0	3.9679	0.526	0.059	0
LOC119058465	8.97e-119	3.96741	0.028	0.002	1.93e-114	U2 spliceosomal RNA
C6	0	3.96692	0.155	0.017	0
CCDC121	0	3.96532	0.692	0.073	0
LOC119056595	0	3.96039	0.617	0.067	0	myosin-4
SERPINA12	0	3.95973	0.161	0.02	0
FRRS1L	0	3.95912	0.412	0.042	0
RBBP8NL	0	3.95779	0.62	0.059	0
LOC119040156	1.87e-51	3.95639	0.012	0.001	4.03e-47	olfactory receptor-like protein DTMT
CFAP95	0	3.95551	0.856	0.088	0
LOC119035790	0	3.95382	0.644	0.059	0	uncharacterized LOC119035790	lncRNA
LOC119043546	0	3.95362	0.1	0.009	0	anaphase-promoting complex subunit 13-like
HSPB7	0	3.9529	0.346	0.03	0
ITGB6	0	3.95211	0.587	0.057	0
VWA2	0	3.95047	0.418	0.037	0
LOC119049221	0	3.95041	0.378	0.034	0	uncharacterized LOC119049221	lncRNA
SIM1	0	3.94897	0.503	0.07	0
LOC119053475	0	3.94649	0.358	0.033	0	uncharacterized LOC119053475	lncRNA
THEGL	0	3.94513	0.42	0.02	0
LOC128625992	0	3.94488	0.109	0.007	0	uncharacterized LOC128625992	lncRNA
LOC119050503	5.1e-44	3.94272	0.011	0.001	1.1e-39	uncharacterized LOC119050503	lncRNA
SLCO1A2	0	3.94067	0.342	0.032	0
ZACN	0	3.94036	0.145	0.012	0
BEST1	0	3.94014	0.398	0.046	0
ALDH1A3	0	3.93787	0.564	0.045	0
LOC128628380	5.61e-95	3.93767	0.023	0.001	1.21e-90	olfactory receptor 7A17-like
LOC119055948	0	3.93754	0.402	0.039	0	uncharacterized LOC119055948	lncRNA
TENT5D	7.76e-76	3.93494	0.018	0.001	1.67e-71
CUNH6orf132	0	3.93461	0.444	0.047	0
LOC119055815	0	3.93456	0.24	0.022	0	uncharacterized LOC119055815	lncRNA
ANHX	0	3.93449	0.647	0.059	0
LOC119052786	0	3.93336	0.578	0.088	0	uncharacterized LOC119052786	lncRNA
LOC119045371	0	3.93202	0.144	0.007	0	small nucleolar RNA SNORA38
LAD1	0	3.9302	0.588	0.054	0
NR4A3	0	3.93008	0.551	0.069	0
LOC128625795	0	3.92952	0.326	0.037	0	T cell receptor alpha variable 38-2/delta variable 8-like
ADAM2	0	3.92946	0.108	0.01	0
LOC119049604	3.51e-264	3.92924	0.067	0.006	7.56e-260	transmembrane epididymal protein 1-like
LOC128626798	0	3.92776	0.646	0.078	0	uncharacterized LOC128626798	lncRNA
LOC119057493	9.13e-54	3.92669	0.013	0.001	1.97e-49	U6 spliceosomal RNA
SPTLC3	0	3.92639	0.785	0.092	0
LOC119065719	0	3.92504	0.787	0.069	0	histone H3
LOC128627614	0	3.92388	0.614	0.059	0	uncharacterized LOC128627614	lncRNA
CORO6	0	3.92347	0.885	0.097	0
HOXC5	0	3.92277	0.339	0.031	0
LOC128628601	0	3.92229	0.403	0.044	0	uncharacterized LOC128628601	lncRNA
LOC128626157	0	3.92047	0.836	0.083	0	uncharacterized LOC128626157	lncRNA
CNGB1	0	3.91803	0.454	0.048	0
LOC128627384	0	3.91798	0.099	0.009	0	uncharacterized LOC128627384	lncRNA
TRIM67	3.13238e-319	3.91548	0.081	0.009	6.7556e-315
RNF152	0	3.91513	0.905	0.1	0
DNAH10	0	3.91478	0.9	0.092	0
LCN15	0	3.91453	0.281	0.021	0
NLRP10	2.86e-193	3.91246	0.046	0.003	6.17e-189
LOC119039434	7.85e-105	3.91184	0.025	0.002	1.69e-100	U6 spliceosomal RNA
GNAT1	0	3.9085	0.384	0.038	0
MAPK8IP2	0	3.90829	0.162	0.014	0
LOC128628256	0	3.90704	0.27	0.03	0	uncharacterized LOC128628256	lncRNA
KLK9	0	3.90661	0.435	0.048	0
VGLL2	0	3.90585	0.488	0.049	0
LOC128628041	2.18e-262	3.90498	0.065	0.006	4.71e-258	60S ribosomal protein L28-like
CRISPLD1	0	3.90489	0.406	0.035	0
PITPNM3	0	3.90152	0.507	0.056	0
FBN3	0	3.90115	0.489	0.049	0
PLD5	0	3.899	0.187	0.019	0
FHIT	0	3.89865	0.642	0.813	0
PATL2	0	3.89654	0.634	0.058	0
LOC119059113	7.74e-238	3.8954	0.059	0.005	1.67e-233	U2 spliceosomal RNA
LOC128626552	0	3.89429	0.853	0.079	0	uncharacterized LOC128626552	lncRNA
LOC119058279	5.48e-147	3.89369	0.036	0.003	1.18e-142	small nucleolar RNA SNORA64/SNORA10 family
GNMT	0	3.89364	0.791	0.092	0
LOC119036935	1.24e-104	3.89326	0.025	0.002	2.68e-100	U6 spliceosomal RNA
TRIML2	0	3.89237	0.981	0.142	0
ATP8A2	0	3.89135	0.865	0.153	0
LOC128626114	0	3.89015	0.112	0.01	0	uncharacterized LOC128626114	lncRNA
RIBC2	0	3.88991	0.53	0.061	0
LOC128627121	0	3.8894	0.326	0.028	0	ATP-binding cassette sub-family C member 2-like
CAMSAP3	0	3.88868	0.95	0.124	0
GPR137C	0	3.88751	0.478	0.062	0
MAEL	0	3.88465	0.858	0.095	0
FKBP6	0	3.88322	0.941	0.111	0
LOC128627365	0	3.88223	0.248	0.024	0	uncharacterized LOC128627365	lncRNA
HSF2BP	0	3.88034	0.855	0.093	0
MEP1B	2.27e-212	3.87848	0.052	0.004	4.9e-208
DMGDH	0	3.87803	0.829	0.089	0
LOC128626097	0	3.87797	0.669	0.067	0	uncharacterized LOC128626097	lncRNA
LOC128626611	5.03e-98	3.87671	0.025	0.002	1.08e-93	uncharacterized LOC128626611	lncRNA
ASB14	0	3.87659	0.671	0.056	0
LOC119044392	0	3.87612	0.626	0.059	0	uncharacterized LOC119044392	lncRNA
TNNI2	0	3.87508	0.974	0.17	0
LOC128628176	2.25e-173	3.87404	0.042	0.003	4.84e-169	U2 small nuclear ribonucleoprotein auxiliary factor 35 kDa subunit-related protein 2-like
MAP7	0	3.87215	0.96	0.169	0
LRRC36	0	3.87191	0.379	0.056	0
LOC128627272	1.76e-211	3.8716	0.05	0.006	3.81e-207	uncharacterized LOC128627272	lncRNA
LOC119047964	0	3.86872	0.447	0.047	0	uncharacterized LOC119047964	lncRNA
STOX1	0	3.86674	0.888	0.098	0
LOC128626001	0	3.86655	0.188	0.018	0	uncharacterized LOC128626001	lncRNA
CCR10	0	3.86644	0.276	0.018	0
PROKR1	3.37e-197	3.86616	0.05	0.005	7.28e-193
LOC119054926	0	3.86326	0.684	0.065	0	histone H2A type 1
LOC119057033	0	3.8628	0.2	0.02	0	IQ domain-containing protein H
LOC119047974	9.94e-50	3.86165	0.012	0.001	2.14e-45	U6 spliceosomal RNA
TM7SF2	0	3.86136	0.514	0.054	0
LOC119039173	0	3.85926	0.544	0.051	0	histone H2A type 1
DEFB123	5.15e-68	3.8587	0.018	0.002	1.11e-63
LOC119048009	0	3.85829	0.7	0.073	0	uncharacterized LOC119048009	lncRNA
LOC119052347	0	3.85818	0.326	0.027	0	antizyme inhibitor 2-like
MYOZ2	0	3.85787	0.108	0.008	0
CCDC177	0	3.85738	0.105	0.007	0
PDCL2	0	3.85501	0.481	0.051	0
LOC119036801	0	3.85464	0.451	0.049	0	uncharacterized LOC119036801	lncRNA
L1TD1	0	3.84983	0.422	0.048	0
LOC119040548	9.81e-258	3.84892	0.064	0.005	2.12e-253	olfactory receptor 18-like
RGS11	0	3.84892	0.105	0.01	0
CATIP	0	3.84865	0.347	0.04	0
LOC119064844	0	3.84814	0.401	0.015	0	uncharacterized LOC119064844	lncRNA
LRRC34	0	3.84603	0.727	0.08	0
LOC119055572	0	3.84585	0.477	0.062	0	uncharacterized LOC119055572	protein coding
CPN1	0	3.84513	0.362	0.04	0
TMEM45B	0	3.84472	0.477	0.061	0
PGBD5	0	3.84406	0.438	0.031	0
MAGEF1	0	3.84399	0.456	0.026	0
CCDC166	0	3.84356	0.667	0.073	0
WDR87	0	3.842	0.265	0.033	0
NPY	0	3.8416	0.252	0.024	0
NEB	0	3.83987	0.569	0.107	0
LOC119046766	0	3.83927	0.448	0.059	0	ultra-long-chain fatty acid omega-hydroxylase
CPS1	0	3.83906	0.725	0.078	0
SCNN1D	0	3.83739	0.521	0.061	0
LOC128628521	0	3.83699	0.47	0.041	0	uncharacterized LOC128628521	lncRNA
MAL2	0	3.83646	0.457	0.047	0
LOC128628553	0	3.83593	0.431	0.05	0	uncharacterized LOC128628553	lncRNA
SLC4A4	0	3.83562	0.605	0.15	0
CNBD2	0	3.83547	0.237	0.02	0
CNTNAP1	0	3.83374	0.632	0.065	0
LOC119040550	0	3.83362	0.659	0.058	0	putative gustatory receptor clone PTE01
CFAP57	0	3.83318	0.452	0.062	0
ADAM7	0	3.83183	0.114	0.011	0
ADCY10	0	3.83167	0.821	0.085	0
TNFRSF13B	0	3.83078	0.437	0.048	0
DLX6	0	3.83014	0.468	0.055	0
SCT	0	3.82841	0.777	0.085	0
LOC119050665	9.94e-61	3.82791	0.014	0.001	2.14e-56	germ cell-less protein-like 1
MYH14	0	3.82644	0.856	0.101	0
SMCO1	0	3.82522	0.4	0.036	0
NAT8L	1.39e-177	3.82517	0.043	0.003	2.99e-173
TRNAT-CGU-2	2.12e-69	3.82463	0.017	0.001	4.57e-65
TRIM6	0	3.82215	0.912	0.117	0
LOC128626633	0	3.82107	0.603	0.053	0	uncharacterized LOC128626633	lncRNA
LOC128627994	0	3.82064	0.328	0.028	0	uncharacterized LOC128627994	lncRNA
CBLIF	0	3.81957	0.377	0.031	0
LOC119054925	0	3.81941	0.567	0.055	0	histone H2A type 1
LOC119065788	0	3.81936	0.941	0.122	0	uncharacterized LOC119065788	lncRNA
RASEF	0	3.81892	0.754	0.108	0
MYOM1	0	3.81612	0.716	0.107	0
LOC119053615	0	3.81451	0.126	0.01	0	cysteine-rich secretory protein 3-like
MS4A13	0	3.81329	0.973	0.133	0
DDN	0	3.81251	0.197	0.018	0
TMEM182	0	3.81234	0.262	0.027	0
LMO3	0	3.81213	0.381	0.048	0
LOC128626319	0	3.80971	0.369	0.037	0	uncharacterized LOC128626319	lncRNA
LOC119034694	0	3.80844	0.579	0.061	0	uncharacterized LOC119034694	lncRNA
MNX1	0	3.80805	0.463	0.048	0
LOC128626131	0	3.80648	0.734	0.076	0	disco-interacting protein 2 homolog C-like
AJM1	2.5e-121	3.80599	0.033	0.004	5.39e-117
OVOL2	0	3.80584	0.884	0.088	0
LOC119047625	0	3.8037	0.628	0.065	0	uncharacterized LOC119047625	lncRNA
LOC119054927	0	3.8008	0.853	0.08	0	histone H2A type 1
LOC119037473	0	3.80056	0.144	0.014	0	uncharacterized LOC119037473	lncRNA
LOC119041493	2.09e-271	3.79971	0.069	0.007	4.51e-267	small nucleolar RNA SNORD19B
LOC128627526	0	3.79776	0.335	0.031	0	uncharacterized LOC128627526	lncRNA
GLIPR1L2	0	3.79439	0.604	0.078	0
LOC128627187	4.07e-118	3.79198	0.028	0.002	8.77e-114	small EDRK-rich factor 2-like
TMEM225	0	3.79191	0.149	0.013	0
1	0	3.79114	0.102	0.013	0
SLC4A10	0	3.79021	0.207	0.026	0
CEP170B	0	3.78919	0.799	0.088	0
PAK6	0	3.78803	0.123	0.015	0
BARX2	0	3.78796	0.781	0.122	0
LOC119036862	1.34e-181	3.78779	0.041	0.004	2.89e-177	uncharacterized LOC119036862	lncRNA
LOC128627953	0	3.78778	0.348	0.035	0	ATP-binding cassette sub-family C member 2-like
LOC128627159	0	3.78732	0.884	0.098	0	uncharacterized LOC128627159	lncRNA
SOX1	1.37e-221	3.78691	0.055	0.005	2.95e-217
TEX9	0	3.78677	0.283	0.03	0
LOC128626395	0	3.78488	0.136	0.013	0	uncharacterized LOC128626395	lncRNA
DMRTA1	0	3.78354	0.389	0.041	0
ZNF713	0	3.78269	0.777	0.088	0
CUNH1orf94	0	3.78175	0.169	0.009	0
LOC128626655	0	3.78091	0.246	0.023	0	uncharacterized LOC128626655	lncRNA
PRKCZ	0	3.78046	0.98	0.134	0
LOC119054932	0	3.77957	0.472	0.043	0	histone H2B type 1-C/E/F/G/I
LOC119050266	0	3.77856	0.804	0.082	0	uncharacterized LOC119050266	lncRNA
LOC119055216	2.95e-95	3.77834	0.023	0.002	6.36e-91	40S ribosomal protein S27-like
UPK2	0	3.77745	0.121	0.011	0
SYT3	0	3.77713	0.74	0.091	0
SLC18A2	1.02e-278	3.77711	0.089	0.019	2.19e-274
LOC128627968	0	3.77684	0.398	0.037	0	uncharacterized LOC128627968	lncRNA
CCKBR	6.12e-173	3.77617	0.048	0.007	1.32e-168
SLC15A2	0	3.77616	0.653	0.073	0
LOC119053285	0	3.77518	0.983	0.16	0	putative U2 small nuclear ribonucleoprotein auxiliary factor 35 kDa subunit-related protein 1
LOC119051118	1.26e-91	3.77487	0.023	0.002	2.71e-87	protocadherin alpha-10-like
LOC119055982	0	3.77251	0.265	0.021	0	small nucleolar RNA U3
ART5	4.44e-37	3.77248	0.01	0.001	9.57e-33
TET1	0	3.77074	0.606	0.149	0
GAP43	0	3.76887	0.328	0.035	0
SYT5	0	3.76869	0.566	0.053	0
KCNJ16	0	3.7681	0.836	0.104	0
LOC128626818	0	3.76716	0.47	0.046	0	uncharacterized LOC128626818	lncRNA
RGS22	0	3.76692	0.86	0.11	0
SNX22	0	3.76601	0.593	0.078	0
CUNH11orf80	0	3.76458	0.849	0.095	0
LOC128628263	0	3.76356	0.213	0.031	0	uncharacterized LOC128628263	lncRNA
LOC128627560	0	3.76066	0.797	0.076	0	uncharacterized LOC128627560	protein coding
ARMC2	0	3.75956	0.944	0.151	0
TAS2R60	6.27e-46	3.75889	0.011	0.001	1.35e-41
CNKSR1	0	3.7581	0.98	0.148	0
VTCN1	0	3.75623	0.208	0.018	0
LOC119054928	0	3.75497	0.582	0.061	0	histone H2A type 1
LOC119047624	0	3.7524	0.176	0.015	0	kininogen-1-like
GRM8	0	3.75239	0.856	0.119	0
HS6ST3	0	3.75056	0.557	0.054	0
LOC119037807	0	3.75054	0.197	0.021	0	ret finger protein-like 4A
LOC128628276	0	3.74977	0.208	0.015	0	uncharacterized LOC128628276	lncRNA
CLDN34	0	3.74926	0.295	0.028	0
ZNF593OS	0	3.74832	0.139	0.011	0
TRIM17	0	3.74677	0.437	0.041	0
PLEKHG4B	0	3.74478	0.552	0.081	0
NELL2	0	3.74463	0.591	0.079	0
ERICH6	0	3.74385	0.462	0.05	0
TFAP2C	0	3.74379	0.977	0.139	0
MAFA	0	3.74332	0.495	0.053	0
LOC128626619	0	3.74251	0.282	0.039	0	uncharacterized LOC128626619	lncRNA
KHDRBS2	0	3.74212	0.569	0.066	0
SPO11	0	3.74124	0.658	0.084	0
UNC79	0	3.74064	0.579	0.092	0
CA12	0	3.74022	0.558	0.091	0
LOC119054688	0	3.73972	0.67	0.087	0	E3 ubiquitin-protein ligase makorin-1-like
GALNT13	0	3.73953	0.541	0.074	0
LOC119054337	9.07e-87	3.73925	0.023	0.002	1.96e-82	small nucleolar RNA SNORA75
CLIP4	0	3.73749	0.5	0.045	0
PLEKHG4	0	3.73738	0.32	0.034	0
LOC119047459	1.95e-43	3.73725	0.011	0.001	4.2e-39	60S ribosomal protein L12-like
LOC119042283	9.75e-182	3.7352	0.049	0.005	2.1e-177	U6 spliceosomal RNA
LOC119060922	1.09e-224	3.73418	0.059	0.006	2.35e-220	small nuclear ribonucleoprotein G-like
IL25	0	3.73271	0.524	0.053	0
LOC119064187	0	3.73258	0.414	0.054	0	pulmonary surfactant-associated protein D-like
LOC128627524	0	3.73198	0.542	0.054	0	uncharacterized LOC128627524	lncRNA
LOC128626321	0	3.73195	0.654	0.067	0	histone-lysine N-methyltransferase PRDM9-like
LOC128628414	0	3.73097	0.27	0.028	0	NUT family member 2G-like
SLC30A3	0	3.73031	0.478	0.045	0
WDR88	0	3.72893	0.232	0.023	0
LOC119056673	0	3.72633	0.495	0.061	0	uncharacterized LOC119056673	lncRNA
ANKRD45	0	3.72586	0.928	0.133	0
NAALADL1	0	3.72556	0.56	0.068	0
SMIM5	0	3.72547	0.45	0.066	0
LOC119062488	8.58e-118	3.72444	0.03	0.003	1.85e-113	kinesin-like protein KIF20A
RNASE13	0	3.72179	0.305	0.045	0
GCM1	0	3.72122	0.955	0.198	0
MRO	0	3.72107	0.42	0.048	0
LOC128628557	0	3.72096	0.545	0.063	0	uncharacterized LOC128628557	lncRNA
DLX4	0	3.72013	0.713	0.078	0
LOC119054922	0	3.7199	0.469	0.043	0	histone H3.1
B4GALT6	0	3.71833	0.718	0.08	0
KCNK5	0	3.7182	0.874	0.098	0
SAMD11	0	3.71783	0.36	0.039	0
DNAAF3	0	3.71632	0.575	0.065	0
MACROD2	0	3.71569	0.82	0.139	0
DCLK1	0	3.71541	0.116	0.02	0
LOC119050641	0	3.71431	0.931	0.114	0	uncharacterized LOC119050641	lncRNA
CLDN8	0	3.71383	0.458	0.049	0
CTXN1	0	3.71229	0.14	0.011	0
TNS4	0	3.71117	0.803	0.1	0
ADAMTS18	0	3.71035	0.566	0.074	0
PADI1	0	3.70933	0.225	0.024	0
LOC128626059	0	3.7084	0.46	0.057	0	uncharacterized LOC128626059	lncRNA
ASTL	0	3.70722	0.11	0.012	0
LOC119060154	0	3.70638	0.281	0.031	0	uncharacterized LOC119060154	lncRNA
CUNH9orf152	0	3.70632	0.659	0.074	0
TEX46	1.78e-131	3.70585	0.032	0.002	3.83e-127
MAB21L3	0	3.70524	0.756	0.098	0
LOC119054384	0	3.7036	0.598	0.063	0	uncharacterized LOC119054384	protein coding
GOLT1A	2.07e-135	3.70325	0.036	0.004	4.46e-131
LOC119045344	0	3.70254	0.313	0.026	0	uncharacterized LOC119045344	lncRNA
LOC119047486	0	3.70178	0.527	0.07	0	cytokine-like nuclear factor N-PAC
LOC128626010	0	3.70141	0.543	0.059	0	uncharacterized LOC128626010	lncRNA
PLCH1	0	3.70077	0.693	0.159	0
LOC119064817	0	3.69939	0.544	0.057	0	uncharacterized LOC119064817	lncRNA
LOC119051026	0	3.69612	0.9	0.122	0	uncharacterized LOC119051026	lncRNA
LOC128628112	0	3.69554	0.588	0.075	0	uncharacterized LOC128628112	lncRNA
SP8	1.96e-45	3.69429	0.011	0.001	4.22e-41
LOC128626033	2.75e-42	3.69381	0.011	0.001	5.93e-38	lipocalin Can f 6.0101-like
NTF3	0	3.69172	0.47	0.093	0
LOC128626023	0	3.69076	0.498	0.054	0	uncharacterized LOC128626023	lncRNA
EVPL	0	3.68987	0.554	0.065	0
LOC119049067	0	3.68849	0.271	0.029	0	U6 spliceosomal RNA
ABCA4	0	3.688	0.911	0.143	0
LOC128628278	0	3.68628	0.979	0.131	0	histone-lysine N-methyltransferase PRDM9-like
LOC128628585	0	3.68131	0.481	0.05	0	uncharacterized LOC128628585	lncRNA
LOC119039454	0	3.67932	0.425	0.044	0	cysteinyl leukotriene receptor 2-like
LOC128626830	0	3.67638	0.328	0.045	0	uncharacterized LOC128626830	lncRNA
TRMT2B	2.08e-107	3.67597	0.028	0.002	4.49e-103
LOC119054036	6.15e-43	3.67508	0.011	0.001	1.33e-38	U6atac minor spliceosomal RNA
FBXO16	0	3.67478	0.506	0.061	0
MACC1	0	3.67445	0.443	0.062	0
RGS9	0	3.67347	0.489	0.078	0
EPHA1	0	3.67299	0.91	0.137	0
SLC5A8	0	3.67281	0.839	0.128	0
CORIN	0	3.67246	0.818	0.204	0
LOC128628095	0	3.672	0.411	0.053	0	uncharacterized LOC128628095	lncRNA
ADPRHL1	9.92e-232	3.67091	0.062	0.006	2.14e-227
ALDH8A1	0	3.6707	0.364	0.037	0
JAKMIP3	0	3.6706	0.56	0.068	0
LOC128627193	0	3.67023	0.646	0.071	0	uncharacterized LOC128627193	protein coding
CUNH16orf90	8.34e-111	3.66796	0.028	0.002	1.8e-106
LOC119034745	0	3.66722	0.63	0.079	0	uncharacterized LOC119034745	lncRNA
ATP2C2	0	3.66699	0.523	0.081	0
PLAAT1	0	3.66664	0.494	0.061	0
MSTN	0	3.66452	0.231	0.023	0
LOC119050023	0	3.66305	0.931	0.128	0	uncharacterized LOC119050023	lncRNA
HOXC9	0	3.66299	0.678	0.076	0
OTOL1	3.98e-241	3.66144	0.064	0.006	8.59e-237
LOC119034726	1.88e-92	3.66136	0.023	0.002	4.06e-88	uncharacterized LOC119034726	lncRNA
LOC119060839	0	3.66036	0.268	0.019	0	U1 spliceosomal RNA
GALNTL6	0	3.65937	0.896	0.138	0
DPF1	0	3.65847	0.245	0.031	0
FAM124A	0	3.6574	0.492	0.074	0
LOC119059909	0	3.65667	0.145	0.014	0	small nucleolar RNA U13
SSC4D	0	3.65627	0.712	0.094	0
HHLA2	0	3.65612	0.294	0.034	0
MRAP2	0	3.6546	0.439	0.052	0
DNALI1	1.21e-249	3.65364	0.063	0.006	2.61e-245
LOC119054448	0	3.65242	0.097	0.009	0	U6 spliceosomal RNA
STK32A	0	3.65069	0.6	0.063	0
TERB1	0	3.65062	0.599	0.087	0
LOC128626669	0	3.65023	0.182	0.015	0	uncharacterized LOC128626669	lncRNA
LMNTD1	0	3.64977	0.746	0.091	0
DNMT3B	0	3.6492	0.671	0.122	0
LIPH	0	3.64424	0.833	0.114	0
FAM169A	0	3.6422	0.742	0.1	0
DUSP9	0	3.64045	0.586	0.075	0
LOC119035041	2.95e-145	3.64011	0.038	0.004	6.36e-141	protein dpy-30 homolog
C1QL4	2.61e-159	3.63478	0.04	0.003	5.64e-155
LOC119042335	0	3.63259	0.254	0.033	0	protein eyes shut homolog
LOC119045886	4e-57	3.63198	0.015	0.001	8.64e-53	U6 spliceosomal RNA
LOC119058086	0	3.63147	0.087	0.008	0	uncharacterized LOC119058086	lncRNA
LOC128628000	0	3.63102	0.169	0.019	0	uncharacterized LOC128628000	lncRNA
ESRP1	0	3.63023	0.523	0.089	0
SLC6A11	0	3.62989	0.204	0.025	0
ANKRD6	0	3.62921	0.934	0.175	0
COL25A1	0	3.62712	0.232	0.036	0
LOC119053090	0	3.62647	0.918	0.15	0	L-lactate dehydrogenase C chain
LOC119046981	0	3.62505	0.286	0.035	0	phospholipid scramblase 1-like
CHMP4C	0	3.62462	0.585	0.08	0
LOC128626827	0	3.623	0.221	0.032	0	uncharacterized LOC128626827	lncRNA
WFIKKN2	0	3.62219	0.152	0.015	0
REC114	0	3.6219	0.743	0.095	0
GLDC	0	3.61888	0.653	0.15	0
LOC128626305	0	3.61788	0.091	0.012	0	olfactory receptor 7A17-like
LOC119054921	0	3.61753	0.498	0.068	0	histone H3.1
PAX6	0	3.61715	0.544	0.075	0
KLK10	0	3.61707	0.421	0.058	0
LOC119054741	0	3.61698	0.32	0.039	0	zinc finger protein 883-like
PATJ	0	3.6166	0.981	0.278	0
LOC128628138	0	3.6164	0.676	0.083	0	uncharacterized LOC128628138	lncRNA
LOC119064023	0	3.61474	0.439	0.053	0	uncharacterized LOC119064023	lncRNA
LOC128626148	0	3.61295	0.387	0.048	0	uncharacterized LOC128626148	lncRNA
LOC128627211	1.34e-39	3.61124	0.01	0.001	2.89e-35	U6 spliceosomal RNA
FREM2	0	3.61002	0.54	0.081	0
LOC128626370	0	3.60962	0.798	0.108	0	histone-lysine N-methyltransferase PRDM9-like
LOC119055541	3.77e-58	3.60904	0.016	0.002	8.13e-54	small nucleolar RNA SNORA11
ACAN	0	3.60812	0.54	0.074	0
TDRD1	0	3.60701	0.47	0.065	0
PHF11	0	3.60623	0.379	0.049	0
LOC128627337	0	3.6054	0.13	0.014	0	uncharacterized LOC128627337	lncRNA
CUNH22orf31	0	3.60535	0.313	0.04	0
ARID3C	0	3.60484	0.155	0.019	0
LOC128628314	0	3.60439	0.518	0.074	0	uncharacterized LOC128628314	lncRNA
RAD51AP2	0	3.60231	0.112	0.012	0
LOC119043419	1.63e-79	3.6021	0.02	0.002	3.51e-75	small nucleolar RNA SNORA33
CHRM4	0	3.60064	0.223	0.022	0
LOC119043965	0	3.59777	0.576	0.081	0	uncharacterized LOC119043965	lncRNA
IRX5	0	3.59694	0.302	0.026	0
LOC119048978	0	3.5968	0.593	0.064	0	sulfotransferase 6B1-like
LOC128628503	3.07e-204	3.5963	0.056	0.006	6.61e-200	uncharacterized LOC128628503	lncRNA
LOC119037479	0	3.59596	0.212	0.018	0	uncharacterized LOC119037479	lncRNA
MYH7	0	3.59474	0.135	0.015	0
DUSP10	0	3.59466	0.968	0.186	0
ODF3L2	3.28e-119	3.59289	0.032	0.003	7.08e-115
LOC119052536	0	3.59267	0.195	0.009	0	U6 spliceosomal RNA
OAZ3	0	3.59193	0.471	0.058	0
NAALADL2	0	3.59151	0.642	0.22	0
SLC41A2	0	3.59077	0.588	0.109	0
LOC119051114	2.4e-101	3.58953	0.027	0.003	5.19e-97	protocadherin alpha-6-like
LOC128626665	0	3.58937	0.383	0.051	0	uncharacterized LOC128626665	lncRNA
TRNAQ-CUG-1	7.69e-172	3.58762	0.048	0.006	1.66e-167
OOSP2	4.62e-142	3.58663	0.037	0.003	9.96e-138
SLC25A45	1.61e-206	3.58612	0.054	0.005	3.48e-202
LOC119045731	0	3.58569	0.099	0.012	0	tripartite motif-containing protein 75-like
GREB1	0	3.58541	0.441	0.055	0
SNX31	0	3.58526	0.497	0.053	0
LOC128627141	0	3.58469	0.32	0.037	0	endogenous retrovirus group S71 member 1 Env polyprotein-like
LOC128626967	0	3.58132	0.947	0.146	0	uncharacterized LOC128626967	lncRNA
LOC119040540	0	3.57964	0.155	0.015	0	U2 spliceosomal RNA
LOC119054987	0	3.57781	0.177	0.022	0	histone H3.1
SDCBP2	0	3.57769	0.086	0.013	0
LOC128627647	0	3.57631	0.313	0.038	0	uncharacterized LOC128627647	lncRNA
[truncated: 18,405 more rows]
