# Supplementary material for: Cellular and immune adaptations at the maternal-fetal interface in bats
Source: Cell Rep. Author manuscript; Available in PMC 2026 Apr 16. (PMC13084540; doi:10.1016/j.celrep.2025.116645)
Supplement: Supplemental materials [file NIHMS2160197-supplement-Supplemental_materials.zip › 1-s2.0-S2211124725014172-mmc6.xlsx]

## Sheet: Sheet 1 - Table S5. Enriched Ma
Table S5. Enriched Markers Genes in Immune Cells
	p_val	avg_log2FC	pct.1	pct.2	p_val_adj	cluster	gene	LOC gene descrption	Coding vs Non-coding
STAB1	0	5.17387	0.833	0.071	0	Mac-1	STAB1
HRH1	0	6.09421	0.801	0.043	0	Mac-1	HRH1
CD163	0	3.97786	0.868	0.115	0	Mac-1	CD163
LDLRAD4	0	3.34383	0.948	0.255	0	Mac-1	LDLRAD4
FRMD4B	0	4.26118	0.957	0.287	0	Mac-1	FRMD4B
RGL1	0	3.59774	0.911	0.278	0	Mac-1	RGL1
MRC1	0	3.25229	0.969	0.341	0	Mac-1	MRC1
CCDC141	0	2.9823	0.914	0.292	0	Mac-1	CCDC141
DAB2	0	4.03047	0.959	0.349	0	Mac-1	DAB2
EXOC6B	0	2.51261	0.972	0.484	0	Mac-1	EXOC6B
FCHSD2	0	2.54614	0.975	0.724	0	Mac-1	FCHSD2
LOC119046947	4.86e-308	2.88347	0.908	0.237	1.05e-303	Mac-1	LOC119046947	cAMP-specific 3',5'-cyclic phosphodiesterase 4D-like
ITGA9	1.97e-304	2.98448	0.898	0.228	4.24e-300	Mac-1	ITGA9
C1QC	2.69e-292	2.61649	0.916	0.282	5.81e-288	Mac-1	C1QC
DAB1	5.31e-286	3.33186	0.826	0.122	1.15e-281	Mac-1	DAB1
SELENOP	3.95e-284	3.22081	0.927	0.473	8.51e-280	Mac-1	SELENOP
C1QB	5.54e-283	2.4947	0.912	0.258	1.2e-278	Mac-1	C1QB
PRKN	3.23e-278	2.25165	0.944	0.448	6.96e-274	Mac-1	PRKN
SLCO2B1	9.01e-274	5.50252	0.725	0.038	1.94e-269	Mac-1	SLCO2B1
SH3PXD2A	4.46e-273	3.9218	0.78	0.112	9.62e-269	Mac-1	SH3PXD2A
LOC119065691	8.54e-265	5.86531	0.712	0.041	1.84e-260	Mac-1	LOC119065691	pregnancy zone protein-like
PRKG1	3.1e-264	2.86004	0.848	0.227	6.69e-260	Mac-1	PRKG1
ATRNL1	1.79e-262	2.3358	0.87	0.203	3.86e-258	Mac-1	ATRNL1
LOC119043714	9.93e-262	3.87687	0.769	0.113	2.14e-257	Mac-1	LOC119043714	membrane-spanning 4-domains subfamily A member 7-like
KIF16B	4.85e-260	2.38794	0.899	0.308	1.05e-255	Mac-1	KIF16B
C1QA	5.97e-256	2.54752	0.875	0.261	1.29e-251	Mac-1	C1QA
ARHGAP12	4.99e-253	1.97161	0.956	0.596	1.08e-248	Mac-1	ARHGAP12
MLIP	7.27e-248	6.45753	0.679	0.038	1.57e-243	Mac-1	MLIP
PTPRG	7.54e-247	2.12135	0.925	0.379	1.63e-242	Mac-1	PTPRG
MARCO	5.06e-245	4.57969	0.712	0.076	1.09e-240	Mac-1	MARCO
LGMN	6.3e-245	2.28854	0.921	0.452	1.36e-240	Mac-1	LGMN
MAF	2.88e-242	3.60907	0.753	0.139	6.21e-238	Mac-1	MAF
RBPJ	2.58e-241	2.74182	0.953	0.713	5.57e-237	Mac-1	RBPJ
ESRRG	2.31e-239	4.95437	0.703	0.093	4.98e-235	Mac-1	ESRRG
TBC1D12	3.84e-239	2.60508	0.847	0.286	8.28e-235	Mac-1	TBC1D12
TTC28	2.71e-237	2.20354	0.899	0.354	5.84e-233	Mac-1	TTC28
LOC128627369	2.37e-233	5.13756	0.662	0.038	5.1e-229	Mac-1	LOC128627369	uncharacterized LOC128627369	lncRNA
TCF12	5.12e-230	1.26714	0.985	0.926	1.11e-225	Mac-1	TCF12
STX2	7.93e-228	3.20234	0.738	0.126	1.71e-223	Mac-1	STX2
PDGFC	2.5e-220	3.3952	0.714	0.107	5.39e-216	Mac-1	PDGFC
ITSN1	1.02e-219	2.04957	0.914	0.427	2.19e-215	Mac-1	ITSN1
PSD3	1.1e-215	2.33607	0.863	0.32	2.38e-211	Mac-1	PSD3
LOC119054886	1.07e-213	3.1285	0.803	0.258	2.31e-209	Mac-1	LOC119054886	probable ATP-dependent RNA helicase DDX60
LOC119051041	8.61e-212	5.74862	0.608	0.023	1.86e-207	Mac-1	LOC119051041	protocadherin alpha-C2
MERTK	1.43e-202	2.50067	0.773	0.185	3.09e-198	Mac-1	MERTK
TFEC	4.21e-199	2.25286	0.782	0.203	9.07e-195	Mac-1	TFEC
SLC22A23	3.13e-196	3.38568	0.675	0.109	6.75e-192	Mac-1	SLC22A23
LYVE1	1.93e-195	3.60424	0.675	0.115	4.17e-191	Mac-1	LYVE1
ST3GAL5	1.14e-192	2.29797	0.86	0.404	2.46e-188	Mac-1	ST3GAL5
FXYD6	9.39e-192	2.11072	0.81	0.246	2.03e-187	Mac-1	FXYD6
MTSS1	6.46e-191	1.59162	0.972	0.867	1.39e-186	Mac-1	MTSS1
TENT2	9.35e-191	1.72548	0.924	0.602	2.02e-186	Mac-1	TENT2
CP	4.62e-188	3.4223	0.652	0.106	9.96e-184	Mac-1	CP
SLC9A9	1.52e-186	1.46883	0.948	0.546	3.28e-182	Mac-1	SLC9A9
ALOX5	1.91e-186	3.2054	0.663	0.111	4.11e-182	Mac-1	ALOX5
DENND1A	1.93e-186	0.962145	0.984	0.952	4.15e-182	Mac-1	DENND1A
AP2A2	3.58e-186	2.88135	0.711	0.183	7.72e-182	Mac-1	AP2A2
PLTP	4.01e-186	3.55307	0.631	0.079	8.65e-182	Mac-1	PLTP
FGD5	4.74e-186	3.96139	0.605	0.057	1.02e-181	Mac-1	FGD5
SNX24	2.28e-184	1.66528	0.889	0.385	4.91e-180	Mac-1	SNX24
COLEC12	2.38e-184	1.77636	0.93	0.565	5.13e-180	Mac-1	COLEC12
TMCC3	1.35e-182	2.40836	0.786	0.251	2.91e-178	Mac-1	TMCC3
NPL	3.28e-182	2.70271	0.694	0.146	7.07e-178	Mac-1	NPL
LOC119056785	9.57e-181	4.0231	0.589	0.051	2.06e-176	Mac-1	LOC119056785	apolipoprotein R-like
SNX6	1.74e-180	1.93815	0.863	0.432	3.75e-176	Mac-1	SNX6
EPS8	3.56e-180	2.32685	0.753	0.22	7.68e-176	Mac-1	EPS8
ZSWIM6	1.54e-179	1.41156	0.967	0.785	3.33e-175	Mac-1	ZSWIM6
ZFP36L1	1.84e-179	1.94434	0.845	0.378	3.96e-175	Mac-1	ZFP36L1
DNM1	5.65e-179	3.01879	0.678	0.153	1.22e-174	Mac-1	DNM1
APP	4.96e-178	1.34115	0.955	0.662	1.07e-173	Mac-1	APP
RGS10	1.36e-177	2.34065	0.76	0.227	2.93e-173	Mac-1	RGS10
FCHO2	1.83e-174	1.5382	0.927	0.546	3.95e-170	Mac-1	FCHO2
THRB	6.45e-173	2.07355	0.807	0.304	1.39e-168	Mac-1	THRB
PEPD	1.7e-172	2.97556	0.652	0.125	3.67e-168	Mac-1	PEPD
EPB41L2	2.28e-172	2.07587	0.78	0.254	4.91e-168	Mac-1	EPB41L2
LOC119040242	5.24e-171	5.34713	0.54	0.033	1.13e-166	Mac-1	LOC119040242	Fc receptor-like protein 2
OPHN1	9.76e-171	1.99237	0.748	0.223	2.11e-166	Mac-1	OPHN1
PDE10A	2.18e-170	3.26031	0.638	0.127	4.71e-166	Mac-1	PDE10A
SPRED1	3.74e-169	1.74321	0.875	0.427	8.07e-165	Mac-1	SPRED1
ADAP2	1.03e-168	2.36561	0.718	0.205	2.22e-164	Mac-1	ADAP2
BLNK	1.44e-168	1.85946	0.728	0.175	3.11e-164	Mac-1	BLNK
LOC119036257	3.4e-168	1.20357	0.912	0.402	7.32e-164	Mac-1	LOC119036257	ABC-type organic anion transporter ABCA8
TBXAS1	4.03e-167	1.65257	0.881	0.429	8.69e-163	Mac-1	TBXAS1
BMPR1A	1.09e-166	1.76882	0.81	0.289	2.35e-162	Mac-1	BMPR1A
ETV5	1.35e-165	2.96759	0.653	0.159	2.9e-161	Mac-1	ETV5
RIN2	2.12e-165	1.39537	0.939	0.558	4.58e-161	Mac-1	RIN2
ME1	9.86e-165	2.89149	0.636	0.118	2.13e-160	Mac-1	ME1
HECW2	5.72e-163	2.87959	0.726	0.262	1.23e-158	Mac-1	HECW2
SLC16A7	1.53e-162	3.51146	0.58	0.071	3.3e-158	Mac-1	SLC16A7
C4BPB	2.86e-162	4.18602	0.549	0.055	6.17e-158	Mac-1	C4BPB
STEAP3	6.77e-162	2.79237	0.639	0.123	1.46e-157	Mac-1	STEAP3
DENND2C	1.45e-161	2.71252	0.641	0.122	3.12e-157	Mac-1	DENND2C
TNFRSF11A	3.85e-161	2.15188	0.727	0.214	8.3e-157	Mac-1	TNFRSF11A
SBF2	7.32e-159	1.19515	0.958	0.634	1.58e-154	Mac-1	SBF2
GCNT2	1.44e-158	2.20539	0.717	0.207	3.1e-154	Mac-1	GCNT2
ETV1	2.88e-158	2.92016	0.605	0.1	6.21e-154	Mac-1	ETV1
P2RY12	6.8e-158	1.93911	0.765	0.253	1.47e-153	Mac-1	P2RY12
STK3	3.68e-157	1.66487	0.836	0.352	7.93e-153	Mac-1	STK3
LOC119041987	6.3e-153	4.33934	0.538	0.058	1.36e-148	Mac-1	LOC119041987	membrane cofactor protein-like
LOC119054885	1.54e-152	1.94611	0.744	0.224	3.32e-148	Mac-1	LOC119054885	probable ATP-dependent RNA helicase DDX60
PRUNE2	3.27e-152	4.12712	0.566	0.098	7.05e-148	Mac-1	PRUNE2
SLC40A1	1.08e-151	2.83997	0.721	0.283	2.34e-147	Mac-1	SLC40A1
FRMD4A	3.52e-151	1.3743	0.902	0.487	7.59e-147	Mac-1	FRMD4A
BMP2K	1.34e-150	1.28709	0.964	0.783	2.89e-146	Mac-1	BMP2K
DMXL1	2.91e-150	1.15459	0.958	0.829	6.28e-146	Mac-1	DMXL1
SFMBT2	6.85e-150	1.30839	0.921	0.542	1.48e-145	Mac-1	SFMBT2
CCSER1	1.44e-149	1.27118	0.956	0.689	3.1e-145	Mac-1	CCSER1
FMN1	5.63e-148	3.19357	0.562	0.083	1.21e-143	Mac-1	FMN1
DIP2B	6.39e-148	1.40243	0.938	0.755	1.38e-143	Mac-1	DIP2B
STON2	6.66e-148	2.52707	0.622	0.141	1.44e-143	Mac-1	STON2
DPYD	5.37e-146	1.09176	0.964	0.835	1.16e-141	Mac-1	DPYD
SH3D19	5.68e-146	2.31012	0.689	0.222	1.23e-141	Mac-1	SH3D19
F13A1	7.63e-146	1.78492	0.739	0.253	1.65e-141	Mac-1	F13A1
QKI	9.39e-146	0.913044	0.987	0.943	2.02e-141	Mac-1	QKI
PAMR1	9.79e-146	3.09789	0.548	0.07	2.11e-141	Mac-1	PAMR1
BLTP3A	7.13e-145	1.89102	0.764	0.302	1.54e-140	Mac-1	BLTP3A
TBC1D4	3.87e-140	2.093	0.664	0.186	8.34e-136	Mac-1	TBC1D4
VSIG4	6.34e-140	2.49398	0.53	0.06	1.37e-135	Mac-1	VSIG4
LOC119038381	6.57e-136	2.4572	0.583	0.11	1.42e-131	Mac-1	LOC119038381	uncharacterized LOC119038381	lncRNA
SPATS2L	3.81e-135	2.15843	0.682	0.214	8.22e-131	Mac-1	SPATS2L
NFIA	5.2e-135	1.2723	0.893	0.498	1.12e-130	Mac-1	NFIA
APC	1.75e-133	1.34501	0.896	0.574	3.78e-129	Mac-1	APC
HDAC9	2.49e-133	1.38003	0.845	0.428	5.37e-129	Mac-1	HDAC9
HPGDS	4.14e-133	1.83293	0.572	0.1	8.92e-129	Mac-1	HPGDS
OAS2	5.91e-132	3.74407	0.483	0.047	1.27e-127	Mac-1	OAS2
SAMD4A	6.31e-132	1.56297	0.782	0.322	1.36e-127	Mac-1	SAMD4A
AGBL1	1.3e-131	2.76892	0.609	0.168	2.8e-127	Mac-1	AGBL1
WDFY3	2.23e-131	0.777218	0.984	0.785	4.8e-127	Mac-1	WDFY3
STARD9	1.81e-130	1.40238	0.858	0.458	3.9e-126	Mac-1	STARD9
PLXNA2	2.42e-130	2.75824	0.565	0.111	5.22e-126	Mac-1	PLXNA2
DST	4.96e-129	1.37464	0.844	0.422	1.07e-124	Mac-1	DST
ZFHX3	1.5e-127	1.15486	0.926	0.575	3.24e-123	Mac-1	ZFHX3
APLP2	2.73e-127	1.3796	0.858	0.484	5.88e-123	Mac-1	APLP2
PRCP	5.92e-127	1.32335	0.881	0.543	1.28e-122	Mac-1	PRCP
SPIRE1	1.15e-126	1.35419	0.883	0.534	2.49e-122	Mac-1	SPIRE1
LOC128628265	6.12e-126	4.13743	0.441	0.026	1.32e-121	Mac-1	LOC128628265	folate receptor beta-like
LOC119042140	2.21e-125	3.46638	0.475	0.051	4.76e-121	Mac-1	LOC119042140	folate receptor beta
MYO5A	2.1e-124	1.43882	0.904	0.698	4.52e-120	Mac-1	MYO5A
MCOLN2	1.69e-123	1.54638	0.761	0.308	3.64e-119	Mac-1	MCOLN2
TRPC6	2.93e-123	0.829495	0.669	0.158	6.33e-119	Mac-1	TRPC6
CNTLN	1.64e-122	1.753	0.673	0.219	3.54e-118	Mac-1	CNTLN
FAM13A	2.27e-121	1.67125	0.773	0.356	4.9e-117	Mac-1	FAM13A
RASSF8	6.27e-121	1.71694	0.771	0.375	1.35e-116	Mac-1	RASSF8
PARD3	4.04e-120	1.08006	0.934	0.607	8.71e-116	Mac-1	PARD3
SSBP2	1.6e-119	1.1036	0.914	0.577	3.44e-115	Mac-1	SSBP2
ZNF608	5.49e-118	1.57334	0.714	0.263	1.18e-113	Mac-1	ZNF608
ZNF710	8.61e-117	1.19577	0.885	0.53	1.86e-112	Mac-1	ZNF710
ZBTB38	2.88e-116	1.13471	0.898	0.54	6.21e-112	Mac-1	ZBTB38
DEPTOR	7.1e-116	2.08773	0.639	0.211	1.53e-111	Mac-1	DEPTOR
SNX9	2.94e-115	1.25063	0.825	0.414	6.34e-111	Mac-1	SNX9
PLD1	3.7e-115	1.4525	0.843	0.446	7.98e-111	Mac-1	PLD1
LOC119043894	1.48e-114	1.23284	0.858	0.468	3.19e-110	Mac-1	LOC119043894	uncharacterized LOC119043894	lncRNA
IGFBP4	2.59e-114	1.92795	0.654	0.235	5.59e-110	Mac-1	IGFBP4
NAV3	4.9e-114	1.15658	0.648	0.187	1.06e-109	Mac-1	NAV3
SLC43A3	1.01e-112	1.74272	0.653	0.213	2.18e-108	Mac-1	SLC43A3
PLXNA4	1.2e-112	1.5027	0.655	0.196	2.58e-108	Mac-1	PLXNA4
C3	2.52e-112	2.86148	0.488	0.084	5.44e-108	Mac-1	C3
SIGLEC1	3.46e-112	4.39011	0.405	0.025	7.47e-108	Mac-1	SIGLEC1
CD38	4.13e-112	3.14254	0.435	0.042	8.91e-108	Mac-1	CD38
TPD52	8.6e-112	1.0201	0.939	0.72	1.85e-107	Mac-1	TPD52
TIMD4	1.16e-111	1.12286	0.655	0.174	2.5e-107	Mac-1	TIMD4
MAMDC2	4.68e-111	3.03926	0.479	0.084	1.01e-106	Mac-1	MAMDC2
STARD8	8.46e-111	2.69144	0.549	0.151	1.82e-106	Mac-1	STARD8
DECR1	9.16e-111	1.22132	0.844	0.459	1.97e-106	Mac-1	DECR1
CTSC	1.3e-110	1.3033	0.895	0.617	2.81e-106	Mac-1	CTSC
MEF2C	3.76e-110	0.97731	0.95	0.627	8.11e-106	Mac-1	MEF2C
PAOX	2.65e-108	2.90904	0.46	0.067	5.71e-104	Mac-1	PAOX
ADAM23	4.37e-108	2.96886	0.484	0.09	9.43e-104	Mac-1	ADAM23
RUBCNL	6.48e-108	2.16744	0.547	0.13	1.4e-103	Mac-1	RUBCNL
PIEZO2	1e-107	2.172	0.522	0.115	2.16e-103	Mac-1	PIEZO2
EPB41L3	8.6e-107	1.00138	0.873	0.458	1.85e-102	Mac-1	EPB41L3
ARHGAP31	1.54e-106	1.19053	0.847	0.46	3.33e-102	Mac-1	ARHGAP31
MAN1A1	1.56e-105	1.22183	0.856	0.509	3.37e-101	Mac-1	MAN1A1
CTDSPL	1.31e-104	1.433	0.699	0.275	2.82e-100	Mac-1	CTDSPL
OTULINL	6.2e-103	1.9761	0.594	0.196	1.34e-98	Mac-1	OTULINL
LHFPL2	1.06e-102	1.30404	0.748	0.327	2.29e-98	Mac-1	LHFPL2
GPR34	1.61e-102	2.38854	0.503	0.11	3.47e-98	Mac-1	GPR34
SESN3	1.85e-102	0.955643	0.903	0.549	4e-98	Mac-1	SESN3
LOC119048085	5.05e-102	1.85885	0.611	0.205	1.09e-97	Mac-1	LOC119048085	leukocyte-associated immunoglobulin-like receptor 1
GDAP2	2.01e-101	1.58141	0.711	0.338	4.33e-97	Mac-1	GDAP2
WDR36	2.5e-101	1.64373	0.712	0.327	5.39e-97	Mac-1	WDR36
BNIP2	6.17e-101	1.55829	0.762	0.425	1.33e-96	Mac-1	BNIP2
LOC119056786	1.52e-100	3.68234	0.389	0.032	3.28e-96	Mac-1	LOC119056786	uncharacterized LOC119056786	lncRNA
FEZ2	6.42e-100	0.972605	0.923	0.679	1.38e-95	Mac-1	FEZ2
GNPDA2	3.69e-99	2.19267	0.527	0.14	7.97e-95	Mac-1	GNPDA2
NEDD4L	7.49e-99	1.14722	0.786	0.377	1.61e-94	Mac-1	NEDD4L
OSBPL1A	1.07e-98	1.18776	0.858	0.548	2.31e-94	Mac-1	OSBPL1A
CORO2B	4.24e-97	3.61657	0.389	0.041	9.14e-93	Mac-1	CORO2B
ITSN2	4.77e-97	0.940249	0.934	0.76	1.03e-92	Mac-1	ITSN2
SDCCAG8	5.82e-97	1.09474	0.917	0.693	1.25e-92	Mac-1	SDCCAG8
LOC128626776	7.85e-97	3.0647	0.448	0.083	1.69e-92	Mac-1	LOC128626776	C-C motif chemokine 15-like
SAMD5	1.24e-96	6.15244	0.34	0.011	2.67e-92	Mac-1	SAMD5
PER3	1.27e-96	2.04902	0.54	0.153	2.75e-92	Mac-1	PER3
EPSTI1	3.76e-96	1.29259	0.816	0.451	8.11e-92	Mac-1	EPSTI1
NR6A1	4.94e-96	1.29199	0.774	0.418	1.07e-91	Mac-1	NR6A1
ABCA1	6.33e-96	0.896794	0.888	0.553	1.36e-91	Mac-1	ABCA1
FMO5	2.23e-95	1.9183	0.594	0.207	4.8e-91	Mac-1	FMO5
SNX2	2.12e-94	0.9458	0.933	0.749	4.56e-90	Mac-1	SNX2
ZDHHC14	2.74e-94	2.09481	0.534	0.156	5.91e-90	Mac-1	ZDHHC14
NUAK1	5.48e-94	3.25779	0.419	0.071	1.18e-89	Mac-1	NUAK1
DCUN1D2	1.17e-93	3.02852	0.425	0.074	2.52e-89	Mac-1	DCUN1D2
LOC119048221	1.23e-93	2.02682	0.529	0.147	2.65e-89	Mac-1	LOC119048221	polyadenylate-binding protein 1-like
CLEC4F	3.47e-93	3.11127	0.406	0.057	7.48e-89	Mac-1	CLEC4F
NFATC2	5.82e-93	1.12824	0.823	0.466	1.25e-88	Mac-1	NFATC2
APPL2	6.52e-93	1.9085	0.57	0.192	1.41e-88	Mac-1	APPL2
CDS1	6.69e-93	2.41129	0.44	0.076	1.44e-88	Mac-1	CDS1
FCGRT	1.3e-92	1.2939	0.794	0.448	2.81e-88	Mac-1	FCGRT
LOC119048908	1.61e-92	3.62918	0.366	0.032	3.47e-88	Mac-1	LOC119048908	uncharacterized LOC119048908	lncRNA
SLX4IP	2.57e-92	1.241	0.762	0.381	5.54e-88	Mac-1	SLX4IP
ASAP1	5.95e-92	0.805119	0.959	0.833	1.28e-87	Mac-1	ASAP1
CD86	7.48e-92	0.993087	0.833	0.444	1.61e-87	Mac-1	CD86
STAU2	1.17e-91	1.02528	0.82	0.431	2.53e-87	Mac-1	STAU2
LHFPL6	2.74e-91	2.297	0.498	0.14	5.9e-87	Mac-1	LHFPL6
IGF2BP3	4.47e-91	1.05941	0.768	0.352	9.63e-87	Mac-1	IGF2BP3
ANKS1A	1.46e-90	1.01721	0.906	0.669	3.15e-86	Mac-1	ANKS1A
IFIT3	1.98e-90	2.51457	0.547	0.184	4.28e-86	Mac-1	IFIT3
LOC128626166	1.59e-89	3.69984	0.351	0.027	3.43e-85	Mac-1	LOC128626166	uncharacterized LOC128626166	lncRNA
P2RY14	2.42e-89	2.63197	0.406	0.068	5.23e-85	Mac-1	P2RY14
EHD4	4.64e-89	1.27439	0.791	0.46	1e-84	Mac-1	EHD4
IFI6	6.66e-89	1.66776	0.619	0.254	1.44e-84	Mac-1	IFI6
NDFIP1	2.03e-88	1.04871	0.858	0.533	4.38e-84	Mac-1	NDFIP1
RBMS3	5.43e-88	1.44786	0.653	0.278	1.17e-83	Mac-1	RBMS3
RUSC2	7.24e-87	1.99767	0.484	0.124	1.56e-82	Mac-1	RUSC2
CNRIP1	1.98e-86	2.55829	0.403	0.065	4.27e-82	Mac-1	CNRIP1
SPECC1	2.79e-86	0.749907	0.863	0.486	6.02e-82	Mac-1	SPECC1
KIF1B	3.52e-86	0.981531	0.887	0.603	7.6e-82	Mac-1	KIF1B
AKAP7	1.45e-85	1.94128	0.502	0.14	3.13e-81	Mac-1	AKAP7
ARK2C	4.94e-84	4.12457	0.327	0.024	1.07e-79	Mac-1	ARK2C
TBC1D2B	1.09e-83	1.80148	0.513	0.152	2.35e-79	Mac-1	TBC1D2B
GNA12	5.62e-83	1.78065	0.55	0.189	1.21e-78	Mac-1	GNA12
ZNF469	3.22e-82	4.53913	0.313	0.018	6.94e-78	Mac-1	ZNF469
RAB28	8.79e-82	1.63353	0.573	0.214	1.9e-77	Mac-1	RAB28
GARNL3	5.54e-81	1.24816	0.652	0.28	1.19e-76	Mac-1	GARNL3
PTPRM	8.16e-81	1.7176	0.509	0.158	1.76e-76	Mac-1	PTPRM
HMCN1	2.39e-80	3.17534	0.38	0.067	5.15e-76	Mac-1	HMCN1
NINL	2.52e-80	0.997414	0.822	0.471	5.43e-76	Mac-1	NINL
LOC119046511	2.82e-80	1.58341	0.529	0.167	6.08e-76	Mac-1	LOC119046511	adhesion G protein-coupled receptor E2-like
KIF13A	4.09e-80	1.09275	0.769	0.412	8.81e-76	Mac-1	KIF13A
TMEM268	7.37e-80	1.28186	0.657	0.287	1.59e-75	Mac-1	TMEM268
MTG1	1.1e-79	2.26328	0.43	0.099	2.38e-75	Mac-1	MTG1
LOC119041954	5.41e-78	1.17596	0.667	0.306	1.17e-73	Mac-1	LOC119041954	nuclear body protein SP140-like protein
MX1	6e-78	1.77206	0.608	0.259	1.29e-73	Mac-1	MX1
FER	1.97e-77	0.865728	0.806	0.45	4.26e-73	Mac-1	FER
OSBPL11	7.1e-77	1.15495	0.754	0.419	1.53e-72	Mac-1	OSBPL11
PTGS1	1.16e-76	1.86267	0.437	0.103	2.5e-72	Mac-1	PTGS1
SIGLEC11	1.42e-76	4.86877	0.284	0.01	3.07e-72	Mac-1	SIGLEC11
ARHGAP20	4.54e-76	2.09386	0.47	0.141	9.78e-72	Mac-1	ARHGAP20
SLC27A6	1.14e-75	1.46954	0.528	0.183	2.46e-71	Mac-1	SLC27A6
HIP1	4.45e-75	0.896435	0.853	0.54	9.6e-71	Mac-1	HIP1
NAAA	5.17e-75	1.36302	0.575	0.216	1.11e-70	Mac-1	NAAA
DMD	8.3e-75	1.72624	0.494	0.157	1.79e-70	Mac-1	DMD
PDE4D	4.01e-74	0.718669	0.855	0.542	8.66e-70	Mac-1	PDE4D
TOMM34	8.95e-74	1.47407	0.605	0.264	1.93e-69	Mac-1	TOMM34
RNLS	1.91e-72	1.75505	0.475	0.156	4.11e-68	Mac-1	RNLS
NRIP1	4.82e-72	1.32589	0.693	0.354	1.04e-67	Mac-1	NRIP1
WDFY2	6.34e-72	0.796308	0.876	0.567	1.37e-67	Mac-1	WDFY2
HEBP1	8.93e-72	2.7032	0.348	0.056	1.93e-67	Mac-1	HEBP1
TNS3	1.03e-71	1.0845	0.662	0.293	2.21e-67	Mac-1	TNS3
LRP1	1.75e-71	0.839421	0.798	0.44	3.76e-67	Mac-1	LRP1
DSE	2.13e-71	0.855614	0.727	0.349	4.6e-67	Mac-1	DSE
ARHGAP6	8.43e-71	0.683946	0.747	0.389	1.82e-66	Mac-1	ARHGAP6
DSCAM	2.9e-70	2.80311	0.314	0.036	6.25e-66	Mac-1	DSCAM
LOC119055626	3.64e-70	1.34007	0.605	0.259	7.86e-66	Mac-1	LOC119055626	tripartite motif-containing protein 5-like
P4HA1	7.74e-70	1.33505	0.743	0.45	1.67e-65	Mac-1	P4HA1
SNX30	1.5e-69	1.0631	0.726	0.382	3.25e-65	Mac-1	SNX30
PTPRJ	5.96e-69	0.590525	0.934	0.66	1.29e-64	Mac-1	PTPRJ
PXDC1	7.02e-69	1.6334	0.501	0.175	1.51e-64	Mac-1	PXDC1
LARGE1	1.04e-68	1.21675	0.559	0.207	2.24e-64	Mac-1	LARGE1
APOE	1.37e-68	1.1433	0.793	0.538	2.95e-64	Mac-1	APOE
PCED1B	4.09e-68	1.31817	0.572	0.241	8.82e-64	Mac-1	PCED1B
PPEF2	5.35e-68	1.78188	0.426	0.113	1.15e-63	Mac-1	PPEF2
CLCN5	7.78e-68	0.988228	0.806	0.505	1.68e-63	Mac-1	CLCN5
LOC119065295	1.22e-67	3.01078	0.348	0.069	2.62e-63	Mac-1	LOC119065295	C-C motif chemokine 8-like
PRKAR2B	1.36e-67	1.03258	0.649	0.295	2.93e-63	Mac-1	PRKAR2B
WSB1	3.66e-67	0.914572	0.843	0.596	7.9e-63	Mac-1	WSB1
MGLL	5.27e-67	0.966396	0.643	0.29	1.14e-62	Mac-1	MGLL
QSER1	5.57e-67	1.1683	0.614	0.273	1.2e-62	Mac-1	QSER1
RBM47	6e-67	1.10671	0.699	0.361	1.29e-62	Mac-1	RBM47
NAIP	1.98e-66	1.02124	0.702	0.352	4.27e-62	Mac-1	NAIP
IFI44L	2.56e-66	1.33227	0.621	0.3	5.52e-62	Mac-1	IFI44L
HNMT	5.48e-66	1.1715	0.613	0.27	1.18e-61	Mac-1	HNMT
USP6NL	5.85e-66	0.920575	0.777	0.458	1.26e-61	Mac-1	USP6NL
GAB2	8.63e-66	0.688365	0.959	0.767	1.86e-61	Mac-1	GAB2
GAB3	2.04e-65	1.17591	0.666	0.342	4.4e-61	Mac-1	GAB3
LGALS3BP	9.19e-65	1.47797	0.488	0.168	1.98e-60	Mac-1	LGALS3BP
CLTC	1.69e-64	0.840779	0.919	0.755	3.64e-60	Mac-1	CLTC
CPQ	2.22e-64	0.859254	0.73	0.399	4.78e-60	Mac-1	CPQ
FNBP1L	2.63e-64	1.31229	0.523	0.199	5.66e-60	Mac-1	FNBP1L
LOC119064851	2.99e-64	1.03828	0.617	0.27	6.44e-60	Mac-1	LOC119064851	uncharacterized LOC119064851	lncRNA
ISM1	1.03e-63	3.65381	0.281	0.031	2.23e-59	Mac-1	ISM1
PCCA	1.06e-63	0.738411	0.883	0.595	2.29e-59	Mac-1	PCCA
TGFBI	1.2e-63	1.07649	0.61	0.265	2.59e-59	Mac-1	TGFBI
RALGPS1	2.22e-63	1.10055	0.622	0.287	4.79e-59	Mac-1	RALGPS1
TPCN1	2.37e-63	1.85324	0.419	0.125	5.1e-59	Mac-1	TPCN1
FRS2	2.62e-62	0.938848	0.778	0.486	5.65e-58	Mac-1	FRS2
CEP170	1.53e-61	0.778886	0.897	0.69	3.3e-57	Mac-1	CEP170
LOC119052155	3.94e-61	2.96949	0.306	0.05	8.51e-57	Mac-1	LOC119052155	uncharacterized LOC119052155	lncRNA
SLC5A7	4.13e-61	3.71901	0.263	0.025	8.9e-57	Mac-1	SLC5A7
GAB1	4.35e-61	0.855183	0.661	0.321	9.39e-57	Mac-1	GAB1
SORBS3	5.54e-61	1.87836	0.374	0.093	1.2e-56	Mac-1	SORBS3
LOC128627972	6.36e-61	3.90973	0.257	0.022	1.37e-56	Mac-1	LOC128627972	uncharacterized LOC128627972	lncRNA
CTDSPL2	8.23e-61	0.803292	0.832	0.576	1.78e-56	Mac-1	CTDSPL2
BCAR3	1.65e-60	0.979433	0.556	0.229	3.57e-56	Mac-1	BCAR3
CMKLR1	2.05e-60	0.938566	0.674	0.343	4.42e-56	Mac-1	CMKLR1
RAB3IL1	3.08e-60	3.30081	0.262	0.025	6.64e-56	Mac-1	RAB3IL1
ITCH	9.52e-60	0.815196	0.887	0.707	2.05e-55	Mac-1	ITCH
EVI5	3.79e-59	0.793008	0.891	0.661	8.17e-55	Mac-1	EVI5
PECAM1	6.51e-58	1.02071	0.708	0.41	1.4e-53	Mac-1	PECAM1
LOC119056036	2.43e-57	0.329841	0.455	0.145	5.23e-53	Mac-1	LOC119056036	adhesion G protein-coupled receptor E2-like
RASSF4	2.78e-57	1.53823	0.462	0.172	5.99e-53	Mac-1	RASSF4
TTYH3	9.68e-57	1.63818	0.447	0.162	2.09e-52	Mac-1	TTYH3
FGD2	2.23e-56	1.00274	0.635	0.314	4.8e-52	Mac-1	FGD2
ABL2	7.12e-56	0.934655	0.684	0.372	1.54e-51	Mac-1	ABL2
RNF212B	1.79e-55	1.48303	0.443	0.156	3.85e-51	Mac-1	RNF212B
MARCHF8	2.15e-55	0.778219	0.821	0.555	4.64e-51	Mac-1	MARCHF8
CDC42BPA	2.77e-55	1.16319	0.499	0.2	5.98e-51	Mac-1	CDC42BPA
FGGY	3.42e-55	0.880795	0.736	0.431	7.37e-51	Mac-1	FGGY
TLR4	7.15e-55	1.49995	0.4	0.122	1.54e-50	Mac-1	TLR4
TMTC4	1.05e-54	1.82482	0.374	0.109	2.27e-50	Mac-1	TMTC4
PALD1	1.16e-54	3.05236	0.254	0.03	2.49e-50	Mac-1	PALD1
SLC7A8	3.01e-54	0.614757	0.647	0.321	6.49e-50	Mac-1	SLC7A8
ATRX	3.84e-54	0.747121	0.838	0.59	8.29e-50	Mac-1	ATRX
RBFOX2	9.78e-54	1.17525	0.506	0.206	2.11e-49	Mac-1	RBFOX2
AP1B1	1.49e-53	1.02948	0.627	0.324	3.22e-49	Mac-1	AP1B1
LOC119052817	1.5e-53	1.98591	0.264	0.037	3.24e-49	Mac-1	LOC119052817	platelet factor 4-like
KIAA2026	2.74e-53	0.662313	0.882	0.657	5.91e-49	Mac-1	KIAA2026
LOC119052079	4.94e-53	1.1368	0.594	0.303	1.07e-48	Mac-1	LOC119052079	general transcription factor IIH subunit 2
ARHGEF3	1.25e-52	0.736396	0.787	0.503	2.7e-48	Mac-1	ARHGEF3
MARCKS	1.35e-52	1.01761	0.591	0.285	2.91e-48	Mac-1	MARCKS
CDKL5	7.31e-52	0.975736	0.61	0.307	1.58e-47	Mac-1	CDKL5
COLGALT1	8.88e-52	2.01823	0.319	0.075	1.92e-47	Mac-1	COLGALT1
CALCRL	4.22e-51	0.374542	0.688	0.37	9.1e-47	Mac-1	CALCRL
LOC119062232	6.74e-51	1.1665	0.542	0.248	1.45e-46	Mac-1	LOC119062232	cytochrome P450 2U1
USP2	7.52e-51	1.49336	0.423	0.158	1.62e-46	Mac-1	USP2
KANK2	1.18e-50	1.48572	0.405	0.139	2.54e-46	Mac-1	KANK2
TESK2	1.72e-50	0.898288	0.617	0.311	3.7e-46	Mac-1	TESK2
CC2D2A	2.58e-50	2.38188	0.293	0.066	5.55e-46	Mac-1	CC2D2A
TMCC1	3.05e-50	0.628795	0.926	0.773	6.58e-46	Mac-1	TMCC1
PLA2G4A	3.61e-50	1.39032	0.368	0.112	7.77e-46	Mac-1	PLA2G4A
AMPD3	4.06e-50	1.04388	0.539	0.245	8.76e-46	Mac-1	AMPD3
VPS13C	4.38e-50	0.552049	0.947	0.795	9.45e-46	Mac-1	VPS13C
WSCD1	1.12e-49	2.40809	0.262	0.043	2.42e-45	Mac-1	WSCD1
CABLES1	1.17e-49	1.35723	0.409	0.145	2.52e-45	Mac-1	CABLES1
ASPH	2.12e-49	0.67999	0.625	0.316	4.58e-45	Mac-1	ASPH
SUGCT	2.89e-49	1.01182	0.609	0.322	6.23e-45	Mac-1	SUGCT
CEP112	6.47e-49	1.40803	0.434	0.171	1.4e-44	Mac-1	CEP112
PDCD4	1.66e-48	0.713021	0.704	0.404	3.58e-44	Mac-1	PDCD4
AKAP6	2.66e-48	2.18427	0.346	0.113	5.73e-44	Mac-1	AKAP6
LOC119040711	3.17e-48	1.91006	0.325	0.092	6.84e-44	Mac-1	LOC119040711	translation initiation factor IF-2-like
RREB1	5.47e-48	0.607551	0.944	0.828	1.18e-43	Mac-1	RREB1
HS6ST2	6.08e-48	1.36701	0.489	0.229	1.31e-43	Mac-1	HS6ST2
RASGEF1B	6.42e-48	0.776915	0.721	0.432	1.38e-43	Mac-1	RASGEF1B
LUZP1	6.9e-48	1.21141	0.477	0.206	1.49e-43	Mac-1	LUZP1
MPP1	9.83e-48	0.973953	0.634	0.352	2.12e-43	Mac-1	MPP1
MAML2	1.35e-47	0.616847	0.931	0.722	2.91e-43	Mac-1	MAML2
ANKFY1	2.06e-47	0.646717	0.874	0.676	4.45e-43	Mac-1	ANKFY1
PARVA	2.29e-47	1.33933	0.424	0.167	4.94e-43	Mac-1	PARVA
TIGD2	2.85e-47	1.58323	0.403	0.154	6.15e-43	Mac-1	TIGD2
IFI44	3.24e-47	1.54581	0.361	0.111	6.98e-43	Mac-1	IFI44
ATP6V0A1	3.53e-47	0.81476	0.714	0.434	7.61e-43	Mac-1	ATP6V0A1
MAGI3	4.06e-47	1.63409	0.392	0.143	8.76e-43	Mac-1	MAGI3
RNF135	4.75e-47	1.65894	0.348	0.107	1.02e-42	Mac-1	RNF135
ANKH	5.95e-47	0.714089	0.7	0.402	1.28e-42	Mac-1	ANKH
NTAN1	7.56e-47	1.1529	0.511	0.238	1.63e-42	Mac-1	NTAN1
LOC119040117	9.19e-47	0.856709	0.522	0.235	1.98e-42	Mac-1	LOC119040117	broad substrate specificity ATP-binding cassette transporter ABCG2
CTTNBP2NL	1.36e-46	0.843758	0.571	0.277	2.92e-42	Mac-1	CTTNBP2NL
DCUN1D4	2.01e-46	0.942743	0.56	0.272	4.33e-42	Mac-1	DCUN1D4
CTNND1	2.43e-46	0.725765	0.777	0.491	5.25e-42	Mac-1	CTNND1
RAB39A	2.72e-46	1.26616	0.387	0.134	5.88e-42	Mac-1	RAB39A
PARP14	4.06e-46	1.00334	0.72	0.469	8.75e-42	Mac-1	PARP14
BMT2	5.11e-46	0.627271	0.855	0.612	1.1e-41	Mac-1	BMT2
TRIM44	6.49e-46	1.04929	0.55	0.281	1.4e-41	Mac-1	TRIM44
DENND5A	1.04e-45	0.675888	0.809	0.537	2.25e-41	Mac-1	DENND5A
ABL1	1.12e-45	0.948254	0.593	0.311	2.42e-41	Mac-1	ABL1
ADRB2	1.65e-45	1.63424	0.339	0.102	3.56e-41	Mac-1	ADRB2
NRP2	1.72e-45	0.561303	0.742	0.414	3.72e-41	Mac-1	NRP2
TXNRD3	2.49e-45	0.831256	0.583	0.293	5.36e-41	Mac-1	TXNRD3
CAB39L	3.85e-45	0.792181	0.747	0.485	8.31e-41	Mac-1	CAB39L
CTSA	4.64e-45	1.01206	0.57	0.292	1e-40	Mac-1	CTSA
ARHGAP10	4.86e-45	0.450014	0.83	0.53	1.05e-40	Mac-1	ARHGAP10
GRAP	5.92e-45	1.22412	0.363	0.114	1.28e-40	Mac-1	GRAP
STAT2	6.67e-45	1.03664	0.61	0.348	1.44e-40	Mac-1	STAT2
CAMK1	1.06e-44	1.55455	0.35	0.111	2.28e-40	Mac-1	CAMK1
NCOA7	1.11e-44	0.805397	0.77	0.524	2.4e-40	Mac-1	NCOA7
SLC25A13	1.54e-44	0.916013	0.611	0.334	3.31e-40	Mac-1	SLC25A13
ARHGEF10	1.93e-44	2.15785	0.287	0.074	4.16e-40	Mac-1	ARHGEF10
NMRK1	2.92e-44	1.24414	0.447	0.192	6.31e-40	Mac-1	NMRK1
CD84	3.82e-44	0.480762	0.937	0.705	8.23e-40	Mac-1	CD84
PTPN4	3.96e-44	0.499969	0.89	0.659	8.54e-40	Mac-1	PTPN4
SRGAP2	4.69e-44	0.354792	0.981	0.886	1.01e-39	Mac-1	SRGAP2
CPNE8	5.14e-44	0.887926	0.589	0.308	1.11e-39	Mac-1	CPNE8
NCKAP5	5.79e-44	1.17284	0.448	0.203	1.25e-39	Mac-1	NCKAP5
CTTNBP2	5.87e-44	2.58536	0.264	0.06	1.27e-39	Mac-1	CTTNBP2
PALLD	1.05e-43	2.29657	0.26	0.057	2.26e-39	Mac-1	PALLD
GATB	1.07e-43	1.13982	0.485	0.222	2.31e-39	Mac-1	GATB
RAPH1	1.39e-43	0.776673	0.634	0.343	2.99e-39	Mac-1	RAPH1
TMCO3	3.66e-43	1.10284	0.427	0.168	7.9e-39	Mac-1	TMCO3
GCNT1	4.04e-43	1.30885	0.504	0.261	8.71e-39	Mac-1	GCNT1
IL18	6.06e-43	1.43256	0.406	0.165	1.31e-38	Mac-1	IL18
LOC119044690	6.09e-43	0.813091	0.756	0.506	1.31e-38	Mac-1	LOC119044690	NADPH--cytochrome P450 reductase
MICU1	7.26e-43	0.590493	0.91	0.747	1.57e-38	Mac-1	MICU1
CELF2	8.22e-43	0.515759	0.975	0.959	1.77e-38	Mac-1	CELF2
MVB12B	8.27e-43	0.801762	0.592	0.32	1.78e-38	Mac-1	MVB12B
SLC46A1	8.83e-43	1.32614	0.394	0.146	1.9e-38	Mac-1	SLC46A1
DENND11	9.22e-43	1.56548	0.334	0.107	1.99e-38	Mac-1	DENND11
RNF213	9.29e-43	0.987478	0.773	0.56	2e-38	Mac-1	RNF213
ELMO1	2.88e-42	0.490477	0.967	0.922	6.21e-38	Mac-1	ELMO1
CPED1	3.15e-42	1.15447	0.447	0.2	6.79e-38	Mac-1	CPED1
PARP12	7.99e-42	1.50864	0.379	0.144	1.72e-37	Mac-1	PARP12
MGAT5	9.46e-42	0.576319	0.918	0.781	2.04e-37	Mac-1	MGAT5
TMEM106A	1.34e-41	1.60261	0.329	0.106	2.89e-37	Mac-1	TMEM106A
FCGR1A	3.12e-41	1.87181	0.283	0.077	6.72e-37	Mac-1	FCGR1A
VCAM1	4.35e-41	1.46164	0.314	0.096	9.39e-37	Mac-1	VCAM1
NOC3L	4.38e-41	0.989464	0.515	0.254	9.46e-37	Mac-1	NOC3L
DNMT3A	5.92e-41	0.779212	0.614	0.338	1.28e-36	Mac-1	DNMT3A
AGAP1	8.42e-41	0.705866	0.723	0.448	1.82e-36	Mac-1	AGAP1
LITAF	1.4e-40	0.676672	0.76	0.511	3.01e-36	Mac-1	LITAF
SERPINB10	1.99e-40	1.3688	0.302	0.09	4.3e-36	Mac-1	SERPINB10
RNASE4	2.97e-40	1.03885	0.525	0.271	6.4e-36	Mac-1	RNASE4
DNAAF9	4.98e-40	0.912819	0.472	0.206	1.07e-35	Mac-1	DNAAF9
NINJ1	5.75e-40	1.62793	0.307	0.095	1.24e-35	Mac-1	NINJ1
DISC1	5.87e-40	0.546643	0.862	0.631	1.27e-35	Mac-1	DISC1
FKBP15	6.15e-40	0.712137	0.75	0.527	1.33e-35	Mac-1	FKBP15
RBMS1	7.87e-40	0.4363	0.978	0.949	1.7e-35	Mac-1	RBMS1
CRIM1	8.75e-40	0.603486	0.753	0.473	1.89e-35	Mac-1	CRIM1
YPEL5	9.66e-40	1.28689	0.416	0.181	2.08e-35	Mac-1	YPEL5
SYDE2	1.15e-39	1.62454	0.31	0.098	2.47e-35	Mac-1	SYDE2
CSF1R	1.32e-39	0.467706	0.851	0.547	2.86e-35	Mac-1	CSF1R
TSPAN3	1.74e-39	1.69547	0.282	0.077	3.75e-35	Mac-1	TSPAN3
PPP1R21	2.12e-39	0.787729	0.714	0.462	4.57e-35	Mac-1	PPP1R21
CTSB	2.37e-39	0.484606	0.869	0.616	5.1e-35	Mac-1	CTSB
TNS1	4.67e-39	0.631547	0.639	0.354	1.01e-34	Mac-1	TNS1
DERA	7e-39	0.692045	0.836	0.655	1.51e-34	Mac-1	DERA
MTR	9.12e-39	1.36362	0.383	0.156	1.97e-34	Mac-1	MTR
SYNJ1	9.45e-39	0.686662	0.769	0.546	2.04e-34	Mac-1	SYNJ1
FAM91A1	2.48e-38	0.821057	0.649	0.393	5.34e-34	Mac-1	FAM91A1
CNNM2	2.97e-38	1.58992	0.314	0.107	6.42e-34	Mac-1	CNNM2
IFT81	4.29e-38	0.632809	0.742	0.488	9.26e-34	Mac-1	IFT81
PKP4	6.46e-38	1.31078	0.421	0.194	1.39e-33	Mac-1	PKP4
CDIN1	1e-37	0.693065	0.659	0.398	2.16e-33	Mac-1	CDIN1
CTNS	2.37e-37	1.3237	0.389	0.168	5.12e-33	Mac-1	CTNS
MTA3	2.43e-37	0.986672	0.459	0.216	5.24e-33	Mac-1	MTA3
MID1	2.53e-37	1.60629	0.295	0.096	5.46e-33	Mac-1	MID1
SESN1	3.16e-37	0.613248	0.848	0.648	6.81e-33	Mac-1	SESN1
SOGA1	3.93e-37	1.79761	0.278	0.082	8.48e-33	Mac-1	SOGA1
SASH1	4.45e-37	0.882278	0.583	0.335	9.59e-33	Mac-1	SASH1
MED12L	4.66e-37	0.863259	0.502	0.249	1.01e-32	Mac-1	MED12L
TEX2	4.66e-37	0.927091	0.574	0.33	1.01e-32	Mac-1	TEX2
PFKFB2	5.31e-37	0.808771	0.578	0.32	1.14e-32	Mac-1	PFKFB2
BMPR1B	5.8e-37	0.467126	0.43	0.187	1.25e-32	Mac-1	BMPR1B
TMEM117	6.69e-37	1.01272	0.698	0.473	1.44e-32	Mac-1	TMEM117
SNURF	6.91e-37	0.662129	0.748	0.489	1.49e-32	Mac-1	SNURF
LOC119039533	7.62e-37	1.52401	0.3	0.096	1.64e-32	Mac-1	LOC119039533	probable hydrolase PNKD
MYO1E	1.12e-36	0.181435	0.755	0.446	2.42e-32	Mac-1	MYO1E
GLUL	1.25e-36	0.84969	0.61	0.355	2.71e-32	Mac-1	GLUL
RASSF2	1.46e-36	0.829484	0.549	0.296	3.15e-32	Mac-1	RASSF2
DOCK7	1.52e-36	0.451177	0.914	0.7	3.28e-32	Mac-1	DOCK7
CACNA1A	1.88e-36	1.19736	0.319	0.107	4.06e-32	Mac-1	CACNA1A
DAPK1	2.1e-36	0.150333	0.831	0.518	4.52e-32	Mac-1	DAPK1
PDE7A	2.13e-36	0.194756	0.741	0.458	4.59e-32	Mac-1	PDE7A
ADAMTS12	2.92e-36	1.63983	0.293	0.095	6.31e-32	Mac-1	ADAMTS12
ZFYVE26	3.1e-36	0.791049	0.568	0.304	6.68e-32	Mac-1	ZFYVE26
CRYM	3.45e-36	1.807	0.276	0.086	7.43e-32	Mac-1	CRYM
FYB1	3.71e-36	0.356906	0.922	0.731	8e-32	Mac-1	FYB1
TGFBRAP1	4.36e-36	1.0104	0.52	0.282	9.41e-32	Mac-1	TGFBRAP1
RERE	5.97e-36	0.417695	0.935	0.8	1.29e-31	Mac-1	RERE
E2F3	7.61e-36	0.718999	0.552	0.289	1.64e-31	Mac-1	E2F3
SH3GL1	7.74e-36	0.954322	0.47	0.231	1.67e-31	Mac-1	SH3GL1
VPS35L	1.19e-35	0.48579	0.928	0.839	2.57e-31	Mac-1	VPS35L
MITD1	1.38e-35	0.814315	0.652	0.413	2.98e-31	Mac-1	MITD1
SLC45A3	1.49e-35	1.53262	0.312	0.11	3.2e-31	Mac-1	SLC45A3
PAQR8	2.47e-35	0.963229	0.438	0.206	5.33e-31	Mac-1	PAQR8
MBNL2	5.29e-35	0.584698	0.683	0.423	1.14e-30	Mac-1	MBNL2
PTDSS1	6.53e-35	1.16808	0.433	0.206	1.41e-30	Mac-1	PTDSS1
ARHGEF17	1.12e-34	1.6646	0.287	0.097	2.41e-30	Mac-1	ARHGEF17
SWAP70	2.1e-34	0.4187	0.756	0.485	4.52e-30	Mac-1	SWAP70
CLCC1	5.17e-34	0.623396	0.739	0.503	1.11e-29	Mac-1	CLCC1
RAB43	5.53e-34	0.834589	0.555	0.316	1.19e-29	Mac-1	RAB43
MAGI1	5.62e-34	1.0233	0.485	0.254	1.21e-29	Mac-1	MAGI1
CCDC73	7.61e-34	0.808481	0.481	0.252	1.64e-29	Mac-1	CCDC73
NRP1	8.69e-34	0.405603	0.909	0.681	1.87e-29	Mac-1	NRP1
RACGAP1	1.15e-33	1.20057	0.329	0.123	2.48e-29	Mac-1	RACGAP1
SNX29	1.5e-33	0.394006	0.884	0.704	3.22e-29	Mac-1	SNX29
RASA1	1.6e-33	0.573135	0.875	0.71	3.45e-29	Mac-1	RASA1
ZFYVE16	1.91e-33	0.749811	0.593	0.353	4.12e-29	Mac-1	ZFYVE16
EXT2	1.97e-33	0.850124	0.555	0.323	4.24e-29	Mac-1	EXT2
MORC4	3.25e-33	1.26948	0.331	0.131	7e-29	Mac-1	MORC4
PIP5K1C	3.92e-33	0.91359	0.47	0.237	8.46e-29	Mac-1	PIP5K1C
IQSEC2	4.24e-33	1.2323	0.329	0.129	9.14e-29	Mac-1	IQSEC2
CDON	4.34e-33	0.522136	0.759	0.473	9.35e-29	Mac-1	CDON
CLASP2	4.7e-33	0.578316	0.79	0.561	1.01e-28	Mac-1	CLASP2
AFMID	5.44e-33	1.16161	0.355	0.15	1.17e-28	Mac-1	AFMID
TNFSF18	7.25e-33	1.62231	0.252	0.074	1.56e-28	Mac-1	TNFSF18
CASK	7.5e-33	0.494279	0.905	0.744	1.62e-28	Mac-1	CASK
NREP	7.93e-33	1.40807	0.325	0.128	1.71e-28	Mac-1	NREP
GDPD1	8.37e-33	1.07092	0.336	0.134	1.81e-28	Mac-1	GDPD1
ATRN	8.8e-33	0.606625	0.795	0.58	1.9e-28	Mac-1	ATRN
TSPAN9	1.31e-32	1.76245	0.256	0.08	2.81e-28	Mac-1	TSPAN9
ZC3H12C	1.57e-32	0.709935	0.617	0.365	3.38e-28	Mac-1	ZC3H12C
KIZ	1.68e-32	0.797043	0.425	0.2	3.62e-28	Mac-1	KIZ
APAF1	2.29e-32	0.761874	0.751	0.549	4.93e-28	Mac-1	APAF1
FOXP1	2.31e-32	0.362445	0.972	0.881	4.98e-28	Mac-1	FOXP1
TET3	2.96e-32	0.592893	0.713	0.471	6.38e-28	Mac-1	TET3
MYO6	4.97e-32	0.745964	0.582	0.344	1.07e-27	Mac-1	MYO6
LRRC8B	5.26e-32	0.84552	0.456	0.231	1.13e-27	Mac-1	LRRC8B
TPM1	5.74e-32	0.753577	0.522	0.28	1.24e-27	Mac-1	TPM1
ZCWPW2	6.26e-32	1.03962	0.386	0.173	1.35e-27	Mac-1	ZCWPW2
GARRE1	6.54e-32	0.657476	0.623	0.373	1.41e-27	Mac-1	GARRE1
CD59	8.87e-32	0.903294	0.455	0.224	1.91e-27	Mac-1	CD59
ELL	9.7e-32	0.807494	0.539	0.306	2.09e-27	Mac-1	ELL
ZBTB7C	9.74e-32	1.07084	0.356	0.154	2.1e-27	Mac-1	ZBTB7C
SECISBP2L	1.14e-31	0.664915	0.614	0.367	2.45e-27	Mac-1	SECISBP2L
MLKL	2.85e-31	1.08077	0.386	0.177	6.15e-27	Mac-1	MLKL
PCLO	3.2e-31	1.35824	0.287	0.106	6.89e-27	Mac-1	PCLO
ARHGAP5	3.32e-31	0.775754	0.546	0.32	7.16e-27	Mac-1	ARHGAP5
MAN1C1	3.48e-31	0.554344	0.629	0.377	7.5e-27	Mac-1	MAN1C1
CHD1L	3.68e-31	0.55447	0.894	0.745	7.93e-27	Mac-1	CHD1L
NPC2	3.78e-31	0.684943	0.548	0.311	8.15e-27	Mac-1	NPC2
PDE7B	4.4e-31	0.489617	0.604	0.368	9.48e-27	Mac-1	PDE7B
LOC128627442	5.22e-31	1.56315	0.266	0.088	1.13e-26	Mac-1	LOC128627442	uncharacterized LOC128627442	lncRNA
YES1	6.33e-31	1.36903	0.294	0.11	1.37e-26	Mac-1	YES1
MAST2	9.57e-31	0.718225	0.508	0.279	2.06e-26	Mac-1	MAST2
RND3	9.87e-31	1.86332	0.265	0.093	2.13e-26	Mac-1	RND3
LAMC1	1.02e-30	0.843842	0.55	0.329	2.2e-26	Mac-1	LAMC1
MAP3K20	1.42e-30	0.773101	0.492	0.263	3.05e-26	Mac-1	MAP3K20
SEMA6A	1.62e-30	0.912486	0.394	0.183	3.5e-26	Mac-1	SEMA6A
CUNH11orf52	1.77e-30	1.37622	0.297	0.113	3.81e-26	Mac-1	CUNH11orf52
TRIP10	2.21e-30	1.43686	0.277	0.099	4.76e-26	Mac-1	TRIP10
MAPRE2	2.78e-30	0.541488	0.648	0.398	5.99e-26	Mac-1	MAPRE2
UBE2E2	3.31e-30	0.720629	0.516	0.292	7.14e-26	Mac-1	UBE2E2
ITGB5	3.84e-30	0.394604	0.808	0.549	8.28e-26	Mac-1	ITGB5
MPZL1	4.84e-30	0.866756	0.445	0.224	1.04e-25	Mac-1	MPZL1
NR1D2	5.93e-30	0.672228	0.566	0.335	1.28e-25	Mac-1	NR1D2
LOC119065878	6.33e-30	1.34686	0.294	0.111	1.37e-25	Mac-1	LOC119065878	uncharacterized LOC119065878	lncRNA
APLF	9.12e-30	1.32085	0.261	0.089	1.97e-25	Mac-1	APLF
ORC3	1.26e-29	0.763845	0.552	0.332	2.72e-25	Mac-1	ORC3
NF1	1.49e-29	0.432958	0.912	0.747	3.22e-25	Mac-1	NF1
CUNH20orf96	1.55e-29	1.09175	0.357	0.161	3.33e-25	Mac-1	CUNH20orf96
ADCY9	2.15e-29	0.676158	0.505	0.277	4.64e-25	Mac-1	ADCY9
ERC1	2.25e-29	0.451219	0.87	0.65	4.85e-25	Mac-1	ERC1
TCF4	3.44e-29	0.13247	0.833	0.585	7.42e-25	Mac-1	TCF4
C3AR1	3.9e-29	1.13254	0.297	0.112	8.42e-25	Mac-1	C3AR1
CEP83	4.43e-29	0.555738	0.787	0.586	9.55e-25	Mac-1	CEP83
LOC119041959	6e-29	0.504513	0.805	0.587	1.29e-24	Mac-1	LOC119041959	nuclear body protein SP140-like protein
LOC119041977	6.28e-29	1.10936	0.341	0.153	1.36e-24	Mac-1	LOC119041977	uncharacterized LOC119041977	protein coding
PPP1R9A	6.81e-29	0.821379	0.48	0.272	1.47e-24	Mac-1	PPP1R9A
SENP7	6.95e-29	0.48169	0.833	0.64	1.5e-24	Mac-1	SENP7
NBN	7.53e-29	0.503358	0.799	0.582	1.62e-24	Mac-1	NBN
ANKRD10	8.47e-29	0.65696	0.656	0.425	1.83e-24	Mac-1	ANKRD10
HOOK1	8.75e-29	1.18781	0.316	0.132	1.89e-24	Mac-1	HOOK1
LOC119045082	1.29e-28	1.1791	0.352	0.162	2.79e-24	Mac-1	LOC119045082	MOB kinase activator 3C
SLC2A13	1.31e-28	0.553683	0.552	0.314	2.83e-24	Mac-1	SLC2A13
DNAJC13	1.68e-28	0.503646	0.819	0.628	3.62e-24	Mac-1	DNAJC13
ABCD4	1.82e-28	1.32344	0.255	0.087	3.93e-24	Mac-1	ABCD4
AKIRIN2	2.18e-28	0.779442	0.525	0.312	4.7e-24	Mac-1	AKIRIN2
PKD2	2.42e-28	1.40313	0.276	0.107	5.23e-24	Mac-1	PKD2
LOC119041955	3.18e-28	1.1174	0.28	0.105	6.86e-24	Mac-1	LOC119041955	nuclear body protein SP140-like protein
PPT1	4.22e-28	0.661181	0.484	0.257	9.11e-24	Mac-1	PPT1
ATP7A	4.98e-28	0.671417	0.522	0.302	1.07e-23	Mac-1	ATP7A
LOC128625756	5.49e-28	0.954335	0.366	0.169	1.18e-23	Mac-1	LOC128625756	centrosomal protein kizuna-like
CLTA	5.85e-28	0.63251	0.77	0.592	1.26e-23	Mac-1	CLTA
ELOVL6	6.97e-28	0.886083	0.377	0.183	1.5e-23	Mac-1	ELOVL6
LOC119042750	1.5e-27	1.29602	0.288	0.114	3.24e-23	Mac-1	LOC119042750	uncharacterized LOC119042750	lncRNA
CUNH5orf63	1.56e-27	1.07594	0.311	0.128	3.36e-23	Mac-1	CUNH5orf63
NDUFV2	1.61e-27	0.518347	0.774	0.57	3.48e-23	Mac-1	NDUFV2
LPCAT2	1.9e-27	0.463129	0.645	0.395	4.1e-23	Mac-1	LPCAT2
BMPR2	2.42e-27	0.535891	0.754	0.549	5.22e-23	Mac-1	BMPR2
CYTH4	2.44e-27	0.573465	0.631	0.4	5.26e-23	Mac-1	CYTH4
ABCC5	2.64e-27	0.7503	0.533	0.314	5.69e-23	Mac-1	ABCC5
DLC1	3.02e-27	0.726935	0.503	0.285	6.52e-23	Mac-1	DLC1
GPNMB	3.17e-27	0.412246	0.472	0.248	6.85e-23	Mac-1	GPNMB
BMP1	3.32e-27	1.36655	0.259	0.095	7.15e-23	Mac-1	BMP1
NALCN	3.47e-27	1.23625	0.277	0.109	7.47e-23	Mac-1	NALCN
DLG2	4.37e-27	1.42142	0.325	0.153	9.43e-23	Mac-1	DLG2
ARHGEF11	4.62e-27	0.431778	0.846	0.647	9.97e-23	Mac-1	ARHGEF11
PLEKHA2	5.15e-27	0.652332	0.536	0.32	1.11e-22	Mac-1	PLEKHA2
CDC42BPB	5.6e-27	0.646851	0.57	0.352	1.21e-22	Mac-1	CDC42BPB
LOC119034758	5.64e-27	0.494089	0.542	0.307	1.22e-22	Mac-1	LOC119034758	uncharacterized LOC119034758	lncRNA
HEXA	6.53e-27	0.601392	0.705	0.493	1.41e-22	Mac-1	HEXA
AP2M1	6.68e-27	0.857559	0.426	0.221	1.44e-22	Mac-1	AP2M1
SLC8A1	8.93e-27	0.28583	0.931	0.663	1.93e-22	Mac-1	SLC8A1
SYNDIG1	9.7e-27	1.09471	0.3	0.13	2.09e-22	Mac-1	SYNDIG1
PACC1	1.03e-26	1.14476	0.332	0.152	2.22e-22	Mac-1	PACC1
CTNNBL1	1.04e-26	0.608907	0.737	0.533	2.23e-22	Mac-1	CTNNBL1
RYK	1.07e-26	0.899076	0.34	0.155	2.31e-22	Mac-1	RYK
LOC128626239	1.35e-26	0.298268	0.837	0.601	2.91e-22	Mac-1	LOC128626239	uncharacterized LOC128626239	protein coding
CHD7	1.5e-26	0.358547	0.769	0.539	3.23e-22	Mac-1	CHD7
SPATA22	1.52e-26	1.80561	0.299	0.139	3.27e-22	Mac-1	SPATA22
CMSS1	1.85e-26	0.440855	0.643	0.411	3.99e-22	Mac-1	CMSS1
ARHGAP39	1.88e-26	1.00188	0.317	0.139	4.05e-22	Mac-1	ARHGAP39
PDXDC1	1.98e-26	0.590107	0.662	0.429	4.27e-22	Mac-1	PDXDC1
CD164	2e-26	0.570499	0.782	0.62	4.31e-22	Mac-1	CD164
CST3	2.06e-26	0.397797	0.919	0.78	4.43e-22	Mac-1	CST3
UBE2E3	6.51e-26	0.482116	0.743	0.524	1.4e-21	Mac-1	UBE2E3
USP40	9.12e-26	0.858819	0.443	0.246	1.97e-21	Mac-1	USP40
METTL15	9.57e-26	0.603456	0.562	0.348	2.06e-21	Mac-1	METTL15
SAMD9L	1.03e-25	0.99576	0.422	0.228	2.22e-21	Mac-1	SAMD9L
VWA3B	1.22e-25	0.851321	0.448	0.253	2.63e-21	Mac-1	VWA3B
ADGRG2	1.29e-25	1.19113	0.255	0.095	2.78e-21	Mac-1	ADGRG2
STOM	1.36e-25	1.09389	0.281	0.113	2.94e-21	Mac-1	STOM
PML	1.52e-25	0.766329	0.527	0.311	3.27e-21	Mac-1	PML
HYDIN	1.72e-25	1.00868	0.402	0.216	3.7e-21	Mac-1	HYDIN
SLC29A3	2.1e-25	0.802582	0.389	0.195	4.53e-21	Mac-1	SLC29A3
SOCS5	2.16e-25	1.02835	0.345	0.167	4.66e-21	Mac-1	SOCS5
KMT2A	2.24e-25	0.373726	0.899	0.739	4.84e-21	Mac-1	KMT2A
MILR1	2.68e-25	0.841657	0.391	0.198	5.77e-21	Mac-1	MILR1
RPS6KC1	3.21e-25	0.477883	0.756	0.549	6.93e-21	Mac-1	RPS6KC1
AFF1	3.54e-25	0.390534	0.921	0.808	7.64e-21	Mac-1	AFF1
RRAGB	5.3e-25	1.05399	0.373	0.192	1.14e-20	Mac-1	RRAGB
SLC36A1	7.49e-25	0.611767	0.478	0.263	1.62e-20	Mac-1	SLC36A1
PPP6R2	9.06e-25	0.495351	0.779	0.588	1.95e-20	Mac-1	PPP6R2
GNPDA1	9.19e-25	1.05598	0.297	0.126	1.98e-20	Mac-1	GNPDA1
ACAD9	9.39e-25	0.759006	0.423	0.223	2.03e-20	Mac-1	ACAD9
RIGI	9.53e-25	1.13023	0.304	0.135	2.06e-20	Mac-1	RIGI
LOC119037795	9.88e-25	0.832796	0.353	0.167	2.13e-20	Mac-1	LOC119037795	cytochrome P450 4B1-like
RARS2	1.01e-24	0.585532	0.621	0.416	2.18e-20	Mac-1	RARS2
CREB3L2	1.07e-24	0.488171	0.592	0.375	2.3e-20	Mac-1	CREB3L2
ANKRD12	1.37e-24	0.316933	0.962	0.909	2.96e-20	Mac-1	ANKRD12
LRRC8C	1.86e-24	0.375069	0.712	0.478	4.01e-20	Mac-1	LRRC8C
IL6ST	1.89e-24	1.03065	0.329	0.154	4.08e-20	Mac-1	IL6ST
ZRANB3	2.21e-24	0.529186	0.49	0.281	4.77e-20	Mac-1	ZRANB3
LOC119044649	2.26e-24	0.661325	0.512	0.299	4.87e-20	Mac-1	LOC119044649	E3 ubiquitin-protein ligase TRIM22-like
SLC31A1	2.34e-24	0.663338	0.514	0.304	5.05e-20	Mac-1	SLC31A1
LOC119054330	2.6e-24	0.739132	0.436	0.239	5.6e-20	Mac-1	LOC119054330	nuclear body protein SP140-like protein
HACD4	3.49e-24	0.694847	0.428	0.233	7.54e-20	Mac-1	HACD4
SYTL4	4.22e-24	0.836165	0.346	0.168	9.09e-20	Mac-1	SYTL4
CCND1	5.46e-24	1.20835	0.264	0.109	1.18e-19	Mac-1	CCND1
EIF2AK2	6.36e-24	0.535076	0.669	0.469	1.37e-19	Mac-1	EIF2AK2
VAV1	6.54e-24	0.508579	0.636	0.418	1.41e-19	Mac-1	VAV1
TBCK	7.35e-24	0.574626	0.568	0.365	1.59e-19	Mac-1	TBCK
SLC9A6	1.06e-23	0.667944	0.422	0.227	2.29e-19	Mac-1	SLC9A6
GNS	1.37e-23	0.530382	0.728	0.529	2.96e-19	Mac-1	GNS
MKLN1	1.47e-23	0.389574	0.932	0.849	3.16e-19	Mac-1	MKLN1
CASP7	1.63e-23	0.787056	0.352	0.172	3.52e-19	Mac-1	CASP7
TRANK1	2.05e-23	0.840191	0.436	0.25	4.42e-19	Mac-1	TRANK1
CRYBG3	2.14e-23	0.458311	0.646	0.423	4.61e-19	Mac-1	CRYBG3
GPHN	2.23e-23	0.596418	0.537	0.336	4.8e-19	Mac-1	GPHN
CTSZ	2.65e-23	0.478672	0.726	0.514	5.71e-19	Mac-1	CTSZ
PYGL	3.74e-23	0.462375	0.757	0.57	8.07e-19	Mac-1	PYGL
ARPIN	4.09e-23	0.944254	0.297	0.131	8.83e-19	Mac-1	ARPIN
TPP1	4.34e-23	0.644527	0.419	0.221	9.36e-19	Mac-1	TPP1
ZNF395	5.4e-23	0.900456	0.329	0.159	1.16e-18	Mac-1	ZNF395
RNF216	5.97e-23	0.393175	0.868	0.726	1.29e-18	Mac-1	RNF216
TPST1	8.55e-23	0.120269	0.33	0.156	1.84e-18	Mac-1	TPST1
RAD51B	9.92e-23	0.34347	0.842	0.627	2.14e-18	Mac-1	RAD51B
MCOLN1	1.05e-22	0.979226	0.305	0.14	2.27e-18	Mac-1	MCOLN1
ATP2B1	1.23e-22	0.265956	0.98	0.915	2.66e-18	Mac-1	ATP2B1
WDR11	1.4e-22	0.785894	0.433	0.246	3.03e-18	Mac-1	WDR11
FGFR1	1.66e-22	0.98091	0.289	0.129	3.57e-18	Mac-1	FGFR1
HGSNAT	1.74e-22	0.574695	0.573	0.37	3.76e-18	Mac-1	HGSNAT
MAP4K3	1.93e-22	0.414757	0.716	0.502	4.17e-18	Mac-1	MAP4K3
GOLM2	1.97e-22	0.491322	0.825	0.666	4.26e-18	Mac-1	GOLM2
LOC119060949	2.04e-22	0.800229	0.418	0.236	4.41e-18	Mac-1	LOC119060949	histone-lysine N-methyltransferase PRDM9-like
ATG7	2.07e-22	0.42838	0.866	0.711	4.47e-18	Mac-1	ATG7
LOC119065752	2.15e-22	0.811973	0.575	0.398	4.64e-18	Mac-1	LOC119065752	alpha-2-macroglobulin-like
ST7L	2.16e-22	0.962256	0.357	0.186	4.66e-18	Mac-1	ST7L
EPS15	2.47e-22	0.506904	0.882	0.76	5.33e-18	Mac-1	EPS15
PIK3C2A	2.53e-22	0.476812	0.749	0.548	5.45e-18	Mac-1	PIK3C2A
GTF2A2	2.56e-22	0.842322	0.383	0.21	5.53e-18	Mac-1	GTF2A2
FAM135A	2.65e-22	0.496191	0.469	0.269	5.71e-18	Mac-1	FAM135A
UBAC2	2.83e-22	0.246749	0.786	0.599	6.1e-18	Mac-1	UBAC2
LIMA1	3.81e-22	0.815717	0.374	0.197	8.21e-18	Mac-1	LIMA1
EPS15L1	3.87e-22	0.48281	0.714	0.51	8.34e-18	Mac-1	EPS15L1
TBK1	3.92e-22	0.44315	0.816	0.648	8.45e-18	Mac-1	TBK1
CCDC191	4.21e-22	1.05977	0.269	0.118	9.09e-18	Mac-1	CCDC191
SLC25A51	4.29e-22	0.611479	0.5	0.301	9.24e-18	Mac-1	SLC25A51
RIMOC1	4.51e-22	0.92045	0.355	0.186	9.72e-18	Mac-1	RIMOC1
LOC119036530	5.34e-22	0.613626	0.497	0.298	1.15e-17	Mac-1	LOC119036530	acylphosphatase-1
LY75	5.37e-22	0.577328	0.694	0.519	1.16e-17	Mac-1	LY75
GRB10	5.62e-22	0.627875	0.46	0.267	1.21e-17	Mac-1	GRB10
IFIH1	6.25e-22	1.04149	0.392	0.219	1.35e-17	Mac-1	IFIH1
KCNQ1	6.38e-22	0.488614	0.634	0.419	1.38e-17	Mac-1	KCNQ1
LOC119047664	8.21e-22	0.442102	0.789	0.61	1.77e-17	Mac-1	LOC119047664	WASH complex subunit 2A
ZMYND11	9.72e-22	0.33806	0.894	0.731	2.1e-17	Mac-1	ZMYND11
FAM199X	9.91e-22	0.975458	0.284	0.126	2.14e-17	Mac-1	FAM199X
SNX3	1.02e-21	0.520087	0.65	0.446	2.19e-17	Mac-1	SNX3
DPY19L4	1.04e-21	0.592522	0.512	0.316	2.23e-17	Mac-1	DPY19L4
SCARB2	1.06e-21	0.411871	0.702	0.485	2.29e-17	Mac-1	SCARB2
RAB31	1.27e-21	0.257154	0.933	0.742	2.73e-17	Mac-1	RAB31
COL4A5	1.31e-21	0.448002	0.458	0.259	2.83e-17	Mac-1	COL4A5
GUSB	1.48e-21	0.97977	0.31	0.151	3.2e-17	Mac-1	GUSB
LOC119047041	1.64e-21	0.509003	0.586	0.376	3.53e-17	Mac-1	LOC119047041	cytochrome b-245 light chain
DNAJC1	1.8e-21	0.332916	0.927	0.802	3.89e-17	Mac-1	DNAJC1
KIF13B	2.08e-21	0.348794	0.828	0.62	4.48e-17	Mac-1	KIF13B
CDC42SE2	2.09e-21	0.349019	0.817	0.643	4.52e-17	Mac-1	CDC42SE2
C2CD5	2.21e-21	0.5398	0.578	0.375	4.77e-17	Mac-1	C2CD5
CLEC1A	2.96e-21	0.359607	0.446	0.252	6.37e-17	Mac-1	CLEC1A
RBMS2	3.25e-21	0.750905	0.397	0.221	7.02e-17	Mac-1	RBMS2
ORC2	3.37e-21	0.575612	0.485	0.285	7.27e-17	Mac-1	ORC2
ZBTB34	3.48e-21	0.825279	0.358	0.188	7.5e-17	Mac-1	ZBTB34
PTAFR	3.66e-21	0.464915	0.429	0.237	7.89e-17	Mac-1	PTAFR
DAAM1	3.8e-21	0.379974	0.496	0.298	8.19e-17	Mac-1	DAAM1
PPP2R3A	4.27e-21	0.800722	0.371	0.203	9.2e-17	Mac-1	PPP2R3A
GNG7	6.37e-21	0.639848	0.34	0.169	1.37e-16	Mac-1	GNG7
ZNF106	6.94e-21	0.458644	0.739	0.551	1.5e-16	Mac-1	ZNF106
FAM228B	9.26e-21	0.99281	0.28	0.13	2e-16	Mac-1	FAM228B
LOC119048042	9.69e-21	0.516719	0.571	0.38	2.09e-16	Mac-1	LOC119048042	plasminogen receptor (KT)
ARHGAP35	1.11e-20	0.466921	0.598	0.381	2.39e-16	Mac-1	ARHGAP35
STK39	1.2e-20	0.702309	0.522	0.33	2.59e-16	Mac-1	STK39
MAFB	1.22e-20	0.536533	0.431	0.239	2.63e-16	Mac-1	MAFB
LOC128627392	1.23e-20	1.0554	0.273	0.126	2.65e-16	Mac-1	LOC128627392	uncharacterized LOC128627392	lncRNA
DGKD	1.48e-20	0.45565	0.583	0.381	3.19e-16	Mac-1	DGKD
CUNH3orf70	1.71e-20	0.670833	0.409	0.232	3.69e-16	Mac-1	CUNH3orf70
LEKR1	1.88e-20	0.569291	0.404	0.227	4.05e-16	Mac-1	LEKR1
LNPK	2.4e-20	0.640972	0.443	0.268	5.17e-16	Mac-1	LNPK
VRK2	2.68e-20	0.416167	0.677	0.472	5.79e-16	Mac-1	VRK2
NCF1	2.77e-20	0.660393	0.486	0.301	5.97e-16	Mac-1	NCF1
LOC119037651	2.78e-20	0.906017	0.253	0.112	5.99e-16	Mac-1	LOC119037651	uncharacterized LOC119037651	lncRNA
FILIP1L	2.98e-20	0.603761	0.424	0.247	6.42e-16	Mac-1	FILIP1L
STRN	3.16e-20	0.484109	0.619	0.419	6.82e-16	Mac-1	STRN
CD81	3.3e-20	0.554727	0.529	0.33	7.11e-16	Mac-1	CD81
METTL21A	3.37e-20	0.698759	0.447	0.271	7.26e-16	Mac-1	METTL21A
AHCYL2	3.76e-20	0.57927	0.401	0.228	8.11e-16	Mac-1	AHCYL2
IRF8	4.03e-20	0.314285	0.545	0.341	8.69e-16	Mac-1	IRF8
NMI	4.19e-20	0.95253	0.273	0.127	9.04e-16	Mac-1	NMI
PACS2	4.54e-20	0.988573	0.29	0.142	9.8e-16	Mac-1	PACS2
SNX13	4.68e-20	0.404518	0.859	0.715	1.01e-15	Mac-1	SNX13
FZR1	5.6e-20	0.910712	0.257	0.114	1.21e-15	Mac-1	FZR1
GCFC2	6.24e-20	0.493084	0.684	0.497	1.35e-15	Mac-1	GCFC2
TRIM25	6.73e-20	0.792884	0.363	0.197	1.45e-15	Mac-1	TRIM25
PHF14	7.03e-20	0.449558	0.564	0.362	1.52e-15	Mac-1	PHF14
LGALS8	7.96e-20	0.651402	0.447	0.27	1.72e-15	Mac-1	LGALS8
HELZ	8.1e-20	0.34859	0.934	0.869	1.75e-15	Mac-1	HELZ
HSPA4L	8.42e-20	1.24801	0.347	0.203	1.82e-15	Mac-1	HSPA4L
MARCHF1	9.59e-20	0.223888	0.872	0.631	2.07e-15	Mac-1	MARCHF1
IL13RA1	1.35e-19	0.396076	0.532	0.326	2.92e-15	Mac-1	IL13RA1
LOC128625957	1.39e-19	0.726747	0.369	0.205	3e-15	Mac-1	LOC128625957	uncharacterized LOC128625957	lncRNA
TMEM176B	1.57e-19	0.585941	0.362	0.191	3.39e-15	Mac-1	TMEM176B
CEMIP2	1.74e-19	0.836007	0.568	0.39	3.76e-15	Mac-1	CEMIP2
CAT	1.86e-19	0.424861	0.633	0.419	4.02e-15	Mac-1	CAT
PRKAG2	2.16e-19	0.431257	0.703	0.5	4.65e-15	Mac-1	PRKAG2
TLR2	2.23e-19	0.442949	0.575	0.378	4.82e-15	Mac-1	TLR2
ACAD8	2.88e-19	0.776	0.295	0.147	6.2e-15	Mac-1	ACAD8
GAS7	3e-19	0.388236	0.499	0.31	6.46e-15	Mac-1	GAS7
HECTD2	3.25e-19	0.474547	0.328	0.169	7.01e-15	Mac-1	HECTD2
ACAT1	4.47e-19	0.561977	0.468	0.287	9.64e-15	Mac-1	ACAT1
DOCK1	4.48e-19	0.493062	0.494	0.303	9.67e-15	Mac-1	DOCK1
PGM3	4.89e-19	0.663305	0.386	0.217	1.05e-14	Mac-1	PGM3
FAM89A	5.22e-19	0.929083	0.284	0.139	1.13e-14	Mac-1	FAM89A
PTPN21	5.66e-19	0.772568	0.322	0.169	1.22e-14	Mac-1	PTPN21
GRN	5.7e-19	0.472823	0.667	0.464	1.23e-14	Mac-1	GRN
IQCK	6.65e-19	1.01044	0.261	0.123	1.43e-14	Mac-1	IQCK
LOC119064359	8.19e-19	0.682314	0.327	0.171	1.77e-14	Mac-1	LOC119064359	cytochrome P450 20A1
ADA2	1.27e-18	0.549066	0.529	0.338	2.74e-14	Mac-1	ADA2
LOC119055910	1.44e-18	0.612648	0.429	0.256	3.11e-14	Mac-1	LOC119055910	galectin-9-like
MEIS2	1.54e-18	0.99281	0.292	0.155	3.32e-14	Mac-1	MEIS2
SMARCAD1	1.84e-18	0.382536	0.635	0.434	3.97e-14	Mac-1	SMARCAD1
ZC3HAV1	1.97e-18	0.44011	0.77	0.604	4.26e-14	Mac-1	ZC3HAV1
RIC1	2.11e-18	0.335562	0.681	0.484	4.54e-14	Mac-1	RIC1
SPTSSA	2.18e-18	0.731138	0.389	0.229	4.7e-14	Mac-1	SPTSSA
TNRC18	2.38e-18	0.486103	0.514	0.325	5.14e-14	Mac-1	TNRC18
RNF144A	2.42e-18	0.518669	0.351	0.186	5.22e-14	Mac-1	RNF144A
AXL	2.49e-18	0.60105	0.361	0.198	5.36e-14	Mac-1	AXL
RDX	3.01e-18	0.461516	0.609	0.421	6.5e-14	Mac-1	RDX
SMS	3.27e-18	0.865378	0.31	0.164	7.05e-14	Mac-1	SMS
PON3	3.53e-18	0.908017	0.283	0.141	7.61e-14	Mac-1	PON3
ESD	3.85e-18	0.743468	0.352	0.193	8.31e-14	Mac-1	ESD
DCP1B	4.14e-18	0.565748	0.376	0.214	8.94e-14	Mac-1	DCP1B
TXNIP	5.08e-18	0.467073	0.719	0.537	1.1e-13	Mac-1	TXNIP
SCAMP2	5.72e-18	0.579539	0.447	0.276	1.23e-13	Mac-1	SCAMP2
DUSP22	5.74e-18	0.457083	0.521	0.333	1.24e-13	Mac-1	DUSP22
ABCA3	6.03e-18	0.643609	0.267	0.125	1.3e-13	Mac-1	ABCA3
LRRK1	6.87e-18	0.377053	0.758	0.564	1.48e-13	Mac-1	LRRK1
HIVEP3	6.91e-18	0.144532	0.763	0.557	1.49e-13	Mac-1	HIVEP3
LOC119064774	1.01e-17	0.618891	0.481	0.309	2.17e-13	Mac-1	LOC119064774	lymphocyte antigen 6H-like
GPR160	1.2e-17	0.3991	0.499	0.316	2.58e-13	Mac-1	GPR160
NME3	1.23e-17	0.971165	0.252	0.12	2.65e-13	Mac-1	NME3
OSTF1	1.31e-17	0.392027	0.762	0.612	2.82e-13	Mac-1	OSTF1
LOC119057248	1.53e-17	0.798393	0.283	0.141	3.31e-13	Mac-1	LOC119057248	histone-lysine N-methyltransferase PRDM9-like
ARRB2	1.6e-17	0.419924	0.676	0.484	3.44e-13	Mac-1	ARRB2
NCOA2	1.67e-17	0.281941	0.955	0.912	3.6e-13	Mac-1	NCOA2
WWOX	2.93e-17	0.281369	0.694	0.501	6.31e-13	Mac-1	WWOX
LOC128627585	3.38e-17	0.734891	0.307	0.165	7.29e-13	Mac-1	LOC128627585	uncharacterized LOC128627585	lncRNA
SNX4	3.41e-17	0.367578	0.645	0.443	7.36e-13	Mac-1	SNX4
PPM1H	3.65e-17	0.345568	0.866	0.703	7.87e-13	Mac-1	PPM1H
RGL2	3.9e-17	0.890419	0.259	0.124	8.42e-13	Mac-1	RGL2
ARHGAP21	4.07e-17	0.248966	0.776	0.601	8.78e-13	Mac-1	ARHGAP21
TMEM144	4.11e-17	0.519324	0.303	0.156	8.86e-13	Mac-1	TMEM144
CDR2	4.5e-17	0.950889	0.256	0.127	9.7e-13	Mac-1	CDR2
EIF2AK4	4.8e-17	0.411534	0.634	0.443	1.03e-12	Mac-1	EIF2AK4
SDSL	4.88e-17	0.797294	0.254	0.122	1.05e-12	Mac-1	SDSL
FNIP1	4.98e-17	0.348487	0.9	0.786	1.07e-12	Mac-1	FNIP1
ITGAV	5.7e-17	0.295985	0.614	0.418	1.23e-12	Mac-1	ITGAV
WWC2	6.03e-17	0.574716	0.415	0.251	1.3e-12	Mac-1	WWC2
TDRD7	6.62e-17	0.409506	0.523	0.332	1.43e-12	Mac-1	TDRD7
LOC128627431	6.68e-17	1.01981	0.258	0.127	1.44e-12	Mac-1	LOC128627431	uncharacterized LOC128627431	protein coding
CCDC50	7.21e-17	0.237702	0.776	0.595	1.56e-12	Mac-1	CCDC50
INPPL1	7.42e-17	1.0093	0.256	0.126	1.6e-12	Mac-1	INPPL1
DENND4B	7.96e-17	0.498542	0.485	0.302	1.72e-12	Mac-1	DENND4B
DHX32	8.12e-17	0.783634	0.279	0.141	1.75e-12	Mac-1	DHX32
HIBADH	8.88e-17	0.536521	0.442	0.284	1.92e-12	Mac-1	HIBADH
DTNB	8.94e-17	0.203654	0.467	0.275	1.93e-12	Mac-1	DTNB
RHOQ	9.15e-17	0.303561	0.764	0.561	1.97e-12	Mac-1	RHOQ
CCDC93	9.41e-17	0.359406	0.824	0.682	2.03e-12	Mac-1	CCDC93
BTRC	9.71e-17	0.418922	0.477	0.301	2.09e-12	Mac-1	BTRC
CEP89	1.25e-16	0.713448	0.289	0.152	2.7e-12	Mac-1	CEP89
COMMD10	1.46e-16	0.305231	0.742	0.553	3.15e-12	Mac-1	COMMD10
ASAP2	1.46e-16	0.45928	0.35	0.197	3.16e-12	Mac-1	ASAP2
PPIF	1.47e-16	0.677224	0.296	0.156	3.17e-12	Mac-1	PPIF
SCP2	1.55e-16	0.385706	0.709	0.521	3.34e-12	Mac-1	SCP2
LOC119046605	1.62e-16	0.619348	0.337	0.186	3.5e-12	Mac-1	LOC119046605	NACHT, LRR and PYD domains-containing protein 1-like
SIRPB2	1.67e-16	0.517642	0.323	0.171	3.6e-12	Mac-1	SIRPB2
RAB38	1.97e-16	0.475905	0.49	0.316	4.25e-12	Mac-1	RAB38
INSR	2.79e-16	0.408433	0.577	0.397	6.02e-12	Mac-1	INSR
KIAA1328	4.17e-16	0.623067	0.304	0.166	8.99e-12	Mac-1	KIAA1328
HSBP1	4.25e-16	0.549155	0.346	0.194	9.17e-12	Mac-1	HSBP1
STIMATE	4.51e-16	0.702769	0.349	0.201	9.73e-12	Mac-1	STIMATE
LOC128627131	4.65e-16	0.428281	0.553	0.358	1e-11	Mac-1	LOC128627131	very large A-kinase anchor protein-like
REV1	5.03e-16	0.387999	0.581	0.389	1.08e-11	Mac-1	REV1
BCO2	6.84e-16	0.478815	0.527	0.342	1.47e-11	Mac-1	BCO2
BAZ2B	7e-16	0.106702	0.944	0.776	1.51e-11	Mac-1	BAZ2B
PDSS2	7.35e-16	0.335083	0.562	0.379	1.59e-11	Mac-1	PDSS2
SLK	7.66e-16	0.396892	0.646	0.468	1.65e-11	Mac-1	SLK
LOC119058385	7.92e-16	0.39099	0.434	0.27	1.71e-11	Mac-1	LOC119058385	uncharacterized LOC119058385	lncRNA
SCPEP1	8.02e-16	0.512587	0.439	0.271	1.73e-11	Mac-1	SCPEP1
TSPAN14	9.85e-16	0.337298	0.591	0.4	2.12e-11	Mac-1	TSPAN14
B3GALNT2	9.92e-16	0.54552	0.433	0.271	2.14e-11	Mac-1	B3GALNT2
ERCC6L2	1.06e-15	0.280476	0.734	0.548	2.28e-11	Mac-1	ERCC6L2
UBN1	1.08e-15	0.35843	0.762	0.591	2.33e-11	Mac-1	UBN1
COQ2	1.12e-15	0.523415	0.51	0.342	2.41e-11	Mac-1	COQ2
GAS2L3	1.17e-15	0.659989	0.343	0.198	2.52e-11	Mac-1	GAS2L3
DLG5	1.52e-15	0.850346	0.276	0.149	3.29e-11	Mac-1	DLG5
GGA1	1.64e-15	0.781772	0.255	0.127	3.54e-11	Mac-1	GGA1
LOC119050146	1.8e-15	0.510222	0.452	0.287	3.88e-11	Mac-1	LOC119050146	tripartite motif-containing protein 5-like
ARSG	1.8e-15	0.734599	0.258	0.129	3.88e-11	Mac-1	ARSG
CFLAR	1.95e-15	0.462909	0.8	0.684	4.21e-11	Mac-1	CFLAR
TGFBR1	2.03e-15	0.507894	0.473	0.309	4.37e-11	Mac-1	TGFBR1
UBN2	2.19e-15	0.388867	0.597	0.416	4.72e-11	Mac-1	UBN2
POLA1	2.4e-15	0.324568	0.821	0.688	5.18e-11	Mac-1	POLA1
PHKB	2.61e-15	0.55404	0.454	0.296	5.63e-11	Mac-1	PHKB
VRK1	2.73e-15	0.458234	0.564	0.396	5.89e-11	Mac-1	VRK1
MAP3K5	2.88e-15	0.406949	0.759	0.6	6.22e-11	Mac-1	MAP3K5
SENP6	3.03e-15	0.274144	0.932	0.869	6.52e-11	Mac-1	SENP6
TATDN1	3.3e-15	0.416032	0.628	0.456	7.11e-11	Mac-1	TATDN1
ATN1	3.75e-15	0.720641	0.278	0.147	8.09e-11	Mac-1	ATN1
SGPP1	4.1e-15	0.461956	0.466	0.303	8.83e-11	Mac-1	SGPP1
AGAP3	4.76e-15	0.839032	0.272	0.146	1.03e-10	Mac-1	AGAP3
SMAD3	5.32e-15	0.283144	0.718	0.528	1.15e-10	Mac-1	SMAD3
AMDHD2	6.35e-15	0.472307	0.538	0.369	1.37e-10	Mac-1	AMDHD2
POT1	6.49e-15	0.513572	0.435	0.276	1.4e-10	Mac-1	POT1
CD180	6.99e-15	0.638285	0.309	0.172	1.51e-10	Mac-1	CD180
ILF3	8.34e-15	0.433764	0.601	0.433	1.8e-10	Mac-1	ILF3
UBAP2	8.72e-15	0.291688	0.883	0.75	1.88e-10	Mac-1	UBAP2
SCFD1	9.92e-15	0.363974	0.765	0.624	2.14e-10	Mac-1	SCFD1
LAMP1	1.01e-14	0.268521	0.855	0.713	2.17e-10	Mac-1	LAMP1
OGFRL1	1.01e-14	0.476127	0.444	0.29	2.18e-10	Mac-1	OGFRL1
MPEG1	1.08e-14	0.366986	0.387	0.227	2.33e-10	Mac-1	MPEG1
LOC119038977	1.29e-14	0.380506	0.408	0.255	2.78e-10	Mac-1	LOC119038977	cAMP-responsive element modulator
ABI2	1.3e-14	0.54772	0.31	0.174	2.81e-10	Mac-1	ABI2
PLXND1	1.75e-14	0.638835	0.311	0.174	3.77e-10	Mac-1	PLXND1
LOC119035111	2.15e-14	0.417653	0.499	0.336	4.64e-10	Mac-1	LOC119035111	uncharacterized LOC119035111	protein coding
MAPK8	2.61e-14	0.289284	0.855	0.71	5.63e-10	Mac-1	MAPK8
EXOC4	2.65e-14	0.252568	0.946	0.878	5.72e-10	Mac-1	EXOC4
UNC13B	2.71e-14	0.667855	0.293	0.165	5.84e-10	Mac-1	UNC13B
ALG13	2.86e-14	0.371369	0.625	0.454	6.16e-10	Mac-1	ALG13
INVS	3.08e-14	0.467113	0.378	0.233	6.64e-10	Mac-1	INVS
COMMD1	3.25e-14	0.711197	0.263	0.139	7.02e-10	Mac-1	COMMD1
ZFP64	3.32e-14	0.626399	0.292	0.163	7.17e-10	Mac-1	ZFP64
TUT4	3.59e-14	0.254975	0.887	0.75	7.74e-10	Mac-1	TUT4
LOC119039394	3.59e-14	0.379703	0.512	0.346	7.74e-10	Mac-1	LOC119039394	general transcription factor II-I-like
DUSP6	3.63e-14	0.37579	0.485	0.318	7.83e-10	Mac-1	DUSP6
SF3A1	3.7e-14	0.534839	0.37	0.223	7.97e-10	Mac-1	SF3A1
CALU	3.83e-14	0.374204	0.716	0.541	8.26e-10	Mac-1	CALU
TRPC4AP	3.9e-14	0.322982	0.78	0.61	8.42e-10	Mac-1	TRPC4AP
MBD5	3.93e-14	0.216446	0.963	0.92	8.47e-10	Mac-1	MBD5
TMEM219	3.94e-14	0.478369	0.368	0.225	8.5e-10	Mac-1	TMEM219
FOXN2	3.99e-14	0.29934	0.696	0.548	8.62e-10	Mac-1	FOXN2
CBFA2T3	4.43e-14	0.279272	0.341	0.195	9.55e-10	Mac-1	CBFA2T3
HACD3	5.32e-14	0.806515	0.284	0.16	1.15e-09	Mac-1	HACD3
GOLIM4	5.83e-14	0.415997	0.432	0.27	1.26e-09	Mac-1	GOLIM4
LY6E	6.86e-14	0.537744	0.38	0.233	1.48e-09	Mac-1	LY6E
SRPK2	7.28e-14	0.280025	0.699	0.516	1.57e-09	Mac-1	SRPK2
USP36	7.39e-14	0.588944	0.344	0.202	1.59e-09	Mac-1	USP36
LOC119060804	7.72e-14	0.422459	0.627	0.458	1.67e-09	Mac-1	LOC119060804	NADH-cytochrome b5 reductase 1
LMBRD2	8.32e-14	0.446659	0.453	0.302	1.79e-09	Mac-1	LMBRD2
TBC1D1	8.44e-14	0.260723	0.791	0.631	1.82e-09	Mac-1	TBC1D1
FAM168A	8.74e-14	0.31361	0.885	0.762	1.88e-09	Mac-1	FAM168A
ZNF704	8.77e-14	0.371773	0.475	0.318	1.89e-09	Mac-1	ZNF704
ADAM9	9.55e-14	0.152409	0.643	0.459	2.06e-09	Mac-1	ADAM9
LYPLA1	1.03e-13	0.64162	0.276	0.153	2.23e-09	Mac-1	LYPLA1
CEP85L	1.07e-13	0.465552	0.508	0.353	2.32e-09	Mac-1	CEP85L
PIEZO1	1.09e-13	0.474445	0.4	0.251	2.34e-09	Mac-1	PIEZO1
ARL13B	1.23e-13	0.728254	0.28	0.156	2.65e-09	Mac-1	ARL13B
KYAT3	1.37e-13	0.492168	0.387	0.241	2.95e-09	Mac-1	KYAT3
WASHC3	1.37e-13	0.415421	0.572	0.414	2.96e-09	Mac-1	WASHC3
SLC11A2	1.4e-13	0.474968	0.405	0.253	3.02e-09	Mac-1	SLC11A2
INTS13	1.4e-13	0.658431	0.289	0.162	3.03e-09	Mac-1	INTS13
DIP2A	1.43e-13	0.28653	0.536	0.356	3.09e-09	Mac-1	DIP2A
SMAD9	1.59e-13	0.76205	0.264	0.146	3.43e-09	Mac-1	SMAD9
TOGARAM1	1.66e-13	0.424709	0.407	0.263	3.58e-09	Mac-1	TOGARAM1
PRKAB2	1.7e-13	0.544217	0.326	0.193	3.67e-09	Mac-1	PRKAB2
BLVRA	1.7e-13	0.196282	0.939	0.833	3.67e-09	Mac-1	BLVRA
RAB32	1.71e-13	0.554914	0.308	0.176	3.69e-09	Mac-1	RAB32
MBTPS1	1.73e-13	0.374965	0.574	0.405	3.73e-09	Mac-1	MBTPS1
AGA	1.76e-13	0.589949	0.277	0.152	3.79e-09	Mac-1	AGA
SLC46A3	1.8e-13	0.461406	0.308	0.173	3.89e-09	Mac-1	SLC46A3
PXK	1.86e-13	0.357292	0.527	0.359	4e-09	Mac-1	PXK
PLA2G7	1.94e-13	0.402084	0.436	0.287	4.19e-09	Mac-1	PLA2G7
ASXL1	2.08e-13	0.188635	0.831	0.685	4.48e-09	Mac-1	ASXL1
LOC119043266	2.12e-13	0.558915	0.297	0.172	4.58e-09	Mac-1	LOC119043266	uncharacterized LOC119043266	lncRNA
CIBAR1	2.19e-13	0.667471	0.28	0.159	4.72e-09	Mac-1	CIBAR1
CENPP	2.24e-13	0.305583	0.542	0.385	4.83e-09	Mac-1	CENPP
ARFGEF2	2.34e-13	0.355742	0.614	0.441	5.05e-09	Mac-1	ARFGEF2
USP47	2.56e-13	0.273919	0.864	0.74	5.52e-09	Mac-1	USP47
GALNT1	2.58e-13	0.28656	0.859	0.731	5.57e-09	Mac-1	GALNT1
ZC3H6	2.69e-13	0.322291	0.598	0.431	5.8e-09	Mac-1	ZC3H6
FARS2	2.91e-13	0.232414	0.83	0.663	6.27e-09	Mac-1	FARS2
KNOP1	3.06e-13	0.37306	0.523	0.352	6.6e-09	Mac-1	KNOP1
HEATR5A	3.18e-13	0.381529	0.557	0.387	6.86e-09	Mac-1	HEATR5A
PIK3AP1	3.63e-13	0.125101	0.792	0.639	7.83e-09	Mac-1	PIK3AP1
RUFY1	3.84e-13	0.271233	0.672	0.515	8.28e-09	Mac-1	RUFY1
MOB3B	3.85e-13	0.144055	0.652	0.458	8.3e-09	Mac-1	MOB3B
LOC128627373	3.85e-13	0.555789	0.3	0.176	8.31e-09	Mac-1	LOC128627373	uncharacterized LOC128627373	lncRNA
DNASE2	3.86e-13	0.673495	0.252	0.135	8.32e-09	Mac-1	DNASE2
HNRNPLL	3.87e-13	0.12801	0.47	0.298	8.34e-09	Mac-1	HNRNPLL
FAM210A	3.97e-13	0.445727	0.367	0.224	8.57e-09	Mac-1	FAM210A
ZXDC	3.98e-13	0.275309	0.636	0.471	8.58e-09	Mac-1	ZXDC
SHQ1	4.94e-13	0.307748	0.684	0.514	1.07e-08	Mac-1	SHQ1
PRORP	6.85e-13	0.304997	0.54	0.38	1.48e-08	Mac-1	PRORP
BTK	6.9e-13	0.198832	0.616	0.434	1.49e-08	Mac-1	BTK
WASHC4	7.6e-13	0.323854	0.634	0.463	1.64e-08	Mac-1	WASHC4
LOC119065315	8.08e-13	0.620621	0.287	0.164	1.74e-08	Mac-1	LOC119065315	CMRF35-like molecule 5
VPS26B	8.71e-13	0.63165	0.309	0.185	1.88e-08	Mac-1	VPS26B
HSPBAP1	8.82e-13	0.602276	0.268	0.15	1.9e-08	Mac-1	HSPBAP1
MYBPC1	8.98e-13	0.500774	0.269	0.149	1.94e-08	Mac-1	MYBPC1
ALMS1	9.06e-13	0.279788	0.668	0.49	1.95e-08	Mac-1	ALMS1
ULK4	9.94e-13	0.518778	0.253	0.138	2.14e-08	Mac-1	ULK4
CHPT1	1.04e-12	0.515272	0.35	0.216	2.24e-08	Mac-1	CHPT1
KIAA0825	1.11e-12	0.312937	0.539	0.381	2.4e-08	Mac-1	KIAA0825
RRAGC	1.13e-12	0.578756	0.3	0.174	2.43e-08	Mac-1	RRAGC
OMA1	1.13e-12	0.527503	0.264	0.146	2.45e-08	Mac-1	OMA1
ZNF280D	1.16e-12	0.303298	0.704	0.531	2.5e-08	Mac-1	ZNF280D
ARL5A	1.2e-12	0.459976	0.443	0.296	2.59e-08	Mac-1	ARL5A
ARMH3	1.21e-12	0.316458	0.661	0.5	2.61e-08	Mac-1	ARMH3
GGA2	1.23e-12	0.351907	0.528	0.365	2.64e-08	Mac-1	GGA2
TRIM33	1.43e-12	0.286127	0.762	0.606	3.08e-08	Mac-1	TRIM33
MACF1	1.44e-12	0.202265	0.967	0.941	3.11e-08	Mac-1	MACF1
PIP5K1A	1.49e-12	0.279321	0.597	0.422	3.2e-08	Mac-1	PIP5K1A
MAFG	1.77e-12	0.385341	0.419	0.271	3.81e-08	Mac-1	MAFG
PUS7L	1.79e-12	0.381344	0.424	0.278	3.85e-08	Mac-1	PUS7L
VPS26A	1.8e-12	0.356101	0.67	0.508	3.89e-08	Mac-1	VPS26A
FAM114A1	1.93e-12	0.688396	0.255	0.143	4.17e-08	Mac-1	FAM114A1
PEAK1	2.04e-12	0.242264	0.86	0.742	4.4e-08	Mac-1	PEAK1
VPS54	2.26e-12	0.330527	0.663	0.507	4.87e-08	Mac-1	VPS54
ATG5	2.65e-12	0.29871	0.748	0.59	5.72e-08	Mac-1	ATG5
PTER	2.87e-12	0.321096	0.479	0.325	6.19e-08	Mac-1	PTER
SCAMP1	3.42e-12	0.586372	0.33	0.21	7.38e-08	Mac-1	SCAMP1
DPYSL2	3.87e-12	0.150105	0.603	0.434	8.34e-08	Mac-1	DPYSL2
SFMBT1	4.03e-12	0.406653	0.345	0.216	8.7e-08	Mac-1	SFMBT1
SLC37A2	4.09e-12	0.339752	0.433	0.282	8.81e-08	Mac-1	SLC37A2
CFH	4.3e-12	0.597856	0.375	0.25	9.27e-08	Mac-1	CFH
CLYBL	4.73e-12	0.443563	0.397	0.267	1.02e-07	Mac-1	CLYBL
LOC128628341	5.17e-12	0.453193	0.333	0.202	1.12e-07	Mac-1	LOC128628341	tripartite motif-containing protein 72-like
GPD1L	5.9e-12	0.587565	0.256	0.142	1.27e-07	Mac-1	GPD1L
ZMYM5	5.93e-12	0.255079	0.636	0.477	1.28e-07	Mac-1	ZMYM5
CBR4	5.95e-12	0.483432	0.296	0.174	1.28e-07	Mac-1	CBR4
LOC128625754	5.96e-12	0.339813	0.686	0.538	1.29e-07	Mac-1	LOC128625754	A-kinase anchor protein 10, mitochondrial-like
CALCOCO2	6.09e-12	0.508062	0.344	0.216	1.31e-07	Mac-1	CALCOCO2
WDR7	6.36e-12	0.282982	0.77	0.624	1.37e-07	Mac-1	WDR7
LOC119049569	7.09e-12	0.506242	0.254	0.141	1.53e-07	Mac-1	LOC119049569	uncharacterized LOC119049569	lncRNA
PMS1	7.34e-12	0.355771	0.469	0.323	1.58e-07	Mac-1	PMS1
TRIM14	8.02e-12	0.492488	0.29	0.169	1.73e-07	Mac-1	TRIM14
TRIM24	8.49e-12	0.239333	0.696	0.541	1.83e-07	Mac-1	TRIM24
LOC119063988	9.73e-12	0.444709	0.378	0.249	2.1e-07	Mac-1	LOC119063988	zinc-regulated GTPase metalloprotein activator 1A
AHSA1	1.01e-11	0.682133	0.302	0.188	2.19e-07	Mac-1	AHSA1
CDV3	1.11e-11	0.332827	0.535	0.371	2.39e-07	Mac-1	CDV3
AKAP10	1.13e-11	0.324494	0.672	0.505	2.44e-07	Mac-1	AKAP10
WASHC5	1.15e-11	0.377838	0.425	0.274	2.48e-07	Mac-1	WASHC5
SNX1	1.17e-11	0.368896	0.521	0.369	2.51e-07	Mac-1	SNX1
MDFIC	1.28e-11	0.102199	0.872	0.713	2.77e-07	Mac-1	MDFIC
RNPEP	1.32e-11	0.574657	0.251	0.141	2.85e-07	Mac-1	RNPEP
LOC128626973	1.33e-11	0.701715	0.266	0.158	2.86e-07	Mac-1	LOC128626973	uncharacterized LOC128626973	lncRNA
GGTA1	1.38e-11	0.266393	0.788	0.648	2.98e-07	Mac-1	GGTA1
KHDRBS1	1.39e-11	0.342886	0.525	0.363	3e-07	Mac-1	KHDRBS1
SLC25A27	1.51e-11	0.55276	0.336	0.213	3.25e-07	Mac-1	SLC25A27
ARID3A	1.6e-11	0.423005	0.343	0.21	3.44e-07	Mac-1	ARID3A
SH3PXD2B	1.62e-11	0.184615	0.537	0.369	3.49e-07	Mac-1	SH3PXD2B
NEK6	1.62e-11	0.267771	0.572	0.408	3.5e-07	Mac-1	NEK6
EEFSEC	1.75e-11	0.234805	0.826	0.685	3.77e-07	Mac-1	EEFSEC
ULK2	1.78e-11	0.349952	0.52	0.372	3.84e-07	Mac-1	ULK2
KLHDC10	1.87e-11	0.355772	0.595	0.443	4.04e-07	Mac-1	KLHDC10
NECAP2	2.12e-11	0.460307	0.372	0.24	4.58e-07	Mac-1	NECAP2
TLR6	2.16e-11	0.307978	0.423	0.274	4.65e-07	Mac-1	TLR6
MAP3K13	2.23e-11	0.360231	0.434	0.294	4.81e-07	Mac-1	MAP3K13
LOC119060787	2.24e-11	0.313064	0.402	0.271	4.82e-07	Mac-1	LOC119060787	caspase-13-like
MINPP1	2.28e-11	0.492317	0.292	0.174	4.93e-07	Mac-1	MINPP1
LOC119037239	2.42e-11	0.289058	0.64	0.468	5.22e-07	Mac-1	LOC119037239	bcl-2-like protein 2
ZNRF3	2.76e-11	0.135339	0.381	0.238	5.95e-07	Mac-1	ZNRF3
LOC119049390	2.77e-11	0.498479	0.268	0.155	5.98e-07	Mac-1	LOC119049390	torsin-1B
CTSD	2.88e-11	0.385644	0.489	0.338	6.21e-07	Mac-1	CTSD
CREG1	3.15e-11	0.410887	0.357	0.221	6.78e-07	Mac-1	CREG1
CBFA2T2	3.18e-11	0.233135	0.468	0.319	6.85e-07	Mac-1	CBFA2T2
PLAGL1	3.18e-11	0.647175	0.533	0.385	6.87e-07	Mac-1	PLAGL1
SNAP23	3.3e-11	0.285809	0.591	0.442	7.12e-07	Mac-1	SNAP23
NDE1	3.32e-11	0.448582	0.342	0.221	7.17e-07	Mac-1	NDE1
PGAP1	3.7e-11	0.186258	0.519	0.354	7.98e-07	Mac-1	PGAP1
RNF146	3.76e-11	0.392715	0.397	0.26	8.12e-07	Mac-1	RNF146
ASRGL1	3.8e-11	0.537133	0.282	0.168	8.2e-07	Mac-1	ASRGL1
RGS18	3.91e-11	0.353229	0.643	0.483	8.44e-07	Mac-1	RGS18
SAMD8	3.96e-11	0.320319	0.409	0.273	8.54e-07	Mac-1	SAMD8
WDPCP	3.97e-11	0.497826	0.263	0.155	8.56e-07	Mac-1	WDPCP
POLR1A	4.05e-11	0.521255	0.305	0.189	8.74e-07	Mac-1	POLR1A
VWA3A	4.51e-11	0.431584	0.264	0.154	9.72e-07	Mac-1	VWA3A
DGKZ	4.67e-11	0.36551	0.568	0.41	1.01e-06	Mac-1	DGKZ
PDIA5	5e-11	0.377306	0.325	0.201	1.08e-06	Mac-1	PDIA5
ZNF362	5.69e-11	0.473025	0.319	0.195	1.23e-06	Mac-1	ZNF362
RBKS	5.69e-11	0.519796	0.265	0.16	1.23e-06	Mac-1	RBKS
ZFP1	6.77e-11	0.405614	0.377	0.255	1.46e-06	Mac-1	ZFP1
ST3GAL3	6.79e-11	0.152302	0.658	0.489	1.46e-06	Mac-1	ST3GAL3
SLC8B1	6.99e-11	0.331641	0.383	0.245	1.51e-06	Mac-1	SLC8B1
DARS1	7.06e-11	0.296646	0.664	0.517	1.52e-06	Mac-1	DARS1
SDAD1	7.57e-11	0.261369	0.514	0.363	1.63e-06	Mac-1	SDAD1
LOC119039561	7.8e-11	0.550031	0.355	0.236	1.68e-06	Mac-1	LOC119039561	zinc finger protein 786-like
LOC119060976	8.11e-11	0.642505	0.258	0.153	1.75e-06	Mac-1	LOC119060976	interferon-induced transmembrane protein 3-like
ANK3	8.17e-11	0.302098	0.481	0.342	1.76e-06	Mac-1	ANK3
PHF3	8.75e-11	0.26559	0.75	0.607	1.89e-06	Mac-1	PHF3
ANK2	1.01e-10	0.40701	0.259	0.153	2.18e-06	Mac-1	ANK2
SPARCL1	1.09e-10	0.518029	0.294	0.179	2.35e-06	Mac-1	SPARCL1
USP9X	1.16e-10	0.321087	0.797	0.666	2.5e-06	Mac-1	USP9X
JDP2	1.2e-10	0.298372	0.405	0.264	2.58e-06	Mac-1	JDP2
UVSSA	1.33e-10	0.569369	0.273	0.162	2.87e-06	Mac-1	UVSSA
EHHADH	1.33e-10	0.511831	0.31	0.198	2.88e-06	Mac-1	EHHADH
FOXO3	1.41e-10	0.304431	0.737	0.585	3.05e-06	Mac-1	FOXO3
COPS7B	1.42e-10	0.440682	0.314	0.199	3.07e-06	Mac-1	COPS7B
BIVM	1.49e-10	0.273568	0.409	0.272	3.21e-06	Mac-1	BIVM
ERLIN1	1.6e-10	0.394442	0.331	0.21	3.45e-06	Mac-1	ERLIN1
PGM2	1.91e-10	0.457016	0.28	0.168	4.11e-06	Mac-1	PGM2
ATP6V0D1	2.28e-10	0.206579	0.609	0.438	4.93e-06	Mac-1	ATP6V0D1
HCLS1	2.45e-10	0.329276	0.645	0.5	5.29e-06	Mac-1	HCLS1
SMARCA1	3.05e-10	0.284961	0.484	0.34	6.57e-06	Mac-1	SMARCA1
TAOK1	3.51e-10	0.205352	0.932	0.862	7.57e-06	Mac-1	TAOK1
NF2	3.66e-10	0.49472	0.312	0.202	7.9e-06	Mac-1	NF2
TBC1D5	3.84e-10	0.174939	0.962	0.925	8.28e-06	Mac-1	TBC1D5
DHRS3	3.92e-10	0.366567	0.424	0.287	8.45e-06	Mac-1	DHRS3
SLC12A6	4e-10	0.258644	0.52	0.371	8.64e-06	Mac-1	SLC12A6
LIMD1	4.84e-10	0.387099	0.295	0.182	1.04e-05	Mac-1	LIMD1
PARK7	5.72e-10	0.564586	0.26	0.158	1.23e-05	Mac-1	PARK7
PAFAH1B2	5.72e-10	0.294634	0.463	0.325	1.23e-05	Mac-1	PAFAH1B2
SLF2	5.95e-10	0.259345	0.6	0.443	1.28e-05	Mac-1	SLF2
NISCH	6.07e-10	0.369124	0.444	0.31	1.31e-05	Mac-1	NISCH
LRP6	6.3e-10	0.15974	0.783	0.594	1.36e-05	Mac-1	LRP6
MXRA7	6.39e-10	0.497256	0.26	0.157	1.38e-05	Mac-1	MXRA7
SRBD1	6.58e-10	0.214804	0.444	0.306	1.42e-05	Mac-1	SRBD1
FXR1	6.9e-10	0.218216	0.856	0.739	1.49e-05	Mac-1	FXR1
ZMYM2	6.99e-10	0.238582	0.736	0.578	1.51e-05	Mac-1	ZMYM2
EIF4G3	7.15e-10	0.178673	0.959	0.929	1.54e-05	Mac-1	EIF4G3
GUF1	7.32e-10	0.41213	0.303	0.191	1.58e-05	Mac-1	GUF1
GNPTG	7.48e-10	0.326303	0.43	0.293	1.61e-05	Mac-1	GNPTG
PARG	7.62e-10	0.228285	0.704	0.547	1.64e-05	Mac-1	PARG
FGD4	7.94e-10	0.198937	0.95	0.812	1.71e-05	Mac-1	FGD4
NUP42	8e-10	0.505567	0.29	0.182	1.73e-05	Mac-1	NUP42
BACH1	8.08e-10	0.179057	0.577	0.42	1.74e-05	Mac-1	BACH1
CCNY	8.15e-10	0.31149	0.506	0.365	1.76e-05	Mac-1	CCNY
PPP2R1A	8.34e-10	0.315688	0.412	0.284	1.8e-05	Mac-1	PPP2R1A
LOC119044848	8.45e-10	0.174232	0.679	0.534	1.82e-05	Mac-1	LOC119044848	uncharacterized LOC119044848	lncRNA
TIFA	9.41e-10	0.395971	0.26	0.155	2.03e-05	Mac-1	TIFA
ACOX1	9.51e-10	0.382578	0.384	0.257	2.05e-05	Mac-1	ACOX1
GTF2I	1.05e-09	0.243769	0.573	0.413	2.26e-05	Mac-1	GTF2I
ENTPD1	1.07e-09	0.119793	0.35	0.232	2.3e-05	Mac-1	ENTPD1
SLC25A26	1.21e-09	0.364535	0.427	0.304	2.6e-05	Mac-1	SLC25A26
CDADC1	1.22e-09	0.312437	0.495	0.354	2.63e-05	Mac-1	CDADC1
TBC1D10A	1.22e-09	0.467979	0.299	0.191	2.63e-05	Mac-1	TBC1D10A
RNF19B	1.24e-09	0.393891	0.32	0.209	2.67e-05	Mac-1	RNF19B
HACE1	1.26e-09	0.294037	0.415	0.282	2.72e-05	Mac-1	HACE1
ARSB	1.26e-09	0.282106	0.622	0.476	2.73e-05	Mac-1	ARSB
PTPDC1	1.33e-09	0.287062	0.448	0.318	2.87e-05	Mac-1	PTPDC1
FAM234A	1.34e-09	0.415133	0.288	0.179	2.88e-05	Mac-1	FAM234A
LOC119049369	1.36e-09	0.241112	0.497	0.358	2.94e-05	Mac-1	LOC119049369	uncharacterized LOC119049369	lncRNA
POLR3GL	1.37e-09	0.306647	0.359	0.237	2.95e-05	Mac-1	POLR3GL
KRR1	1.38e-09	0.412556	0.344	0.227	2.98e-05	Mac-1	KRR1
THUMPD2	1.41e-09	0.387085	0.368	0.248	3.05e-05	Mac-1	THUMPD2
MYO9A	1.42e-09	0.241619	0.867	0.758	3.07e-05	Mac-1	MYO9A
CCDC91	1.43e-09	0.159232	0.667	0.503	3.07e-05	Mac-1	CCDC91
SSH1	1.46e-09	0.280909	0.558	0.406	3.14e-05	Mac-1	SSH1
ENSA	1.46e-09	0.462496	0.297	0.191	3.16e-05	Mac-1	ENSA
SLC25A28	1.5e-09	0.314484	0.472	0.333	3.24e-05	Mac-1	SLC25A28
ATF7	1.59e-09	0.226487	0.851	0.72	3.42e-05	Mac-1	ATF7
HMOX2	1.68e-09	0.264646	0.602	0.451	3.63e-05	Mac-1	HMOX2
GCC2	1.7e-09	0.24013	0.741	0.6	3.67e-05	Mac-1	GCC2
CPPED1	1.85e-09	0.337776	0.3	0.19	3.98e-05	Mac-1	CPPED1
VPS8	1.85e-09	0.216013	0.692	0.54	3.99e-05	Mac-1	VPS8
JRKL	1.87e-09	0.447775	0.256	0.156	4.03e-05	Mac-1	JRKL
CIAO2A	1.88e-09	0.429544	0.25	0.149	4.06e-05	Mac-1	CIAO2A
PARP9	1.99e-09	0.430406	0.347	0.231	4.29e-05	Mac-1	PARP9
SNX5	2.02e-09	0.333089	0.525	0.394	4.36e-05	Mac-1	SNX5
IRS2	2.03e-09	0.524139	0.254	0.158	4.37e-05	Mac-1	IRS2
DNAJB4	2.05e-09	0.489765	0.274	0.171	4.42e-05	Mac-1	DNAJB4
PTGES3	2.09e-09	0.342801	0.588	0.452	4.52e-05	Mac-1	PTGES3
TMEM199	2.24e-09	0.449671	0.271	0.169	4.84e-05	Mac-1	TMEM199
COL3A1	2.33e-09	0.673114	0.353	0.248	5.03e-05	Mac-1	COL3A1
CD83	2.35e-09	0.399146	0.366	0.245	5.07e-05	Mac-1	CD83
LOC119063171	2.44e-09	0.165124	0.349	0.229	5.27e-05	Mac-1	LOC119063171	uncharacterized LOC119063171	lncRNA
SLC38A6	2.51e-09	0.329166	0.269	0.164	5.4e-05	Mac-1	SLC38A6
PLEKHM2	2.51e-09	0.286776	0.394	0.268	5.41e-05	Mac-1	PLEKHM2
LOC119042957	2.54e-09	0.437418	0.259	0.158	5.47e-05	Mac-1	LOC119042957	HIG1 domain family member 1C
ARHGEF7	2.74e-09	0.245473	0.781	0.644	5.9e-05	Mac-1	ARHGEF7
LOC119042370	2.76e-09	0.301025	0.47	0.337	5.95e-05	Mac-1	LOC119042370	myosin regulatory light chain 12B
UBE2V2	2.79e-09	0.308788	0.559	0.419	6.01e-05	Mac-1	UBE2V2
SMC6	2.82e-09	0.225214	0.725	0.586	6.09e-05	Mac-1	SMC6
LOC119038449	2.85e-09	0.302243	0.44	0.313	6.15e-05	Mac-1	LOC119038449	zinc finger protein 93-like
PLD4	3e-09	0.303815	0.512	0.369	6.47e-05	Mac-1	PLD4
CEP250	3.09e-09	0.561823	0.254	0.156	6.67e-05	Mac-1	CEP250
ACSS1	3.19e-09	0.285378	0.339	0.22	6.88e-05	Mac-1	ACSS1
LCORL	3.34e-09	0.187386	0.878	0.767	7.2e-05	Mac-1	LCORL
LARP7	3.48e-09	0.36942	0.375	0.259	7.5e-05	Mac-1	LARP7
MFF	3.59e-09	0.290873	0.454	0.324	7.75e-05	Mac-1	MFF
FAM204A	3.72e-09	0.299629	0.605	0.454	8.02e-05	Mac-1	FAM204A
ZFYVE1	3.77e-09	0.366155	0.375	0.258	8.14e-05	Mac-1	ZFYVE1
NUBPL	3.79e-09	0.380121	0.361	0.248	8.17e-05	Mac-1	NUBPL
LIN52	3.81e-09	0.294419	0.433	0.308	8.22e-05	Mac-1	LIN52
USP46	3.84e-09	0.335734	0.289	0.186	8.29e-05	Mac-1	USP46
INPP4A	3.88e-09	0.152779	0.885	0.749	8.37e-05	Mac-1	INPP4A
ABHD6	3.89e-09	0.23589	0.409	0.28	8.39e-05	Mac-1	ABHD6
RUFY2	4.09e-09	0.291443	0.378	0.262	8.83e-05	Mac-1	RUFY2
PFKFB3	4.44e-09	0.304534	0.343	0.23	9.57e-05	Mac-1	PFKFB3
BIRC2	4.51e-09	0.208219	0.461	0.321	9.72e-05	Mac-1	BIRC2
COG6	4.97e-09	0.399883	0.301	0.193	0.000107084	Mac-1	COG6
PDK1	4.99e-09	0.529278	0.255	0.16	0.00010771	Mac-1	PDK1
MRPL1	5.63e-09	0.370215	0.325	0.217	0.000121413	Mac-1	MRPL1
COL4A2	5.64e-09	0.841717	0.531	0.432	0.000121611	Mac-1	COL4A2
TTC3	5.91e-09	0.24614	0.352	0.235	0.00012739	Mac-1	TTC3
NCOA1	5.99e-09	0.124385	0.864	0.73	0.000129274	Mac-1	NCOA1
RAB10	6.41e-09	0.308466	0.784	0.667	0.000138263	Mac-1	RAB10
YTHDC2	7.02e-09	0.203745	0.602	0.452	0.000151418	Mac-1	YTHDC2
SDCBP	7.11e-09	0.233989	0.496	0.351	0.000153248	Mac-1	SDCBP
TRNAU1AP	7.29e-09	0.475708	0.272	0.174	0.00015731	Mac-1	TRNAU1AP
NAB1	7.3e-09	0.119529	0.463	0.325	0.000157484	Mac-1	NAB1
PANK3	7.63e-09	0.342448	0.521	0.4	0.000164537	Mac-1	PANK3
CHD6	7.75e-09	0.234592	0.563	0.417	0.00016716	Mac-1	CHD6
HSPH1	7.98e-09	0.71208	0.47	0.371	0.000171998	Mac-1	HSPH1
SLC39A10	8.15e-09	0.655437	0.564	0.437	0.000175697	Mac-1	SLC39A10
SERPINH1	8.43e-09	0.491979	0.262	0.164	0.000181845	Mac-1	SERPINH1
GTF2E1	8.45e-09	0.347171	0.338	0.228	0.000182284	Mac-1	GTF2E1
WWP1	8.85e-09	0.136692	0.815	0.698	0.000190838	Mac-1	WWP1
IDH1	8.94e-09	0.289743	0.491	0.362	0.000192811	Mac-1	IDH1
TK2	9.65e-09	0.274677	0.406	0.278	0.000208078	Mac-1	TK2
NEK1	9.95e-09	0.209933	0.405	0.283	0.000214678	Mac-1	NEK1
BBS4	1.03e-08	0.30451	0.365	0.249	0.000222206	Mac-1	BBS4
TBC1D8	1.07e-08	0.179513	0.587	0.44	0.00022989	Mac-1	TBC1D8
ACAP2	1.18e-08	0.177514	0.958	0.922	0.000254679	Mac-1	ACAP2
ENOX2	1.3e-08	0.121763	0.856	0.72	0.0002799	Mac-1	ENOX2
ASB3	1.31e-08	0.323885	0.5	0.371	0.000283266	Mac-1	ASB3
COL1A2	1.33e-08	0.523112	0.293	0.196	0.000286218	Mac-1	COL1A2
IP6K1	1.35e-08	0.258614	0.504	0.369	0.000290639	Mac-1	IP6K1
PI4K2A	1.37e-08	0.244457	0.491	0.352	0.000294913	Mac-1	PI4K2A
TIPARP	1.57e-08	0.359751	0.405	0.287	0.000338577	Mac-1	TIPARP
ATP11C	1.58e-08	0.173927	0.738	0.598	0.000340347	Mac-1	ATP11C
AFF4	1.59e-08	0.162287	0.765	0.617	0.00034383	Mac-1	AFF4
SRFBP1	1.6e-08	0.269426	0.412	0.288	0.000344663	Mac-1	SRFBP1
ZNF516	1.7e-08	0.307598	0.395	0.275	0.000366396	Mac-1	ZNF516
PLEKHO1	1.73e-08	0.202565	0.49	0.352	0.000372755	Mac-1	PLEKHO1
SAT1	1.75e-08	0.400822	0.372	0.263	0.000378196	Mac-1	SAT1
1	1.8e-08	0.368605	0.331	0.221	0.000388687	Mac-1	1
RNF114	1.88e-08	0.355768	0.336	0.226	0.000404913	Mac-1	RNF114
SUGP2	1.97e-08	0.340041	0.32	0.212	0.000424332	Mac-1	SUGP2
TENT5C	2.03e-08	0.667769	0.307	0.21	0.000436795	Mac-1	TENT5C
PLEK	2.03e-08	0.224903	0.383	0.266	0.00043836	Mac-1	PLEK
LRCH3	2.06e-08	0.191372	0.909	0.848	0.000443842	Mac-1	LRCH3
LOC119057544	2.13e-08	0.465175	0.27	0.175	0.000459673	Mac-1	LOC119057544	uncharacterized LOC119057544	lncRNA
ARHGAP17	2.14e-08	0.163049	0.906	0.804	0.000460589	Mac-1	ARHGAP17
TSEN2	2.19e-08	0.21126	0.481	0.347	0.000472407	Mac-1	TSEN2
LPGAT1	2.24e-08	0.137418	0.533	0.39	0.000482356	Mac-1	LPGAT1
PTEN	2.34e-08	0.13743	0.906	0.829	0.000504257	Mac-1	PTEN
RAB9A	2.37e-08	0.321128	0.388	0.273	0.000510198	Mac-1	RAB9A
TENT4A	2.38e-08	0.439169	0.274	0.176	0.00051232	Mac-1	TENT4A
MOSPD2	2.41e-08	0.244805	0.505	0.373	0.000519131	Mac-1	MOSPD2
MTMR12	2.51e-08	0.307652	0.512	0.387	0.000541329	Mac-1	MTMR12
HMGXB3	2.52e-08	0.23536	0.516	0.372	0.000542692	Mac-1	HMGXB3
STRN3	2.61e-08	0.196818	0.851	0.749	0.000563488	Mac-1	STRN3
SGMS1	2.75e-08	0.147734	0.47	0.34	0.000593234	Mac-1	SGMS1
BCL2L1	2.78e-08	0.332298	0.533	0.403	0.000599939	Mac-1	BCL2L1
ZZZ3	2.81e-08	0.181263	0.852	0.736	0.000605203	Mac-1	ZZZ3
TSC22D2	2.89e-08	0.311074	0.539	0.412	0.000624334	Mac-1	TSC22D2
SLC16A10	2.9e-08	1.87422	0.297	0.21	0.000624748	Mac-1	SLC16A10
MORC3	2.98e-08	0.25673	0.691	0.549	0.000643357	Mac-1	MORC3
SEC24B	3.03e-08	0.2109	0.765	0.624	0.000653617	Mac-1	SEC24B
CEP295	3.03e-08	0.181808	0.583	0.436	0.000654558	Mac-1	CEP295
LOC119064641	3.43e-08	0.265616	0.525	0.397	0.000740117	Mac-1	LOC119064641	uncharacterized LOC119064641	lncRNA
DENND10	3.48e-08	0.292288	0.401	0.282	0.000750684	Mac-1	DENND10
SUGT1	3.77e-08	0.235573	0.602	0.456	0.000813668	Mac-1	SUGT1
SLFN5	3.88e-08	0.165866	0.367	0.251	0.000835731	Mac-1	SLFN5
CCSER2	4.1e-08	0.181468	0.638	0.487	0.000883599	Mac-1	CCSER2
CUNH3orf33	4.11e-08	0.331055	0.258	0.166	0.00088676	Mac-1	CUNH3orf33
STARD7	4.12e-08	0.344454	0.316	0.211	0.000889596	Mac-1	STARD7
HFE	4.25e-08	0.290679	0.301	0.196	0.000915524	Mac-1	HFE
WDR59	4.28e-08	0.110437	0.429	0.303	0.000923624	Mac-1	WDR59
AASDHPPT	4.44e-08	0.240526	0.376	0.264	0.00095763	Mac-1	AASDHPPT
LOC128627336	4.54e-08	0.204639	0.427	0.304	0.000980172	Mac-1	LOC128627336	endogenous retrovirus group K member 5 Gag polyprotein-like
ZMYM4	4.64e-08	0.184212	0.754	0.612	0.00100147	Mac-1	ZMYM4
GIGYF1	4.65e-08	0.432428	0.251	0.158	0.00100341	Mac-1	GIGYF1
IFNGR1	5.3e-08	0.250628	0.643	0.503	0.00114293	Mac-1	IFNGR1
ERO1B	5.74e-08	0.199948	0.679	0.539	0.00123713	Mac-1	ERO1B
GOLGA4	5.77e-08	0.149428	0.809	0.674	0.00124511	Mac-1	GOLGA4
LNX2	5.8e-08	0.16268	0.339	0.231	0.00125052	Mac-1	LNX2
TASL	6.13e-08	0.295591	0.27	0.174	0.00132204	Mac-1	TASL
SLC44A1	6.17e-08	0.151363	0.472	0.35	0.00133068	Mac-1	SLC44A1
FNTA	6.37e-08	0.28593	0.306	0.204	0.00137429	Mac-1	FNTA
TAOK2	6.67e-08	0.405334	0.265	0.172	0.00143818	Mac-1	TAOK2
METTL25	6.81e-08	0.130842	0.453	0.332	0.00146914	Mac-1	METTL25
TENT5A	7.05e-08	0.316626	0.395	0.28	0.00152149	Mac-1	TENT5A
CHORDC1	7.13e-08	0.352339	0.678	0.574	0.00153808	Mac-1	CHORDC1
KIAA0586	7.27e-08	0.106521	0.381	0.262	0.00156783	Mac-1	KIAA0586
GPATCH2	7.37e-08	0.224037	0.473	0.346	0.00158862	Mac-1	GPATCH2
HSD17B4	7.45e-08	0.184111	0.566	0.422	0.0016073	Mac-1	HSD17B4
MLXIP	7.53e-08	0.235331	0.506	0.37	0.00162363	Mac-1	MLXIP
FILIP1	7.57e-08	0.751847	0.261	0.177	0.0016326	Mac-1	FILIP1
RSRC1	7.69e-08	0.140929	0.891	0.778	0.00165815	Mac-1	RSRC1
IMMP2L	7.88e-08	0.146473	0.347	0.243	0.00169955	Mac-1	IMMP2L
RNF139	8e-08	0.345924	0.347	0.242	0.00172561	Mac-1	RNF139
PPID	8.49e-08	0.319189	0.468	0.35	0.00183061	Mac-1	PPID
CUL4A	8.5e-08	0.202433	0.582	0.441	0.00183389	Mac-1	CUL4A
MPHOSPH6	9.19e-08	0.218921	0.356	0.247	0.00198257	Mac-1	MPHOSPH6
PPP2CB	9.49e-08	0.254333	0.52	0.389	0.00204564	Mac-1	PPP2CB
ATXN7L1	9.5e-08	0.106304	0.823	0.678	0.00204905	Mac-1	ATXN7L1
PGGT1B	9.5e-08	0.18683	0.749	0.603	0.00204989	Mac-1	PGGT1B
WSB2	1.01e-07	0.38106	0.292	0.196	0.00218719	Mac-1	WSB2
TXNDC16	1.02e-07	0.332929	0.266	0.175	0.00219727	Mac-1	TXNDC16
ZFP36L2	1.14e-07	0.197007	0.662	0.518	0.00246704	Mac-1	ZFP36L2
HINT3	1.2e-07	0.276882	0.323	0.219	0.00259381	Mac-1	HINT3
RUBCN	1.23e-07	0.37388	0.274	0.182	0.00265174	Mac-1	RUBCN
ATP5F1C	1.3e-07	0.265211	0.456	0.336	0.0027942	Mac-1	ATP5F1C
GALK2	1.36e-07	0.179078	0.445	0.326	0.00292751	Mac-1	GALK2
DCAF5	1.36e-07	0.230613	0.728	0.594	0.00293801	Mac-1	DCAF5
HSPD1	1.36e-07	0.266994	0.51	0.388	0.00294244	Mac-1	HSPD1
NOL8	1.4e-07	0.257059	0.517	0.395	0.00303011	Mac-1	NOL8
SSBP4	1.43e-07	0.230911	0.315	0.206	0.00309023	Mac-1	SSBP4
NRROS	1.58e-07	0.108612	0.712	0.556	0.00340319	Mac-1	NRROS
ZC3H14	1.73e-07	0.254144	0.455	0.33	0.00372303	Mac-1	ZC3H14
USP13	1.73e-07	0.214923	0.364	0.25	0.00374128	Mac-1	USP13
NCK1	1.84e-07	0.156746	0.782	0.652	0.00395817	Mac-1	NCK1
PRR12	1.86e-07	0.311073	0.267	0.173	0.00402138	Mac-1	PRR12
C9orf72	1.87e-07	0.340676	0.452	0.336	0.00403157	Mac-1	C9orf72
DIS3L	2.15e-07	0.316746	0.308	0.211	0.00463028	Mac-1	DIS3L
ACYP2	2.24e-07	0.219184	0.534	0.418	0.00482805	Mac-1	ACYP2
JMY	2.27e-07	0.153967	0.437	0.318	0.00488785	Mac-1	JMY
FLI1	2.31e-07	0.193362	0.909	0.856	0.00498197	Mac-1	FLI1
HOOK3	2.39e-07	0.147015	0.817	0.675	0.00515765	Mac-1	HOOK3
DROSHA	2.4e-07	0.291978	0.285	0.189	0.00517724	Mac-1	DROSHA
PAIP1	2.43e-07	0.169729	0.377	0.266	0.0052411	Mac-1	PAIP1
CPEB2	2.44e-07	0.175751	0.469	0.343	0.00526076	Mac-1	CPEB2
SNRPN	2.49e-07	0.242953	0.652	0.516	0.00537029	Mac-1	SNRPN
VPS50	2.52e-07	0.188874	0.716	0.583	0.00542842	Mac-1	VPS50
SERPING1	2.66e-07	0.48953	0.288	0.196	0.00574433	Mac-1	SERPING1
ESF1	2.67e-07	0.221174	0.551	0.426	0.0057541	Mac-1	ESF1
TSEN15	2.78e-07	0.357957	0.289	0.199	0.00599689	Mac-1	TSEN15
MTAP	3.1e-07	0.204536	0.322	0.222	0.00668443	Mac-1	MTAP
NADK2	3.15e-07	0.344027	0.311	0.214	0.00680011	Mac-1	NADK2
APBB2	3.21e-07	0.600192	0.257	0.177	0.00693244	Mac-1	APBB2
SCLT1	3.26e-07	0.269128	0.256	0.168	0.00702657	Mac-1	SCLT1
RNASET2	3.43e-07	0.227662	0.363	0.255	0.00739355	Mac-1	RNASET2
PTPN2	3.48e-07	0.211097	0.856	0.779	0.007505	Mac-1	PTPN2
NSMCE2	3.6e-07	0.166396	0.815	0.703	0.00776593	Mac-1	NSMCE2
DNAJC8	3.62e-07	0.153455	0.446	0.323	0.00781704	Mac-1	DNAJC8
LOC119057767	3.65e-07	0.220177	0.353	0.25	0.00787866	Mac-1	LOC119057767	protein FRA10AC1
HPCAL1	3.7e-07	0.108472	0.49	0.365	0.00797559	Mac-1	HPCAL1
CTDSP2	3.75e-07	0.207683	0.525	0.394	0.00809155	Mac-1	CTDSP2
BCKDHB	3.98e-07	0.273789	0.298	0.205	0.00858243	Mac-1	BCKDHB
CHMP5	4e-07	0.278621	0.301	0.205	0.00862993	Mac-1	CHMP5
MGRN1	4.02e-07	0.250159	0.392	0.28	0.00866052	Mac-1	MGRN1
ZNF652	4.11e-07	0.106503	0.414	0.301	0.00886714	Mac-1	ZNF652
TTC14	4.12e-07	0.234556	0.571	0.442	0.00888085	Mac-1	TTC14
PRMT2	4.13e-07	0.274069	0.31	0.212	0.00891428	Mac-1	PRMT2
CLCN6	4.18e-07	0.310313	0.317	0.215	0.00902137	Mac-1	CLCN6
ZNF644	4.3e-07	0.141971	0.898	0.822	0.00926484	Mac-1	ZNF644
CUNH3orf38	4.31e-07	0.276266	0.335	0.233	0.00929961	Mac-1	CUNH3orf38
TMED8	4.59e-07	0.193402	0.511	0.378	0.00989262	Mac-1	TMED8
CNDP2	4.89e-07	0.29046	0.259	0.169	0.0105522	Mac-1	CNDP2
LOC128625874	4.91e-07	0.336934	0.311	0.214	0.0105906	Mac-1	LOC128625874	uncharacterized LOC128625874	lncRNA
CETN3	4.94e-07	0.27687	0.254	0.168	0.0106598	Mac-1	CETN3
TXNDC12	5.02e-07	0.266175	0.254	0.165	0.0108247	Mac-1	TXNDC12
CRYZL1	5.49e-07	0.200427	0.477	0.355	0.0118357	Mac-1	CRYZL1
SHLD2	5.56e-07	0.146977	0.883	0.793	0.0119922	Mac-1	SHLD2
MPRIP	5.87e-07	0.185364	0.826	0.691	0.0126528	Mac-1	MPRIP
KPNA3	5.92e-07	0.194696	0.683	0.545	0.0127779	Mac-1	KPNA3
FKTN	6.45e-07	0.262268	0.287	0.194	0.0139179	Mac-1	FKTN
UEVLD	6.46e-07	0.264349	0.36	0.258	0.013942	Mac-1	UEVLD
HDAC7	6.51e-07	0.16636	0.331	0.225	0.0140395	Mac-1	HDAC7
ATXN2	6.65e-07	0.187771	0.86	0.749	0.0143331	Mac-1	ATXN2
DNAJA1	6.66e-07	0.235868	0.553	0.43	0.0143566	Mac-1	DNAJA1
B4GALT1	6.78e-07	0.103568	0.564	0.418	0.0146159	Mac-1	B4GALT1
RNF13	6.97e-07	0.152716	0.807	0.691	0.015029	Mac-1	RNF13
NGLY1	7.02e-07	0.204014	0.393	0.283	0.0151394	Mac-1	NGLY1
MAP2K5	7.53e-07	0.139812	0.696	0.554	0.0162493	Mac-1	MAP2K5
PPP3R1	8.12e-07	0.227369	0.693	0.582	0.0175195	Mac-1	PPP3R1
TFB1M	9.45e-07	0.187199	0.257	0.168	0.0203828	Mac-1	TFB1M
MEAF6	9.68e-07	0.331018	0.283	0.192	0.0208871	Mac-1	MEAF6
SMIM15	1e-06	0.236243	0.252	0.166	0.0216163	Mac-1	SMIM15
GTF2H1	1.03e-06	0.208789	0.583	0.455	0.022156	Mac-1	GTF2H1
HEATR5B	1.04e-06	0.1121	0.559	0.424	0.0224819	Mac-1	HEATR5B
CNIH3	1.13e-06	0.227324	0.287	0.195	0.0243018	Mac-1	CNIH3
IL10RA	1.15e-06	0.193386	0.664	0.532	0.0248023	Mac-1	IL10RA
XRCC6	1.16e-06	0.307542	0.335	0.239	0.0249528	Mac-1	XRCC6
ZNF274	1.2e-06	0.262328	0.307	0.211	0.0259802	Mac-1	ZNF274
GPR155	1.24e-06	0.315091	0.317	0.224	0.0267326	Mac-1	GPR155
ANO6	1.24e-06	0.128363	0.91	0.808	0.02685	Mac-1	ANO6
KIFAP3	1.29e-06	0.165949	0.366	0.26	0.0278623	Mac-1	KIFAP3
HNRNPF	1.44e-06	0.241167	0.631	0.505	0.0310469	Mac-1	HNRNPF
PTMS	1.44e-06	0.37192	0.258	0.173	0.0310573	Mac-1	PTMS
PHYHD1	1.48e-06	0.28954	0.352	0.253	0.0318235	Mac-1	PHYHD1
SENP5	1.58e-06	0.122707	0.677	0.536	0.0340629	Mac-1	SENP5
RNASEH2B	1.61e-06	0.116821	0.94	0.873	0.0346727	Mac-1	RNASEH2B
DYNLRB1	1.73e-06	0.270779	0.289	0.195	0.0372125	Mac-1	DYNLRB1
PCYOX1	1.75e-06	0.289049	0.309	0.216	0.0377824	Mac-1	PCYOX1
LACTB2	1.88e-06	0.12386	0.416	0.302	0.0405286	Mac-1	LACTB2
TBC1D14	1.93e-06	0.103738	0.392	0.28	0.0417065	Mac-1	TBC1D14
BRMS1L	1.95e-06	0.264521	0.36	0.264	0.0419564	Mac-1	BRMS1L
POLR3B	1.97e-06	0.33087	0.318	0.226	0.0425336	Mac-1	POLR3B
ANKRD16	2.01e-06	0.293568	0.373	0.278	0.0432613	Mac-1	ANKRD16
SMOC1	2.05e-06	0.379083	0.319	0.229	0.0441652	Mac-1	SMOC1
MAT2A	2.08e-06	0.195642	0.656	0.529	0.0449579	Mac-1	MAT2A
CASD1	2.09e-06	0.149768	0.447	0.334	0.0450432	Mac-1	CASD1
CDYL	2.09e-06	0.161531	0.667	0.527	0.0450842	Mac-1	CDYL
CASP10	2.1e-06	0.256136	0.301	0.209	0.045204	Mac-1	CASP10
IRF2	2.13e-06	0.185186	0.816	0.711	0.0459389	Mac-1	IRF2
NCKAP1L	2.23e-06	0.152419	0.843	0.741	0.0480005	Mac-1	NCKAP1L
TFCP2	2.29e-06	0.298818	0.328	0.237	0.0494063	Mac-1	TFCP2
SPOPL	2.36e-06	0.181575	0.534	0.405	0.050952	Mac-1	SPOPL
ZNF566	2.63e-06	0.210504	0.289	0.201	0.0568257	Mac-1	ZNF566
ARL6IP6	2.68e-06	0.220127	0.407	0.303	0.0578942	Mac-1	ARL6IP6
LOC119047536	2.74e-06	0.815402	0.257	0.186	0.059036	Mac-1	LOC119047536	sulfotransferase 1E1-like
CREBRF	2.78e-06	0.197667	0.444	0.336	0.0598661	Mac-1	CREBRF
POGZ	2.85e-06	0.218011	0.477	0.37	0.0614182	Mac-1	POGZ
SUB1	2.88e-06	0.183331	0.444	0.331	0.0621698	Mac-1	SUB1
LOC119064566	2.9e-06	0.363601	0.279	0.194	0.0624623	Mac-1	LOC119064566	general transcription factor II-I-like
ETFDH	2.93e-06	0.284189	0.266	0.183	0.0631112	Mac-1	ETFDH
AP1S2	3.12e-06	0.134036	0.52	0.402	0.0672335	Mac-1	AP1S2
RCN2	3.17e-06	0.264464	0.324	0.231	0.0682785	Mac-1	RCN2
OTUD3	3.18e-06	0.220053	0.382	0.284	0.0685466	Mac-1	OTUD3
TCEAL4	3.19e-06	0.28843	0.276	0.192	0.0686994	Mac-1	TCEAL4
RCL1	3.21e-06	0.267911	0.342	0.245	0.0691613	Mac-1	RCL1
SHOC1	3.26e-06	0.394945	0.253	0.176	0.0702989	Mac-1	SHOC1
B3GNT2	3.29e-06	0.15351	0.566	0.443	0.0708726	Mac-1	B3GNT2
LDB1	3.29e-06	0.288542	0.309	0.219	0.071025	Mac-1	LDB1
COQ9	3.35e-06	0.309997	0.255	0.174	0.0722532	Mac-1	COQ9
RBM26	3.38e-06	0.110052	0.747	0.609	0.0727938	Mac-1	RBM26
IGF2	3.39e-06	0.37386	0.364	0.27	0.0731777	Mac-1	IGF2
ATP6AP1	3.4e-06	0.213488	0.401	0.295	0.0733453	Mac-1	ATP6AP1
VPS72	3.54e-06	0.20297	0.432	0.323	0.0763234	Mac-1	VPS72
NXN	3.58e-06	0.286514	0.271	0.191	0.0772723	Mac-1	NXN
TNFRSF1A	3.61e-06	0.186808	0.406	0.297	0.0777667	Mac-1	TNFRSF1A
INTS3	3.66e-06	0.227723	0.324	0.229	0.0789155	Mac-1	INTS3
SNX25	3.72e-06	0.221838	0.397	0.289	0.0801585	Mac-1	SNX25
PALS1	4.01e-06	0.182672	0.421	0.318	0.0863774	Mac-1	PALS1
IRF2BP2	4.08e-06	0.244242	0.437	0.331	0.0879668	Mac-1	IRF2BP2
COL1A1	4.1e-06	0.385427	0.288	0.205	0.0883288	Mac-1	COL1A1
GOSR2	4.3e-06	0.34064	0.293	0.21	0.0927101	Mac-1	GOSR2
KDM1A	4.36e-06	0.150171	0.395	0.288	0.0939428	Mac-1	KDM1A
SMAD5	4.44e-06	0.185676	0.445	0.331	0.0958427	Mac-1	SMAD5
FEM1C	4.45e-06	0.145886	0.393	0.294	0.0958714	Mac-1	FEM1C
LOC119055313	4.48e-06	0.247663	0.828	0.721	0.0965416	Mac-1	LOC119055313	guanine nucleotide-binding protein G(s) subunit alpha
FANCC	4.61e-06	0.104122	0.277	0.191	0.0993631	Mac-1	FANCC
WDFY1	5.15e-06	0.214427	0.397	0.293	0.11107	Mac-1	WDFY1
PCM1	5.22e-06	0.120281	0.688	0.552	0.112669	Mac-1	PCM1
ANKAR	5.35e-06	0.244115	0.294	0.211	0.115372	Mac-1	ANKAR
SCYL2	5.67e-06	0.153068	0.438	0.32	0.122289	Mac-1	SCYL2
CHAMP1	5.72e-06	0.227269	0.275	0.194	0.123409	Mac-1	CHAMP1
METTL9	5.83e-06	0.141556	0.505	0.378	0.125634	Mac-1	METTL9
DEK	6.13e-06	0.173436	0.71	0.597	0.132198	Mac-1	DEK
PEG3	6.21e-06	0.816383	0.361	0.278	0.133845	Mac-1	PEG3
ACVR1	6.23e-06	0.154924	0.506	0.388	0.134302	Mac-1	ACVR1
PLEKHB2	6.8e-06	0.173688	0.433	0.324	0.146663	Mac-1	PLEKHB2
GLCE	7.04e-06	0.114451	0.328	0.237	0.151932	Mac-1	GLCE
AGPAT3	7.15e-06	0.195852	0.488	0.371	0.154196	Mac-1	AGPAT3
RBBP8	7.47e-06	0.129482	0.505	0.383	0.161009	Mac-1	RBBP8
SEC23A	7.51e-06	0.133383	0.328	0.236	0.161997	Mac-1	SEC23A
LOC119054423	7.51e-06	0.182146	0.445	0.335	0.162033	Mac-1	LOC119054423	zinc finger protein 271-like
CIRBP	8.15e-06	0.244324	0.326	0.236	0.175746	Mac-1	CIRBP
CSAD	8.34e-06	0.238097	0.325	0.235	0.179771	Mac-1	CSAD
LOC119046299	8.37e-06	0.14097	0.311	0.221	0.180616	Mac-1	LOC119046299	uncharacterized LOC119046299	lncRNA
HSDL2	9.02e-06	0.143383	0.453	0.34	0.194586	Mac-1	HSDL2
ACO1	9.18e-06	0.123161	0.348	0.25	0.198058	Mac-1	ACO1
TRIM23	9.31e-06	0.2664	0.323	0.239	0.200823	Mac-1	TRIM23
TMEM184B	9.32e-06	0.145533	0.411	0.307	0.200995	Mac-1	TMEM184B
IL6R	9.33e-06	0.121286	0.661	0.533	0.201209	Mac-1	IL6R
PPFIBP2	9.42e-06	0.167271	0.394	0.291	0.203078	Mac-1	PPFIBP2
DCN	1.08e-05	0.421068	0.411	0.324	0.233411	Mac-1	DCN
CCDC77	1.1e-05	0.127618	0.303	0.216	0.237685	Mac-1	CCDC77
GPC3	1.12e-05	0.658205	0.511	0.422	0.241751	Mac-1	GPC3
TXNL1	1.13e-05	0.157738	0.433	0.325	0.243862	Mac-1	TXNL1
NUP188	1.17e-05	0.207802	0.459	0.353	0.251292	Mac-1	NUP188
PRPF39	1.19e-05	0.163499	0.653	0.528	0.257089	Mac-1	PRPF39
WBP1L	1.2e-05	0.110797	0.537	0.404	0.2594	Mac-1	WBP1L
PRMT3	1.21e-05	0.15873	0.447	0.344	0.260874	Mac-1	PRMT3
CACYBP	1.23e-05	0.274322	0.33	0.239	0.264631	Mac-1	CACYBP
AKAP9	1.27e-05	0.108756	0.811	0.701	0.274007	Mac-1	AKAP9
ERI3	1.28e-05	0.347156	0.264	0.187	0.276099	Mac-1	ERI3
AARS1	1.38e-05	0.129763	0.374	0.276	0.297367	Mac-1	AARS1
LOC119046558	1.38e-05	0.237913	0.345	0.254	0.298141	Mac-1	LOC119046558	cytochrome c oxidase subunit 5A, mitochondrial
KCNE3	1.5e-05	0.105861	0.267	0.186	0.322494	Mac-1	KCNE3
SACM1L	1.52e-05	0.183817	0.478	0.361	0.328277	Mac-1	SACM1L
LPCAT3	1.6e-05	0.178431	0.448	0.342	0.344498	Mac-1	LPCAT3
ADAR	1.66e-05	0.153535	0.522	0.409	0.358212	Mac-1	ADAR
MAP2K4	1.72e-05	0.189568	0.808	0.705	0.369881	Mac-1	MAP2K4
NARS2	1.74e-05	0.187325	0.314	0.225	0.375028	Mac-1	NARS2
DHX9	1.76e-05	0.14567	0.644	0.529	0.378836	Mac-1	DHX9
LOC119037890	1.78e-05	0.418211	0.587	0.503	0.384253	Mac-1	LOC119037890	uncharacterized LOC119037890	lncRNA
TBC1D19	1.79e-05	0.132547	0.466	0.35	0.385005	Mac-1	TBC1D19
CNOT7	1.82e-05	0.19226	0.298	0.218	0.39205	Mac-1	CNOT7
ADIPOR2	1.84e-05	0.167317	0.631	0.509	0.395941	Mac-1	ADIPOR2
GAPVD1	1.87e-05	0.187936	0.586	0.467	0.40282	Mac-1	GAPVD1
GTF3C1	1.91e-05	0.121739	0.469	0.352	0.411105	Mac-1	GTF3C1
ATP6V1D	1.92e-05	0.151076	0.261	0.184	0.413241	Mac-1	ATP6V1D
TCEANC2	2e-05	0.254618	0.276	0.197	0.430493	Mac-1	TCEANC2
AP3S1	2.02e-05	0.124069	0.352	0.258	0.436033	Mac-1	AP3S1
SYNJ2BP	2.15e-05	0.250768	0.268	0.192	0.464614	Mac-1	SYNJ2BP
AZI2	2.18e-05	0.259355	0.299	0.221	0.469852	Mac-1	AZI2
HIF1AN	2.24e-05	0.162441	0.295	0.209	0.482394	Mac-1	HIF1AN
NIP7	2.39e-05	0.257206	0.279	0.203	0.515344	Mac-1	NIP7
TYW3	2.44e-05	0.263125	0.255	0.179	0.526475	Mac-1	TYW3
MINDY3	2.5e-05	0.181242	0.728	0.624	0.538876	Mac-1	MINDY3
ACAD11	2.51e-05	0.12115	0.374	0.277	0.540794	Mac-1	ACAD11
MIB1	2.52e-05	0.136262	0.482	0.375	0.544506	Mac-1	MIB1
TRAFD1	2.64e-05	0.137874	0.32	0.235	0.568472	Mac-1	TRAFD1
MAX	2.74e-05	0.176168	0.457	0.353	0.591643	Mac-1	MAX
ASCC1	2.75e-05	0.21915	0.279	0.202	0.59235	Mac-1	ASCC1
ZMAT3	2.82e-05	0.297703	0.259	0.184	0.608547	Mac-1	ZMAT3
CPNE3	2.83e-05	0.180409	0.394	0.296	0.610966	Mac-1	CPNE3
DENND4C	3.23e-05	0.111928	0.896	0.825	0.695825	Mac-1	DENND4C
ATP6V1C1	3.29e-05	0.1263	0.537	0.418	0.71002	Mac-1	ATP6V1C1
GINM1	3.43e-05	0.178807	0.36	0.269	0.739006	Mac-1	GINM1
ADIPOR1	3.46e-05	0.223615	0.263	0.184	0.746139	Mac-1	ADIPOR1
ST13	3.47e-05	0.129162	0.489	0.376	0.748275	Mac-1	ST13
ABRAXAS2	3.71e-05	0.137242	0.356	0.266	0.799722	Mac-1	ABRAXAS2
UFSP2	3.72e-05	0.20207	0.263	0.188	0.80309	Mac-1	UFSP2
SDHD	3.76e-05	0.171234	0.37	0.275	0.810503	Mac-1	SDHD
ICE2	3.9e-05	0.186193	0.355	0.265	0.840483	Mac-1	ICE2
HSF2	3.97e-05	0.162953	0.359	0.268	0.855156	Mac-1	HSF2
STARD3	4.08e-05	0.247564	0.25	0.175	0.880676	Mac-1	STARD3
GGCX	4.13e-05	0.174271	0.297	0.216	0.890401	Mac-1	GGCX
ACE2	4.14e-05	0.339891	0.692	0.605	0.892653	Mac-1	ACE2
CWF19L1	4.15e-05	0.140528	0.38	0.284	0.895128	Mac-1	CWF19L1
ARHGAP29	4.15e-05	0.37265	0.442	0.364	0.896087	Mac-1	ARHGAP29
BRD8	4.25e-05	0.207025	0.366	0.276	0.916107	Mac-1	BRD8
ZHX1	4.36e-05	0.3256	0.336	0.258	0.940878	Mac-1	ZHX1
IPO8	4.47e-05	0.161633	0.558	0.448	0.963058	Mac-1	IPO8
SGSM3	4.65e-05	0.272294	0.273	0.197	1	Mac-1	SGSM3
CDKAL1	4.8e-05	0.11104	0.93	0.881	1	Mac-1	CDKAL1
LOC119052242	4.88e-05	0.152903	0.315	0.23	1	Mac-1	LOC119052242	protein argonaute-4
RELL1	4.93e-05	0.129985	0.355	0.267	1	Mac-1	RELL1
OSGIN2	4.98e-05	0.230406	0.306	0.225	1	Mac-1	OSGIN2
INTS8	5.15e-05	0.110297	0.544	0.422	1	Mac-1	INTS8
VPS35	5.22e-05	0.239824	0.269	0.191	1	Mac-1	VPS35
CORO1B	5.29e-05	0.204982	0.325	0.238	1	Mac-1	CORO1B
MOV10	5.29e-05	0.194173	0.35	0.265	1	Mac-1	MOV10
ZNF18	5.48e-05	0.126518	0.409	0.312	1	Mac-1	ZNF18
MAPKBP1	5.63e-05	0.194957	0.309	0.229	1	Mac-1	MAPKBP1
AP3D1	5.63e-05	0.249818	0.474	0.374	1	Mac-1	AP3D1
MORC2	5.66e-05	0.170946	0.255	0.182	1	Mac-1	MORC2
VIPAS39	5.72e-05	0.121094	0.285	0.206	1	Mac-1	VIPAS39
NCOA4	5.74e-05	0.173247	0.49	0.392	1	Mac-1	NCOA4
FANCD2	5.76e-05	0.156651	0.333	0.249	1	Mac-1	FANCD2
ATXN10	5.87e-05	0.103077	0.508	0.399	1	Mac-1	ATXN10
PPFIBP1	5.9e-05	0.101186	0.278	0.203	1	Mac-1	PPFIBP1
DNM1L	5.91e-05	0.189153	0.461	0.365	1	Mac-1	DNM1L
ABCA5	6e-05	0.235872	0.3	0.226	1	Mac-1	ABCA5
MED23	6.37e-05	0.16474	0.307	0.224	1	Mac-1	MED23
HLTF	6.47e-05	0.319898	0.361	0.28	1	Mac-1	HLTF
SUFU	6.57e-05	0.168767	0.377	0.285	1	Mac-1	SUFU
LRRC58	6.97e-05	0.163079	0.293	0.218	1	Mac-1	LRRC58
BLOC1S5	6.99e-05	0.110181	0.345	0.257	1	Mac-1	BLOC1S5
SLC25A36	6.99e-05	0.147742	0.431	0.328	1	Mac-1	SLC25A36
CLPX	7.62e-05	0.100367	0.499	0.39	1	Mac-1	CLPX
EAPP	7.95e-05	0.139361	0.302	0.223	1	Mac-1	EAPP
RBM17	8.17e-05	0.177208	0.37	0.283	1	Mac-1	RBM17
PRPSAP2	8.73e-05	0.184275	0.498	0.395	1	Mac-1	PRPSAP2
CCT4	9.43e-05	0.174827	0.43	0.335	1	Mac-1	CCT4
NFU1	9.45e-05	0.150963	0.281	0.206	1	Mac-1	NFU1
ATXN1L	9.48e-05	0.208565	0.369	0.288	1	Mac-1	ATXN1L
PTPRK	9.57e-05	0.282694	0.37	0.296	1	Mac-1	PTPRK
MTCH1	9.58e-05	0.223937	0.356	0.27	1	Mac-1	MTCH1
LOC128628376	0.000103502	0.22137	0.25	0.181	1	Mac-1	LOC128628376	protein disulfide-isomerase A4-like
KCTD20	0.000110562	0.128314	0.388	0.295	1	Mac-1	KCTD20
SCAPER	0.000112249	0.147651	0.481	0.378	1	Mac-1	SCAPER
STAT1	0.000113511	0.125769	0.654	0.541	1	Mac-1	STAT1
SETD7	0.000114546	0.187044	0.271	0.197	1	Mac-1	SETD7
ARGLU1	0.000116223	0.102223	0.944	0.895	1	Mac-1	ARGLU1
LOC119064101	0.000119008	0.164707	0.298	0.219	1	Mac-1	LOC119064101	uncharacterized LOC119064101	protein coding
RAB3GAP2	0.000123247	0.185782	0.415	0.32	1	Mac-1	RAB3GAP2
HMGCL	0.000125378	0.200989	0.267	0.195	1	Mac-1	HMGCL
HERC4	0.000132023	0.102539	0.945	0.898	1	Mac-1	HERC4
PPP1R37	0.00013486	0.226808	0.285	0.214	1	Mac-1	PPP1R37
ARHGAP28	0.000135362	0.336304	0.278	0.216	1	Mac-1	ARHGAP28
COMMD3	0.000141847	0.237784	0.276	0.206	1	Mac-1	COMMD3
TMEM50A	0.000151646	0.114076	0.359	0.274	1	Mac-1	TMEM50A
KLHL2	0.000153206	0.101132	0.59	0.485	1	Mac-1	KLHL2
IREB2	0.000170612	0.107792	0.396	0.3	1	Mac-1	IREB2
NPEPPS	0.000172889	0.131035	0.512	0.412	1	Mac-1	NPEPPS
EHBP1L1	0.000183536	0.117239	0.573	0.449	1	Mac-1	EHBP1L1
COPB2	0.000188177	0.118856	0.415	0.317	1	Mac-1	COPB2
CSTF3	0.000189867	0.110123	0.633	0.519	1	Mac-1	CSTF3
CMTR1	0.000194321	0.114682	0.288	0.213	1	Mac-1	CMTR1
DDX42	0.000210847	0.161739	0.681	0.555	1	Mac-1	DDX42
NCKAP1	0.000229616	0.258669	0.26	0.197	1	Mac-1	NCKAP1
JADE3	0.000231211	0.254122	0.295	0.228	1	Mac-1	JADE3
NBR1	0.000239141	0.110273	0.615	0.51	1	Mac-1	NBR1
FBXW8	0.000240574	0.114752	0.389	0.297	1	Mac-1	FBXW8
SPIDR	0.000245282	0.1032	0.882	0.794	1	Mac-1	SPIDR
NEU1	0.000254829	0.105338	0.25	0.183	1	Mac-1	NEU1
PEG10	0.000257827	0.31745	0.687	0.616	1	Mac-1	PEG10
TMEM51	0.000265048	0.122556	0.264	0.194	1	Mac-1	TMEM51
HADH	0.000277966	0.164587	0.344	0.265	1	Mac-1	HADH
PUM1	0.000281334	0.137646	0.894	0.825	1	Mac-1	PUM1
MEST	0.000305727	0.190298	0.555	0.455	1	Mac-1	MEST
YAP1	0.000313052	0.307108	0.266	0.203	1	Mac-1	YAP1
SLC17A5	0.000319159	0.1457	0.461	0.372	1	Mac-1	SLC17A5
ANKMY2	0.000319773	0.146175	0.281	0.21	1	Mac-1	ANKMY2
PIGL	0.000332941	0.178017	0.266	0.201	1	Mac-1	PIGL
SLC38A9	0.000340294	0.129953	0.286	0.212	1	Mac-1	SLC38A9
TFG	0.000358081	0.11276	0.404	0.311	1	Mac-1	TFG
CCT8	0.000369714	0.199504	0.307	0.238	1	Mac-1	CCT8
WDR6	0.00038023	0.140439	0.416	0.322	1	Mac-1	WDR6
EPAS1	0.000385683	0.252667	0.416	0.337	1	Mac-1	EPAS1
DNAJC21	0.000394269	0.200249	0.33	0.253	1	Mac-1	DNAJC21
RNF8	0.000406258	0.141416	0.367	0.28	1	Mac-1	RNF8
CTIF	0.000406417	0.119294	0.338	0.26	1	Mac-1	CTIF
MARK3	0.000407308	0.12919	0.868	0.795	1	Mac-1	MARK3
COL4A1	0.000422435	0.550716	0.694	0.614	1	Mac-1	COL4A1
WASL	0.000428166	0.102832	0.675	0.556	1	Mac-1	WASL
METAP1	0.000452229	0.137328	0.409	0.323	1	Mac-1	METAP1
UTP4	0.000467569	0.169416	0.252	0.188	1	Mac-1	UTP4
DDX17	0.000473475	0.106117	0.909	0.865	1	Mac-1	DDX17
STIP1	0.000486301	0.297217	0.259	0.198	1	Mac-1	STIP1
TGFBR3	0.000491375	0.186249	0.267	0.205	1	Mac-1	TGFBR3
UBAP2L	0.000507501	0.113816	0.614	0.504	1	Mac-1	UBAP2L
PEX1	0.000524871	0.179475	0.332	0.261	1	Mac-1	PEX1
CDH13	0.00052576	0.123784	0.298	0.231	1	Mac-1	CDH13
VWA5A	0.000534255	0.132598	0.31	0.238	1	Mac-1	VWA5A
LAPTM4B	0.000535415	0.176945	0.359	0.281	1	Mac-1	LAPTM4B
TTF1	0.000538524	0.13913	0.448	0.355	1	Mac-1	TTF1
HAPSTR1	0.000560734	0.126676	0.691	0.581	1	Mac-1	HAPSTR1
ATF4	0.000566943	0.134644	0.469	0.385	1	Mac-1	ATF4
SPAG1	0.000640632	0.153005	0.261	0.197	1	Mac-1	SPAG1
PPA2	0.000660051	0.131434	0.347	0.276	1	Mac-1	PPA2
BECN1	0.000724816	0.100295	0.261	0.194	1	Mac-1	BECN1
ABCD3	0.000738119	0.121162	0.508	0.425	1	Mac-1	ABCD3
MRPS18B	0.000765591	0.15971	0.324	0.248	1	Mac-1	MRPS18B
SAR1A	0.000798732	0.164799	0.349	0.276	1	Mac-1	SAR1A
CBX3	0.000819827	0.100226	0.4	0.316	1	Mac-1	CBX3
TGFB1	0.000883236	0.110262	0.526	0.433	1	Mac-1	TGFB1
ELAC1	0.000887083	0.200879	0.276	0.211	1	Mac-1	ELAC1
PRR14L	0.000897017	0.106	0.778	0.655	1	Mac-1	PRR14L
PHRF1	0.000913856	0.181659	0.274	0.206	1	Mac-1	PHRF1
GORAB	0.000955461	0.118816	0.268	0.205	1	Mac-1	GORAB
NFIB	0.00102716	0.230119	0.303	0.244	1	Mac-1	NFIB
PEX14	0.00102762	0.133366	0.368	0.297	1	Mac-1	PEX14
ANAPC4	0.00106099	0.125412	0.327	0.255	1	Mac-1	ANAPC4
EIF2S1	0.00108523	0.119106	0.404	0.323	1	Mac-1	EIF2S1
NPPB	0.00110502	0.107425	0.54	0.455	1	Mac-1	NPPB
ATPAF2	0.00113348	0.113799	0.303	0.237	1	Mac-1	ATPAF2
SNRNP27	0.00121784	0.117634	0.33	0.258	1	Mac-1	SNRNP27
ACLY	0.00123885	0.134785	0.254	0.19	1	Mac-1	ACLY
MBNL3	0.00125089	0.217851	0.355	0.294	1	Mac-1	MBNL3
SPARC	0.00138659	0.17477	0.608	0.507	1	Mac-1	SPARC
DOCK9	0.00144179	0.276289	0.381	0.317	1	Mac-1	DOCK9
TAF15	0.00168521	0.112941	0.655	0.557	1	Mac-1	TAF15
ARL14EP	0.00169599	0.163229	0.25	0.192	1	Mac-1	ARL14EP
NRBP1	0.00174059	0.106762	0.291	0.222	1	Mac-1	NRBP1
LOC119052074	0.00181168	0.12165	0.253	0.195	1	Mac-1	LOC119052074	survival motor neuron protein
KIAA1217	0.00184559	0.273012	0.292	0.237	1	Mac-1	KIAA1217
PRRC1	0.00187283	0.145178	0.252	0.193	1	Mac-1	PRRC1
PPWD1	0.00194382	0.111411	0.258	0.2	1	Mac-1	PPWD1
TP53BP1	0.00202237	0.140348	0.28	0.218	1	Mac-1	TP53BP1
NOLC1	0.00206077	0.114177	0.323	0.257	1	Mac-1	NOLC1
MGA	0.00206082	0.100863	0.652	0.561	1	Mac-1	MGA
GABARAPL1	0.00219825	0.102692	0.276	0.215	1	Mac-1	GABARAPL1
FABP5	0.00228508	0.166561	0.305	0.242	1	Mac-1	FABP5
WLS	0.00232973	0.216459	0.416	0.351	1	Mac-1	WLS
ZBTB40	0.00268971	0.124046	0.254	0.196	1	Mac-1	ZBTB40
MLLT1	0.00283693	0.150845	0.256	0.199	1	Mac-1	MLLT1
HSPA4	0.00289799	0.191645	0.463	0.397	1	Mac-1	HSPA4
LOC128626285	0.00305102	0.146745	0.281	0.222	1	Mac-1	LOC128626285	histone-lysine N-methyltransferase PRDM9-like
RWDD4	0.00338279	0.164597	0.274	0.218	1	Mac-1	RWDD4
VPS16	0.00387917	0.111197	0.252	0.199	1	Mac-1	VPS16
EWSR1	0.00406366	0.104869	0.773	0.678	1	Mac-1	EWSR1
PARP15	0.00406765	0.164138	0.607	0.509	1	Mac-1	PARP15
PRLR	0.00430739	0.273237	0.326	0.269	1	Mac-1	PRLR
TUBA1B	0.00479087	0.113068	0.302	0.238	1	Mac-1	TUBA1B
ZNF692	0.00513175	0.12531	0.491	0.41	1	Mac-1	ZNF692
SEC22A	0.00539093	0.12359	0.352	0.29	1	Mac-1	SEC22A
ACO2	0.00575598	0.109626	0.353	0.283	1	Mac-1	ACO2
IL1RAPL1	0.00687519	0.47105	0.28	0.229	1	Mac-1	IL1RAPL1
ZNF655	0.00710878	0.11158	0.298	0.241	1	Mac-1	ZNF655
HSP90AA1	0.00741306	0.136075	0.767	0.681	1	Mac-1	HSP90AA1
LOC119055814	0.00855112	0.168834	0.279	0.231	1	Mac-1	LOC119055814	suppressor of cytokine signaling 2-like
MCC	0.00866395	0.163911	0.392	0.333	1	Mac-1	MCC
SLCO4C1	0	5.18456	0.548	0.025	0	Mac-2	SLCO4C1
PLXDC2	1.31e-307	5.07286	0.753	0.131	2.83e-303	Mac-2	PLXDC2
CLEC12A	2.04e-260	5.9133	0.448	0.018	4.4e-256	Mac-2	CLEC12A
ITGAX	2.5e-223	3.71128	0.536	0.062	5.4e-219	Mac-2	ITGAX
SH2D1B	2.44e-219	4.12473	0.49	0.048	5.26e-215	Mac-2	SH2D1B
CDC42EP3	1.66e-215	4.51498	0.496	0.053	3.58e-211	Mac-2	CDC42EP3
FYN	1.52e-199	2.28741	0.837	0.274	3.28e-195	Mac-2	FYN
EMILIN2	1.58e-184	3.07983	0.698	0.202	3.41e-180	Mac-2	EMILIN2
MYOF	4.79e-181	2.42786	0.859	0.423	1.03e-176	Mac-2	MYOF
TNIP3	2.95e-179	4.34192	0.374	0.028	6.36e-175	Mac-2	TNIP3
CYTIP	5.58e-175	2.66671	0.775	0.288	1.2e-170	Mac-2	CYTIP
CLEC4D	1.75e-174	5.28803	0.329	0.017	3.78e-170	Mac-2	CLEC4D
XYLT1	7.63e-173	2.81868	0.648	0.163	1.64e-168	Mac-2	XYLT1
LOC119050803	4.46e-170	3.13714	0.507	0.08	9.61e-166	Mac-2	LOC119050803	T-cell surface glycoprotein CD3 gamma chain
BCL11A	5.43e-168	5.70192	0.316	0.016	1.17e-163	Mac-2	BCL11A
LOC119060069	1.47e-164	3.68504	0.415	0.049	3.16e-160	Mac-2	LOC119060069	leukocyte immunoglobulin-like receptor subfamily A member 6
DPYS	2.57e-160	3.18363	0.546	0.118	5.54e-156	Mac-2	DPYS
ABCA6	2.33e-154	3.31088	0.614	0.173	5.02e-150	Mac-2	ABCA6
PTGER2	1.34e-152	4.20186	0.346	0.031	2.89e-148	Mac-2	PTGER2
DOCK5	4.2e-146	2.89863	0.675	0.234	9.06e-142	Mac-2	DOCK5
LOC119062087	1.09e-141	3.44231	0.452	0.083	2.35e-137	Mac-2	LOC119062087	DLA class II histocompatibility antigen, DR-1 beta chain-like
LOC119060073	1.1e-140	5.69695	0.253	0.01	2.37e-136	Mac-2	LOC119060073	leukocyte-associated immunoglobulin-like receptor 2
GRK5	1.74e-138	3.34271	0.645	0.228	3.76e-134	Mac-2	GRK5
CD74	7.4e-136	2.45972	0.723	0.291	1.6e-131	Mac-2	CD74
BAZ1A	5.26e-135	1.85032	0.895	0.624	1.13e-130	Mac-2	BAZ1A
PTPRC	2.07e-134	1.53655	0.972	0.901	4.46e-130	Mac-2	PTPRC
ADGRE3	3.57e-131	3.87168	0.34	0.04	7.7e-127	Mac-2	ADGRE3
SLC9A7	1.95e-130	2.57368	0.668	0.246	4.2e-126	Mac-2	SLC9A7
PSAP	6.23e-126	1.67539	0.939	0.876	1.34e-121	Mac-2	PSAP
LOC128626186	8.61e-125	3.24154	0.353	0.048	1.86e-120	Mac-2	LOC128626186	uncharacterized LOC128626186	lncRNA
KMO	1.48e-124	2.55489	0.455	0.093	3.18e-120	Mac-2	KMO
RBPMS	1.63e-124	2.93862	0.591	0.194	3.51e-120	Mac-2	RBPMS
PLBD1	9.65e-123	3.02202	0.482	0.115	2.08e-118	Mac-2	PLBD1
ACSL1	3.26e-122	2.95712	0.582	0.197	7.03e-118	Mac-2	ACSL1
DENND4A	5.73e-119	2.33427	0.751	0.395	1.24e-114	Mac-2	DENND4A
KIAA0513	1.38e-117	3.05118	0.499	0.138	2.99e-113	Mac-2	KIAA0513
ID2	1.41e-117	3.35166	0.442	0.1	3.04e-113	Mac-2	ID2
CD244	3.37e-115	2.99994	0.389	0.07	7.27e-111	Mac-2	CD244
RIPOR2	5.55e-114	2.43178	0.473	0.114	1.2e-109	Mac-2	RIPOR2
SLCO3A1	1.65e-112	1.64078	0.722	0.319	3.56e-108	Mac-2	SLCO3A1
LYZ	2.85e-112	2.07565	0.903	0.811	6.15e-108	Mac-2	LYZ
LOC119041609	5.97e-111	3.74369	0.317	0.045	1.29e-106	Mac-2	LOC119041609	paired immunoglobulin-like type 2 receptor alpha
RUNX2	2.91e-110	2.23453	0.612	0.217	6.28e-106	Mac-2	RUNX2
JARID2	6.8e-110	1.48138	0.946	0.804	1.47e-105	Mac-2	JARID2
NT5C2	4.72e-108	1.6089	0.919	0.752	1.02e-103	Mac-2	NT5C2
LFNG	2.93e-107	2.40843	0.524	0.158	6.31e-103	Mac-2	LFNG
RAP1GAP2	3.16e-107	2.40319	0.768	0.474	6.82e-103	Mac-2	RAP1GAP2
VCAN	3.47e-105	3.95865	0.534	0.189	7.48e-101	Mac-2	VCAN
PSEN1	7.15e-105	2.26223	0.729	0.396	1.54e-100	Mac-2	PSEN1
STK10	1.1e-104	1.96194	0.746	0.404	2.37e-100	Mac-2	STK10
CHST11	5.66e-103	2.38945	0.59	0.209	1.22e-98	Mac-2	CHST11
LOC119042595	1.07e-102	1.86001	0.722	0.374	2.32e-98	Mac-2	LOC119042595	leukocyte immunoglobulin-like receptor subfamily B member 3
ADORA2B	1.5e-102	3.33738	0.331	0.056	3.23e-98	Mac-2	ADORA2B
PRR5L	9.9e-101	3.62183	0.344	0.065	2.14e-96	Mac-2	PRR5L
LCP1	1.36e-99	1.54378	0.876	0.621	2.93e-95	Mac-2	LCP1
CLEC4A	5.26e-97	2.11505	0.746	0.435	1.14e-92	Mac-2	CLEC4A
ARHGAP15	8e-97	1.13506	0.993	0.948	1.73e-92	Mac-2	ARHGAP15
RASSF3	4.63e-96	1.56104	0.835	0.578	9.99e-92	Mac-2	RASSF3
GRK3	6.88e-96	1.58928	0.879	0.652	1.48e-91	Mac-2	GRK3
PTPRO	8.7e-95	1.98717	0.587	0.221	1.88e-90	Mac-2	PTPRO
ARHGAP26	2.35e-94	1.82263	0.844	0.607	5.06e-90	Mac-2	ARHGAP26
CHN2	5.51e-94	1.89234	0.406	0.092	1.19e-89	Mac-2	CHN2
CD44	9.23e-94	1.58067	0.885	0.684	1.99e-89	Mac-2	CD44
LDLRAD3	1.3e-90	3.02372	0.458	0.146	2.81e-86	Mac-2	LDLRAD3
RARA	3.38e-88	2.46508	0.485	0.169	7.29e-84	Mac-2	RARA
LONRF3	6.69e-88	3.49724	0.283	0.046	1.44e-83	Mac-2	LONRF3
CRYBG1	1.87e-86	1.89846	0.572	0.224	4.03e-82	Mac-2	CRYBG1
ALCAM	3.25e-86	2.08435	0.642	0.309	7.02e-82	Mac-2	ALCAM
PILRA	1.44e-85	1.81079	0.69	0.367	3.11e-81	Mac-2	PILRA
CERS6	1.45e-85	1.81154	0.828	0.611	3.13e-81	Mac-2	CERS6
IGF1R	2.95e-85	2.66882	0.382	0.097	6.35e-81	Mac-2	IGF1R
RIN3	3.53e-85	1.80651	0.696	0.407	7.6e-81	Mac-2	RIN3
LRRC8D	4.76e-84	1.49007	0.846	0.645	1.03e-79	Mac-2	LRRC8D
FOSL2	5.06e-84	2.92234	0.374	0.096	1.09e-79	Mac-2	FOSL2
LOC119056745	8.6e-82	2.15681	0.638	0.324	1.86e-77	Mac-2	LOC119056745	HLA class II histocompatibility antigen, DR alpha chain
FLNA	8.63e-82	2.15594	0.51	0.196	1.86e-77	Mac-2	FLNA
GPD2	4.79e-81	1.60664	0.786	0.529	1.03e-76	Mac-2	GPD2
NOTCH2	2.49e-80	1.18275	0.937	0.845	5.36e-76	Mac-2	NOTCH2
LOC119056744	1.67e-79	1.80457	0.663	0.33	3.61e-75	Mac-2	LOC119056744	DLA class II histocompatibility antigen, DR-1 beta chain-like
MARCHF6	8.07e-79	1.36255	0.853	0.689	1.74e-74	Mac-2	MARCHF6
DOCK11	1.13e-78	1.07252	0.922	0.721	2.43e-74	Mac-2	DOCK11
FRY	1.13e-78	2.90162	0.43	0.14	2.44e-74	Mac-2	FRY
VDR	8.38e-78	2.79934	0.379	0.107	1.81e-73	Mac-2	VDR
LTBP1	5.16e-77	2.68592	0.341	0.083	1.11e-72	Mac-2	LTBP1
ITGB2	1.45e-76	2.64756	0.439	0.151	3.12e-72	Mac-2	ITGB2
GGH	1.6e-74	3.93879	0.317	0.077	3.46e-70	Mac-2	GGH
SOAT1	1.61e-74	2.28831	0.65	0.376	3.47e-70	Mac-2	SOAT1
ADAM19	3.43e-74	1.67884	0.418	0.129	7.41e-70	Mac-2	ADAM19
CD300LF	2.91e-73	2.39046	0.398	0.126	6.29e-69	Mac-2	CD300LF
CHST15	3.45e-73	3.13754	0.277	0.056	7.45e-69	Mac-2	CHST15
SYK	5.1e-73	0.907358	0.97	0.883	1.1e-68	Mac-2	SYK
DIAPH2	1.39e-71	0.950653	0.973	0.942	3e-67	Mac-2	DIAPH2
RNF150	5.05e-70	1.56319	0.751	0.498	1.09e-65	Mac-2	RNF150
VAV3	2.39e-69	1.08209	0.919	0.866	5.15e-65	Mac-2	VAV3
LOC119052031	3.38e-69	2.94376	0.316	0.08	7.3e-65	Mac-2	LOC119052031	sialic acid-binding Ig-like lectin 8
TIAM1	6.27e-68	2.67519	0.277	0.06	1.35e-63	Mac-2	TIAM1
NIBAN1	1.96e-67	1.92402	0.618	0.338	4.23e-63	Mac-2	NIBAN1
FAR1	1.24e-66	1.62369	0.729	0.472	2.66e-62	Mac-2	FAR1
SSH2	1.75e-66	1.14414	0.904	0.765	3.76e-62	Mac-2	SSH2
SEMA4D	3.31e-65	1.80201	0.705	0.491	7.14e-61	Mac-2	SEMA4D
MARCHF3	6.96e-65	2.02767	0.644	0.374	1.5e-60	Mac-2	MARCHF3
USP3	2.39e-64	1.01549	0.9	0.789	5.15e-60	Mac-2	USP3
LOC119040794	5.55e-64	2.12008	0.415	0.145	1.2e-59	Mac-2	LOC119040794	SLA class II histocompatibility antigen, DQ haplotype D alpha chain-like
MCTP1	1.2e-63	2.26555	0.527	0.239	2.6e-59	Mac-2	MCTP1
MYH9	4.18e-63	1.07248	0.829	0.665	9.02e-59	Mac-2	MYH9
FKBP5	2.43e-62	1.60339	0.826	0.67	5.24e-58	Mac-2	FKBP5
ANKRD44	4.17e-62	1.06962	0.96	0.887	9e-58	Mac-2	ANKRD44
NIBAN2	1.3e-61	2.49663	0.355	0.113	2.81e-57	Mac-2	NIBAN2
ACP3	2.89e-61	1.81502	0.513	0.232	6.23e-57	Mac-2	ACP3
LRRFIP1	6.43e-61	1.20876	0.804	0.647	1.39e-56	Mac-2	LRRFIP1
LOC119038537	6.96e-61	2.56041	0.25	0.053	1.5e-56	Mac-2	LOC119038537	rano class II histocompatibility antigen, A beta chain-like
GALNT3	1.73e-60	2.08844	0.406	0.145	3.73e-56	Mac-2	GALNT3
IL17RA	3.98e-60	1.78724	0.507	0.238	8.58e-56	Mac-2	IL17RA
MAP4K4	5.54e-60	1.06475	0.903	0.821	1.2e-55	Mac-2	MAP4K4
FMNL1	2.14e-59	1.57845	0.588	0.311	4.61e-55	Mac-2	FMNL1
CIITA	1.91e-58	2.45444	0.406	0.153	4.12e-54	Mac-2	CIITA
STK26	1.32e-57	2.23312	0.323	0.097	2.84e-53	Mac-2	STK26
ABR	1.61e-57	1.34374	0.759	0.575	3.48e-53	Mac-2	ABR
ZMIZ1	2.72e-57	1.22948	0.819	0.672	5.88e-53	Mac-2	ZMIZ1
SEC14L1	4.35e-57	1.19371	0.847	0.722	9.39e-53	Mac-2	SEC14L1
LOC119038792	6.31e-57	2.56527	0.274	0.071	1.36e-52	Mac-2	LOC119038792	leukocyte immunoglobulin-like receptor subfamily A member 3
SIPA1L1	3.67e-56	2.5403	0.445	0.19	7.91e-52	Mac-2	SIPA1L1
DENND3	4.5e-56	2.55644	0.265	0.067	9.71e-52	Mac-2	DENND3
RASAL2	6.4e-56	1.80438	0.722	0.515	1.38e-51	Mac-2	RASAL2
CYTH1	2.55e-55	1.4114	0.754	0.57	5.51e-51	Mac-2	CYTH1
CYRIB	3.19e-55	0.89366	0.921	0.863	6.88e-51	Mac-2	CYRIB
SGPL1	3.34e-55	2.02312	0.473	0.223	7.21e-51	Mac-2	SGPL1
POU2F2	1.54e-54	1.76169	0.422	0.162	3.32e-50	Mac-2	POU2F2
SRGN	1.79e-54	1.51343	0.747	0.555	3.86e-50	Mac-2	SRGN
KLF9	6.52e-54	2.21557	0.334	0.111	1.41e-49	Mac-2	KLF9
FAM107B	1.67e-53	1.42375	0.425	0.169	3.6e-49	Mac-2	FAM107B
VIM	4.23e-52	1.20977	0.711	0.468	9.13e-48	Mac-2	VIM
RAP1B	7.5e-52	1.10536	0.886	0.804	1.62e-47	Mac-2	RAP1B
CCND3	1.23e-51	1.76355	0.567	0.327	2.64e-47	Mac-2	CCND3
MTPN	1.5e-51	1.31709	0.75	0.571	3.23e-47	Mac-2	MTPN
NFIL3	5.41e-51	2.64287	0.286	0.087	1.17e-46	Mac-2	NFIL3
TLR8	7.71e-51	2.16728	0.311	0.1	1.66e-46	Mac-2	TLR8
MYO1F	1.04e-50	1.1532	0.786	0.64	2.25e-46	Mac-2	MYO1F
SQOR	2.38e-50	1.51129	0.716	0.565	5.13e-46	Mac-2	SQOR
EMP3	2.6e-50	1.75147	0.446	0.2	5.6e-46	Mac-2	EMP3
IRAK3	5.51e-50	2.26211	0.386	0.156	1.19e-45	Mac-2	IRAK3
RETREG1	6.11e-50	1.47958	0.76	0.57	1.32e-45	Mac-2	RETREG1
SNX10	8.79e-50	2.22012	0.269	0.075	1.9e-45	Mac-2	SNX10
KLF13	1.57e-49	1.52051	0.551	0.312	3.39e-45	Mac-2	KLF13
TBC1D9	4.06e-49	1.62331	0.651	0.451	8.75e-45	Mac-2	TBC1D9
SYNE3	4.18e-49	2.15304	0.286	0.086	9.02e-45	Mac-2	SYNE3
ADD3	5.86e-49	1.54067	0.762	0.593	1.26e-44	Mac-2	ADD3
LOC119042647	8.07e-49	1.42256	0.693	0.474	1.74e-44	Mac-2	LOC119042647	SAM domain-containing protein SAMSN-1
SLC16A1	1.57e-48	1.71841	0.47	0.223	3.39e-44	Mac-2	SLC16A1
CEBPB	1.89e-48	1.74572	0.536	0.297	4.07e-44	Mac-2	CEBPB
GPR65	1.92e-48	1.55048	0.359	0.126	4.14e-44	Mac-2	GPR65
SIGLEC10	3.05e-48	1.9058	0.316	0.104	6.59e-44	Mac-2	SIGLEC10
KPNA4	3.19e-48	0.797333	0.924	0.872	6.87e-44	Mac-2	KPNA4
ZNF445	6.89e-48	1.66342	0.461	0.221	1.49e-43	Mac-2	ZNF445
RHOH	3.39e-47	1.6041	0.325	0.108	7.3e-43	Mac-2	RHOH
unassigned-gene-4	8.93e-47	0.980694	0.997	0.993	1.93e-42	Mac-2	unassigned-gene-4
CD99	1.55e-46	1.82072	0.499	0.267	3.35e-42	Mac-2	CD99
CSGALNACT1	3.28e-46	1.58971	0.422	0.182	7.07e-42	Mac-2	CSGALNACT1
FGR	4.8e-46	1.47933	0.54	0.305	1.03e-41	Mac-2	FGR
SLC11A1	9.44e-46	1.40567	0.653	0.482	2.04e-41	Mac-2	SLC11A1
RASA3	1.94e-45	1.29562	0.725	0.558	4.19e-41	Mac-2	RASA3
MRAS	2.05e-45	2.07257	0.431	0.211	4.43e-41	Mac-2	MRAS
GPCPD1	1.11e-44	0.81564	0.931	0.893	2.39e-40	Mac-2	GPCPD1
MSN	1.13e-44	1.05149	0.789	0.646	2.44e-40	Mac-2	MSN
RAF1	1.34e-44	0.988091	0.81	0.676	2.89e-40	Mac-2	RAF1
LYN	3.24e-44	0.58017	0.984	0.93	7e-40	Mac-2	LYN
PITPNM2	4.21e-44	2.38435	0.275	0.091	9.08e-40	Mac-2	PITPNM2
GPR137B	5.34e-44	1.3083	0.633	0.426	1.15e-39	Mac-2	GPR137B
LOC119051020	1.17e-43	1.4452	0.54	0.318	2.51e-39	Mac-2	LOC119051020	protein diaphanous homolog 1
BCL6	1.77e-43	1.50151	0.469	0.228	3.82e-39	Mac-2	BCL6
RNF220	2.38e-43	3.33436	0.377	0.177	5.14e-39	Mac-2	RNF220
CKB	3.03e-43	1.96659	0.464	0.249	6.54e-39	Mac-2	CKB
KDM4C	3.51e-43	0.839009	0.885	0.796	7.57e-39	Mac-2	KDM4C
AKT3	5.75e-43	1.36025	0.564	0.321	1.24e-38	Mac-2	AKT3
LOC119058051	1.19e-42	2.12822	0.271	0.086	2.57e-38	Mac-2	LOC119058051	short transmembrane mitochondrial protein 1-like
ANXA2	2.08e-42	1.39296	0.626	0.429	4.49e-38	Mac-2	ANXA2
CCDC69	2.82e-42	1.7527	0.352	0.144	6.07e-38	Mac-2	CCDC69
VMP1	3.22e-42	0.902511	0.813	0.721	6.95e-38	Mac-2	VMP1
PRKCE	1.66e-41	1.04908	0.693	0.463	3.58e-37	Mac-2	PRKCE
NBEAL2	2.67e-41	1.99368	0.289	0.102	5.75e-37	Mac-2	NBEAL2
SEMA4A	5.06e-41	1.68099	0.377	0.166	1.09e-36	Mac-2	SEMA4A
PHTF2	6.42e-41	1.27365	0.713	0.546	1.39e-36	Mac-2	PHTF2
CHST12	7.9e-41	2.02991	0.296	0.109	1.7e-36	Mac-2	CHST12
TBC1D2	1.02e-40	1.74122	0.445	0.228	2.21e-36	Mac-2	TBC1D2
LOC119048626	1.22e-40	2.54039	0.26	0.084	2.63e-36	Mac-2	LOC119048626	boLa class II histocompatibility antigen, DQB*0101 beta chain-like
PITPNC1	1.76e-40	1.05171	0.804	0.681	3.8e-36	Mac-2	PITPNC1
ZNF197	1.89e-40	1.73514	0.397	0.187	4.08e-36	Mac-2	ZNF197
PELI2	2.27e-40	2.43328	0.28	0.098	4.91e-36	Mac-2	PELI2
LRMDA	3.64e-40	1.40296	0.802	0.816	7.86e-36	Mac-2	LRMDA
IFNAR2	4.85e-40	1.0208	0.781	0.63	1.05e-35	Mac-2	IFNAR2
RHBDF2	5.03e-40	1.86185	0.382	0.179	1.09e-35	Mac-2	RHBDF2
STK17B	6.18e-40	0.892952	0.751	0.561	1.33e-35	Mac-2	STK17B
TSC22D1	6.95e-40	1.24088	0.677	0.486	1.5e-35	Mac-2	TSC22D1
ITGA4	8.75e-40	0.847253	0.849	0.702	1.89e-35	Mac-2	ITGA4
ITGA5	3.06e-39	2.2193	0.316	0.127	6.6e-35	Mac-2	ITGA5
PPP1R12A	5.22e-38	0.641679	0.949	0.91	1.13e-33	Mac-2	PPP1R12A
JUNB	5.99e-38	2.06191	0.316	0.13	1.29e-33	Mac-2	JUNB
PLEKHG1	1.23e-37	2.55234	0.278	0.103	2.65e-33	Mac-2	PLEKHG1
PIK3CB	1.29e-37	0.859046	0.834	0.746	2.79e-33	Mac-2	PIK3CB
MALT1	2.33e-37	1.55829	0.546	0.347	5.03e-33	Mac-2	MALT1
AKNA	2.47e-37	1.30123	0.522	0.308	5.32e-33	Mac-2	AKNA
METRNL	2.5e-37	1.33917	0.567	0.376	5.4e-33	Mac-2	METRNL
LOC128627598	8.23e-37	1.5315	0.442	0.236	1.77e-32	Mac-2	LOC128627598	protein diaphanous homolog 1
CD82	1.77e-36	1.7685	0.431	0.238	3.82e-32	Mac-2	CD82
AOAH	2.44e-36	1.45591	0.587	0.394	5.26e-32	Mac-2	AOAH
NUP210	2.55e-36	1.83831	0.278	0.101	5.5e-32	Mac-2	NUP210
APH1B	2.56e-36	1.91729	0.32	0.133	5.51e-32	Mac-2	APH1B
FNDC3A	4.69e-36	0.753747	0.951	0.94	1.01e-31	Mac-2	FNDC3A
LOC119041968	1.99e-35	0.94454	0.743	0.607	4.29e-31	Mac-2	LOC119041968	nuclear body protein SP140-like protein
ST3GAL1	2.81e-35	1.53673	0.409	0.21	6.06e-31	Mac-2	ST3GAL1
ITGAL	7.27e-35	1.35981	0.638	0.472	1.57e-30	Mac-2	ITGAL
ADSS2	7.92e-35	1.27352	0.548	0.342	1.71e-30	Mac-2	ADSS2
LOC119052423	9.26e-35	1.81914	0.263	0.095	2e-30	Mac-2	LOC119052423	low affinity immunoglobulin gamma Fc region receptor III-B-like
IKZF1	3.04e-34	1.0624	0.732	0.576	6.56e-30	Mac-2	IKZF1
SNRK	3.26e-34	1.42698	0.501	0.313	7.04e-30	Mac-2	SNRK
LAT2	3.96e-34	1.13379	0.536	0.332	8.53e-30	Mac-2	LAT2
WDFY4	1.52e-33	0.75801	0.943	0.87	3.29e-29	Mac-2	WDFY4
PDE8A	3.67e-33	0.999289	0.789	0.739	7.92e-29	Mac-2	PDE8A
BTG1	8.64e-33	1.53362	0.427	0.236	1.86e-28	Mac-2	BTG1
ALDH1L2	9.02e-33	1.63972	0.412	0.221	1.95e-28	Mac-2	ALDH1L2
AUH	9.97e-33	1.06773	0.699	0.541	2.15e-28	Mac-2	AUH
FADS1	1.31e-32	2.04521	0.278	0.116	2.83e-28	Mac-2	FADS1
LOC119042380	1.37e-32	1.21109	0.645	0.496	2.95e-28	Mac-2	LOC119042380	popy Class I histocompatibility antigen, A-1 alpha chain-like
ZHX2	2.59e-32	1.61773	0.353	0.17	5.59e-28	Mac-2	ZHX2
ANXA5	2.63e-32	1.42574	0.457	0.274	5.68e-28	Mac-2	ANXA5
LRRK2	2.8e-32	2.31552	0.293	0.126	6.04e-28	Mac-2	LRRK2
MBNL1	3.63e-32	0.491599	0.984	0.981	7.83e-28	Mac-2	MBNL1
FOXP4	4.11e-32	1.71797	0.307	0.134	8.86e-28	Mac-2	FOXP4
HK2	5.28e-32	1.83798	0.277	0.112	1.14e-27	Mac-2	HK2
CPT1A	9.91e-32	1.01939	0.636	0.473	2.14e-27	Mac-2	CPT1A
MEF2A	1.22e-31	0.905497	0.919	0.88	2.63e-27	Mac-2	MEF2A
LOC119042498	1.22e-31	1.19874	0.6	0.431	2.64e-27	Mac-2	LOC119042498	cytochrome P450 2J2
HCK	1.3e-31	0.874495	0.811	0.72	2.79e-27	Mac-2	HCK
CUX1	1.67e-31	0.939032	0.844	0.819	3.59e-27	Mac-2	CUX1
CD58	1.88e-31	1.24323	0.636	0.483	4.06e-27	Mac-2	CD58
PTPRE	2.16e-31	0.947904	0.713	0.58	4.65e-27	Mac-2	PTPRE
LOC119035988	2.45e-31	1.30009	0.503	0.317	5.28e-27	Mac-2	LOC119035988	T-cell-interacting, activating receptor on myeloid cells protein 1
CAPG	2.77e-31	1.63524	0.305	0.132	5.97e-27	Mac-2	CAPG
IFNGR2	3.63e-31	0.814041	0.771	0.652	7.83e-27	Mac-2	IFNGR2
LOC119058998	5.5e-31	1.14652	0.552	0.371	1.19e-26	Mac-2	LOC119058998	BOLA class I histocompatibility antigen, alpha chain BL3-7-like
PIK3R5	6.95e-31	1.05742	0.629	0.44	1.5e-26	Mac-2	PIK3R5
CTSS	7.18e-31	0.939843	0.901	0.875	1.55e-26	Mac-2	CTSS
ASAH1	8.15e-31	1.30325	0.569	0.401	1.76e-26	Mac-2	ASAH1
FBXO34	1.33e-30	1.07139	0.641	0.513	2.86e-26	Mac-2	FBXO34
RASSF5	1.33e-30	1.37082	0.436	0.25	2.87e-26	Mac-2	RASSF5
ABHD2	1.58e-30	1.38895	0.418	0.232	3.4e-26	Mac-2	ABHD2
LIPA	2.52e-30	1.15593	0.665	0.534	5.44e-26	Mac-2	LIPA
MSR1	2.69e-30	1.5441	0.629	0.53	5.8e-26	Mac-2	MSR1
BIRC3	4.56e-30	0.77199	0.346	0.158	9.83e-26	Mac-2	BIRC3
USP32	6.5e-30	1.07238	0.711	0.604	1.4e-25	Mac-2	USP32
TGFBR2	6.66e-30	0.895959	0.76	0.665	1.44e-25	Mac-2	TGFBR2
ACTR3	1.81e-29	0.664528	0.907	0.829	3.9e-25	Mac-2	ACTR3
NCF2	1.81e-29	1.40936	0.44	0.261	3.9e-25	Mac-2	NCF2
BZW1	3.69e-29	0.845678	0.743	0.6	7.96e-25	Mac-2	BZW1
SLC7A2	4.25e-29	2.54473	0.295	0.137	9.18e-25	Mac-2	SLC7A2
THEMIS2	4.28e-29	1.61678	0.274	0.113	9.22e-25	Mac-2	THEMIS2
VCL	8.22e-29	1.46612	0.463	0.276	1.77e-24	Mac-2	VCL
SKAP2	1.55e-28	0.679111	0.889	0.828	3.35e-24	Mac-2	SKAP2
CD55	1.63e-28	1.66338	0.301	0.135	3.51e-24	Mac-2	CD55
SP3	3.74e-28	0.735086	0.796	0.701	8.07e-24	Mac-2	SP3
RHOA	3.83e-28	0.60316	0.891	0.814	8.26e-24	Mac-2	RHOA
FAM20A	4.17e-28	1.96469	0.302	0.143	9e-24	Mac-2	FAM20A
KIAA0232	1.07e-27	1.10639	0.605	0.457	2.31e-23	Mac-2	KIAA0232
TAB2	1.72e-27	0.790773	0.849	0.82	3.71e-23	Mac-2	TAB2
RAB20	2.37e-27	1.65194	0.522	0.37	5.11e-23	Mac-2	RAB20
GFOD1	2.95e-27	1.90556	0.289	0.133	6.36e-23	Mac-2	GFOD1
SLC20A1	2.97e-27	1.08684	0.56	0.394	6.41e-23	Mac-2	SLC20A1
KDM7A	3.27e-27	1.14882	0.599	0.448	7.05e-23	Mac-2	KDM7A
LYST	5.74e-27	0.915829	0.675	0.555	1.24e-22	Mac-2	LYST
STIM1	5.95e-27	0.945558	0.654	0.497	1.28e-22	Mac-2	STIM1
KMT2E	6.1e-27	0.477668	0.957	0.939	1.32e-22	Mac-2	KMT2E
NUMB	1.12e-26	0.638497	0.909	0.868	2.41e-22	Mac-2	NUMB
ERBIN	1.72e-26	0.633675	0.916	0.909	3.71e-22	Mac-2	ERBIN
RALGPS2	2.14e-26	1.55541	0.488	0.313	4.61e-22	Mac-2	RALGPS2
GPSM3	2.26e-26	1.31028	0.341	0.174	4.88e-22	Mac-2	GPSM3
PICALM	6.86e-26	0.612413	0.96	0.964	1.48e-21	Mac-2	PICALM
MLLT3	7.04e-26	1.33891	0.507	0.331	1.52e-21	Mac-2	MLLT3
CTSH	1.23e-25	1.01341	0.487	0.307	2.66e-21	Mac-2	CTSH
IQGAP1	1.35e-25	0.645794	0.831	0.761	2.92e-21	Mac-2	IQGAP1
ZFC3H1	1.55e-25	0.612352	0.882	0.837	3.35e-21	Mac-2	ZFC3H1
RPS6KA1	1.62e-25	1.07285	0.539	0.383	3.49e-21	Mac-2	RPS6KA1
PRKCB	2.01e-25	0.592984	0.907	0.823	4.34e-21	Mac-2	PRKCB
SECISBP2	4.92e-25	1.00578	0.617	0.484	1.06e-20	Mac-2	SECISBP2
CUNH1orf21	5.31e-25	1.36408	0.567	0.436	1.15e-20	Mac-2	CUNH1orf21
RGS2	6.82e-25	1.12501	0.561	0.392	1.47e-20	Mac-2	RGS2
TLN1	8.1e-25	0.640547	0.835	0.773	1.75e-20	Mac-2	TLN1
LAPTM5	9.56e-25	0.935853	0.678	0.585	2.06e-20	Mac-2	LAPTM5
KIRREL1	9.93e-25	1.12049	0.774	0.703	2.14e-20	Mac-2	KIRREL1
STXBP5	1.02e-24	1.42879	0.552	0.414	2.21e-20	Mac-2	STXBP5
MAML3	1.58e-24	1.67413	0.379	0.213	3.42e-20	Mac-2	MAML3
ARPC2	2.87e-24	0.692267	0.78	0.709	6.19e-20	Mac-2	ARPC2
SLC6A6	3.03e-24	0.963839	0.581	0.439	6.55e-20	Mac-2	SLC6A6
PLEKHM3	4.14e-24	1.10864	0.593	0.468	8.92e-20	Mac-2	PLEKHM3
LOC128625988	4.77e-24	0.935954	0.581	0.427	1.03e-19	Mac-2	LOC128625988	uncharacterized LOC128625988	lncRNA
TMOD3	4.95e-24	0.810388	0.734	0.6	1.07e-19	Mac-2	TMOD3
STK24	6.97e-24	0.586893	0.898	0.827	1.5e-19	Mac-2	STK24
ITGB1	1.21e-23	0.491277	0.924	0.891	2.6e-19	Mac-2	ITGB1
TNFSF10	1.66e-23	0.847409	0.686	0.557	3.58e-19	Mac-2	TNFSF10
ZFAND3	1.82e-23	0.397865	0.975	0.978	3.92e-19	Mac-2	ZFAND3
LNPEP	1.99e-23	0.914577	0.638	0.5	4.3e-19	Mac-2	LNPEP
REL	2.04e-23	0.955445	0.672	0.528	4.41e-19	Mac-2	REL
LOC119042213	2.19e-23	1.54376	0.283	0.137	4.72e-19	Mac-2	LOC119042213	14-3-3 protein sigma
CYTH3	2.86e-23	1.13257	0.504	0.357	6.17e-19	Mac-2	CYTH3
EXOC6	2.95e-23	0.955582	0.594	0.447	6.35e-19	Mac-2	EXOC6
TET2	4.83e-23	0.574783	0.948	0.937	1.04e-18	Mac-2	TET2
VPS13D	5.36e-23	0.599616	0.853	0.811	1.16e-18	Mac-2	VPS13D
ACER3	7.97e-23	1.41739	0.422	0.269	1.72e-18	Mac-2	ACER3
CTBP2	8.19e-23	1.01642	0.617	0.485	1.77e-18	Mac-2	CTBP2
PHF20L1	2.11e-22	0.709239	0.704	0.607	4.55e-18	Mac-2	PHF20L1
LOC119043973	2.15e-22	1.20032	0.488	0.342	4.63e-18	Mac-2	LOC119043973	cytochrome P450 3A12
PRDM2	2.15e-22	0.789699	0.666	0.551	4.63e-18	Mac-2	PRDM2
MDM4	2.19e-22	0.801797	0.707	0.617	4.73e-18	Mac-2	MDM4
OXSR1	2.24e-22	0.858141	0.692	0.557	4.84e-18	Mac-2	OXSR1
STK4	3.41e-22	0.694374	0.732	0.619	7.35e-18	Mac-2	STK4
KLHL6	3.61e-22	1.45557	0.296	0.151	7.79e-18	Mac-2	KLHL6
B4GALT5	3.69e-22	1.10297	0.618	0.512	7.95e-18	Mac-2	B4GALT5
BTBD9	3.99e-22	0.459909	0.955	0.927	8.6e-18	Mac-2	BTBD9
LOC119065477	4.24e-22	0.984829	0.647	0.537	9.14e-18	Mac-2	LOC119065477	patr class I histocompatibility antigen, B-2 alpha chain-like
CSF2RA	4.79e-22	1.36001	0.355	0.205	1.03e-17	Mac-2	CSF2RA
REEP5	9.66e-22	0.885014	0.639	0.517	2.08e-17	Mac-2	REEP5
SUSD6	1.07e-21	0.721187	0.811	0.727	2.31e-17	Mac-2	SUSD6
ITGAM	1.18e-21	1.14373	0.44	0.282	2.55e-17	Mac-2	ITGAM
TRIT1	1.42e-21	1.1287	0.455	0.301	3.06e-17	Mac-2	TRIT1
WRN	1.71e-21	0.899782	0.575	0.432	3.68e-17	Mac-2	WRN
TNIK	2.32e-21	0.885248	0.754	0.669	5e-17	Mac-2	TNIK
LOC128625916	3.02e-21	0.253131	0.997	1	6.51e-17	Mac-2	LOC128625916	carcinoembryonic antigen-related cell adhesion molecule 21-like
DOCK8	3.14e-21	0.482788	0.955	0.948	6.77e-17	Mac-2	DOCK8
ACSS2	3.16e-21	1.61352	0.311	0.169	6.81e-17	Mac-2	ACSS2
CYFIP2	3.95e-21	2.11816	0.275	0.143	8.51e-17	Mac-2	CYFIP2
ZYX	4.11e-21	1.41843	0.26	0.125	8.87e-17	Mac-2	ZYX
LOC128626198	5.75e-21	0.966696	0.49	0.335	1.24e-16	Mac-2	LOC128626198	uncharacterized LOC128626198	lncRNA
RAB27A	6.49e-21	1.27509	0.263	0.126	1.4e-16	Mac-2	RAB27A
MAP3K2	6.53e-21	0.570108	0.867	0.798	1.41e-16	Mac-2	MAP3K2
SUCO	6.64e-21	1.10808	0.579	0.451	1.43e-16	Mac-2	SUCO
ARHGEF18	6.99e-21	0.997534	0.576	0.453	1.51e-16	Mac-2	ARHGEF18
KLF2	7.89e-21	1.41025	0.377	0.238	1.7e-16	Mac-2	KLF2
NIN	8.02e-21	0.837407	0.653	0.538	1.73e-16	Mac-2	NIN
NFKB1	8.03e-21	0.590031	0.822	0.745	1.73e-16	Mac-2	NFKB1
SHISA5	8.25e-21	1.05457	0.507	0.365	1.78e-16	Mac-2	SHISA5
CUL1	9.93e-21	0.7727	0.696	0.604	2.14e-16	Mac-2	CUL1
YWHAZ	1.52e-20	0.72192	0.753	0.667	3.28e-16	Mac-2	YWHAZ
ATP1B3	1.54e-20	1.10796	0.608	0.489	3.33e-16	Mac-2	ATP1B3
LOC128625924	1.57e-20	0.380208	0.958	0.874	3.38e-16	Mac-2	LOC128625924	carcinoembryonic antigen-related cell adhesion molecule 1-like
HERPUD1	2.21e-20	0.764235	0.704	0.598	4.77e-16	Mac-2	HERPUD1
PARM1	2.85e-20	1.61094	0.269	0.137	6.16e-16	Mac-2	PARM1
STK38	3.06e-20	0.840144	0.693	0.605	6.6e-16	Mac-2	STK38
INPP1	3.9e-20	1.43695	0.293	0.156	8.41e-16	Mac-2	INPP1
TRPV2	4.81e-20	1.19348	0.308	0.164	1.04e-15	Mac-2	TRPV2
PSTPIP2	5.65e-20	1.54224	0.461	0.332	1.22e-15	Mac-2	PSTPIP2
INPP5F	6e-20	0.990224	0.576	0.444	1.29e-15	Mac-2	INPP5F
MBD2	7.42e-20	0.652447	0.746	0.665	1.6e-15	Mac-2	MBD2
ITM2B	8.29e-20	0.725227	0.768	0.72	1.79e-15	Mac-2	ITM2B
LOC119054965	8.91e-20	0.823559	0.651	0.543	1.92e-15	Mac-2	LOC119054965	cytidine monophosphate-N-acetylneuraminic acid hydroxylase
ATAD2B	9.29e-20	0.593911	0.819	0.781	2e-15	Mac-2	ATAD2B
DDI2	1.01e-19	1.09678	0.412	0.263	2.19e-15	Mac-2	DDI2
SLC4A7	1.03e-19	1.06158	0.524	0.384	2.22e-15	Mac-2	SLC4A7
KLF3	1.09e-19	1.02731	0.708	0.647	2.35e-15	Mac-2	KLF3
ANKRD11	1.71e-19	0.301404	0.981	0.98	3.68e-15	Mac-2	ANKRD11
LOC119064680	2.06e-19	1.21726	0.346	0.203	4.45e-15	Mac-2	LOC119064680	plectin
LOC119053558	2.3e-19	0.253676	1	1	4.95e-15	Mac-2	LOC119053558	carcinoembryonic antigen-related cell adhesion molecule 21-like
SLC30A4	2.48e-19	1.12852	0.382	0.24	5.34e-15	Mac-2	SLC30A4
ACTB	3.01e-19	0.596014	0.877	0.837	6.48e-15	Mac-2	ACTB
HYCC1	3.92e-19	0.836744	0.693	0.582	8.46e-15	Mac-2	HYCC1
GJC1	4.6e-19	1.52728	0.322	0.188	9.92e-15	Mac-2	GJC1
ATF1	5.46e-19	0.882106	0.695	0.621	1.18e-14	Mac-2	ATF1
TANK	6.32e-19	0.445631	0.663	0.518	1.36e-14	Mac-2	TANK
HIPK3	6.42e-19	0.638709	0.823	0.786	1.38e-14	Mac-2	HIPK3
GRK6	8.01e-19	1.39462	0.295	0.163	1.73e-14	Mac-2	GRK6
SESTD1	8.28e-19	1.01921	0.519	0.394	1.79e-14	Mac-2	SESTD1
NDEL1	8.52e-19	1.00815	0.518	0.396	1.84e-14	Mac-2	NDEL1
MAP3K8	9.94e-19	0.985719	0.614	0.526	2.14e-14	Mac-2	MAP3K8
NFAT5	1.25e-18	0.62878	0.868	0.837	2.7e-14	Mac-2	NFAT5
EPB41	1.82e-18	0.526932	0.677	0.571	3.93e-14	Mac-2	EPB41
STX7	2.16e-18	0.725753	0.681	0.596	4.66e-14	Mac-2	STX7
ADGRE5	2.79e-18	0.966365	0.561	0.436	6.01e-14	Mac-2	ADGRE5
TRIOBP	4.29e-18	1.4288	0.284	0.158	9.26e-14	Mac-2	TRIOBP
PDE3B	4.39e-18	0.881422	0.478	0.327	9.47e-14	Mac-2	PDE3B
CDK14	4.48e-18	1.06486	0.469	0.328	9.66e-14	Mac-2	CDK14
NIPBL	5.09e-18	0.356439	0.967	0.953	1.1e-13	Mac-2	NIPBL
AP1S3	7.34e-18	1.36573	0.292	0.161	1.58e-13	Mac-2	AP1S3
INPP5K	7.65e-18	1.45841	0.28	0.156	1.65e-13	Mac-2	INPP5K
SLC1A3	7.7e-18	1.53011	0.271	0.144	1.66e-13	Mac-2	SLC1A3
DDHD1	7.96e-18	0.957048	0.563	0.436	1.72e-13	Mac-2	DDHD1
LOC119035997	8.72e-18	1.40997	0.269	0.146	1.88e-13	Mac-2	LOC119035997	leukocyte immunoglobulin-like receptor subfamily A member 6
SH3RF1	1.01e-17	1.13456	0.51	0.393	2.17e-13	Mac-2	SH3RF1
PRXL2A	1.03e-17	1.34747	0.304	0.175	2.23e-13	Mac-2	PRXL2A
NABP1	1.31e-17	1.18358	0.445	0.317	2.83e-13	Mac-2	NABP1
BPI	1.46e-17	1.12681	0.485	0.366	3.14e-13	Mac-2	BPI
LOC119058026	2.95e-17	0.51298	0.906	0.882	6.36e-13	Mac-2	LOC119058026	membrane cofactor protein-like
TRAF3IP3	3.07e-17	1.04096	0.352	0.211	6.62e-13	Mac-2	TRAF3IP3
TNFSF13B	3.24e-17	1.12191	0.401	0.268	6.98e-13	Mac-2	TNFSF13B
PTK2B	3.24e-17	0.807537	0.686	0.614	7e-13	Mac-2	PTK2B
MAST3	3.54e-17	1.1755	0.355	0.225	7.63e-13	Mac-2	MAST3
CLIC2	3.81e-17	1.47384	0.253	0.132	8.22e-13	Mac-2	CLIC2
ARHGAP30	3.9e-17	0.984065	0.406	0.266	8.4e-13	Mac-2	ARHGAP30
SPATA13	4.12e-17	1.12877	0.371	0.227	8.88e-13	Mac-2	SPATA13
POFUT1	4.53e-17	1.42722	0.259	0.137	9.77e-13	Mac-2	POFUT1
RAC1	5.55e-17	0.701537	0.629	0.532	1.2e-12	Mac-2	RAC1
WWP2	6.06e-17	0.849693	0.59	0.494	1.31e-12	Mac-2	WWP2
LOC119055092	6.55e-17	1.32307	0.301	0.176	1.41e-12	Mac-2	LOC119055092	interleukin-4 receptor subunit alpha
VSIR	1.16e-16	0.980401	0.446	0.32	2.5e-12	Mac-2	VSIR
RALGAPA2	1.18e-16	0.422894	0.885	0.869	2.55e-12	Mac-2	RALGAPA2
ARIH1	1.19e-16	0.428292	0.903	0.898	2.56e-12	Mac-2	ARIH1
FLT3	1.67e-16	1.94829	0.269	0.151	3.6e-12	Mac-2	FLT3
TNFRSF1B	1.7e-16	1.01082	0.539	0.449	3.66e-12	Mac-2	TNFRSF1B
CYLD	1.79e-16	1.09124	0.443	0.319	3.85e-12	Mac-2	CYLD
MAP4K2	2.06e-16	1.34246	0.263	0.144	4.45e-12	Mac-2	MAP4K2
IL10RB	2.14e-16	1.27548	0.292	0.171	4.62e-12	Mac-2	IL10RB
LOC119044451	2.91e-16	0.906293	0.537	0.421	6.28e-12	Mac-2	LOC119044451	histone H3.3A
LOC119036522	3.17e-16	1.3077	0.329	0.209	6.83e-12	Mac-2	LOC119036522	calpain-2 catalytic subunit
SEC16B	3.23e-16	1.04658	0.409	0.284	6.96e-12	Mac-2	SEC16B
TTC7B	3.55e-16	0.89188	0.68	0.627	7.65e-12	Mac-2	TTC7B
ADAMTS6	3.58e-16	1.38025	0.338	0.214	7.72e-12	Mac-2	ADAMTS6
[truncated: 2,190 more rows]
