# Supplementary material for: Cellular and immune adaptations at the maternal-fetal interface in bats
Source: Cell Rep. Author manuscript; Available in PMC 2026 Apr 16. (PMC13084540; doi:10.1016/j.celrep.2025.116645)
Supplement: Supplemental materials [file NIHMS2160197-supplement-Supplemental_materials.zip › 1-s2.0-S2211124725014172-mmc7.xlsx]

## Sheet: Table S6. Jfb specific markers 
	p_val	avg_log2FC	pct.1	pct.2	p_val_adj
TYR	0	7.33629	1	0.031	0
ECRG4	0	5.12534	0.996	0.032	0
IGF1	0	8.0558	1	0.046	0
CD53	0	5.41092	0.982	0.03	0
CFB	0	4.56269	0.993	0.065	0
MIA	0	5.13782	0.949	0.029	0
TEX12	0	4.86419	0.971	0.051	0
CNTFR	0	4.14148	0.988	0.08	0
GDAP1L1	0	4.62974	0.951	0.046	0
ACE2	0	6.55302	0.995	0.094	0
NOG	0	6.70352	0.918	0.019	0
APOM	0	3.4904	0.999	0.101	0
DOC2B	0	4.36069	0.95	0.053	0
LPL	0	4.67226	0.995	0.099	0
TSSK4	0	3.87799	0.972	0.076	0
PIH1D2	0	3.69897	0.992	0.103	0
PLLP	0	4.44476	0.935	0.049	0
TMED6	0	4.30463	0.933	0.049	0
FANCF	0	3.79866	0.964	0.081	0
BCL2L15	0	4.13152	0.935	0.053	0
ACSBG1	0	3.65849	0.947	0.068	0
SHFL	0	3.24461	0.999	0.121	0
IGFBP4	0	4.11211	0.963	0.089	0
TMEM81	0	3.18626	0.982	0.118	0
ALAS2	0	3.21792	0.959	0.096	0
CTSF	0	3.01431	0.993	0.13	0
CFAP53	0	3.32388	0.979	0.118	0
FST	0	3.53421	0.959	0.101	0
UBE2C	0	3.30854	0.996	0.138	0
CHRD	0	3.96991	0.991	0.134	0
NPFF	0	3.30483	0.964	0.108	0
ZPBP	0	3.09645	0.98	0.128	0
CRYM	0	4.91721	0.902	0.051	0
PGGHG	0	2.79838	0.99	0.139	0
TOB1	0	3.13473	0.987	0.136	0
NDN	0	3.43795	0.953	0.107	0
TMEM141	0	3.05414	0.967	0.122	0
CNTF	0	3.48415	0.943	0.099	0
FLACC1	0	3.30537	0.951	0.107	0
NPPB	0	5.90854	0.886	0.042	0
PXMP2	0	3.05945	0.983	0.14	0
C1QC	0	5.30889	0.889	0.049	0
CELSR3	0	3.19188	0.951	0.116	0
BCO2	0	3.72584	0.941	0.107	0
GBGT1	0	3.6426	0.912	0.079	0
CTSS	0	4.63687	0.917	0.086	0
EFNA2	0	3.2311	0.954	0.123	0
MFSD3	0	2.72398	0.998	0.167	0
TEDC1	0	2.68677	0.989	0.159	0
DOK1	0	2.92645	0.967	0.139	0
MPZL2	0	3.03654	0.981	0.155	0
LYRM9	0	2.72678	0.996	0.171	0
MTLN	0	2.77179	0.981	0.156	0
LY75	0	4.04482	0.927	0.103	0
PCSK1N	0	2.87723	0.993	0.172	0
GNG10	0	2.7187	0.999	0.179	0
EID3	0	3.06171	0.981	0.165	0
CENPU	0	2.83779	0.967	0.156	0
CMKLR1	0	3.52527	0.934	0.124	0
NTHL1	0	2.56841	0.989	0.179	0
FCGRT	0	3.24334	0.996	0.187	0
PDCD1LG2	0	4.95763	0.88	0.072	0
MYCN	0	3.35384	0.921	0.114	0
PRXL2A	0	2.53114	0.999	0.193	0
ZKSCAN7	0	2.67459	0.989	0.187	0
FAM220A	0	2.56126	0.978	0.177	0
LBHD1	0	2.58468	0.999	0.198	0
GNG4	0	3.05355	0.988	0.188	0
LRFN3	0	2.56209	0.972	0.172	0
MARS2	0	2.66331	0.996	0.196	0
ZFP41	0	3.11818	0.921	0.121	0
CDKN2A	0	2.89501	0.995	0.199	0
FZD4	0	3.35668	0.929	0.133	0
CAGE1	0	3.06783	0.971	0.176	0
LRRC4B	0	3.45153	0.876	0.082	0
MORN2	0	2.7475	0.949	0.156	0
APLP1	0	2.52648	0.999	0.21	0
TICAM2	0	3.17411	0.912	0.123	0
USP2	0	3.55497	0.898	0.109	0
TERT	0	3.50025	0.895	0.107	0
CDA	0	2.75323	0.981	0.195	0
TSTD1	0	2.35815	0.999	0.213	0
CD36	0	4.25335	0.956	0.171	0
BID	0	2.4822	0.987	0.203	0
THTPA	0	2.71229	0.963	0.18	0
LDOC1	0	2.54673	0.992	0.21	0
TSPYL2	0	4.0261	0.998	0.216	0
UFSP1	0	2.99862	0.89	0.109	0
RTL6	0	2.36987	0.972	0.192	0
BLOC1S3	0	3.06878	0.894	0.116	0
DUSP23	0	2.83296	0.951	0.173	0
GET1	0	2.43455	0.999	0.221	0
HYDIN	0	4.50536	0.872	0.094	0
SHLD3	0	2.49403	0.964	0.186	0
TM4SF5	0	4.63448	0.811	0.033	0
C1QB	0	4.18257	0.875	0.098	0
RXRG	0	4.7407	0.812	0.036	0
SERTAD4	0	4.06346	0.867	0.093	0
RDH16	0	3.61647	0.855	0.082	0
CBY3	0	3.94175	0.835	0.062	0
LIPT1	0	2.656	0.953	0.18	0
PINLYP	0	2.57154	0.908	0.136	0
SPATA24	0	2.34412	0.991	0.219	0
GPD1	0	3.36094	0.862	0.091	0
NUDT12	0	2.45415	0.995	0.224	0
CCDC158	0	4.23689	0.832	0.063	0
INO80B	0	2.29687	0.997	0.229	0
RNASE4	0	2.95895	0.946	0.178	0
DNPH1	0	2.60412	0.927	0.161	0
SEPTIN11	0	2.79064	0.999	0.234	0
IL16	0	2.7672	0.907	0.143	0
FAM174C	0	2.23195	0.978	0.215	0
LY6G5B	0	2.55343	0.929	0.166	0
SMAD9	0	2.89731	0.931	0.168	0
MXRA7	0	2.60529	0.966	0.203	0
NUPR1	0	2.4837	0.949	0.186	0
BBC3	0	2.48417	0.933	0.174	0
TMPPE	0	2.49117	0.963	0.204	0
SCN11A	0	4.1898	0.801	0.044	0
HYI	0	2.08443	0.994	0.238	0
TNN	0	3.50697	0.828	0.072	0
CDC42EP5	0	3.53918	0.846	0.091	0
DNAJC28	0	2.43638	0.999	0.244	0
RAB3A	0	2.49407	0.929	0.175	0
VMO1	0	3.64966	0.824	0.07	0
WNT3	0	3.14842	0.893	0.139	0
CPNE2	0	2.28969	0.973	0.22	0
HIGD1A	0	2.18855	0.999	0.247	0
CCHCR1	0	2.48957	0.964	0.213	0
ZBTB12	0	3.37632	0.846	0.095	0
FBXO47	0	3.21902	0.86	0.11	0
NUDT1	0	2.19197	0.987	0.237	0
HMGA1	0	2.04061	0.999	0.25	0
KDELR3	0	2.37323	0.998	0.249	0
AMACR	0	2.21856	0.998	0.25	0
PELO	0	2.26764	0.989	0.241	0
WBP1	0	2.13864	0.981	0.235	0
ASRGL1	0	2.80102	0.904	0.159	0
KANK2	0	2.46708	0.984	0.239	0
NCKAP5L	0	2.12883	0.974	0.231	0
E2F5	0	2.18913	0.992	0.25	0
SP110	0	3.20542	0.935	0.193	0
LIN7B	0	2.81653	0.875	0.134	0
TMEM238	0	2.56393	0.906	0.165	0
ARHGAP19	0	3.55928	0.847	0.109	0
HDGFL3	0	2.67191	0.944	0.206	0
THNSL1	0	2.52288	0.931	0.193	0
ERF	0	2.0814	0.992	0.255	0
MBLAC1	0	2.69909	0.889	0.152	0
SIMC1	0	2.22014	0.988	0.251	0
SST	0	4.43813	0.754	0.017	0
C1QA	0	4.01828	0.835	0.099	0
FANCD2	0	2.39979	0.996	0.26	0
SCARF2	0	2.69251	0.919	0.184	0
NDST2	0	2.16227	0.998	0.263	0
PTP4A1	0	2.06296	0.994	0.259	0
SRD5A1	0	2.28237	0.951	0.216	0
ABHD14A	0	2.293	0.936	0.203	0
NFIC	0	2.55136	0.998	0.265	0
TNFSF12	0	2.74705	0.89	0.157	0
FDXACB1	0	2.15927	0.972	0.242	0
HSD11B2	0	2.01389	0.967	0.238	0
MTRES1	0	2.19124	0.991	0.262	0
IQCG	0	2.50455	0.995	0.267	0
PNPLA7	0	1.85773	0.953	0.225	0
FPGT	0	2.30931	0.985	0.26	0
SMAD3	0	3.04975	0.951	0.226	0
TNFSF10	0	4.40418	0.805	0.081	0
ANKRD39	0	2.6258	0.945	0.221	0
GADD45A	0	2.53098	0.939	0.215	0
GGPS1	0	1.93388	0.999	0.275	0
GPAT3	0	2.82731	0.974	0.25	0
PDZK1	0	2.5041	0.943	0.219	0
DDB2	0	2.05088	0.96	0.238	0
PCED1B	0	2.95836	0.962	0.241	0
TMEM47	0	3.0749	0.834	0.113	0
B4GAT1	0	1.99572	0.999	0.279	0
KTI12	0	1.97889	0.994	0.274	0
SRSF12	0	2.74618	0.909	0.189	0
TMEM42	0	2.03201	0.985	0.265	0
IFT81	0	2.9883	0.995	0.276	0
RFLNA	0	1.99915	0.991	0.274	0
SIGIRR	0	2.59761	0.879	0.163	0
SLC25A23	0	2.23409	0.922	0.207	0
MOCS3	0	1.97153	0.993	0.278	0
XKR8	0	2.08455	0.952	0.237	0
FAM210B	0	1.90302	0.991	0.277	0
TMEM80	0	1.93541	0.989	0.275	0
RWDD3	0	2.22527	0.905	0.192	0
SNRPN	0	3.99094	0.999	0.286	0
CTH	0	2.98388	0.845	0.132	0
FAM110A	0	2.1332	0.931	0.219	0
ETFBKMT	0	2.06942	0.965	0.253	0
PACC1	0	2.25414	0.986	0.274	0
PIGW	0	2.21007	0.996	0.285	0
TRANK1	0	3.3288	0.903	0.192	0
BRD3OS	0	2.52555	0.871	0.16	0
HDAC7	0	2.5472	0.94	0.229	0
MBLAC2	0	2.32232	0.927	0.217	0
RPUSD3	0	1.96504	0.979	0.27	0
ZBTB9	0	2.12761	0.954	0.245	0
ABITRAM	0	2.11458	0.985	0.277	0
ASTE1	0	2.27934	0.976	0.268	0
TNFRSF14	0	3.85969	0.769	0.061	0
WFDC3	0	2.74448	0.86	0.152	0
FAM149A	0	2.59813	0.901	0.194	0
GNG7	0	2.55833	0.892	0.185	0
RARG	0	2.45509	0.895	0.188	0
CPA2	0	3.95108	0.764	0.057	0
KIF9	0	2.0607	0.972	0.266	0
LETM2	0	2.16964	0.983	0.277	0
FNDC10	0	2.59952	0.895	0.19	0
AZIN2	0	2.3253	0.918	0.214	0
TIGD4	0	3.28828	0.8	0.096	0
ARHGEF10	0	2.31315	0.955	0.251	0
GON7	0	1.87863	0.999	0.296	0
ORAI2	0	2.54645	0.882	0.179	0
TRIM45	0	2.32457	0.893	0.19	0
LENG9	0	1.8659	0.977	0.274	0
MORN4	0	2.00385	0.962	0.259	0
OTUD1	0	2.87294	0.869	0.166	0
CCDC152	0	3.04003	0.846	0.144	0
ECHDC3	0	2.30616	0.941	0.239	0
KCNH7	0	2.99074	1	0.298	0
TSPAN6	0	2.00324	0.999	0.299	0
LRRC45	0	2.02693	0.951	0.252	0
SYNC	0	2.00281	0.97	0.271	0
PRELID3A	0	3.23993	0.8	0.102	0
BMP4	0	2.63149	0.943	0.245	0
GALNT4	0	1.92641	0.996	0.298	0
RAB29	0	1.97617	0.999	0.301	0
HAUS4	0	2.06292	0.993	0.296	0
INKA1	0	2.30767	0.897	0.2	0
OGG1	0	1.87621	0.996	0.299	0
SDHAF1	0	1.91028	0.983	0.286	0
SDR42E1	0	2.60217	0.827	0.13	0
CPQ	0	3.08632	0.952	0.256	0
SPOUT1	0	1.85185	0.999	0.303	0
IL18	0	3.72194	0.778	0.085	0
TLE5	0	1.90735	0.999	0.306	0
SERPINE2	0	3.08177	0.999	0.307	0
ST3GAL3	0	3.01352	0.982	0.291	0
ZSCAN2	0	2.18568	0.909	0.218	0
TMEM231	0	2.06507	0.97	0.279	0
APOE	0	2.84716	0.983	0.293	0
CLN3	0	1.9977	0.981	0.292	0
KPNA2	0	2.81517	0.88	0.191	0
DNAJB4	0	2.56063	0.968	0.279	0
HIP1	0	2.4414	0.984	0.296	0
HSD3B7	0	1.86785	0.999	0.313	0
NAPRT	0	1.78891	0.976	0.29	0
OSGIN2	0	2.13342	0.978	0.292	0
POLR3GL	0	2.55831	0.964	0.278	0
SAC3D1	0	1.82922	0.983	0.297	0
ASAP2	0	2.68115	0.873	0.188	0
CDKN2B	0	2.73662	0.811	0.126	0
SLC27A1	0	1.76146	0.978	0.293	0
FXN	0	1.82141	0.999	0.316	0
GALK1	0	1.76068	0.982	0.299	0
KNSTRN	0	2.20801	0.911	0.228	0
GABBR1	0	2.73255	0.844	0.161	0
MAGEH1	0	2.82986	0.832	0.149	0
CMC4	0	1.9743	0.999	0.317	0
GGCT	0	1.71766	0.996	0.314	0
RILPL2	0	2.19365	0.975	0.293	0
RUSC1	0	1.58999	0.998	0.316	0
CHEK1	0	1.99409	0.945	0.264	0
MANEAL	0	4.06424	0.727	0.046	0
HSD17B7	0	1.68122	0.959	0.279	0
ANK2	0	1.88744	0.905	0.226	0
BORA	0	2.04453	0.987	0.308	0
NEK5	0	2.11015	0.927	0.248	0
POLR3K	0	1.75753	0.992	0.313	0
QTRT1	0	1.68577	0.979	0.3	0
RWDD2B	0	2.10171	0.998	0.319	0
SLC1A5	0	1.93073	0.921	0.242	0
VANGL2	0	3.1306	0.785	0.106	0
JUNB	0	2.38522	0.825	0.146	0
RFX5	0	2.24575	0.898	0.22	0
ARPIN	0	2.01892	0.994	0.316	0
SASS6	0	2.12232	0.981	0.303	0
TSPO	0	1.92229	0.991	0.313	0
ACHE	0	3.23756	0.796	0.119	0
ANKRD61	0	2.53887	0.826	0.149	0
COPRS	0	1.93788	0.943	0.266	0
DPYD	0	4.48528	0.855	0.18	0
SMARCA1	0	3.35901	0.996	0.321	0
UCK2	0	1.82968	0.983	0.308	0
ENPP4	0	2.51944	0.894	0.22	0
NXN	0	3.07797	0.91	0.236	0
CFAP298	0	1.85587	0.998	0.324	0
RSAD2	0	2.74103	0.955	0.281	0
B3GALNT1	0	2.18723	0.906	0.233	0
DHCR7	0	2.05678	0.916	0.243	0
P3H4	0	2.03856	0.898	0.225	0
TSPAN17	0	2.17021	0.877	0.204	0
CD84	0	5.31543	0.702	0.029	0
ARHGAP35	0	2.46526	0.964	0.292	0
PLPP2	0	1.90969	0.999	0.327	0
CAV2	0	2.54219	0.954	0.283	0
CUBN	0	3.44154	0.783	0.112	0
DEXI	0	1.89744	0.993	0.322	0
OLFML3	0	2.24779	0.88	0.209	0
SELENOP	0	3.78457	0.982	0.311	0
TMEM256	0	1.74395	0.994	0.323	0
SLC36A1	0	2.25572	0.922	0.252	0
MTHFS	0	2.10652	0.974	0.304	0
FDX2	0	1.80797	0.972	0.303	0
MRPL53	0	1.74865	0.996	0.327	0
NIPSNAP1	0	1.85286	0.965	0.297	0
QSOX2	0	1.84048	0.959	0.291	0
RHOD	0	1.79426	0.995	0.327	0
SEPTIN7	0	2.76194	0.996	0.328	0
APEX1	0	1.84774	0.982	0.315	0
SEPTIN2	0	1.78122	0.996	0.329	0
TNIK	0	3.57064	0.937	0.27	0
ADCY3	0	2.36621	0.874	0.208	0
LHPP	0	1.79298	0.926	0.26	0
POMC	0	3.04052	0.758	0.092	0
TCEA3	0	3.29192	0.784	0.118	0
GUSB	0	1.75743	0.992	0.326	0
MDM1	0	2.09064	0.998	0.332	0
EMP1	0	2.71036	0.81	0.145	0
FSD2	0	2.55757	0.802	0.137	0
NXT2	0	1.78812	0.999	0.334	0
COPZ2	0	2.08266	0.877	0.213	0
ACKR4	0	2.76039	0.842	0.178	0
ATP23	0	1.87826	0.982	0.318	0
DNAH3	0	3.17836	0.839	0.175	0
SPTSSA	0	2.22887	0.944	0.28	0
ABCC3	0	3.09515	0.757	0.094	0
GNB5	0	2.54314	0.905	0.242	0
LBH	0	2.50526	0.856	0.193	0
RBM45	0	1.99336	0.972	0.309	0
TBC1D31	0	2.19594	0.984	0.321	0
CISD3	0	1.90681	0.936	0.274	0
NPHP3	0	1.84919	0.979	0.317	0
RCSD1	0	2.61367	0.814	0.152	0
ZHX1	0	2.15194	0.992	0.33	0
ADAT2	0	1.91963	0.993	0.332	0
ARL2	0	1.72374	0.993	0.332	0
COMMD3	0	1.84501	0.997	0.336	0
PRSS23	0	3.12425	0.764	0.103	0
RCN3	0	2.6068	0.791	0.13	0
SAT2	0	1.7918	0.993	0.332	0
ZSCAN20	0	1.74659	0.987	0.326	0
HAS3	0	2.66125	0.811	0.151	0
SDF2L1	0	1.74089	0.999	0.339	0
SNTB2	0	2.43232	0.995	0.335	0
ALKBH7	0	1.69504	0.999	0.34	0
ATPSCKMT	0	2.28714	0.977	0.318	0
BTBD6	0	1.72693	0.993	0.334	0
DHRS11	0	1.95209	0.913	0.254	0
NPDC1	0	2.18133	0.864	0.205	0
PTGES	0	1.69478	0.976	0.317	0
DKK3	0	2.96483	0.792	0.134	0
STAP2	0	1.8588	0.931	0.273	0
DLEC1	0	2.67248	0.849	0.191	0
MSANTD4	0	1.82816	0.973	0.315	0
HIRIP3	0	2.03612	0.929	0.272	0
IQCC	0	2.16539	0.863	0.206	0
LRRK2	0	3.8276	0.745	0.088	0
THRA	0	2.56106	0.845	0.188	0
FAM53B	0	2.09504	0.92	0.264	0
PEX11A	0	1.8876	0.965	0.309	0
PSMD9	0	1.53188	0.998	0.342	0
TRPM4	0	1.80526	0.968	0.312	0
MYZAP	0	3.40521	0.792	0.137	0
RAVER1	0	1.66829	0.999	0.344	0
EPHX2	0	2.7032	0.825	0.17	0
ACY1	0	1.94174	0.91	0.256	0
DBNDD2	0	2.04603	0.914	0.26	0
ADGRA2	0	2.83352	0.811	0.158	0
COMMD5	0	1.76703	0.999	0.346	0
IL18BP	0	1.7033	0.986	0.333	0
MPZL3	0	2.36049	0.913	0.26	0
SFI1	0	1.6986	0.982	0.329	0
CCDC86	0	2.45117	0.805	0.153	0
CMBL	0	2.50434	0.89	0.238	0
PTPN18	0	1.51289	0.999	0.347	0
RBAK	0	1.85544	0.998	0.346	0
SHOC1	0	3.78995	0.758	0.106	0
SHOX2	0	3.35172	0.744	0.092	0
ANG	0	2.9325	0.783	0.132	0
NIPAL3	0	2.00283	0.957	0.306	0
RHNO1	0	1.91524	0.94	0.289	0
TTYH3	0	2.16268	0.89	0.239	0
JHY	0	3.76878	0.738	0.088	0
DMWD	0	1.56575	0.992	0.342	0
NEK3	0	1.86281	0.982	0.333	0
PRXL2C	0	1.98089	0.951	0.302	0
PYCR2	0	1.60787	0.966	0.317	0
PHETA1	0	2.12956	0.867	0.219	0
TTC4	0	2.16572	0.999	0.351	0
AMPD3	0	2.04044	0.94	0.292	0
ANAPC15	0	2.18471	0.911	0.264	0
FCGBP	0	3.16456	0.719	0.072	0
PLK3	0	1.84646	0.947	0.3	0
KRT10	0	2.22561	0.998	0.352	0
TRIM68	0	1.74845	0.994	0.348	0
GEMIN4	0	2.03197	0.861	0.216	0
P4HA2	0	2.23727	0.986	0.341	0
YPEL2	0	2.09048	0.954	0.309	0
ZBTB4	0	1.74469	0.993	0.348	0
ACD	0	1.63011	0.998	0.354	0
EFEMP2	0	2.02998	0.871	0.227	0
SFT2D3	0	1.81815	0.92	0.276	0
SLC25A35	0	1.71368	0.87	0.226	0
TEX11	0	3.82904	0.86	0.216	0
TSPAN4	0	1.89463	0.918	0.274	0
FAM161A	0	2.05569	0.977	0.333	0
ITPKB	0	3.306	0.835	0.191	0
POLN	0	1.96445	0.941	0.297	0
EIF4E3	0	2.2807	0.987	0.344	0
FBXW9	0	1.56022	0.97	0.327	0
IKZF4	0	1.631	0.987	0.344	0
LRP3	0	3.63401	0.705	0.062	0
PGP	0	1.69088	0.998	0.355	0
SLC25A42	0	1.67796	0.959	0.316	0
TMEM205	0	1.64636	0.997	0.354	0
ASB13	0	2.33489	0.872	0.23	0
CCDC191	0	1.89391	0.993	0.351	0
PDP1	0	1.96781	0.912	0.27	0
FILIP1	0	3.85032	0.822	0.18	0
PWWP3A	0	1.85866	0.993	0.352	0
ABHD10	0	1.76434	0.988	0.348	0
ANKRD44	0	3.01064	0.893	0.253	0
PLEKHF1	0	1.8933	0.893	0.253	0
SAMD15	0	3.12069	0.758	0.118	0
CIAO3	0	1.61956	0.977	0.337	0
NREP	0	3.11322	0.816	0.176	0
HILPDA	0	1.31074	0.999	0.36	0
SEMA4C	0	1.40697	0.975	0.336	0
TCF7L1	0	3.43999	0.888	0.249	0
ULK3	0	1.6842	0.961	0.322	0
BBS1	0	2.43755	0.876	0.238	0
BOP1	0	2.03867	0.991	0.353	0
SLC25A27	0	2.71732	0.85	0.212	0
RPP25L	0	1.663	0.979	0.341	0
STN1	0	1.95105	0.983	0.346	0
ZWILCH	0	1.99882	0.987	0.35	0
TTLL7	0	4.48365	0.762	0.126	0
DIXDC1	0	2.1683	0.941	0.305	0
HTR2B	0	1.94161	0.831	0.195	0
MRPS12	0	1.66249	0.971	0.335	0
RFC4	0	1.90194	0.945	0.309	0
CHMP1B	0	1.61593	0.997	0.362	0
FANCG	0	1.74764	0.934	0.299	0
MLKL	0	2.81865	0.786	0.151	0
DYRK3	0	3.29599	0.697	0.063	0
PHYHD1	0	2.12694	0.952	0.318	0
DIPK2A	0	3.18422	0.752	0.119	0
GGACT	0	2.63171	0.832	0.199	0
HTRA1	0	1.3891	0.999	0.366	0
NUDT14	0	1.63768	0.994	0.361	0
ALDH16A1	0	1.54784	0.996	0.364	0
BBS5	0	2.1227	0.912	0.28	0
DNLZ	0	1.65565	0.994	0.362	0
FBLN2	0	2.7163	0.853	0.221	0
RAD51C	0	1.52455	0.987	0.355	0
RNFT2	0	1.72525	0.908	0.276	0
MCM2	0	1.83456	0.957	0.325	0
SLBP	0	1.79036	0.997	0.366	0
VPS33B	0	1.8403	0.99	0.359	0
LOXL3	0	2.43375	0.807	0.177	0
CHTF8	0	1.62894	0.994	0.364	0
HMBS	0	1.4614	0.998	0.368	0
MAPRE3	0	1.81823	0.953	0.323	0
PMEPA1	0	2.34159	0.955	0.325	0
LYRM7	0	1.79968	0.97	0.341	0
PLA2G4B	0	2.55367	0.761	0.132	0
CLP1	0	1.60456	0.999	0.371	0
EDC4	0	1.57443	0.997	0.369	0
SAYSD1	0	1.5747	0.983	0.355	0
VAX2	0	2.71297	0.757	0.129	0
KRTCAP3	0	1.66802	0.953	0.325	0
MINDY1	0	1.77512	0.959	0.331	0
CNTRL	0	2.47128	0.997	0.37	0
INPP1	0	2.84863	0.848	0.221	0
RCN1	0	1.67587	0.996	0.369	0
RPP21	0	1.89029	0.95	0.323	0
RPP40	0	1.97585	0.912	0.286	0
AMPH	0	4.3982	0.714	0.088	0
B3GALT2	0	2.66212	0.748	0.122	0
DNAL4	0	2.02674	0.851	0.225	0
JAML	0	3.35511	0.712	0.086	0
SATB1	0	4.58013	0.678	0.052	0
ZMYM6	0	2.19657	0.999	0.373	0
TRAPPC3L	0	3.66549	0.689	0.063	0
GADD45B	0	1.85034	0.825	0.2	0
SLCO3A1	0	2.762	0.813	0.188	0
FGF14	0	2.21415	0.774	0.15	0
PWP2	0	1.66086	0.95	0.326	0
CADM4	0	2.05305	0.839	0.216	0
CBX8	0	1.6152	0.983	0.36	0
HAUS3	0	1.738	0.954	0.331	0
LYSMD4	0	1.64684	0.996	0.373	0
SHKBP1	0	1.58398	0.999	0.376	0
TK2	0	1.90792	0.99	0.367	0
MPI	0	1.62917	0.935	0.313	0
CCND3	0	2.37991	0.901	0.279	0
ME2	0	1.98304	0.967	0.345	0
SARS2	0	1.50597	0.994	0.372	0
SLC43A1	0	3.11051	0.746	0.124	0
THEM6	0	2.33246	0.775	0.153	0
AP3S2	0	1.36792	0.997	0.376	0
KDM8	0	1.77661	0.948	0.327	0
MCTP1	0	4.51604	0.706	0.085	0
SLC5A2	0	3.75192	0.675	0.054	0
INHA	0	1.84454	0.992	0.372	0
LRR1	0	2.12165	0.841	0.221	0
PKN1	0	1.72154	0.975	0.355	0
TWNK	0	1.90379	0.866	0.246	0
PFKM	0	2.20748	0.821	0.201	0
MARK4	0	1.55867	0.996	0.377	0
MRPL9	0	1.74064	0.999	0.38	0
POLD2	0	1.69419	0.908	0.289	0
RIOX1	0	1.70055	0.932	0.313	0
TMEM97	0	1.7477	0.999	0.38	0
TYMS	0	2.11205	0.841	0.222	0
VWA5A	0	2.55938	0.992	0.373	0
BCL2L12	0	1.58809	0.999	0.381	0
CD81	0	1.95848	0.974	0.356	0
ATP13A2	0	1.91426	0.996	0.379	0
BORCS6	0	2.08326	0.818	0.201	0
MRPS17	0	1.72684	0.969	0.352	0
POLR1B	0	1.60037	0.996	0.379	0
UROD	0	1.50994	0.981	0.364	0
IER3	0	1.3802	0.993	0.377	0
AIF1L	0	1.4725	0.921	0.306	0
APMAP	0	1.64539	0.983	0.368	0
DNAJB9	0	1.92993	0.999	0.384	0
HLF	0	3.39377	0.718	0.103	0
LTV1	0	2.35302	0.897	0.282	0
RDH5	0	2.09684	0.816	0.201	0
SDSL	0	2.7294	0.777	0.162	0
STK36	0	1.60237	0.962	0.347	0
TAF9B	0	2.89275	0.905	0.29	0
AURKC	0	4.25712	0.667	0.053	0
B3GNTL1	0	1.62709	0.992	0.378	0
CDCA7L	0	3.43039	0.712	0.098	0
CLDN3	0	2.07894	0.853	0.239	0
GALT	0	1.68001	0.984	0.37	0
IAH1	0	1.427	0.999	0.385	0
PRKX	0	3.49909	0.997	0.383	0
RBMS3	0	3.62085	0.975	0.361	0
SMIM10L1	0	1.64852	0.997	0.383	0
ABHD11	0	1.44241	0.998	0.385	0
CDK5	0	1.59779	0.969	0.356	0
INCENP	0	2.23552	0.811	0.198	0
RSKR	0	2.36532	0.796	0.183	0
PKD1L3	0	2.23195	0.805	0.193	0
AMER1	0	2.01004	0.858	0.246	0
WRAP53	0	1.89672	0.985	0.373	0
ATP7A	0	1.99324	0.94	0.328	0
DFFB	0	1.62179	0.919	0.308	0
HDAC11	0	2.30782	0.784	0.173	0
LPIN3	0	1.68853	0.902	0.291	0
LRCH4	0	1.53629	0.969	0.358	0
NEURL4	0	1.7355	0.925	0.314	0
NOB1	0	1.59001	0.994	0.383	0
OPLAH	0	1.6388	0.919	0.309	0
MCC	0	3.03441	0.874	0.264	0
TFAP4	0	2.36496	0.772	0.162	0
ACAD11	0	1.97378	0.946	0.336	0
CNIH3	0	1.79544	0.996	0.387	0
PRADC1	0	2.05924	0.825	0.216	0
TSR3	0	1.46643	0.99	0.381	0
DGKE	0	2.63614	0.828	0.22	0
EXOG	0	1.69732	0.998	0.39	0
NAXE	0	1.44565	0.979	0.371	0
PDE7B	0	5.04621	0.752	0.144	0
SWSAP1	0	1.98945	0.849	0.241	0
KBTBD3	0	1.8624	0.939	0.331	0
AARSD1	0	1.67836	0.988	0.381	0
BMP5	0	4.39311	0.715	0.108	0
GPR160	0	2.05115	0.883	0.276	0
PMF1	0	1.84475	0.962	0.355	0
SURF2	0	1.59113	0.932	0.325	0
TENT5C	0	2.85305	0.802	0.195	0
ADAMTSL1	0	5.53269	0.768	0.162	0
CCT6B	0	1.6393	0.96	0.354	0
NPRL2	0	1.46971	0.974	0.368	0
THYN1	0	1.82186	0.985	0.379	0
CBARP	0	1.93844	0.847	0.242	0
HAUS7	0	1.72744	0.987	0.382	0
MPPE1	0	1.63248	0.995	0.39	0
TMEM60	0	1.66012	0.999	0.394	0
VSIG10	0	1.80986	0.934	0.329	0
ART4	0	3.47022	0.731	0.127	0
HSPA2	0	1.77714	0.876	0.272	0
PRAF2	0	1.52348	0.994	0.39	0
RBM38	0	2.73024	0.713	0.109	0
UPRT	0	1.6947	0.954	0.35	0
CBX4	0	1.71364	0.919	0.316	0
EEF2KMT	0	1.71637	0.957	0.354	0
MLST8	0	1.71409	0.972	0.369	0
PMM1	0	1.4016	0.99	0.387	0
SLC22A18	0	2.26854	0.752	0.149	0
LZTS3	0	1.67023	0.915	0.313	0
TAGAP	0	3.6478	0.678	0.076	0
CRIP3	0	4.83824	0.631	0.029	0
LRRC61	0	1.55175	0.969	0.367	0
PLCE1	0	4.34671	0.756	0.154	0
RAB30	0	2.45103	0.862	0.26	0
SPC24	0	2.4444	0.766	0.164	0
CAPRIN2	0	2.95318	0.9	0.299	0
KSR1	0	1.88592	0.96	0.359	0
MEST	0	3.23498	0.999	0.398	0
SLC2A8	0	1.47485	0.986	0.385	0
SNRNP25	0	1.50455	0.994	0.393	0
ZMAT3	0	1.88371	0.954	0.353	0
TMEM177	0	1.76772	0.93	0.33	0
CD160	0	2.96277	0.691	0.092	0
CEP19	0	2.07287	0.837	0.238	0
DNAAF2	0	1.72655	0.997	0.398	0
FUNDC1	0	1.70258	0.971	0.372	0
LYSMD2	0	2.61864	0.731	0.132	0
P3H1	0	1.59916	0.998	0.399	0
PKP4	0	2.10917	0.961	0.362	0
SEPTIN8	0	1.9173	0.839	0.24	0
BICC1	0	3.85351	0.789	0.191	0
TSPAN1	0	2.38835	0.78	0.182	0
DMAC2L	0	1.56185	0.96	0.362	0
ITGAE	0	1.48596	0.997	0.399	0
BAK1	0	1.42871	0.984	0.387	0
BBS7	0	1.77101	0.975	0.378	0
CFAP100	0	2.70644	0.72	0.123	0
FBXL14	0	1.45617	0.989	0.392	0
FKBP5	0	4.5113	0.825	0.228	0
KPTN	0	1.54952	0.922	0.325	0
S1PR1	0	2.40755	0.788	0.191	0
SBK1	0	2.74587	0.706	0.109	0
SLC28A2	0	2.9828	0.708	0.111	0
SLC33A1	0	1.86193	0.986	0.389	0
ZNRD2	0	1.45998	0.992	0.395	0
EDNRB	0	1.98321	0.926	0.33	0
PTRH1	0	1.82887	0.836	0.24	0
S1PR2	0	1.50091	0.967	0.371	0
TRDMT1	0	2.02311	0.945	0.349	0
DSC3	0	2.27835	0.846	0.251	0
DTD2	0	1.88908	0.96	0.365	0
FECH	0	1.4576	0.965	0.37	0
HINT2	0	1.50876	0.999	0.404	0
PPP1R15A	0	1.49181	0.931	0.336	0
RO60	0	1.75509	0.999	0.404	0
TIA1	0	2.01152	0.996	0.401	0
RAMP2	0	2.86443	0.765	0.171	0
TRIM35	0	1.43568	0.992	0.398	0
UTP3	0	1.56777	0.996	0.402	0
BCDIN3D	0	1.57457	0.965	0.372	0
FMO5	0	2.7878	0.86	0.267	0
GPC3	0	4.55706	0.987	0.394	0
JUN	0	1.54953	0.994	0.401	0
LRG1	0	2.84874	0.705	0.112	0
LRRC8D	0	2.92463	0.874	0.281	0
CPA4	0	3.38795	0.668	0.076	0
CD320	0	1.25963	0.972	0.38	0
ELK1	0	1.35328	0.989	0.397	0
RARRES1	0	2.0785	0.813	0.221	0
SEPTIN9	0	1.16577	0.83	0.238	0
USP46	0	1.80422	0.988	0.396	0
RAD51D	0	2.00793	0.804	0.213	0
DUS4L	0	1.6148	0.987	0.396	0
HTRA2	0	1.39705	0.995	0.404	0
MED7	0	1.60061	0.999	0.408	0
MTAP	0	1.77239	0.904	0.313	0
NIPA1	0	2.04237	0.88	0.289	0
TMEM9	0	1.42085	0.995	0.404	0
TOMM40L	0	1.45546	0.948	0.357	0
GPR63	0	4.02259	0.66	0.07	0
GRB14	0	4.17598	0.67	0.08	0
PATZ1	0	1.72971	0.885	0.295	0
SLC25A20	0	1.58044	0.997	0.407	0
CLDN7	0	1.66541	0.976	0.386	0
DNAL1	0	1.70882	0.991	0.401	0
MBOAT1	0	3.20466	0.734	0.144	0
SLC25A15	0	1.54348	0.962	0.372	0
TCN2	0	1.82522	0.947	0.357	0
TUSC1	0	1.51545	0.995	0.405	0
TUT1	0	1.68408	0.992	0.402	0
AMT	0	1.57196	0.908	0.319	0
CCDC85B	0	1.4734	0.888	0.299	0
CENPO	0	1.54924	0.919	0.33	0
GEMIN6	0	1.65607	0.948	0.359	0
GTF2H4	0	1.55938	0.97	0.381	0
HIPK2	0	1.58186	0.971	0.382	0
LRIG1	0	3.70302	0.693	0.104	0
NABP2	0	1.40544	0.974	0.385	0
NHEJ1	0	1.79327	0.939	0.35	0
NICN1	0	2.0506	0.827	0.238	0
PGAP1	0	1.63023	0.979	0.39	0
TSEN2	0	1.88804	0.993	0.404	0
UBE2W	0	1.84231	0.992	0.403	0
ATP8B2	0	1.61716	0.912	0.324	0
CCDC71L	0	1.84948	0.897	0.309	0
ISCA2	0	1.52765	0.999	0.411	0
NUDT8	0	1.57426	0.937	0.349	0
PALMD	0	4.74961	0.651	0.063	0
POLA2	0	1.6905	0.905	0.317	0
SERINC4	0	2.99282	0.676	0.088	0
SPATA2L	0	1.65855	0.9	0.312	0
ABRAXAS1	0	1.78008	0.971	0.383	0
CALHM5	0	3.66131	0.649	0.062	0
CBX6	0	1.59065	0.886	0.299	0
DKKL1	0	1.83133	0.85	0.263	0
EFCAB6	0	2.56035	0.722	0.135	0
CEP70	0	2.1003	0.899	0.313	0
FASTKD5	0	1.52866	0.919	0.333	0
KLB	0	2.93747	0.682	0.096	0
RESF1	0	3.61748	0.999	0.413	0
ECE1	0	1.89496	0.974	0.388	0
BLVRA	0	4.21008	0.907	0.322	0
CTSK	0	1.38209	0.999	0.414	0
FBF1	0	1.65629	0.957	0.372	0
GLUL	0	1.88789	0.982	0.397	0
KCNJ13	0	2.27387	0.768	0.183	0
PEX11G	0	2.23648	0.775	0.19	0
RNF32	0	2.336	0.756	0.171	0
SYS1	0	1.46739	0.999	0.414	0
TMEM53	0	1.79119	0.867	0.282	0
ZDHHC24	0	1.41306	0.998	0.413	0
BARD1	0	1.92679	0.887	0.303	0
KLHL11	0	1.86416	0.896	0.312	0
MRPL38	0	1.3024	0.993	0.409	0
IQCE	0	1.55158	0.954	0.37	0
GEMIN2	0	1.76704	0.949	0.366	0
MAD2L2	0	1.73935	0.903	0.32	0
MAPKAPK3	0	2.12442	0.756	0.173	0
MED26	0	1.57015	0.976	0.393	0
MIF	0	1.26233	0.999	0.416	0
PUS3	0	1.58129	0.999	0.416	0
TMEM220	0	1.54278	0.899	0.316	0
TRIM39	0	1.64106	0.99	0.407	0
TTF2	0	1.66877	0.941	0.358	0
TUBGCP6	0	1.35607	0.989	0.406	0
EIF5A2	0	2.02486	0.895	0.313	0
HABP4	0	1.70234	0.911	0.329	0
LMNB2	0	1.59101	0.903	0.321	0
MRM3	0	1.65902	0.912	0.33	0
NOC3L	0	1.94141	0.996	0.414	0
RPUSD2	0	1.87048	0.81	0.228	0
FAM98C	0	1.43091	0.968	0.386	0
GSTO1	0	1.68308	0.988	0.406	0
ERICH2	0	3.37174	0.671	0.09	0
BCL7A	0	2.42271	0.733	0.152	0
CCDC134	0	1.63458	0.865	0.284	0
FAM217B	0	1.70326	0.894	0.313	0
KBTBD4	0	1.376	0.997	0.416	0
MRPL16	0	1.5411	0.999	0.418	0
MRPS2	0	1.38431	0.994	0.413	0
FAM20A	0	4.00866	0.645	0.065	0
KLHL23	0	1.67167	0.89	0.31	0
MRM1	0	1.67758	0.884	0.304	0
TIMM10B	0	1.37907	0.998	0.418	0
BCL9	0	1.46441	0.968	0.388	0
HAUS5	0	1.71888	0.948	0.368	0
KCNAB3	0	2.30036	0.751	0.171	0
LIMS2	0	2.00451	0.828	0.248	0
METTL17	0	1.52533	0.968	0.388	0
C8G	0	2.64825	0.707	0.128	0
EIF2B2	0	1.35405	0.998	0.419	0
P2RX7	0	2.4791	0.725	0.146	0
TBL3	0	1.30097	0.985	0.406	0
VMAC	0	1.69324	0.91	0.331	0
WDR53	0	1.65096	0.98	0.401	0
CDAN1	0	1.46707	0.986	0.408	0
HDAC6	0	1.47075	0.998	0.42	0
TBC1D16	0	2.08308	0.81	0.232	0
CITED4	0	3.78276	0.625	0.047	0
PXMP4	0	1.52337	0.973	0.395	0
AURKA	0	2.54483	0.707	0.13	0
MDC1	0	1.72535	0.999	0.422	0
SFXN3	0	1.212	0.941	0.364	0
TEF	0	1.70809	0.88	0.303	0
ZFP3	0	1.64463	0.954	0.377	0
ADCK5	0	1.56938	0.984	0.408	0
ANXA1	0	1.71863	0.999	0.423	0
TCTN1	0	1.68517	0.914	0.338	0
CNN2	0	1.4182	0.98	0.404	0
CPTP	0	1.55829	0.97	0.394	0
CLGN	0	4.30231	0.616	0.041	0
COASY	0	1.16603	0.989	0.414	0
DHODH	0	1.63794	0.904	0.329	0
ELAC1	0	1.66444	0.996	0.421	0
FN3KRP	0	1.29004	0.998	0.423	0
MED18	0	1.44066	0.986	0.411	0
NMRAL1	0	1.63432	0.946	0.371	0
NYNRIN	0	2.62471	0.729	0.154	0
PRSS53	0	2.53914	0.7	0.125	0
NEIL1	0	1.7785	0.851	0.277	0
SGCB	0	1.63004	0.978	0.404	0
BMPR1B	0	5.66538	0.663	0.09	0
MEDAG	0	3.49407	0.684	0.111	0
OIP5	0	2.02541	0.808	0.235	0
BBS10	0	2.08074	0.822	0.249	0
CD68	0	1.53619	0.88	0.307	0
FABP3	0	0.789254	0.99	0.417	0
FAM162A	0	1.39577	0.995	0.422	0
PRRG1	0	0.924487	0.854	0.281	0
TIMP1	0	1.89957	0.85	0.277	0
TTC39B	0	2.63304	0.891	0.318	0
DISP1	0	3.18685	0.856	0.284	0
FANCI	0	2.04447	0.765	0.193	0
MYCL	0	2.83676	0.684	0.112	0
PARL	0	1.95483	0.999	0.427	0
RGN	0	3.24221	0.681	0.109	0
RTN1	0	2.94474	0.687	0.115	0
FABP5	0	2.1415	0.944	0.372	0
GPR146	0	1.79621	0.83	0.258	0
UROS	0	1.40047	0.972	0.4	0
CDC20	0	2.7842	0.675	0.104	0
CNTROB	0	1.7469	0.926	0.355	0
CUEDC1	0	1.95138	0.794	0.223	0
RELL2	0	1.85422	0.802	0.231	0
ANKRD16	0	1.9079	0.953	0.382	0
CMPK2	0	2.40691	0.751	0.18	0
LEKR1	0	2.58298	0.858	0.287	0
PEX19	0	1.40361	0.998	0.427	0
PTPN13	0	3.23755	0.822	0.251	0
SLC39A13	0	1.2965	0.999	0.428	0
THNSL2	0	1.77645	0.863	0.292	0
EHHADH	0	2.08136	0.878	0.308	0
KIF7	0	2.43482	0.753	0.183	0
KLF4	0	1.94619	0.802	0.232	0
RNF181	0	1.43294	0.999	0.429	0
ST6GALNAC4	0	1.71571	0.859	0.289	0
ST6GALNAC6	0	2.01421	0.787	0.217	0
TANGO6	0	1.50233	0.996	0.426	0
CRELD1	0	1.45939	0.968	0.398	0
OCEL1	0	1.45916	0.946	0.376	0
SLC34A2	0	3.68231	0.619	0.049	0
SPAG1	0	2.23518	0.952	0.382	0
TFEB	0	1.40389	0.944	0.374	0
CHD1L	0	3.25113	0.956	0.387	0
PPM1M	0	1.44518	0.947	0.378	0
TSEN54	0	1.39766	0.97	0.401	0
CCDC96	0	3.29463	0.635	0.067	0
CLHC1	0	1.5761	0.994	0.426	0
COMMD7	0	1.85381	0.997	0.429	0
FZD8	0	1.72368	0.871	0.303	0
IDNK	0	1.56656	0.919	0.351	0
SIGMAR1	0	1.31009	0.999	0.431	0
TCEA2	0	1.57462	0.875	0.307	0
FBXL16	0	2.42844	0.72	0.152	0
CDC7	0	1.45138	0.927	0.36	0
DUSP18	0	1.8175	0.797	0.23	0
RASSF4	0	3.45267	0.648	0.081	0
GLYCTK	0	1.80079	0.825	0.258	0
KIF20B	0	2.1304	0.855	0.288	0
THOP1	0	1.4477	0.887	0.32	0
DPH2	0	1.32852	0.989	0.423	0
PRR12	0	1.5265	0.999	0.433	0
SIPA1L3	0	1.76826	0.996	0.43	0
TMEM199	0	1.63443	0.996	0.43	0
ANKRD9	0	1.399	0.958	0.392	0
DRC1	0	2.6344	0.704	0.138	0
ZBED5	0	1.78549	0.965	0.399	0
BIN1	0	2.15491	0.774	0.209	0
ID1	0	2.05949	0.769	0.204	0
HDHD2	0	1.52435	0.995	0.43	0
IFFO2	0	1.50811	0.971	0.406	0
MCAT	0	1.46718	0.981	0.416	0
OGFRL1	0	1.94734	0.897	0.332	0
PSTK	0	1.40517	0.947	0.382	0
STRADA	0	1.62939	0.941	0.376	0
USP11	0	1.31294	0.987	0.422	0
ASB5	0	3.02104	0.687	0.123	0
BCO1	0	3.80399	0.64	0.076	0
FADS1	0	1.81334	0.851	0.287	0
ID3	0	1.80894	0.857	0.293	0
KIF6	0	2.77463	0.746	0.182	0
MCM6	0	2.00714	0.78	0.216	0
TBCC	0	1.39945	0.997	0.433	0
POLR1E	0	1.44734	0.964	0.4	0
MYL9	0	3.07194	0.644	0.081	0
NEMP2	0	2.30644	0.771	0.208	0
CEP250	0	1.55113	0.964	0.401	0
EIF4EBP3	0	1.73125	0.874	0.311	0
FMC1	0	1.28258	0.998	0.435	0
LDLRAD4	0	4.78605	0.744	0.181	0
WIPF1	0	2.3936	0.986	0.423	0
BABAM1	0	1.28718	0.999	0.437	0
GORASP1	0	1.32258	0.997	0.435	0
IRS1	0	2.63701	0.772	0.21	0
TGIF2	0	1.67434	0.867	0.305	0
UTP25	0	1.56571	0.998	0.436	0
GNPDA2	0	2.26587	0.84	0.278	0
LAGE3	0	1.72125	0.84	0.278	0
ENDOG	0	1.4174	0.917	0.356	0
GABRG3	0	1.81748	0.68	0.119	0
ACAA2	0	1.80587	0.973	0.413	0
BOLA1	0	1.22133	0.995	0.435	0
CTU2	0	1.37005	0.977	0.417	0
FAM219B	0	1.29718	0.988	0.428	0
FAM89B	0	1.29983	0.986	0.426	0
LLGL1	0	1.55415	0.878	0.318	0
THG1L	0	1.49395	0.981	0.421	0
TIGD2	0	1.78405	0.937	0.377	0
TOMM6	0	1.27805	0.987	0.427	0
NUDT17	0	2.26577	0.714	0.154	0
RNLS	0	2.85218	0.831	0.271	0
DMAC2	0	1.27971	0.996	0.437	0
FAHD1	0	1.36476	0.962	0.403	0
MYCBP	0	1.51067	0.999	0.44	0
ORC6	0	1.58087	0.887	0.328	0
PKD2L2	0	1.76072	0.82	0.261	0
PRORP	0	2.38689	0.949	0.39	0
SYCP2	0	2.01251	0.891	0.332	0
ZC3H10	0	1.33407	0.998	0.439	0
GCSH	0	1.88951	0.999	0.441	0
GLA	0	1.36145	0.999	0.441	0
GZF1	0	1.48789	0.981	0.423	0
PINX1	0	1.9367	0.859	0.301	0
SPRED1	0	2.86955	0.844	0.286	0
TIPARP	0	1.9858	0.861	0.303	0
TSNAX	0	1.45719	0.994	0.436	0
ARSG	0	1.86822	0.825	0.267	0
ECI2	0	1.88025	0.948	0.39	0
MOSPD3	0	1.37056	0.955	0.397	0
SMARCD3	0	2.40497	0.71	0.152	0
PLA2G7	0	1.99534	0.794	0.237	0
RGSL1	0	3.17448	0.685	0.128	0
INO80C	0	1.44253	0.999	0.442	0
JRKL	0	1.67665	0.971	0.414	0
POLH	0	1.63017	0.974	0.417	0
POMT1	0	1.40978	0.988	0.431	0
TMED1	0	1.43073	0.897	0.34	0
ZSCAN26	0	1.92454	0.858	0.301	0
DUSP1	0	1.64568	0.928	0.372	0
IRF2BPL	0	1.28346	0.964	0.408	0
NUDT15	0	1.60466	0.923	0.367	0
RRAS	0	1.3626	0.999	0.443	0
RTN2	0	1.63791	0.875	0.319	0
MTG1	0	1.54629	0.927	0.372	0
ZFP2	0	1.69882	0.927	0.372	0
GAS2L1	0	1.2016	0.977	0.422	0
GPATCH11	0	1.48858	0.997	0.442	0
HSF2	0	1.72148	0.994	0.439	0
MGME1	0	1.65184	0.999	0.444	0
TMCO6	0	1.45061	0.945	0.39	0
TRERF1	0	2.63829	0.84	0.285	0
ADPRM	0	1.70838	0.993	0.439	0
B4GALT2	0	1.69434	0.799	0.245	0
CDK3	0	1.4881	0.891	0.337	0
FBL	0	1.29584	0.999	0.445	0
MSTO1	0	1.37732	0.975	0.421	0
SLC12A2	0	2.88898	0.797	0.243	0
STARD9	0	2.69448	0.781	0.227	0
ARHGEF17	0	1.54396	0.96	0.407	0
BNC2	0	4.1873	0.845	0.292	0
GPR180	0	1.65949	0.983	0.43	0
BCL10	0	1.69412	0.997	0.445	0
GPS2	0	1.40677	0.998	0.446	0
KAT2A	0	1.38626	0.887	0.335	0
NFYB	0	1.84047	0.998	0.446	0
PHF1	0	1.37132	0.995	0.443	0
R3HCC1	0	1.28075	0.986	0.434	0
SFXN2	0	1.44643	0.917	0.365	0
ZKSCAN2	0	1.48063	0.952	0.4	0
MMACHC	0	1.80846	0.801	0.25	0
STX1B	0	2.61059	0.683	0.132	0
TIPIN	0	1.64122	0.923	0.372	0
CEP76	0	1.43581	0.994	0.443	0
CYLD	0	1.55889	0.999	0.448	0
FAM228B	0	1.71051	0.893	0.342	0
NAIF1	0	1.53127	0.893	0.342	0
FUCA1	0	1.33981	0.999	0.449	0
LBR	0	1.53474	0.999	0.449	0
P3H3	0	2.08538	0.758	0.208	0
STEAP2	0	3.05858	0.659	0.109	0
ACBD4	0	1.3338	0.945	0.395	0
METTL1	0	1.3341	0.946	0.396	0
MCM5	0	1.61482	0.791	0.242	0
NOTUM	0	2.30833	0.66	0.111	0
PON3	0	2.45775	0.771	0.222	0
AMDHD2	0	1.67869	0.999	0.45	0
AP4M1	0	1.16907	0.988	0.439	0
DCUN1D3	0	1.76864	0.961	0.412	0
DTD1	0	2.82601	0.876	0.327	0
ETV3	0	1.57317	0.998	0.449	0
GPRC5C	0	1.59011	0.852	0.303	0
MAP3K10	0	1.40266	0.962	0.413	0
PIGQ	0	1.31732	0.949	0.4	0
PYGL	0	2.6344	0.994	0.445	0
RCCD1	0	1.65672	0.826	0.277	0
ZFP57	0	2.16204	0.716	0.167	0
CUEDC2	0	1.34821	0.976	0.428	0
KYAT1	0	1.46349	0.976	0.428	0
PNPO	0	1.43449	0.958	0.41	0
ZCCHC3	0	1.30051	0.973	0.425	0
ZNRF3	0	1.49736	0.967	0.419	0
ABLIM3	0	3.66682	0.623	0.076	0
AHR	0	1.99804	0.781	0.234	0
DHTKD1	0	1.46325	0.91	0.363	0
NEK8	0	1.41062	0.907	0.36	0
SNN	0	2.08768	0.753	0.206	0
TRIM2	0	2.66574	0.805	0.258	0
ZFYVE19	0	1.2977	0.911	0.364	0
NPR2	0	1.91505	0.744	0.197	0
NUP62	0	1.23607	0.962	0.415	0
PRIMPOL	0	1.57969	0.999	0.452	0
RIMKLB	0	2.30428	0.962	0.415	0
RRS1	0	1.50131	0.963	0.416	0
ARMC5	0	1.19436	0.998	0.452	0
DCP1B	0	2.37667	0.889	0.343	0
GSAP	0	2.73661	0.724	0.178	0
KLF10	0	1.36456	0.981	0.435	0
MSMO1	0	1.54905	0.996	0.45	0
MYORG	0	1.73888	0.796	0.25	0
PPP2R5D	0	1.26971	0.999	0.453	0
RECQL	0	1.54436	0.987	0.441	0
SFT2D2	0	1.51154	0.999	0.453	0
TMEM150A	0	1.26431	0.957	0.411	0
ADAMTS3	0	4.21795	0.698	0.152	0
NME4	0	2.14055	0.703	0.157	0
SUOX	0	1.32058	0.945	0.399	0
DIPK1B	0	3.00646	0.62	0.075	0
LSS	0	0.817119	0.921	0.376	0
PLSCR3	0	1.88247	0.772	0.227	0
AOPEP	0	2.92677	0.997	0.452	0
ZSWIM1	0	1.42493	0.885	0.34	0
EEF1AKMT2	0	1.37039	0.997	0.453	0
FLVCR1	0	1.72422	0.852	0.308	0
MRPL41	0	1.20771	0.995	0.451	0
MUS81	0	1.16539	0.968	0.424	0
NFKBIE	0	2.50391	0.68	0.136	0
PTPDC1	0	2.76443	0.783	0.239	0
MCM7	0	1.49842	0.932	0.389	0
CCDC167	0	1.4337	0.949	0.406	0
HOXC11	0	3.66254	0.61	0.067	0
INTU	0	1.61495	0.863	0.32	0
KLF7	0	2.31028	0.84	0.297	0
MRPL12	0	1.28425	0.998	0.455	0
MSH2	0	1.63159	0.963	0.42	0
RPP38	0	1.25547	0.992	0.449	0
SMIM26	0	1.3299	0.998	0.455	0
MEF2B	0	1.38229	0.893	0.351	0
PFN2	0	2.2117	0.77	0.228	0
POLR2L	0	1.29617	0.999	0.457	0
SLC50A1	0	1.37282	0.999	0.457	0
YOD1	0	1.56532	0.889	0.347	0
TOR3A	0	1.47738	0.9	0.359	0
ANKRD49	0	1.47613	0.995	0.454	0
HEATR6	0	1.49353	0.996	0.455	0
IGSF8	0	1.36036	0.995	0.454	0
TSSC4	0	1.23664	0.971	0.43	0
ZCWPW2	0	2.17449	0.875	0.334	0
AASS	0	2.46791	0.73	0.19	0
ASB3	0	1.63333	0.989	0.449	0
CFAP61	0	3.07092	0.723	0.183	0
COQ3	0	1.80967	0.809	0.269	0
PDCD2L	0	1.72412	0.994	0.454	0
PXDN	0	1.87259	0.747	0.207	0
ZGPAT	0	1.20759	0.999	0.459	0
CRB3	0	1.71505	0.815	0.275	0
FLRT2	0	3.68534	0.647	0.108	0
PLAGL1	0	4.15404	0.942	0.403	0
PLEKHS1	0	3.89004	0.578	0.039	0
THAP11	0	1.37713	0.966	0.427	0
JPT1	0	1.29918	0.995	0.457	0
PPP1R37	0	1.60625	0.995	0.457	0
ZSWIM7	0	1.54595	0.993	0.455	0
LAPTM5	0	3.91315	0.593	0.055	0
SLC45A1	0	2.63571	0.651	0.114	0
VEGFB	0	1.51199	0.924	0.387	0
WDCP	0	1.47154	0.936	0.399	0
WDR93	0	2.46553	0.672	0.135	0
EEF1E1	0	1.5111	0.997	0.46	0
NEU1	0	1.44638	0.978	0.441	0
NIT1	0	1.19209	0.999	0.462	0
SLC25A14	0	1.56047	0.952	0.415	0
ABCF2	0	1.30099	0.996	0.46	0
MIIP	0	1.20312	0.963	0.427	0
MON1B	0	1.39153	0.996	0.46	0
PIGBOS1	0	1.71563	0.781	0.245	0
PLXNA1	0	1.56939	0.836	0.3	0
TATDN3	0	1.50539	0.996	0.46	0
THOC6	0	1.25445	0.995	0.459	0
ZNHIT2	0	1.31451	0.956	0.42	0
PP2D1	0	2.30243	0.694	0.158	0
DNAJA4	0	1.9577	0.797	0.262	0
LRP11	0	1.63045	0.892	0.357	0
PRIM1	0	2.10929	0.77	0.235	0
TTYH2	0	2.67721	0.641	0.106	0
FBXO17	0	1.83212	0.727	0.192	0
ZFAND2B	0	1.20322	0.998	0.463	0
ITPRID2	0	1.50605	0.99	0.456	0
LRRC24	0	2.66592	0.636	0.102	0
MRM2	0	1.25544	0.999	0.465	0
NSUN5	0	1.16882	0.996	0.462	0
OLFML1	0	3.83062	0.604	0.07	0
TATDN2	0	1.61507	0.997	0.463	0
TMEM17	0	1.70142	0.839	0.305	0
ALKBH3	0	1.47859	0.93	0.397	0
LARGE1	0	1.27897	0.926	0.393	0
SMC2	0	2.03726	0.932	0.399	0
ARHGEF19	0	2.20647	0.697	0.164	0
GMPPB	0	1.26351	0.971	0.438	0
MEA1	0	1.2958	0.999	0.466	0
SAAL1	0	1.46274	0.989	0.456	0
BAIAP2	0	1.27148	0.924	0.392	0
CNTLN	0	2.85755	0.871	0.339	0
DEPDC5	0	1.689	0.952	0.42	0
EFCAB7	0	1.81679	0.838	0.306	0
IL13RA1	0	1.77681	0.987	0.455	0
LIN37	0	1.5623	0.999	0.467	0
MED30	0	1.49107	0.989	0.457	0
POLG2	0	1.26156	0.984	0.452	0
SLC25A30	0	2.60701	0.905	0.373	0
SLC39A6	0	1.60405	0.986	0.454	0
SLC7A6OS	0	1.34204	0.998	0.466	0
TRADD	0	1.31437	0.999	0.467	0
TUBE1	0	1.60642	0.837	0.305	0
PRELID2	0	2.24364	0.697	0.165	0
DNASE1L1	0	1.50738	0.928	0.397	0
DPYSL2	0	2.04346	0.899	0.368	0
NOX4	0	3.88856	0.741	0.21	0
RBM43	0	2.02562	0.8	0.269	0
TMEM176B	0	2.35538	0.751	0.22	0
CCNG2	0	1.37669	0.965	0.434	0
CLCC1	0	2.52903	0.999	0.468	0
CSTF2	0	1.69642	0.96	0.429	0
DPP7	0	1.29371	0.97	0.439	0
NFIA	0	3.71251	0.965	0.434	0
SERTAD3	0	1.27831	0.984	0.453	0
SOCS2	0	2.12128	0.814	0.283	0
ST6GALNAC3	0	4.72457	0.722	0.191	0
WNK4	0	3.13174	0.601	0.07	0
ZDHHC12	0	1.19027	0.998	0.467	0
ADD3	0	3.45841	0.992	0.462	0
CORO1B	0	1.4073	0.997	0.467	0
DTYMK	0	1.21459	0.999	0.469	0
EFCAB5	0	1.69734	0.832	0.302	0
LRRC8C	0	3.43546	0.674	0.144	0
NANP	0	1.46254	0.971	0.441	0
PRMT7	0	1.10257	0.993	0.463	0
RFC5	0	1.36743	0.913	0.383	0
RPGRIP1L	0	1.66432	0.995	0.465	0
SDHAF3	0	1.58455	0.979	0.449	0
INSYN2A	0	2.26876	0.69	0.16	0
NFATC1	0	2.56764	0.658	0.129	0
PARP1	0	1.62018	0.999	0.47	0
PTRHD1	0	1.19415	0.999	0.47	0
TMX2	0	1.19991	0.999	0.47	0
B3GALT6	0	1.2467	0.995	0.466	0
CD274	0	1.97349	0.863	0.334	0
IFNGR2	0	1.78129	0.97	0.441	0
NLGN2	0	2.00737	0.729	0.2	0
RCAN3	0	2.13546	0.938	0.409	0
SELENON	0	1.22005	0.971	0.442	0
CDKN2AIPNL	0	1.29285	0.999	0.471	0
DOCK2	0	4.63528	0.561	0.033	0
KATNB1	0	1.18335	0.994	0.466	0
PJA1	0	1.32888	0.998	0.47	0
POLR3H	0	1.15668	0.978	0.45	0
PPP1R3C	0	2.83264	0.622	0.094	0
SELENOH	0	1.28648	0.999	0.471	0
TSFM	0	1.30852	0.999	0.471	0
METTL26	0	1.35041	0.913	0.386	0
PUS1	0	1.20686	0.999	0.472	0
FAN1	0	1.3072	0.991	0.464	0
USP28	0	1.91862	0.821	0.294	0
CACNA1C	0	3.92918	0.676	0.15	0
CFAP36	0	1.69425	0.883	0.357	0
EIF1B	0	1.34864	0.998	0.472	0
PDRG1	0	1.1891	0.994	0.468	0
RNF25	0	1.1675	0.999	0.473	0
RRAGD	0	2.70847	0.729	0.203	0
TPPP3	0	2.46233	0.672	0.146	0
WDR55	0	1.31256	0.997	0.471	0
FLYWCH2	0	2.10264	0.768	0.243	0
GNPTAB	0	1.68645	0.883	0.358	0
KCTD6	0	1.38656	0.995	0.47	0
LSM7	0	1.14818	0.999	0.474	0
NDE1	0	1.77279	0.899	0.374	0
SLC41A1	0	1.58139	0.896	0.371	0
TMEM14A	0	1.59578	0.913	0.388	0
ZC3H12C	0	2.24468	0.804	0.279	0
FBXL2	0	1.65016	0.845	0.32	0
RNF123	0	1.15526	0.989	0.464	0
TYW3	0	1.51126	0.978	0.453	0
VWA3A	0	3.81015	0.595	0.07	0
MINPP1	0	1.66166	0.998	0.474	0
PLSCR1	0	1.74825	0.929	0.405	0
PAXX	0	1.13085	0.933	0.41	0
AGER	0	1.38572	0.92	0.397	0
ATF5	0	1.42288	0.903	0.38	0
CD44	0	3.41854	0.632	0.109	0
DENND2D	0	2.9943	0.603	0.08	0
FXYD4	0	3.01702	0.621	0.098	0
IFT80	0	2.28574	0.802	0.279	0
RNF141	0	1.26843	0.996	0.473	0
MYEF2	0	1.92937	0.819	0.296	0
RNASEH2A	0	1.27164	0.951	0.428	0
VCPKMT	0	1.37504	0.982	0.459	0
ZFYVE21	0	1.20291	0.991	0.468	0
GNG11	0	1.61107	0.829	0.307	0
GPX7	0	2.54665	0.646	0.124	0
IMP3	0	1.1846	0.984	0.462	0
INSIG2	0	1.91078	0.987	0.465	0
METAP1D	0	1.86024	0.879	0.357	0
MRTFA	0	1.71837	0.98	0.458	0
PIAS3	0	1.28519	0.942	0.42	0
SLC38A6	0	1.37831	0.977	0.455	0
TNRC6C	0	2.07866	0.925	0.403	0
ZC3H11A	0	2.0653	0.992	0.47	0
ANKRD33B	0	2.13429	0.872	0.351	0
EXOSC3	0	1.329	0.999	0.478	0
MFGE8	0	1.23263	0.999	0.478	0
PITPNC1	0	2.41304	0.794	0.273	0
RNASEK	0	1.54935	0.999	0.478	0
TMPRSS2	0	3.0856	0.626	0.105	0
TYROBP	0	3.10094	0.6	0.079	0
IFT57	0	1.91933	0.843	0.322	0
AMZ2	0	1.15748	0.981	0.461	0
ARL16	0	1.14952	0.985	0.465	0
ATXN1L	0	1.64121	0.998	0.478	0
CDK2AP2	0	1.18724	0.999	0.479	0
CEP97	0	1.32303	0.958	0.438	0
CIPC	0	1.80128	0.763	0.243	0
GBA2	0	1.17806	0.998	0.478	0
LAMTOR4	0	1.2481	0.999	0.479	0
NMNAT3	0	2.1954	0.813	0.293	0
OMA1	0	1.62916	0.971	0.451	0
SPATA17	0	2.36049	0.746	0.226	0
TRIM21	0	1.57482	0.952	0.432	0
UCP2	0	1.27099	0.971	0.451	0
CALCOCO2	0	1.62898	0.999	0.48	0
HDAC10	0	1.27679	0.922	0.403	0
SLC9A9	0	4.12535	0.606	0.087	0
TRAIP	0	2.1463	0.668	0.149	0
YWHAH	0	1.73028	0.999	0.48	0
AJUBA	0	1.6213	0.824	0.305	0
AP5S1	0	1.22016	0.969	0.45	0
MRPL40	0	1.27898	0.985	0.466	0
RFESD	0	1.62368	0.986	0.467	0
WDR6	0	1.58588	0.987	0.468	0
ALDH1L2	0	2.62245	0.661	0.143	0
CFL2	0	1.46611	0.981	0.463	0
GINS2	0	2.04483	0.762	0.244	0
KBTBD8	0	1.73714	0.798	0.28	0
KDM4A	0	1.40423	0.997	0.479	0
RTKN	0	1.75881	0.813	0.295	0
SCRN2	0	1.15176	0.981	0.463	0
ZBTB18	0	1.34541	0.968	0.45	0
BSCL2	0	1.38638	0.994	0.477	0
DDX31	0	2.17244	0.997	0.48	0
FBXO15	0	2.71379	0.626	0.109	0
THAP2	0	1.45878	0.881	0.364	0
WRAP73	0	1.13717	0.986	0.469	0
GALNT2	0	2.16194	0.976	0.459	0
BLOC1S2	0	1.37009	0.986	0.47	0
DDIT3	0	1.19962	0.962	0.446	0
DNAJC30	0	1.22216	0.936	0.42	0
FKBP14	0	1.52845	0.997	0.481	0
KCNK6	0	1.89806	0.719	0.203	0
PCED1A	0	1.13556	0.928	0.412	0
REPIN1	0	1.84771	0.757	0.241	0
SLC7A6	0	1.64463	0.883	0.367	0
TMEM91	0	2.02895	0.696	0.18	0
RBKS	0	1.92825	0.926	0.411	0
CLU	0	2.03065	0.675	0.16	0
DNM3	0	2.80085	0.794	0.279	0
GCNT4	0	2.63342	0.649	0.134	0
NOVA1	0	4.49651	0.591	0.076	0
SNAI1	0	1.34735	0.899	0.384	0
TIMM10	0	1.16762	0.992	0.477	0
VEGFA	0	1.95214	0.762	0.247	0
ACVR1B	0	1.65136	0.852	0.337	0
GATA4	0	3.41977	0.585	0.07	0
RRAGB	0	2.77778	0.955	0.44	0
SNX33	0	1.19458	0.958	0.443	0
CSPG5	0	2.72726	0.615	0.101	0
FZR1	0	1.02443	0.995	0.481	0
MFAP2	0	2.52474	0.641	0.127	0
RAB5IF	0	1.11352	0.999	0.485	0
SPATS1	0	2.87617	0.618	0.104	0
SVBP	0	1.32162	0.944	0.43	0
VAMP1	0	2.15628	0.729	0.215	0
ZFP42	0	1.80498	0.805	0.292	0
ACAD10	0	1.07665	0.994	0.481	0
CDK20	0	2.12844	0.671	0.158	0
GSTK1	0	1.21982	0.987	0.474	0
IL1R1	0	1.8833	0.992	0.479	0
NCAPD3	0	1.79002	0.998	0.485	0
PALB2	0	1.50034	0.989	0.476	0
PER3	0	2.64713	0.76	0.247	0
PLPBP	0	1.27354	0.999	0.486	0
SRR	0	1.2469	0.994	0.481	0
UBE2V1	0	1.60871	0.997	0.484	0
ZHX3	0	1.93546	0.887	0.374	0
NME3	0	1.48933	0.943	0.43	0
PI4K2B	0	1.27746	0.938	0.425	0
SYNDIG1	0	4.9219	0.568	0.055	0
DPY19L3	0	1.28268	0.964	0.452	0
IKBKG	0	1.21737	0.998	0.486	0
KLHDC1	0	1.60039	0.943	0.431	0
PEMT	0	1.32307	0.939	0.427	0
RASL11B	0	2.3074	0.692	0.18	0
RETSAT	0	1.21084	0.968	0.456	0
NT5C	0	1.55507	0.803	0.292	0
BAX	0	1.16631	0.999	0.488	0
EIF6	0	1.12489	0.999	0.488	0
GATA6	0	2.68743	0.66	0.149	0
LRRIQ3	0	2.7987	0.666	0.155	0
MAJIN	0	3.61661	0.604	0.093	0
MRPS26	0	1.13401	0.997	0.486	0
PCBP3	0	3.1624	0.669	0.158	0
RFXAP	0	1.33258	0.996	0.485	0
XRCC6	0	1.21186	0.997	0.486	0
SLC25A29	0	1.23582	0.841	0.33	0
CENPQ	0	1.71585	0.807	0.297	0
CEP135	0	1.41828	0.992	0.482	0
ERCC6	0	1.91176	0.983	0.473	0
ETS1	0	2.97768	0.709	0.199	0
EXTL3	0	1.79283	0.886	0.376	0
FGFR4	0	3.47228	0.594	0.084	0
LURAP1	0	1.90826	0.755	0.245	0
PTS	0	1.17908	0.997	0.487	0
FKBPL	0	1.40372	0.934	0.425	0
IFI35	0	1.7129	0.808	0.299	0
MFSD6	0	2.42226	0.724	0.215	0
NFKBIZ	0	1.90495	0.88	0.371	0
PCYT2	0	1.25925	0.868	0.359	0
PNKP	0	1.0008	0.995	0.486	0
PSMC3IP	0	2.05853	0.718	0.209	0
SLC66A2	0	1.66564	0.778	0.269	0
CCN2	0	1.62102	0.689	0.18	0
DHFR	0	1.26305	0.957	0.448	0
FCSK	0	1.6281	0.842	0.333	0
ZBTB8A	0	2.25676	0.712	0.203	0
AK8	0	2.48542	0.626	0.118	0
ARHGAP6	0	3.42838	0.834	0.326	0
CACTIN	0	1.21047	0.996	0.488	0
FBXW5	0	0.960259	0.999	0.491	0
IL4I1	0	1.81328	0.722	0.214	0
MEF2C	0	4.04056	0.652	0.144	0
PARP9	0	1.95028	0.847	0.339	0
R3HDM4	0	1.08596	0.995	0.487	0
RPS6KA2	0	1.75882	0.727	0.219	0
SLC35E1	0	1.12322	0.998	0.49	0
TINF2	0	1.18323	0.999	0.491	0
TMEM106C	0	1.40337	0.891	0.383	0
ATP10D	0	0.914783	0.977	0.47	0
FDPS	0	0.954186	0.985	0.478	0
HEXIM2	0	1.64572	0.763	0.256	0
METRNL	0	1.58739	0.996	0.489	0
SLC39A3	0	1.1858	0.991	0.484	0
SMIM20	0	1.15134	0.993	0.486	0
SYT9	0	4.76335	0.618	0.111	0
TRMT61B	0	1.26327	0.988	0.481	0
VASN	0	1.45852	0.9	0.393	0
CEP89	0	1.77038	0.973	0.466	0
ERCC1	0	1.32437	0.969	0.462	0
ZFP92	0	3.51393	0.569	0.062	0
ABCG1	0	2.43143	0.793	0.287	0
ANKRD23	0	1.58071	0.758	0.252	0
CENPJ	0	1.86047	0.934	0.428	0
DHX37	0	1.29426	0.938	0.432	0
DOLK	0	1.16216	0.961	0.455	0
EFNA1	0	1.45897	0.911	0.405	0
EXOSC2	0	1.10621	0.986	0.48	0
IFT22	0	1.92642	0.76	0.254	0
JMJD7	0	1.71211	0.77	0.264	0
PBDC1	0	1.28612	0.999	0.493	0
PHOSPHO2	0	1.26356	0.985	0.479	0
RCC2	0	1.03522	0.99	0.484	0
SPRYD3	0	1.14917	0.991	0.485	0
TAB1	0	1.16637	0.993	0.487	0
USP51	0	1.93306	0.746	0.24	0
WDR83	0	1.15968	0.993	0.487	0
CALHM2	0	1.67999	0.809	0.304	0
MVD	0	1.45859	0.804	0.299	0
CEP57L1	0	1.89346	0.985	0.48	0
HOPX	0	0.459634	0.877	0.372	0
IRAK1BP1	0	2.31104	0.748	0.243	0
ITFG2	0	1.15643	0.988	0.483	0
NFIB	0	3.11355	0.858	0.353	0
NIP7	0	1.63228	0.999	0.494	0
OXLD1	0	1.39016	0.869	0.364	0
RRM1	0	1.81727	0.997	0.492	0
ST3GAL5	0	3.767	0.661	0.156	0
DCBLD2	0	1.55602	0.857	0.353	0
DDX20	0	1.18477	0.947	0.443	0
DNAJB2	0	1.54687	0.993	0.489	0
DPAGT1	0	1.31937	0.998	0.494	0
HOMEZ	0	1.45132	0.993	0.489	0
KIF3A	0	1.40938	0.985	0.481	0
MICAL1	0	1.42291	0.844	0.34	0
NSDHL	0	1.2855	0.969	0.465	0
RABEP2	0	1.13966	0.994	0.49	0
SHB	0	1.49085	0.836	0.332	0
VPS25	0	1.23825	0.999	0.495	0
ZDHHC23	0	2.27851	0.669	0.165	0
BCKDHA	0	1.33608	0.92	0.417	0
PLA2G4A	0	2.28879	0.677	0.174	0
FBXL15	0	1.28099	0.908	0.405	0
LMF1	0	1.4718	0.975	0.472	0
PNRC1	0	1.83212	0.999	0.496	0
SNRNP35	0	1.2166	0.999	0.496	0
TUBD1	0	1.24958	0.987	0.484	0
CPLANE2	0	1.96265	0.689	0.186	0
DCLRE1A	0	1.58631	0.971	0.468	0
HDHD5	0	1.11703	0.946	0.443	0
PREP	0	2.10237	0.959	0.456	0
ADA	0	0.824528	0.897	0.395	0
DXO	0	1.19655	0.999	0.497	0
FKBP11	0	1.5114	0.811	0.309	0
MYO18A	0	1.78858	0.988	0.486	0
PHACTR2	0	2.02905	0.988	0.486	0
POP4	0	1.14188	0.968	0.466	0
TMEM229B	0	1.77039	0.741	0.239	0
TPX2	0	2.77774	0.634	0.132	0
TRIAP1	0	1.15767	0.996	0.494	0
UTP4	0	1.33808	0.992	0.49	0
WNT5B	0	2.72331	0.675	0.174	0
ZSWIM3	0	1.22923	0.919	0.418	0
BICRA	0	2.01758	0.86	0.359	0
CKS1B	0	1.443	0.864	0.363	0
DUSP12	0	1.35164	0.99	0.489	0
EID1	0	1.2297	0.988	0.487	0
FBXL6	0	1.16825	0.999	0.498	0
MEGF8	0	1.49276	0.863	0.362	0
MZF1	0	1.28757	0.985	0.484	0
PRR3	0	1.19102	0.97	0.469	0
THAP6	0	1.15707	0.985	0.484	0
SETDB2	0	2.03181	0.942	0.441	0
AGRN	0	1.44365	0.795	0.295	0
CCDC62	0	1.26814	0.989	0.489	0
ECHS1	0	1.10072	0.999	0.499	0
FKBP7	0	1.8255	0.758	0.258	0
KCNT2	0	4.12417	0.553	0.053	0
MAVS	0	0.995088	0.993	0.493	0
MYH7B	0	2.54556	0.622	0.122	0
NPM3	0	1.1852	0.999	0.499	0
TMOD2	0	2.09012	0.708	0.208	0
ZDHHC15	0	2.95595	0.651	0.151	0
UMAD1	0	1.75477	0.959	0.459	0
BPHL	0	1.80927	0.803	0.304	0
KREMEN2	0	3.84235	0.541	0.042	0
UPP1	0	1.53267	0.937	0.438	0
AGFG2	0	2.09568	0.744	0.245	0
ARL14EP	0	1.49402	0.995	0.496	0
ATRIP	0	1.16483	0.974	0.475	0
CDKN2AIP	0	1.51613	0.996	0.497	0
IRF2BP1	0	1.26983	0.898	0.399	0
MCOLN1	0	1.27882	0.988	0.489	0
MYADM	0	1.07992	0.982	0.483	0
SCLY	0	1.7994	0.737	0.238	0
SURF6	0	1.22356	0.998	0.499	0
KRI1	0	1.30195	0.941	0.442	0
RWDD2A	0	1.51745	0.819	0.32	0
TRIM47	0	2.15263	0.672	0.174	0
CADM1	0	4.32272	0.748	0.25	0
ECSIT	0	1.32853	0.971	0.473	0
KAT14	0	1.57668	0.979	0.481	0
MAK16	0	1.21855	0.999	0.501	0
STK33	0	2.94377	0.598	0.1	0
GRAMD1A	0	1.1128	0.965	0.467	0
RHBDD3	0	1.035	0.943	0.445	0
SPRYD4	0	1.15187	0.955	0.457	0
STK32B	0	2.68615	0.572	0.074	0
MMUT	0	1.5717	0.933	0.436	0
TTC5	0	1.24059	0.915	0.418	0
ARV1	0	1.33754	0.999	0.502	0
CSGALNACT2	0	2.23676	0.973	0.476	0
DIMT1	0	1.21282	0.992	0.495	0
PAFAH1B3	0	1.13642	0.999	0.502	0
TMEM126B	0	1.25158	0.997	0.5	0
TRABD	0	1.58747	0.988	0.491	0
STX2	0	2.04804	0.828	0.331	0
NOP16	0	1.24927	0.927	0.431	0
PLEKHG2	0	2.01141	0.81	0.314	0
KCNH1	0	1.53361	0.665	0.169	0
MEIS3	0	2.2262	0.636	0.14	0
PIN1	0	1.12305	0.999	0.503	0
TRMT10A	0	1.48786	0.987	0.491	0
TRMT10C	0	1.41283	0.995	0.499	0
CDO1	0	0.832282	0.95	0.454	0
EPHX1	0	2.21144	0.829	0.333	0
PTPRG	0	3.41715	0.943	0.447	0
RNF149	0	1.37733	0.961	0.465	0
CCDC138	0	1.96378	0.918	0.423	0
IGF2	0	0.976684	0.93	0.435	0
DOK4	0	2.29605	0.638	0.143	0
EVC2	0	1.90643	0.711	0.216	0
IFFO1	0	1.59484	0.75	0.255	0
NNT	0	1.93891	0.73	0.235	0
SERTAD1	0	1.33724	0.882	0.387	0
SPATA16	0	2.48928	0.595	0.1	0
URB2	0	1.53134	0.975	0.48	0
SPSB2	0	1.44887	0.825	0.33	0
CHAC2	0	2.144	0.672	0.178	0
IFT46	0	1.31852	0.906	0.412	0
MUTYH	0	1.21657	0.911	0.417	0
TRIM59	0	2.21886	0.682	0.188	0
ACP2	0	1.20196	0.971	0.477	0
ADGRG7	0	4.03204	0.529	0.035	0
EVA1B	0	1.53535	0.773	0.279	0
GTF2I	0	0.529387	0.993	0.499	0
MED17	0	1.44688	0.996	0.502	0
TIMP3	0	2.39076	0.975	0.481	0
TRAPPC4	0	1.25151	0.999	0.505	0
UGDH	0	1.65962	0.986	0.492	0
PPP1R9B	0	1.28992	0.907	0.414	0
RCBTB1	0	2.01948	0.915	0.422	0
SERAC1	0	1.33889	0.916	0.423	0
TCF21	0	4.79528	0.534	0.041	0
ADAP1	0	2.39113	0.617	0.124	0
ATP2B4	0	1.49309	0.978	0.485	0
COQ8B	0	1.5122	0.876	0.383	0
DCAF11	0	1.57927	0.995	0.502	0
MMAB	0	1.08032	0.995	0.502	0
NCOA1	0	2.72076	0.994	0.501	0
PLEKHG3	0	1.99257	0.876	0.383	0
RNF144A	0	1.69512	0.855	0.362	0
RTL5	0	2.73911	0.588	0.095	0
UBE2S	0	1.13075	0.998	0.505	0
FAM131A	0	1.09978	0.95	0.457	0
MTERF2	0	1.66591	0.828	0.335	0
PPOX	0	1.01576	0.942	0.449	0
MAPK3	0	1.4011	0.928	0.436	0
NXT1	0	1.24593	0.92	0.428	0
ZSCAN25	0	1.29879	0.931	0.439	0
B4GALT7	0	1.21504	0.999	0.507	0
CCDC51	0	1.30938	0.884	0.392	0
DHPS	0	1.08334	0.996	0.504	0
MRPS5	0	1.42194	0.998	0.506	0
POGLUT2	0	1.38565	0.999	0.507	0
TARBP1	0	1.20374	0.976	0.484	0
TLCD5	0	2.61858	0.609	0.117	0
CCDC142	0	1.19277	0.901	0.41	0
FAM227A	0	1.66669	0.786	0.295	0
FEN1	0	1.5584	0.795	0.304	0
DRC3	0	2.19227	0.652	0.161	0
HNRNPH2	0	1.2218	0.972	0.481	0
SLC37A3	0	1.24572	0.995	0.504	0
HELB	0	1.38228	0.959	0.468	0
URB1	0	0.937073	0.951	0.46	0
ZC3H8	0	1.94878	0.952	0.461	0
ACTN1	0	1.21719	0.92	0.43	0
ENO1	0	1.21819	0.99	0.5	0
HYPK	0	1.3705	0.999	0.509	0
NTPCR	0	1.07654	0.997	0.507	0
SLC11A2	0	1.25311	0.983	0.493	0
TRIM11	0	1.2028	0.998	0.508	0
ALDH3A2	0	1.50016	0.833	0.343	0
AP1G2	0	1.08651	0.958	0.468	0
MYPOP	0	1.2893	0.833	0.343	0
SETD4	0	1.1184	0.957	0.467	0
TMEM54	0	1.62932	0.795	0.306	0
DECR2	0	1.12635	0.96	0.471	0
EFNA4	0	1.53812	0.768	0.279	0
EIF2B3	0	1.76016	0.988	0.499	0
FADD	0	1.09	0.995	0.506	0
FAM114A1	0	1.52434	0.863	0.374	0
FBXO4	0	1.36769	0.982	0.493	0
FCHSD1	0	1.68511	0.748	0.259	0
IKBIP	0	1.30274	0.998	0.509	0
KLHL36	0	1.11475	0.972	0.483	0
PRPS1	0	2.19124	0.655	0.166	0
RRAGA	0	1.24134	0.999	0.51	0
SLC35G2	0	1.80913	0.702	0.213	0
TRIP10	0	2.14669	0.837	0.348	0
GSDMD	0	1.28373	0.795	0.307	0
BLOC1S1	0	1.18717	0.998	0.51	0
EPOR	0	1.95744	0.63	0.142	0
GNPDA1	0	1.38725	0.977	0.489	0
GTF3C1	0	1.66858	0.994	0.506	0
HSF5	0	1.90219	0.73	0.242	0
KIF13B	0	2.34752	0.991	0.503	0
TAF6L	0	1.00727	0.994	0.506	0
TCEANC	0	1.49023	0.769	0.281	0
ZMYM3	0	1.13854	0.979	0.491	0
DRP2	0	3.22715	0.573	0.085	0
MYL6B	0	1.8972	0.691	0.203	0
ABHD8	0	1.16544	0.909	0.422	0
AMPD2	0	1.5965	0.911	0.424	0
NKAPL	0	1.88627	0.672	0.185	0
ANK1	0	1.37187	0.706	0.219	0
AP5Z1	0	1.02859	0.988	0.501	0
DHX34	0	1.09075	0.994	0.507	0
FAM234B	0	1.25967	0.861	0.374	0
MTRF1	0	1.52217	0.969	0.482	0
NRG4	0	1.33464	0.759	0.272	0
RING1	0	1.07213	0.986	0.499	0
VAT1	0	1.22214	0.973	0.486	0
IFT140	0	1.43017	0.893	0.407	0
RUSC2	0	1.96347	0.917	0.431	0
SMPD1	0	1.24403	0.902	0.416	0
SOWAHB	0	3.39184	0.536	0.05	0
TCTN2	0	1.49238	0.776	0.29	0
ERCC8	0	1.28388	0.971	0.485	0
FUNDC2	0	1.13247	0.999	0.513	0
NINJ2	0	2.03789	0.691	0.205	0
NUDT7	0	1.57913	0.872	0.386	0
PRR14	0	1.02505	0.997	0.511	0
RECK	0	2.82567	0.752	0.266	0
SLC16A5	0	1.50211	0.84	0.354	0
STXBP4	0	2.15493	0.91	0.425	0
CATSPER3	0	2.99301	0.597	0.112	0
CCS	0	1.24896	0.999	0.514	0
FLT3	0	2.68616	0.736	0.251	0
MGMT	0	1.02731	0.87	0.385	0
NT5C3B	0	1.42863	0.842	0.357	0
RFC2	0	1.08719	0.995	0.51	0
SKA2	0	1.36172	0.983	0.498	0
SLC16A9	0	3.44716	0.711	0.226	0
TCF24	0	1.77299	0.702	0.217	0
VPS33A	0	1.12418	0.993	0.508	0
SH3BP5	0	0.603583	0.946	0.461	0
TJP2	0	1.66978	0.947	0.462	0
RIDA	0	1.55577	0.932	0.448	0
TSPOAP1	0	3.48645	0.529	0.045	0
ACSL3	0	1.8322	0.998	0.514	0
ADCY9	0	2.37287	0.885	0.401	0
ALG6	0	1.72118	0.965	0.481	0
ASPHD2	0	4.01854	0.519	0.035	0
ATP1B1	0	1.74241	0.882	0.398	0
HEATR3	0	1.49113	0.965	0.481	0
LENG1	0	1.2334	0.999	0.515	0
NUDT13	0	1.40327	0.978	0.494	0
PLSCR4	0	2.77067	0.639	0.155	0
RFK	0	1.71772	0.995	0.511	0
SLC16A10	0	5.42206	0.717	0.233	0
TMEM160	0	1.03487	0.997	0.513	0
WDR35	0	2.15545	0.755	0.271	0
YBEY	0	1.37362	0.85	0.366	0
ZC3H7B	0	1.22487	0.997	0.513	0
ATG4D	0	1.16388	0.933	0.45	0
HPCAL1	0	0.95933	0.911	0.428	0
KCNIP2	0	1.47417	0.803	0.32	0
ABCC5	0	1.53779	0.841	0.358	0
ATP5PB	0	1.32036	0.997	0.514	0
CFAP161	0	2.48654	0.595	0.112	0
CHMP6	0	0.996849	0.988	0.505	0
DPY19L1	0	1.34554	0.958	0.475	0
ECHDC1	0	1.60448	0.999	0.516	0
TMEM223	0	1.3844	0.842	0.359	0
TTLL12	0	1.11405	0.975	0.492	0
ZCCHC9	0	1.31623	0.998	0.515	0
ADCY6	0	1.42925	0.819	0.336	0
KLF2	0	1.79491	0.783	0.301	0
SLC30A4	0	1.67395	0.928	0.446	0
POLR3A	0	1.70584	0.996	0.514	0
RBP1	0	1.36146	0.96	0.478	0
RIT1	0	1.32963	0.999	0.517	0
RNFT1	0	1.17847	0.987	0.505	0
RPS6KA1	0	2.0844	0.718	0.236	0
SIRT5	0	1.31177	0.973	0.491	0
STX16	0	1.58966	0.99	0.508	0
WLS	0	3.11768	0.953	0.471	0
SYN1	0	2.79423	0.566	0.084	0
BRMS1	0	1.08354	0.98	0.499	0
EIF2B4	0	1.15472	0.999	0.518	0
KCTD21	0	1.43516	0.865	0.384	0
NSMCE3	0	1.38241	0.999	0.518	0
PMS2	0	1.40713	0.972	0.491	0
RAB4B	0	1.27815	0.999	0.518	0
SPICE1	0	1.33767	0.979	0.498	0
CHIC1	0	2.83091	0.658	0.178	0
ESRRA	0	0.850823	0.978	0.498	0
HADH	0	1.52252	0.989	0.509	0
HSCB	0	1.18523	0.996	0.516	0
PTPN21	0	1.57575	0.988	0.508	0
RAB11FIP2	0	1.34617	0.992	0.512	0
RAI1	0	1.97472	0.74	0.26	0
SLC25A25	0	1.34311	0.976	0.496	0
SNX21	0	1.33717	0.829	0.349	0
TEX10	0	1.49558	0.995	0.515	0
CCDC61	0	1.19554	0.897	0.418	0
SORL1	0	3.21108	0.55	0.071	0
ARHGAP33	0	2.03952	0.647	0.168	0
ATM	0	1.97984	0.996	0.517	0
CSRNP2	0	1.09963	0.993	0.514	0
DNAJC14	0	1.09895	0.983	0.504	0
GATC	0	1.25756	0.999	0.52	0
GUF1	0	1.49022	0.978	0.499	0
MROH8	0	1.69401	0.731	0.252	0
NAF1	0	1.17428	0.977	0.498	0
SBF1	0	0.901755	0.972	0.493	0
SDC2	0	3.05832	0.637	0.158	0
COQ8A	0	1.45343	0.821	0.342	0
GAS6	0	3.09439	0.564	0.085	0
PPP2R5B	0	1.26427	0.918	0.44	0
CSAD	0	1.55675	0.989	0.511	0
LIG4	0	1.19451	0.994	0.516	0
NTAN1	0	1.38245	0.988	0.51	0
NTMT1	0	1.02042	0.984	0.506	0
OSER1	0	1.04963	0.998	0.52	0
RPAP1	0	1.07791	0.964	0.486	0
TMEM140	0	1.11854	0.969	0.491	0
TMEM64	0	1.27092	0.979	0.501	0
CRIP1	0	1.01232	0.941	0.463	0
CACNB3	0	1.74187	0.669	0.192	0
DGKQ	0	1.13066	0.92	0.443	0
PCYOX1L	0	1.23686	0.899	0.422	0
TRAF4	0	1.14938	0.891	0.414	0
CCNG1	0	1.19962	0.999	0.522	0
MANEA	0	1.62868	0.992	0.515	0
NDUFAF5	0	1.36962	0.983	0.506	0
PRKAB2	0	1.33999	0.969	0.492	0
QRSL1	0	1.15941	0.983	0.506	0
TFPT	0	1.06978	0.998	0.521	0
TIMELESS	0	1.85482	0.716	0.239	0
ZNHIT6	0	1.67149	0.979	0.502	0
MSS51	0	1.22635	0.889	0.413	0
RHBDF1	0	1.24361	0.914	0.438	0
TDRKH	0	1.66902	0.789	0.313	0
DUS2	0	1.04566	0.996	0.52	0
FAM89A	0	1.07532	0.993	0.517	0
MAT2A	0	2.0463	0.999	0.523	0
NDOR1	0	1.06845	0.948	0.472	0
PANK4	0	1.05869	0.952	0.476	0
PDE1C	0	3.39976	0.615	0.139	0
PLCG1	0	1.17343	0.994	0.518	0
TBCE	0	1.45714	0.99	0.514	0
TRIM65	0	1.56524	0.746	0.27	0
ADAL	0	1.51154	0.978	0.503	0
ENDOV	0	1.00392	0.996	0.521	0
HIBCH	0	2.1367	0.99	0.515	0
PLXNB2	0	1.29276	0.855	0.38	0
SAP30	0	2.56268	0.622	0.147	0
XKR6	0	3.22478	0.609	0.134	0
DDX11	0	2.15921	0.682	0.208	0
GCK	0	3.15401	0.544	0.07	0
LRRK1	0	1.59625	0.91	0.436	0
MATN3	0	3.43142	0.531	0.057	0
TMEM38A	0	1.43579	0.79	0.316	0
AHCY	0	1.0748	0.96	0.486	0
MPHOSPH6	0	1.37826	0.999	0.525	0
MTX3	0	1.26884	0.96	0.486	0
PCGF6	0	1.43248	0.991	0.517	0
PEX3	0	0.824244	0.994	0.52	0
POC1A	0	1.22092	0.855	0.381	0
SMUG1	0	1.07716	0.994	0.52	0
TRMO	0	1.24731	0.994	0.52	0
CCDC73	0	2.78742	0.802	0.329	0
GPR155	0	3.04281	0.8	0.327	0
GPKOW	0	1.18623	0.989	0.516	0
HEXA	0	1.59138	0.997	0.524	0
LYPLAL1	0	0.980852	0.95	0.477	0
MPP4	0	2.63665	0.594	0.121	0
NR1D1	0	2.27088	0.606	0.133	0
RILPL1	0	0.879114	0.968	0.495	0
RNASEH2C	0	0.987539	0.994	0.521	0
RRP15	0	1.1617	0.962	0.489	0
SHMT2	0	1.04304	0.987	0.514	0
SMC4	0	1.75533	0.978	0.505	0
SP140	0	2.53482	0.586	0.113	0
TEAD2	0	1.82506	0.712	0.239	0
THAP1	0	1.4204	0.997	0.524	0
TJAP1	0	1.22162	0.993	0.52	0
TOMM22	0	1.06816	0.999	0.526	0
AMN	0	2.47964	0.577	0.105	0
ASB6	0	1.00963	0.975	0.503	0
DNAJC12	0	2.32318	0.617	0.145	0
DPH5	0	1.0192	0.987	0.515	0
FAM98A	0	1.54369	0.997	0.525	0
GSR	0	1.42038	0.87	0.398	0
HDDC3	0	1.35954	0.822	0.35	0
HPS1	0	1.44124	0.844	0.372	0
NCOA4	0	1.28112	0.993	0.521	0
NFS1	0	1.05094	0.992	0.52	0
RBM48	0	1.29215	0.995	0.523	0
SCCPDH	0	0.773665	0.997	0.525	0
SCRN3	0	1.32023	0.989	0.517	0
SPARCL1	0	3.36378	0.638	0.166	0
TRMU	0	0.929487	0.983	0.511	0
FHOD1	0	1.45318	0.768	0.297	0
PPP1R13B	0	1.21505	0.903	0.432	0
ZRANB3	0	1.57995	0.926	0.455	0
NADK2	0	1.55512	0.976	0.505	0
NPHP4	0	1.70686	0.699	0.228	0
SAMM50	0	0.930916	0.999	0.528	0
TCTA	0	1.06886	0.999	0.528	0
AGO1	0	1.17408	0.964	0.494	0
CCDC28A	0	1.17493	0.995	0.525	0
GPATCH3	0	1.21289	0.988	0.518	0
HYKK	0	1.83379	0.688	0.218	0
MPV17L2	0	1.21094	0.966	0.496	0
MVB12A	0	1.00828	0.995	0.525	0
TRUB2	0	1.13616	0.997	0.527	0
VAMP4	0	1.18537	0.999	0.529	0
CCP110	0	0.536985	0.99	0.521	0
DDT	0	1.07702	0.989	0.52	0
DHX35	0	1.10807	0.985	0.516	0
IBA57	0	1.01244	0.999	0.53	0
IRAK2	0	1.6262	0.86	0.391	0
ITGB3BP	0	1.32856	0.971	0.502	0
NEXMIF	0	3.8913	0.567	0.098	0
PCDHGB7	0	2.40464	0.618	0.149	0
PDE9A	0	2.96734	0.577	0.108	0
SLC25A12	0	1.63402	0.961	0.492	0
VPS9D1	0	1.19822	0.861	0.392	0
YJU2	0	0.976204	0.998	0.529	0
ADO	0	1.33054	0.887	0.419	0
CCNB3	0	4.23171	0.511	0.043	0
APBB3	0	1.1196	0.98	0.512	0
L3MBTL3	0	2.08275	0.975	0.507	0
LRATD1	0	2.39556	0.565	0.097	0
NUTF2	0	1.14787	0.999	0.531	0
PGAM5	0	1.11565	0.944	0.476	0
PSMB10	0	1.48583	0.813	0.345	0
PTGES2	0	1.03097	0.951	0.483	0
SNUPN	0	1.86078	0.992	0.524	0
CDH13	0	3.26536	0.649	0.182	0
CST6	0	1.57264	0.757	0.29	0
TRIB1	0	1.49697	0.808	0.341	0
APEX2	0	0.965783	0.983	0.516	0
CUL9	0	1.05363	0.977	0.51	0
DENND3	0	2.46162	0.573	0.106	0
FKTN	0	1.53847	0.948	0.481	0
PIGC	0	0.990672	0.993	0.526	0
RNF135	0	1.16063	0.992	0.525	0
SLC35A2	0	1.06244	0.999	0.532	0
TAF1C	0	0.97791	0.941	0.474	0
CRYBB1	0	3.77427	0.512	0.046	0
DTX3	0	1.99462	0.663	0.197	0
G0S2	0	3.28246	0.544	0.078	0
SNX15	0	1.19151	0.889	0.423	0
ABLIM1	0	2.95097	0.699	0.233	0
CCDC77	0	1.68829	0.96	0.494	0
CENPP	0	2.2974	0.953	0.487	0
DOLPP1	0	0.998673	0.993	0.527	0
EAF1	0	1.04647	0.998	0.532	0
EEF1AKMT3	0	2.50468	0.571	0.105	0
PAQR8	0	3.68238	0.578	0.112	0
PTPRS	0	1.73281	0.745	0.279	0
RHOQ	0	1.90271	0.959	0.493	0
TMEM203	0	1.03322	0.986	0.52	0
AP1M2	0	1.30814	0.807	0.342	0
FAAP100	0	1.01909	0.921	0.456	0
RTN4RL1	0	3.84993	0.503	0.038	0
STARD5	0	1.5837	0.753	0.288	0
ADSL	0	1.19869	0.998	0.533	0
AIMP2	0	0.963658	0.978	0.513	0
CCDC15	0	1.86063	0.745	0.28	0
CLN6	0	1.05936	0.958	0.493	0
IDE	0	1.93701	0.976	0.511	0
NCKAP5	0	3.71475	0.69	0.225	0
NFATC2IP	0	0.961274	0.97	0.505	0
PEX10	0	1.04119	0.953	0.488	0
POP1	0	1.58337	0.855	0.39	0
QDPR	0	1.42294	0.963	0.498	0
TBCCD1	0	1.5454	0.966	0.501	0
TMEM129	0	1.08628	0.999	0.534	0
TRIOBP	0	0.908851	0.996	0.531	0
B9D2	0	1.49749	0.754	0.29	0
CASK	0	3.17587	0.932	0.468	0
LPAR1	0	2.08414	0.645	0.181	0
PLD2	0	1.16299	0.904	0.44	0
RGS12	0	1.57712	0.749	0.285	0
SLC25A33	0	1.01155	0.918	0.454	0
SPTA1	0	2.8588	0.53	0.066	0
ACTL6A	0	1.14528	0.979	0.515	0
FREM1	0	4.00018	0.572	0.108	0
HIGD2A	0	1.03611	0.953	0.489	0
KLHDC4	0	1.16462	0.996	0.532	0
MTIF3	0	1.2441	0.997	0.533	0
RAD50	0	1.6914	0.999	0.535	0
RBM34	0	1.57073	0.996	0.532	0
RHOBTB2	0	1.54867	0.725	0.261	0
TMEM132A	0	1.18812	0.856	0.392	0
MRGBP	0	1.12437	0.933	0.47	0
PYGO1	0	3.11291	0.561	0.098	0
ZFP64	0	1.52393	0.935	0.472	0
HARBI1	0	1.28899	0.871	0.408	0
PTPRZ1	0	4.89003	0.516	0.053	0
RAB34	0	1.35698	0.802	0.339	0
BAHCC1	0	2.48143	0.601	0.138	0
CCK	0	2.61377	0.596	0.133	0
CRELD2	0	1.32912	0.999	0.536	0
DHX33	0	1.19249	0.993	0.53	0
HVCN1	0	2.3449	0.628	0.165	0
KCNQ1	0	2.39292	0.621	0.158	0
KCTD18	0	1.31345	0.986	0.523	0
NOL12	0	1.12207	0.991	0.528	0
OSTM1	0	1.73907	0.992	0.529	0
PARP11	0	2.06744	0.944	0.481	0
PDPR	0	1.037	0.997	0.534	0
PISD	0	0.47659	0.998	0.535	0
PLEKHO1	0	2.02212	0.706	0.243	0
SNAPC1	0	1.34341	0.999	0.536	0
TBC1D9	0	1.47009	0.939	0.476	0
DCK	0	2.69435	0.686	0.224	0
REPS2	0	2.23559	0.667	0.205	0
GCA	0	1.62828	0.772	0.31	0
MSI1	0	3.26469	0.518	0.056	0
ARRDC2	0	1.71471	0.714	0.252	0
ATG16L2	0	0.801901	0.979	0.517	0
CHPF2	0	0.943205	0.98	0.518	0
COL4A5	0	1.99768	0.696	0.234	0
GIN1	0	1.37887	0.983	0.521	0
MRPL10	0	0.955132	0.985	0.523	0
PUS7L	0	1.96933	0.983	0.521	0
RPGR	0	1.25481	0.977	0.515	0
TRMT10B	0	1.16749	0.995	0.533	0
TRUB1	0	1.25585	0.996	0.534	0
TULP3	0	2.1923	1	0.538	0
WDR46	0	1.09207	0.999	0.537	0
ZDHHC8	0	1.13227	0.956	0.494	0
NRM	0	1.59765	0.765	0.304	0
PIK3C2B	0	0.776946	0.892	0.431	0
RAP2B	0	1.67504	0.775	0.314	0
CCDC137	0	1.10201	0.995	0.534	0
FAM120C	0	1.77849	0.959	0.498	0
QTRT2	0	1.09759	0.947	0.486	0
SUN2	0	1.18554	0.951	0.49	0
TOMM40	0	0.945188	0.993	0.532	0
UFSP2	0	1.19486	0.998	0.537	0
ZMYM1	0	1.20653	0.983	0.522	0
CORO2B	0	3.7467	0.551	0.091	0
ELOVL2	0	2.84053	0.686	0.226	0
NEK11	0	1.83863	0.681	0.221	0
CDKN1B	0	1.54733	0.997	0.537	0
ETHE1	0	1.05859	0.991	0.531	0
HS6ST2	0	3.07975	0.815	0.355	0
IDH3B	0	1.02895	0.999	0.539	0
CROT	0	1.25326	0.934	0.475	0
BBS2	0	1.15071	0.894	0.435	0
FAM13A	0	0.310274	0.891	0.432	0
ADH5	0	1.09507	0.998	0.539	0
BCL2L11	0	1.49405	0.829	0.37	0
CCDC39	0	2.50468	0.617	0.158	0
FNIP1	0	2.12181	0.992	0.533	0
GORAB	0	1.48897	0.991	0.532	0
IGHMBP2	0	1.01028	0.979	0.52	0
LRRC72	0	5.26839	0.483	0.024	0
NEK10	0	2.63247	0.594	0.135	0
NR1D2	0	1.73923	0.966	0.507	0
PCNA	0	1.16119	0.999	0.54	0
SMAP2	0	1.60557	0.995	0.536	0
TMEM50B	0	1.19039	0.982	0.523	0
TXNRD3	0	2.37071	0.839	0.38	0
CABCOCO1	0	3.84096	0.546	0.088	0
EFHD2	0	1.22509	0.88	0.422	0
PIM1	0	0.921009	0.923	0.465	0
ANGPTL1	0	2.41201	0.579	0.121	0
CCDC107	0	0.985267	0.993	0.535	0
EIF1AX	0	1.21011	0.996	0.538	0
KBTBD12	0	3.4159	0.492	0.034	0
LYAR	0	1.13969	0.999	0.541	0
PPWD1	0	1.19189	0.995	0.537	0
REXO4	0	1.14572	0.998	0.54	0
SRCAP	0	1.34398	0.994	0.536	0
TOMM5	0	1.0369	0.999	0.541	0
TRAF6	0	1.36402	0.978	0.52	0
UBE2D1	0	1.49575	0.999	0.541	0
VRK1	0	1.58369	0.968	0.51	0
ZCCHC10	0	1.00976	0.995	0.537	0
SPEF2	0	2.00774	0.666	0.209	0
WDR19	0	1.60678	0.886	0.429	0
CBLL1	0	1.24937	0.992	0.535	0
CEP295	0	1.79544	0.95	0.493	0
ENKUR	0	2.97981	0.573	0.116	0
EVC	0	2.24932	0.611	0.154	0
HINT3	0	1.43954	0.999	0.542	0
KYAT3	0	1.54363	0.965	0.508	0
LRRC49	0	2.51365	0.628	0.171	0
MTRF1L	0	1.39208	0.999	0.542	0
STXBP1	0	1.65956	0.854	0.397	0
ZFP62	0	1.11771	0.991	0.534	0
CIB2	0	1.23559	0.808	0.352	0
EPCAM	0	2.13913	0.633	0.177	0
MSRB2	0	1.36695	0.915	0.459	0
CDK5RAP3	0	0.996873	0.95	0.494	0
DUSP7	0	1.39191	0.816	0.36	0
GGCX	0	1.39144	0.998	0.542	0
PPT2	0	1.22449	0.829	0.373	0
PTCD1	0	1.05187	0.961	0.505	0
RPAIN	0	1.02363	0.999	0.543	0
RTN4IP1	0	1.23699	0.97	0.514	0
SEPHS1	0	1.33187	0.992	0.536	0
SNAPC4	0	1.04231	0.984	0.528	0
WDR73	0	1.15872	0.955	0.499	0
XPA	0	1.44193	0.995	0.539	0
SMAD6	0	2.08598	0.807	0.352	0
ZFP14	0	1.46537	0.937	0.482	0
GCNT1	0	1.92259	0.872	0.417	0
IRF6	0	1.66807	0.747	0.292	0
VAT1L	0	2.74611	0.526	0.071	0
ARMC7	0	1.12296	0.991	0.536	0
DOP1B	0	1.37786	0.839	0.384	0
FBXO48	0	2.58791	0.573	0.118	0
LEPROT	0	0.996048	0.999	0.544	0
LRRC39	0	2.19207	0.624	0.169	0
PGM3	0	1.25982	0.994	0.539	0
PHF21B	0	2.32405	0.589	0.134	0
PPIC	0	1.20686	0.957	0.502	0
RAD1	0	1.0053	0.961	0.506	0
TADA2B	0	1.00806	0.992	0.537	0
LIPT2	0	1.89035	0.66	0.206	0
TXNRD1	0	1.04283	0.936	0.482	0
CC2D2A	0	2.15183	0.741	0.287	0
GDPGP1	0	1.43981	0.754	0.3	0
ACYP2	0	1.5724	0.96	0.506	0
DUT	0	1.22264	0.997	0.543	0
[truncated: 9,147 more rows]
