# Supplementary material for: Cellular and immune adaptations at the maternal-fetal interface in bats
Source: Cell Rep. Author manuscript; Available in PMC 2026 Apr 16. (PMC13084540; doi:10.1016/j.celrep.2025.116645)
Supplement: Supplemental materials [file NIHMS2160197-supplement-Supplemental_materials.zip › 1-s2.0-S2211124725014172-mmc9.xlsx]

## Sheet: Table S8. Mouse specific marker
	p_val	avg_log2FC	pct.1	pct.2	p_val_adj
CAMK1D	0	3.0846	0.999	0.252	0
ZWINT	0	2.02423	0.95	0.265	0
TAF7L	0	4.0811	0.804	0.156	0
BST2	0	2.0824	0.813	0.183	0
CRLF2	0	3.26171	0.611	0.038	0
CFAP46	0	3.00218	0.634	0.073	0
PLET1	0	2.66913	0.685	0.126	0
C1QTNF12	0	2.37733	0.688	0.13	0
PLAC8	0	2.66307	0.727	0.181	0
CAPN11	0	2.62475	0.607	0.081	0
KLHL13	0	0.828601	0.826	0.303	0
REX1BD	0	1.47338	0.792	0.272	0
PTTG1	0	1.48863	0.762	0.244	0
TPM2	0	1.86216	0.657	0.141	0
ADGRF5	0	0.556309	0.707	0.199	0
IL3RA	0	1.68815	0.666	0.161	0
PARM1	0	0.754051	0.779	0.289	0
IL31RA	0	2.32047	0.586	0.116	0
RARRES2	0	1.87197	0.878	0.415	0
USP53	0	0.422965	0.331	0.784	0
PBX1	0	0.437628	0.375	0.822	0
SLCO2A1	0	1.60547	0.721	0.293	0
RNF128	0	1.42054	0.825	0.405	0
JAK3	0	1.72638	0.546	0.135	0
LGALS9	0	2.08991	0.643	0.237	0
IRX3	0	3.11463	0.445	0.041	0
SLC38A4	0	0.904561	0.88	0.488	0
EBP	0	0.939744	0.652	0.284	0
ADPRH	0	0.602924	0.868	0.502	0
DUSP9	0	0.839015	0.829	0.468	0
ADRA2B	0	3.05852	0.415	0.055	0
STARD10	0	0.843173	0.72	0.366	0
MPV17L	0	3.43031	0.39	0.039	0
FBLN7	0	1.80056	0.572	0.223	0
ISG20	0	1.08334	0.643	0.295	0
PER1	0	0.314076	0.914	0.574	0
SLC25A4	0	0.767395	0.865	0.529	0
SLC44A4	0	2.90779	0.381	0.047	0
HSD17B2	0	1.73189	0.429	0.105	0
ROM1	0	1.42422	0.512	0.189	0
CLCN4	0	0.750321	0.663	0.341	0
RHOU	0	0.435898	0.826	0.505	0
IL2RG	0	2.95732	0.362	0.042	0
FIGNL2	0	0.992203	0.552	0.238	0
RIPOR1	0	0.459139	0.808	0.502	0
EPOP	0	1.08559	0.541	0.247	0
PRNP	0	0.85526	0.628	0.334	0
FAM53A	0	0.667692	0.683	0.39	0
AOC1	0	3.14612	0.325	0.036	0
TMC8	0	2.23216	0.332	0.045	0
CHKB	0	0.359967	0.974	0.687	0
E2F8	0	1.91674	0.372	0.086	0
NECTIN2	0	0.703468	0.768	0.483	0
TOR4A	0	0.904823	0.518	0.233	0
CCNB1IP1	0	0.403712	0.794	0.512	0
CTSD	0	0.423071	0.922	0.64	0
CSF1R	0	1.24634	0.577	0.296	0
B3GNT7	0	2.54462	0.335	0.055	0
TUBA1A	0	0.371616	0.67	0.391	0
F2R	0	0.350365	0.772	0.494	0
SERPINE1	0	0.952694	0.573	0.297	0
UBL4A	0	0.588581	0.719	0.446	0
BTG2	0	0.535124	0.647	0.377	0
PARD6A	0	2.3638	0.324	0.055	0
CCL25	0	2.7913	0.322	0.054	0
STAR	0	1.1618	0.456	0.193	0
RENBP	0	1.08392	0.46	0.198	0
PAQR4	0	0.695404	0.578	0.316	0
SLC18A2	0	1.79793	0.294	0.036	0
ALDOA	0	0.451106	0.909	0.656	0
ATRNL1	0	0.89691	0.407	0.154	0
ARF3	0	0.355925	0.919	0.668	0
ABHD6	0	0.514205	0.672	0.425	0
NT5M	0	1.29978	0.386	0.139	0
MAN2B2	0	0.730961	0.541	0.295	0
TMEM37	0	0.736984	0.819	0.573	0
GPAT2	0	3.17714	0.276	0.031	0
TRPV2	0	0.773177	0.483	0.241	0
HMGN5	0	1.04316	0.411	0.171	0
ARHGAP23	0	0.474703	0.76	0.522	0
ADGRG3	0	1.84612	0.323	0.087	0
DNASE1L3	0	2.35318	0.301	0.065	0
SFR1	0	0.255997	0.878	0.642	0
GPR4	0	1.21915	0.347	0.113	0
KLF13	0	0.266021	0.882	0.648	0
RAMAC	0	0.352667	0.796	0.562	0
TMEM130	0	2.82929	0.27	0.037	0
PPP1R18	0	0.524066	0.599	0.368	0
CD82	0	0.317501	0.795	0.567	0
RDH12	0	1.70931	0.311	0.085	0
CKB	0	0.510859	0.522	0.298	0
SUSD2	0	1.0851	0.376	0.152	0
SALL1	0	1.12031	0.346	0.122	0
KIT	0	0.796028	0.468	0.245	0
GPSM3	0	0.378443	0.56	0.338	0
GPR108	0	0.896872	0.478	0.256	0
DTX1	0	2.18496	0.288	0.067	0
TSC22D3	0	0.269003	0.618	0.397	0
ITGB3	0	0.850899	0.543	0.323	0
ALPL	0	1.61795	0.309	0.089	0
FAM241B	0	1.13564	0.381	0.161	0
RPL18A	0	0.36158	0.971	0.752	0
TREM2	0	1.99638	0.284	0.065	0
KRTCAP2	0	0.274269	0.917	0.699	0
GPSM1	0	0.685065	0.526	0.308	0
AQP3	0	1.72294	0.296	0.078	0
GJA4	0	1.28155	0.321	0.104	0
IRF7	0	0.701042	0.557	0.341	0
MAL	0	2.21066	0.262	0.047	0
PDLIM7	0	0.600019	0.556	0.341	0
NCAM1	0	1.40437	0.345	0.13	0
NNAT	0	1.70067	0.282	0.068	0
IL1R2	0	2.05807	0.273	0.06	0
TLCD2	0	0.842304	0.464	0.251	0
JOSD2	0	0.281008	0.968	0.755	0
BIRC3	0	0.545814	0.405	0.193	0
GINS4	0	0.65074	0.514	0.302	0
TGFB3	0	1.27155	0.319	0.107	0
SLC25A47	0	2.97135	0.249	0.037	0
FN1	0	0.55201	0.97	0.758	0
INHBB	0	1.17025	0.411	0.199	0
HAPLN4	0	2.81877	0.239	0.029	0
PDLIM1	0	0.351864	0.919	0.711	0
CIDEB	0	1.33149	0.31	0.103	0
BCLAF3	0	0.503585	0.823	0.616	0
RPL38	0	0.537503	0.977	0.771	0
COL20A1	0	2.76563	0.239	0.035	0
F2RL3	0	2.71188	0.238	0.035	0
FAM78B	0	2.21518	0.288	0.086	0
UNC119	0	0.71225	0.435	0.233	0
ABTB1	0	0.884449	0.415	0.215	0
SLC25A48	0	2.42499	0.241	0.041	0
CREG1	0	2.84528	0.977	0.777	0
RAMP1	0	1.67765	0.314	0.115	0
SLC4A11	0	1.34356	0.312	0.113	0
MUC1	0	2.78192	0.227	0.03	0
IL17RB	0	1.49653	0.271	0.078	0
KLF9	0	0.713529	0.467	0.275	0
FZD7	0	1.44219	0.293	0.102	0
PROS1	0	0.374305	0.625	0.434	0
CUL7	0	0.376339	0.816	0.625	0
AEBP1	0	1.99549	0.278	0.088	0
GRIK3	0	1.88047	0.226	0.036	0
ZMAT1	0	0.972185	0.306	0.116	0
HJURP	0	1.39711	0.283	0.094	0
PRKCG	0	2.21816	0.243	0.055	0
ST6GAL2	0	1.91409	0.236	0.049	0
LASP1	0	0.310271	0.836	0.651	0
GPX3	0	1.51885	0.711	0.528	0
PGLYRP1	0	2.0579	0.232	0.051	0
FADS6	0	1.67329	0.246	0.065	0
WNT7B	0	0.937977	0.355	0.174	0
SHROOM1	0	0.860073	0.376	0.197	0
CDKN2D	0	0.258581	0.678	0.5	0
CITED2	0	0.871402	0.908	0.731	0
GATM	0	1.15646	0.289	0.466	0
B4GALNT1	0	2.86027	0.209	0.032	0
TNFRSF18	0	1.24014	0.29	0.113	0
SPEG	0	1.82508	0.232	0.057	0
CLDN5	0	1.39719	0.267	0.093	0
SLC29A2	0	0.296542	0.526	0.353	0
PGR	0	3.49824	0.207	0.034	0
SPAG6	0	1.64035	0.247	0.074	0
LIPH	0	0.460554	0.461	0.29	0
AQP1	0	1.81396	0.257	0.086	0
PODXL	0	0.363769	0.36	0.189	0
MANSC1	0	0.408248	0.489	0.319	0
CD27	0	3.00037	0.196	0.027	0
GRAP	0	0.450727	0.31	0.141	0
MSANTD1	0	1.52307	0.258	0.089	0
CCDC60	0	1.41219	0.242	0.073	0
ACVRL1	0	0.290848	0.582	0.414	0
TMEM234	0	0.519722	0.996	0.829	0
HPCA	0	2.68493	0.193	0.026	0
ACP5	0	0.834253	0.351	0.184	0
GZMM	0	1.95706	0.213	0.047	0
CEP170B	0	0.417066	0.521	0.356	0
PLP2	0	0.283086	0.706	0.542	0
ADAM15	0	0.343033	0.68	0.517	0
TEX35	0	3.49633	0.18	0.017	0
TNFRSF4	0	1.98262	0.209	0.046	0
KLKB1	0	2.19045	0.206	0.045	0
DKK1	0	0.670976	0.279	0.12	0
FSHR	0	1.96196	0.195	0.036	0
UCHL1	0	1.8471	0.216	0.057	0
LGALS1	0	0.586217	0.878	0.72	0
HOXD9	0	2.31081	0.191	0.033	0
KCNC4	0	0.850183	0.313	0.155	0
SHISA4	0	1.67879	0.22	0.063	0
ECSCR	0	0.831881	0.27	0.114	0
SAMD14	0	1.29306	0.253	0.097	0
EGF	0	1.27684	0.206	0.05	0
MARCKSL1	0	0.56401	0.41	0.254	0
GPR27	0	0.924622	0.329	0.174	0
GGT1	0	0.914648	0.337	0.184	0
CARD10	0	0.931331	0.264	0.113	0
RGS17	0	1.51401	0.292	0.142	0
ST6GAL1	0	0.493518	0.356	0.206	0
SYT11	0	0.571864	0.371	0.221	0
GCHFR	0	0.405002	0.498	0.349	0
SELE	0	1.81134	0.192	0.044	0
TBKBP1	0	0.593955	0.32	0.172	0
EXTL1	0	0.570146	0.354	0.206	0
EXOC3L4	0	0.908284	0.323	0.176	0
LCK	0	2.43072	0.168	0.021	0
LGALS3	0	0.356899	0.91	0.763	0
TYRO3	0	0.486806	0.387	0.24	0
GRIK5	0	1.56749	0.216	0.069	0
KLHL14	0	1.65712	0.177	0.03	0
SPX	0	1.5637	0.205	0.058	0
LBP	0	1.38933	0.232	0.086	0
MYOM3	0	0.967161	0.274	0.128	0
ITGA2	0	1.32331	0.249	0.104	0
FAU	0	0.333379	0.941	0.796	0
HRK	0	2.12444	0.171	0.027	0
CHDH	0	1.05821	0.262	0.119	0
CSMD3	0	1.19393	0.25	0.107	0
HHIPL1	0	1.69466	0.23	0.087	0
KCTD4	0	3.13956	0.163	0.02	0
PDZK1IP1	0	0.80462	0.288	0.145	0
CDIP1	0	0.282127	0.67	0.528	0
TM6SF2	0	1.74453	0.195	0.053	0
UPK1A	0	1.8422	0.2	0.058	0
PRDM16	0	1.11282	0.184	0.042	0
CRIP1	0	0.370281	0.695	0.553	0
IL2RB	0	0.697061	0.249	0.108	0
LIMD2	0	0.286159	0.434	0.293	0
MYL4	0	0.915092	0.291	0.15	0
WDR49	0	1.47252	0.207	0.066	0
CRYAB	0	1.0556	0.415	0.274	0
KISS1R	0	1.51742	0.207	0.067	0
ODC1	0	0.401627	0.55	0.411	0
SELENOM	0	0.261397	0.642	0.503	0
SLC6A2	0	0.452013	0.498	0.359	0
STAB1	0	0.883108	0.224	0.085	0
TENT5D	0	1.5841	0.207	0.068	0
SYP	0	1.03541	0.242	0.104	0
CHST1	0	1.75584	0.194	0.057	0
LUZP2	0	1.01591	0.192	0.055	0
NOCT	0	0.464765	0.862	0.725	0
PTGER3	0	1.29468	0.221	0.084	0
FAAP24	0	0.318497	0.539	0.403	0
PROX2	0	1.80912	0.194	0.058	0
MATK	0	1.2774	0.201	0.066	0
CHST8	0	2.0106	0.181	0.047	0
KCNU1	0	2.43214	0.165	0.031	0
PRSS35	0	1.72017	0.203	0.069	0
TTBK1	0	2.83774	0.155	0.021	0
ASAH2	0	0.660144	0.299	0.165	0
APLN	0	1.24753	0.2	0.067	0
RPS21	0	0.468901	0.912	0.779	0
SNX22	0	0.607962	0.312	0.179	0
KCNIP3	0	1.66198	0.186	0.054	0
MRPS24	0	0.25215	0.748	0.616	0
CCRL2	0	0.362881	0.416	0.285	0
ICAM4	0	1.88713	0.168	0.037	0
KCNN1	0	1.4616	0.208	0.077	0
CD9	0	0.532685	0.722	0.592	0
SORBS2	0	0.861561	0.329	0.459	0
VWF	0	0.568393	0.245	0.115	0
ALDOC	0	1.45239	0.187	0.058	0
CD83	0	0.440202	0.244	0.115	0
SEMA3F	0	0.732495	0.405	0.276	0
TK1	0	0.902352	0.242	0.113	0
LRFN4	0	0.746539	0.274	0.147	0
HPS6	0	0.607252	0.316	0.189	0
NAA80	0	0.552661	0.35	0.223	0
RFFL	0	0.586001	0.611	0.485	0
RPL35A	0	0.481691	0.935	0.809	0
NUDT18	0	0.600361	0.355	0.229	0
ADAM19	0	1.0757	0.639	0.514	0
CD14	0	1.12426	0.201	0.077	0
PROCR	0	0.775492	0.605	0.481	0
HIPK4	0	1.10512	0.229	0.106	0
ST8SIA5	0	1.92629	0.165	0.042	0
INCA1	0	1.81121	0.171	0.049	0
HOXD10	0	2.17279	0.155	0.033	0
PPP1R3G	0	0.863373	0.259	0.137	0
CLCF1	0	1.15176	0.203	0.082	0
SEMA6B	0	0.711157	0.226	0.105	0
RAB33A	0	2.60146	0.144	0.023	0
NACAD	0	1.99708	0.162	0.042	0
NLRC3	0	1.65893	0.159	0.039	0
PTGER4	0	0.642224	0.25	0.13	0
ARHGDIG	0	2.18745	0.15	0.031	0
SERPINC1	0	1.11937	0.208	0.089	0
TMEFF2	0	1.52356	0.173	0.054	0
THBD	0	0.365612	0.38	0.262	0
ABHD15	0	0.484879	0.323	0.206	0
KCNJ5	0	1.39286	0.177	0.06	0
PRRX1	0	1.98076	0.158	0.041	0
TNNI3	0	1.32706	0.196	0.08	0
CASZ1	0	0.393069	0.269	0.154	0
CLSPN	0	0.55569	0.231	0.116	0
CX3CR1	0	0.607219	0.186	0.071	0
LYVE1	0	0.281803	0.228	0.113	0
PTGDS	0	1.67994	0.159	0.044	0
AQP7	0	2.11844	0.151	0.036	0
PDE6H	0	1.85102	0.153	0.038	0
IGFBP6	0	0.711461	0.328	0.214	0
TLR4	0	0.943668	0.194	0.08	0
FBLN5	0	1.36116	0.204	0.09	0
PPP2R2C	0	1.45505	0.171	0.058	0
SLC4A8	0	0.706717	0.278	0.165	0
CPE	0	1.32114	0.316	0.203	0
NPM2	0	1.11972	0.195	0.083	0
TENT5B	0	1.17738	0.188	0.076	0
BEST3	0	1.25653	0.173	0.061	0
FAM167A	0	0.281101	0.307	0.195	0
FLNC	0	1.15416	0.24	0.128	0
CILP2	0	2.21134	0.144	0.033	0
EMILIN1	0	0.400665	0.391	0.28	0
ATP6V0D2	0	3.16765	0.139	0.029	0
BMP8B	0	1.4726	0.17	0.06	0
EPHA1	0	0.251583	0.446	0.336	0
ETS2	0	0.357933	0.854	0.744	0
MFSD4A	0	0.523005	0.24	0.13	0
ARL4C	0	0.385251	0.403	0.294	0
GBX1	0	2.21229	0.132	0.023	0
ITPKA	0	1.44607	0.169	0.06	0
NRN1L	0	0.910693	0.257	0.148	0
WDR62	0	0.660826	0.274	0.165	0
ADAM2	0	0.824081	0.21	0.101	0
DES	0	1.31255	0.294	0.186	0
RPL23	0	0.442237	0.968	0.86	0
SOD3	0	0.660506	0.242	0.134	0
SYCE3	0	0.811154	0.229	0.122	0
RORB	0	2.05179	0.153	0.046	0
DHH	0	2.15128	0.134	0.029	0
NOS2	0	0.443937	0.317	0.212	0
BDKRB2	0	1.23652	0.211	0.106	0
RRM2	0	0.940312	0.214	0.109	0
LUC7L2	0	0.293309	0.965	0.86	0
CASKIN1	0	1.22797	0.2	0.096	0
TNFRSF11B	0	1.32409	0.25	0.146	0
HIF3A	0	0.72606	0.185	0.081	0
AMER2	0	2.58912	0.125	0.022	0
CDCP1	0	0.749417	0.27	0.168	0
PADI2	0	1.8649	0.191	0.089	0
SLCO5A1	0	2.14587	0.227	0.125	0
SFTPD	0	1.14567	0.177	0.075	0
SLC18A1	0	1.59449	0.145	0.043	0
POU5F1	0	1.00879	0.188	0.087	0
CHST2	0	0.885296	0.207	0.106	0
GPR19	0	1.23656	0.175	0.074	0
HTRA3	0	1.17473	0.371	0.27	0
CDKN3	0	0.867675	0.188	0.088	0
DBNDD1	0	0.505073	0.251	0.151	0
KLHDC8B	0	0.820018	0.218	0.118	0
PCDH12	0	0.561182	0.285	0.185	0
NIPAL4	0	1.84488	0.137	0.038	0
SALL2	0	1.77654	0.137	0.038	0
SLC12A5	0	1.66434	0.144	0.046	0
HPX	0	1.2331	0.146	0.049	0
TMSB10	0	0.899245	0.938	0.841	0
PROB1	0	1.08115	0.168	0.072	0
CYSRT1	0	2.23364	0.126	0.03	0
ITGA10	0	0.572271	0.215	0.119	0
NTS	0	3.34038	0.118	0.022	0
PROC	0	1.98473	0.13	0.034	0
GM2A	0	0.356878	0.811	0.907	0
C2CD4C	0	2.62318	0.113	0.018	0
HEPH	0	0.978922	0.164	0.069	0
FAM221B	0	1.13443	0.171	0.077	0
PPBP	0	2.75708	0.109	0.015	0
RND1	0	1.2087	0.161	0.067	0
SPACA9	0	0.659677	0.238	0.145	0
CLIC6	0	1.11208	0.162	0.07	0
FXYD2	0	0.719292	0.186	0.094	0
NGB	0	2.16381	0.118	0.026	0
RAET1E	0	1.49365	0.145	0.053	0
BMP2	0	0.385543	0.192	0.101	0
DLL4	0	0.456553	0.174	0.083	0
FAM135B	0	3.67457	0.144	0.054	0
MASP1	0	0.409122	0.242	0.152	0
FABP3	0	0.412905	0.546	0.636	0
VGF	0	1.2424	0.165	0.076	0
KCNK7	0	0.783102	0.174	0.085	0
RALBP1	0	0.365357	0.973	0.884	0
ADAM21	0	1.37878	0.138	0.05	0
HOXB5	0	1.80665	0.117	0.029	0
LST1	0	0.795208	0.193	0.105	0
CASP14	0	1.52946	0.127	0.039	0
REEP2	0	1.45977	0.13	0.043	0
HOXD11	0	2.3816	0.11	0.023	0
PTPRN	0	1.85859	0.122	0.035	0
FBLIM1	0	0.592608	0.5	0.414	0
CCDC78	0	1.24204	0.144	0.058	0
GZMA	0	2.47858	0.108	0.022	0
GAPDHS	0	1.11669	0.164	0.079	0
STAC2	0	1.0639	0.169	0.084	0
WT1	0	1.15259	0.163	0.078	0
EMX2	0	1.57205	0.11	0.025	0
GML	0	1.32654	0.147	0.062	0
GRM3	0	0.304849	0.143	0.058	0
RASL11A	0	0.375446	0.232	0.149	0
ITGA7	0	1.24431	0.131	0.048	0
RNF223	0	1.31729	0.13	0.047	0
TOX3	0	1.9511	0.108	0.025	0
CAMK2B	0	0.728191	0.189	0.107	0
PGAM2	0	1.03467	0.149	0.067	0
CCDC136	0	0.658124	0.169	0.088	0
LAG3	0	1.12671	0.134	0.053	0
A3GALT2	0	0.655515	0.175	0.094	0
SLC35F3	0	1.87211	0.115	0.035	0
APRT	0	0.28906	0.855	0.775	0
ROR1	0	0.304882	0.291	0.37	0
DISP2	0	1.81033	0.116	0.038	0
FOSL1	0	1.41781	0.137	0.059	0
CGREF1	0	1.42138	0.121	0.043	0
HUS1B	0	1.58391	0.112	0.034	0
ART5	0	1.49455	0.12	0.042	0
OGDHL	0	1.03778	0.148	0.07	0
KCNG3	0	0.926442	0.162	0.085	0
CSDC2	0	1.11282	0.147	0.07	0
PKP1	0	1.15765	0.184	0.108	0
SOWAHD	0	0.532052	0.207	0.131	0
MAS1	0	2.39112	0.092	0.017	0
NOTCH4	0	0.737075	0.156	0.081	0
LRRC3	0	0.968626	0.153	0.079	0
MUC4	0	1.04705	0.121	0.047	0
PLA2G4F	0	0.324387	0.103	0.177	0
ACP7	0	1.38796	0.124	0.051	0
TGM7	0	1.46164	0.124	0.051	0
FAM83F	0	1.20206	0.123	0.05	0
SEPTIN1	0	1.0098	0.15	0.077	0
PTCRA	0	1.42574	0.117	0.045	0
TMEM212	0	1.1074	0.121	0.049	0
BDKRB1	0	1.19562	0.125	0.054	0
EFCAB9	0	1.31125	0.129	0.058	0
NNMT	0	0.92921	0.142	0.071	0
CEACAM1	0	0.353915	0.196	0.126	0
RHAG	0	1.10214	0.094	0.024	0
NKAIN1	0	1.86768	0.107	0.039	0
IL12RB2	0	0.45775	0.112	0.045	0
CCNF	0	0.367733	0.161	0.095	0
CFAP97D2	0	1.06377	0.129	0.063	0
F7	0	1.98844	0.09	0.024	0
GNAO1	0	0.811715	0.103	0.037	0
B3GALT5	0	0.586554	0.145	0.079	0
TRPM2	0	0.463386	0.128	0.063	0
NPC2	0	0.269242	0.914	0.85	0
PRRX2	0	0.661647	0.115	0.051	0
THRSP	0	1.48054	0.097	0.033	0
SAMD12	0	0.725874	0.214	0.151	0
URGCP	0	0.278102	0.916	0.854	0
STMN2	0	1.48658	0.091	0.029	0
CDH20	0	0.990956	0.101	0.04	0
SFTPB	0	1.48851	0.096	0.036	0
COL22A1	0	1.67161	0.087	0.027	0
HAP1	0	0.636521	0.111	0.052	0
TMEM71	0	0.925963	0.096	0.037	0
GALR3	0	1.35388	0.1	0.042	0
S1PR5	0	0.684582	0.106	0.048	0
SPINK2	0	1.06475	0.099	0.043	0
IQSEC3	0	0.904404	0.102	0.046	0
MLC1	0	1.20873	0.085	0.03	0
MPL	0	1.63097	0.083	0.028	0
PLA2G12B	0	1.38553	0.083	0.028	0
PROZ	0	1.54831	0.081	0.026	0
GGN	0	2.09133	0.07	0.016	0
ADGB	0	1.57652	0.089	0.036	0
SHISAL2B	0	1.44292	0.083	0.031	0
TINAGL1	0	0.540327	0.715	0.663	0
CLDN18	0	0.90184	0.082	0.032	0
FGF10	0	0.291965	0.082	0.032	0
MAGEL2	0	1.82501	0.071	0.021	0
TEX45	0	1.55641	0.079	0.03	0
GPHN	0	0.606521	0.997	0.949	0
SLC46A2	0	0.604799	0.085	0.037	0
TMEM72	0	0.869853	0.079	0.031	0
NPY1R	0	0.493062	0.094	0.048	0
FMO2	0	0.389448	0.059	0.102	0
ACR	0	2.18054	0.054	0.013	0
IGSF21	0	1.74891	0.061	0.02	0
EVA1C	0	1.5828	0.228	0.188	0
HK2	0	0.662902	0.314	0.354	0
CMSS1	0	2.11025	0.999	0.961	0
SHISA8	0	2.8559	0.065	0.027	0
FNDC9	0	1.75263	0.067	0.03	0
ESR1	0	1.6153	0.21	0.175	0
A4GALT	0	0.955587	0.324	0.291	0
TMSB4X	0	0.65966	0.871	0.838	0
ODF3L1	0	2.16431	0.061	0.029	0
MAGED1	0	0.316143	0.96	0.99	0
CTSB	0	0.275264	0.945	0.972	0
SPARC	0	0.544515	0.969	0.942	0
LARS2	0	2.19585	0.955	0.929	0
DTNA	0	1.22759	0.256	0.277	0
GCNT3	0	0.380932	0.022	0.043	0
SLIT1	0	0.385359	0.26	0.28	0
ADA	0	0.422312	0.561	0.547	0
CALR	0	0.343435	0.971	0.966	0
RPS29	0	0.27234	0.953	0.95	0
RPS8	0	0.267196	0.976	0.975	0
BPIFC	3.28948907001102e-320	1.7032	0.059	0.018	4.35034929508957e-316
RND2	1.20606364806307e-319	0.451527	0.367	0.263	1.59501917456341e-315
NPC1L1	1.49322794119844e-317	0.739736	0.073	0.033	1.97479395223493e-313
PLA2G4E	2.0455755468857e-317	1.42778	0.094	0.059	2.70527366075634e-313
TGM6	1.79312326848928e-316	1.44243	0.087	0.043	2.37140552257707e-312
DDX25	4.44791852012194e-315	1.08921	0.079	0.049	5.88237224286127e-311
TMEM86B	5.09771310862542e-314	0.500698	0.273	0.184	6.74172558615712e-310
TGFBR3L	2.86427571900486e-313	0.964911	0.142	0.074	0
KCNK12	2.81010774317776e-311	1.33519	0.081	0.041	3.71637e-307
ADGRF4	2.56335192004891e-310	1.07937	0.113	0.053	3.39003e-306
FRMPD1	0	0.306915	0.248	0.27	2.77404e-304
PERM1	4.6873e-308	0.61149	0.097	0.052	6.19895e-304
LRRC20	2.4703e-307	0.601971	0.263	0.207	3.26697e-303
GPRC5B	6.89975e-306	0.633422	0.226	0.142	9.12492e-302
MAP1B	3.60248e-305	0.33402	0.431	0.325	4.76428e-301
AOC2	4.28217e-303	0.591621	0.245	0.157	5.66316e-299
ALKAL2	3.70725e-302	0.998384	0.123	0.061	4.90284e-298
DND1	3.69149e-301	0.914495	0.093	0.044	4.88199e-297
MYOZ2	1.34819e-300	0.792444	0.117	0.059	1.78298e-296
RGS11	1.2215e-299	1.06615	0.117	0.057	1.61543e-295
SPTBN5	3.25916e-299	0.611295	0.228	0.144	4.31024e-295
TEX43	1.91432e-298	1.3157	0.067	0.024	2.53169e-294
RASAL1	1.35453e-294	0.689189	0.201	0.122	1.79137e-290
L1CAM	1.15314e-293	0.899394	0.117	0.058	1.52502e-289
CNIH2	1.06705e-292	0.589156	0.16	0.097	1.41117e-288
MIXL1	3.10639e-291	1.14219	0.051	0.019	4.1082e-287
CSNKA2IP	6.83921e-289	1.51103	0.053	0.023	9.04485e-285
DZIP1L	2.74205e-286	0.354628	0.142	0.091	3.62636e-282
CREB3L3	7.67334e-285	0.973322	0.132	0.071	1.0148e-280
CRYBA1	1.77949e-279	0.841885	0.149	0.083	2.35337e-275
S100Z	2.00834e-279	0.655037	0.079	0.037	2.65603e-275
GATA1	3.32387e-279	0.78965	0.058	0.025	4.39581e-275
PDC	2.5609e-275	1.35359	0.045	0.013	3.3868e-271
LDHD	4.00314e-274	0.779111	0.162	0.093	5.29416e-270
FABP6	1.09328e-273	0.899096	0.134	0.085	1.44586e-269
KLHL41	2.3236e-273	0.301625	0.199	0.137	3.07296e-269
PNMA2	4.61936e-272	1.0764	0.102	0.05	6.10911e-268
XDH	4.96964e-272	0.651515	0.253	0.192	6.57235e-268
SPOCK2	4.1366e-271	0.433988	0.273	0.188	5.47065e-267
MTTP	5.6178e-271	0.330735	0.19	0.127	7.42954e-267
RCVRN	1.00882e-266	0.971459	0.093	0.043	1.33416e-262
FXYD5	2.52369e-266	0.568517	0.336	0.257	3.33758e-262
NSMF	2.38046e-265	0.529678	0.282	0.196	3.14816e-261
MAP6	2.5086e-265	0.765833	0.175	0.126	3.31763e-261
SYNGR1	5.666e-264	0.351683	0.475	0.376	7.49328e-260
TMEM169	4.69417e-261	0.636527	0.11	0.061	6.20804e-257
CLEC1B	1.51296e-260	1.62776	0.061	0.022	2.00089e-256
KLHL1	2.11605e-256	0.496707	0.218	0.141	2.79848e-252
EMB	4.53107e-253	0.663984	0.208	0.133	5.99234e-249
CCBE1	1.52965e-252	0.449929	0.192	0.121	2.02297e-248
EDN1	1.93718e-252	0.338125	0.213	0.153	2.56192e-248
NFE2	1.71107e-251	0.483178	0.101	0.058	2.2629e-247
MYO1A	2.83186e-251	0.675264	0.158	0.093	3.74513e-247
GNGT2	1.78386e-250	0.413734	0.159	0.103	2.35915e-246
TMEM253	3.3227e-250	0.46814	0.133	0.082	4.39427e-246
ISG15	1.13501e-245	0.319688	0.353	0.265	1.50105e-241
TREML1	1.41856e-244	0.750849	0.115	0.062	1.87605e-240
NYAP1	3.76328e-243	0.503869	0.245	0.166	4.97694e-239
DNMT3L	1.66069e-242	1.45859	0.06	0.024	2.19627e-238
SPSB1	3.08217e-242	0.507428	0.355	0.269	4.07617e-238
KPNA7	1.84954e-241	0.731242	0.16	0.096	2.44602e-237
SAMHD1	7.61837e-241	0.638309	0.278	0.225	1.00753e-236
CCDC163	7.55609e-239	0.364197	0.43	0.338	9.99292e-235
UNC5A	1.70132e-237	0.759805	0.14	0.08	2.25e-233
ZBTB32	2.27082e-234	0.642018	0.104	0.059	3.00315e-230
PLEKHN1	3.69949e-234	0.408372	0.227	0.157	4.89258e-230
SLC22A14	1.45091e-231	0.676252	0.19	0.125	1.91882e-227
GYS2	3.32275e-231	1.121	0.06	0.024	4.39434e-227
OLR1	1.75141e-228	0.872336	0.272	0.277	2.31623e-224
KCTD15	1.0206e-226	0.297982	0.214	0.152	1.34974e-222
C3	3.89531e-224	0.479197	0.197	0.132	5.15155e-220
SOX30	3.82275e-223	0.687317	0.091	0.048	5.05559e-219
MMD2	2.94129e-221	0.534173	0.088	0.047	3.88986e-217
RAC3	4.91062e-221	0.463936	0.253	0.177	6.49429e-217
RP1	3.29821e-217	1.04903	0.094	0.047	4.36188e-213
SMPDL3B	5.543e-215	0.408884	0.179	0.119	7.33062e-211
PYGM	2.18622e-214	0.463058	0.232	0.161	2.89128e-210
TM4SF20	9.76586e-213	0.543597	0.094	0.054	1.29153e-208
CDHR5	1.005e-211	0.393131	0.142	0.138	1.32912e-207
KCNQ2	1.66429e-211	1.22255	0.073	0.036	2.20102e-207
MORC1	2.48818e-211	0.841706	0.089	0.045	3.29061e-207
TMEM86A	3.86887e-210	0.252456	0.21	0.154	5.11659e-206
TCP11	3.50064e-209	0.585401	0.08	0.045	4.62959e-205
SPATA1	2.92841e-203	0.480012	0.285	0.212	3.87283e-199
SPHKAP	1.29737e-202	0.843862	0.123	0.075	1.71577e-198
CACNG1	5.26641e-202	0.699131	0.11	0.062	6.96483e-198
MUSTN1	2.26677e-200	0.410267	0.259	0.185	2.99781e-196
SYNGR4	6.30038e-200	1.28811	0.06	0.027	8.33225e-196
B3GNT8	9.78946e-200	0.357917	0.267	0.194	1.29466e-195
RSPO1	2.1481e-199	1.28959	0.044	0.016	2.84086e-195
HBEGF	2.56791e-199	0.50053	0.299	0.225	3.39606e-195
VWC2	3.19925e-199	1.7345	0.047	0.018	4.23101e-195
TRPM8	1.68692e-198	0.747513	0.062	0.031	2.23095e-194
SIM2	1.38905e-196	0.909968	0.074	0.036	1.83702e-192
DCST1	2.14741e-196	0.678051	0.149	0.092	2.83994e-192
GALNT6	9.78217e-196	0.265987	0.236	0.172	1.29369e-191
PARD6G	1.10175e-195	0.365396	0.244	0.248	1.45707e-191
CLDN16	1.1455e-195	0.85721	0.115	0.076	1.51493e-191
CACNA1G	6.92186e-195	0.423368	0.14	0.091	9.15416e-191
NTNG2	2.95419e-194	0.900856	0.109	0.062	3.90692e-190
LY6K	3.36829e-193	0.454854	0.234	0.165	4.45457e-189
SPRED3	5.32811e-193	0.58077	0.197	0.135	7.04643e-189
TNNI3K	9.6527e-192	0.618328	0.143	0.113	1.27657e-187
PYCARD	1.26557e-191	0.61269	0.17	0.11	1.67371e-187
S1PR4	3.6612e-189	0.681475	0.083	0.045	4.84194e-185
PLAC1	2.47323e-187	0.422107	0.216	0.236	3.27085e-183
CXCL17	1.2403e-186	0.927342	0.125	0.079	1.64029e-182
SCTR	5.53133e-186	0.954194	0.1	0.057	7.31518e-182
TUBB3	3.83791e-177	0.461529	0.256	0.197	5.07563e-173
TH	1.02821e-176	1.54155	0.047	0.023	1.3598e-172
HSPB2	2.171e-176	0.714827	0.132	0.081	2.87115e-172
SLC26A8	3.40749e-176	0.432086	0.198	0.139	4.50641e-172
LRRN2	5.74407e-174	0.806273	0.082	0.043	7.59654e-170
DCDC2B	1.24442e-173	0.419684	0.231	0.166	1.64574e-169
IZUMO4	1.86142e-172	0.638923	0.158	0.103	2.46173e-168
MROH7	6.74106e-170	0.878198	0.082	0.043	8.91505e-166
FZD1	3.01403e-169	0.339309	0.202	0.146	3.98605e-165
EEF1A2	1.8181e-166	1.43742	0.036	0.016	2.40444e-162
SPNS3	6.38948e-166	0.729708	0.07	0.037	8.45009e-162
UNC13A	1.50188e-165	0.646976	0.138	0.088	1.98624e-161
DLGAP3	1.1984e-164	0.257035	0.076	0.084	1.58488e-160
TNNT1	2.99005e-163	0.302181	0.203	0.149	3.95434e-159
PFKFB1	8.46873e-163	0.271202	0.284	0.222	1.11999e-158
MAG	4.40028e-162	1.45899	0.038	0.013	5.81937e-158
KIF20A	2.00407e-160	0.460888	0.111	0.071	2.65039e-156
CFAP157	1.72458e-159	0.428177	0.194	0.136	2.28075e-155
HYAL3	1.85083e-159	0.662255	0.135	0.087	2.44772e-155
RTN4R	4.0321e-159	0.660047	0.14	0.092	5.33245e-155
GIP	5.81236e-159	0.552438	0.14	0.091	7.68684e-155
PCLAF	6.3291e-158	0.45579	0.128	0.084	8.37024e-154
LMO1	2.61028e-157	0.574533	0.108	0.067	3.4521e-153
GNAZ	1.69226e-156	0.649236	0.126	0.079	2.23801e-152
PLVAP	6.15218e-156	0.676365	0.137	0.088	8.13626e-152
SAG	2.32995e-155	0.380954	0.183	0.13	3.08136e-151
OTOA	6.67398e-152	0.538062	0.175	0.12	8.82634e-148
PSD2	8.46657e-152	0.650155	0.11	0.074	1.1197e-147
DLL3	4.05929e-146	0.479677	0.123	0.081	5.36842e-142
DHRS9	4.09563e-146	0.489081	0.215	0.156	5.41647e-142
WDR17	6.60318e-146	0.566705	0.186	0.14	8.73271e-142
GABRP	9.8006e-140	0.795985	0.061	0.031	1.29613e-135
ASMT	1.04283e-139	0.440123	0.178	0.127	1.37914e-135
APOBEC1	2.51065e-139	1.13435	0.067	0.056	3.32034e-135
MYBPH	2.92181e-132	0.515565	0.027	0.028	3.86409e-128
RAD9B	5.9687e-131	0.317906	0.213	0.159	7.89361e-127
PKHD1L1	1.48963e-129	0.496019	0.066	0.037	1.97004e-125
DAPK2	1.78004e-129	0.641534	0.269	0.215	2.3541e-125
LDB3	4.38068e-129	0.703489	0.098	0.06	5.79345e-125
GDF9	5.07124e-126	0.594981	0.129	0.097	6.70672e-122
ASPG	2.95626e-125	0.873374	0.103	0.071	3.90966e-121
CDH19	2.06107e-124	0.656152	0.075	0.043	2.72576e-120
CDCA3	7.03505e-123	0.474159	0.137	0.094	9.30385e-119
PNPLA3	1.50652e-122	0.541854	0.079	0.05	1.99237e-118
CD5	6.54095e-122	0.726615	0.071	0.041	8.65041e-118
GRXCR1	1.78239e-121	0.654417	0.056	0.044	2.35722e-117
CD80	1.66223e-120	0.44589	0.112	0.074	2.19829e-116
GREM1	2.10868e-119	1.07495	0.034	0.024	2.78873e-115
SLC6A7	1.0711e-117	0.859571	0.084	0.053	1.41653e-113
TAGLN3	2.01453e-116	0.49009	0.099	0.064	2.66422e-112
FAM72A	3.38669e-114	0.673659	0.109	0.073	4.4789e-110
EDNRA	4.43371e-114	0.402635	0.142	0.098	5.86359e-110
COL12A1	1.73884e-113	0.698103	0.143	0.104	2.29961e-109
LRRC74B	2.68502e-113	0.552077	0.098	0.083	3.55095e-109
ABCC8	2.77403e-112	0.750043	0.068	0.039	3.66865e-108
ASB12	5.65235e-112	0.629517	0.041	0.031	7.47523e-108
TAFA5	1.1378e-107	0.483278	0.149	0.107	1.50474e-103
EPB42	3.77269e-107	0.706375	0.056	0.031	4.98938e-103
CRABP2	5.15788e-104	0.310936	0.214	0.165	6.82129e-100
ADRA2A	8.97745e-102	1.47536	0.025	0.01	1.18727e-97
NEFH	3.11754e-101	0.317706	0.012	0.019	4.12295e-97
OPRD1	6.51092e-101	0.347827	0.072	0.048	8.61069e-97
DRD3	1.62188e-98	1.21704	0.032	0.014	2.14494e-94
AMIGO1	1.90379e-98	0.500613	0.103	0.069	2.51777e-94
ABCG4	1.34251e-97	0.612315	0.08	0.05	1.77548e-93
RNF208	2.04521e-97	0.255522	0.245	0.195	2.70479e-93
TUBA8	2.70784e-96	0.291888	0.21	0.165	3.58112e-92
HRH2	6.00318e-96	0.389467	0.102	0.07	7.93921e-92
KIF21B	5.1261e-95	0.482863	0.144	0.104	6.77927e-91
ARHGEF16	1.34804e-94	0.286385	0.259	0.207	1.78279e-90
NPTXR	1.45194e-94	0.484569	0.124	0.087	1.92019e-90
FAM229B	3.89545e-92	0.262664	0.104	0.076	5.15174e-88
LRRC10B	1.93829e-91	0.791317	0.05	0.028	2.56339e-87
SAMD11	1.29573e-90	0.365018	0.189	0.145	1.71361e-86
HPN	1.33142e-89	0.344	0.078	0.053	1.7608e-85
NCAN	1.61187e-89	1.17226	0.034	0.02	2.13169e-85
PSD	3.19242e-88	0.370694	0.195	0.15	4.22198e-84
CTSE	7.11901e-88	0.359734	0.04	0.046	9.41488e-84
DMBT1	1.389e-87	1.1043	0.039	0.035	1.83695e-83
OSM	2.38398e-87	0.427019	0.058	0.037	3.15282e-83
TUBAL3	4.33952e-86	0.759757	0.069	0.045	5.73901e-82
PDE6G	7.2461e-86	0.804147	0.106	0.076	9.58297e-82
SERPINB11	5.63098e-85	0.851113	0.04	0.021	7.44697e-81
IGF2	9.52184e-85	0.35696	0.593	0.589	1.25926e-80
CHL1	1.44922e-84	1.10481	0.037	0.021	1.9166e-80
GRM1	1.47058e-84	0.431597	0.086	0.059	1.94484e-80
CDH9	1.78285e-84	1.14695	0.025	0.014	2.35781e-80
HTR1D	3.37098e-84	0.75659	0.057	0.034	4.45812e-80
ASPRV1	5.35768e-83	0.359502	0.114	0.097	7.08553e-79
IFITM10	2.01627e-81	0.550782	0.101	0.072	2.66652e-77
HDC	2.41642e-80	0.945191	0.056	0.043	3.19572e-76
HCST	3.67778e-79	0.537985	0.105	0.073	4.86387e-75
SLC4A9	4.40267e-79	0.673581	0.091	0.069	5.82253e-75
PRUNE2	5.6812e-78	0.390463	0.326	0.278	7.51338e-74
HAL	2.62086e-77	0.646023	0.1	0.088	3.46609e-73
RASIP1	1.94364e-71	0.356665	0.139	0.106	2.57047e-67
NRN1	9.9252e-70	0.397344	0.102	0.074	1.31261e-65
DCST2	1.00093e-69	0.316227	0.197	0.157	1.32373e-65
BTK	2.59075e-69	0.384335	0.188	0.15	3.42626e-65
CCDC154	2.66076e-69	0.436675	0.108	0.078	3.51886e-65
SFRP4	4.3173e-63	0.813415	0.062	0.042	5.70963e-59
PDZD9	2.65737e-62	0.39575	0.056	0.056	3.51437e-58
CPSF4L	3.83604e-61	0.314658	0.123	0.105	5.07316e-57
SIGLEC15	5.92433e-61	0.737644	0.05	0.038	7.83493e-57
ADAMTS8	1.17116e-60	0.285168	0.087	0.065	1.54886e-56
ZMYND10	3.13811e-60	0.453898	0.084	0.059	4.15015e-56
PADI4	1.26435e-59	0.356679	0.047	0.029	1.6721e-55
CDH22	1.37787e-59	0.757439	0.047	0.029	1.82223e-55
ITK	8.87572e-59	0.275548	0.064	0.045	1.17381e-54
SCN1B	5.12351e-55	0.40866	0.09	0.065	6.77585e-51
MUC5B	1.36866e-54	0.356866	0.084	0.072	1.81005e-50
TOX	5.27002e-53	0.318791	0.088	0.081	6.9696e-49
DPYSL4	2.68841e-52	0.391101	0.037	0.024	3.55542e-48
ALB	1.93533e-50	0.476782	0.102	0.083	2.55947e-46
MISP	2.42574e-49	0.516796	0.067	0.047	3.20805e-45
NSD3	2.49301e-49	0.467191	0.993	0.997	3.29701e-45
CATSPER4	7.8991e-49	0.44494	0.08	0.058	1.04466e-44
ADGRB1	5.63757e-47	0.263406	0.047	0.035	7.45568e-43
POU4F1	7.19256e-46	0.516782	0.072	0.052	9.51217e-42
LTF	6.84549e-45	0.438704	0.141	0.138	9.05316e-41
TMOD1	1.29066e-44	0.30604	0.161	0.138	1.7069e-40
PIF1	2.25578e-44	0.494581	0.085	0.064	2.98326e-40
CXCR5	1.48445e-43	0.34057	0.076	0.071	1.96319e-39
MITF	7.85807e-43	0.379272	0.718	0.752	1.03923e-38
CRHR2	2.07966e-41	0.410245	0.047	0.032	2.75035e-37
NPB	9.71317e-39	0.445915	0.057	0.048	1.28457e-34
NXNL2	1.47962e-37	0.25395	0.177	0.149	1.95679e-33
LMOD3	4.50118e-34	0.419481	0.056	0.043	5.9528e-30
EXOC3L2	9.85412e-32	0.378609	0.071	0.054	1.30321e-27
UNC5CL	1.44611e-31	0.363484	0.094	0.075	1.91248e-27
TMPRSS11D	1.88499e-31	0.500027	0.083	0.069	2.49289e-27
MGARP	4.45725e-28	0.362065	0.104	0.086	5.89471e-24
MIP	2.01838e-25	0.627479	0.024	0.016	2.66931e-21
KCNH4	7.43569e-25	0.268346	0.094	0.077	9.8337e-21
FNDC11	9.29013e-25	0.331114	0.06	0.046	1.22862e-20
TBX1	9.67607e-25	0.369981	0.064	0.05	1.27966e-20
FFAR4	1.99263e-24	0.362977	0.07	0.056	2.63525e-20
LCTL	1.07604e-23	0.358063	0.064	0.05	1.42306e-19
NANOS3	1.04671e-18	0.26668	0.057	0.045	1.38428e-14
CPNE7	4.44332e-17	0.348366	0.046	0.036	5.8763e-13
GNA14	5.31577e-17	0.390377	0.251	0.248	7.03011e-13
TGM5	1.41611e-15	0.408795	0.033	0.027	1.87281e-11
IL9R	2.39346e-15	0.380537	0.037	0.03	3.16535e-11
IL18R1	3.0301e-10	0.52767	0.078	0.084	4.00731e-06
SELENOV	6.6894e-10	0.253809	0.044	0.037	8.84673e-06
