# Supplementary material for: Cellular and immune adaptations at the maternal-fetal interface in bats
Source: Cell Rep. Author manuscript; Available in PMC 2026 Apr 16. (PMC13084540; doi:10.1016/j.celrep.2025.116645)
Supplement: Supplemental materials [file NIHMS2160197-supplement-Supplemental_materials.zip › 1-s2.0-S2211124725014172-mmc8.xlsx]

## Sheet: Table S7. Human specific marker
	p_val	avg_log2FC	pct.1	pct.2	p_val_adj
KISS1	0	8.67704	0.999	0.031	0
DNASE1	0	6.0346	0.982	0.018	0
KYNU	0	5.97088	0.976	0.045	0
RERG	0	3.09173	0.998	0.079	0
TMC1	0	4.76731	0.98	0.063	0
DEPDC1B	0	5.34558	0.989	0.094	0
CHODL	0	6.41371	0.94	0.05	0
PKIB	0	4.22196	0.973	0.09	0
RNF207	0	5.47038	0.903	0.026	0
CAPN6	0	3.9353	0.931	0.056	0
TENM3	0	5.94467	0.999	0.128	0
GRIP1	0	4.88577	0.999	0.13	0
ATF7IP2	0	2.86228	0.997	0.133	0
ATP6V1C2	0	4.64236	0.92	0.064	0
SLC24A1	0	3.62538	0.927	0.081	0
HS3ST3B1	0	3.36331	0.985	0.141	0
DGLUCY	0	2.89826	0.998	0.159	0
LTBP1	0	2.79854	0.996	0.16	0
IGSF5	0	5.43786	0.897	0.062	0
CLIP4	0	3.92885	0.955	0.124	0
CAP2	0	2.31072	0.999	0.17	0
FBN2	0	4.84552	0.958	0.133	0
MCTP2	0	2.89659	0.963	0.139	0
FAM83B	0	2.24232	0.991	0.174	0
ADAM12	0	7.54038	1	0.188	0
DSN1	0	3.02348	0.939	0.127	0
ANKMY1	0	2.65003	0.982	0.172	0
KMO	0	4.4492	0.876	0.067	0
SPIRE2	0	3.75923	0.949	0.14	0
LPXN	0	3.00212	0.888	0.08	0
USP43	0	2.7644	0.986	0.179	0
PLCB1	0	1.76047	0.999	0.193	0
FAM174B	0	2.68296	0.948	0.144	0
CLDN10	0	4.8054	0.892	0.098	0
P2RY6	0	3.99804	0.86	0.069	0
ADGRL3	0	3.63692	0.945	0.158	0
EXPH5	0	3.09264	0.982	0.2	0
PCDH11X	0	5.13886	0.848	0.066	0
WBP2NL	0	3.02517	0.904	0.125	0
CMYA5	0	2.74404	0.956	0.179	0
ANGPT1	0	2.28908	0.84	0.064	0
EFEMP1	0	1.20302	0.955	0.179	0
FANCA	0	4.08084	0.854	0.082	0
PARP8	0	2.21684	0.99	0.219	0
FAM184A	0	3.27579	0.998	0.229	0
BLNK	0	2.56225	0.864	0.096	0
PTN	0	2.26342	0.889	0.122	0
CPM	0	3.48169	0.906	0.142	0
PDZD2	0	2.1262	0.994	0.23	0
SYT7	0	3.36826	0.864	0.103	0
ESRP1	0	1.95439	0.994	0.238	0
LIMCH1	0	4.35195	0.999	0.243	0
RAPGEFL1	0	2.88032	0.872	0.118	0
GREM2	0	3.17147	0.874	0.121	0
MGST2	0	2.27749	0.969	0.218	0
ST8SIA4	0	1.14399	0.956	0.206	0
KIF22	0	2.31904	0.934	0.185	0
SPTLC3	0	4.22593	0.997	0.25	0
SYCP2L	0	3.96683	0.813	0.066	0
PHF11	0	3.02991	0.837	0.093	0
TRIM66	0	2.13229	0.981	0.24	0
SYT1	0	1.71891	0.964	0.224	0
TMEM267	0	2.03638	0.985	0.246	0
EBI3	0	4.48466	0.792	0.054	0
ADAMTS6	0	2.55416	0.999	0.263	0
GDF15	0	4.47711	0.999	0.263	0
ESRRG	0	2.0099	0.995	0.26	0
BANK1	0	2.06935	0.797	0.064	0
THSD7A	0	2.64059	0.995	0.265	0
TIAM2	0	0.617268	0.997	0.268	0
PCOLCE2	0	2.03235	0.913	0.185	0
TRMT2B	0	2.37201	0.912	0.184	0
ARMH4	0	1.87931	0.99	0.263	0
CLIC3	0	4.79061	0.767	0.041	0
ENTPD6	0	2.64628	0.872	0.147	0
ACTR3B	0	2.04044	0.989	0.266	0
FGF12	0	1.54423	0.938	0.215	0
OCLN	0	1.28076	0.947	0.226	0
GRHL2	0	1.84135	0.998	0.279	0
IKZF2	0	1.46007	0.974	0.255	0
PLCXD1	0	2.22144	0.957	0.238	0
TMEM182	0	3.21188	0.837	0.118	0
RHOF	0	3.00216	0.81	0.092	0
NEBL	0	2.23345	0.997	0.28	0
CSF3R	0	3.7047	0.992	0.279	0
ICA1L	0	2.76908	0.868	0.155	0
MIS18BP1	0	1.76148	0.986	0.274	0
OOEP	0	4.19505	0.75	0.041	0
SLC16A3	0	3.11672	0.847	0.139	0
POU6F2	0	0.688135	0.876	0.169	0
GLCCI1	0	2.78858	0.981	0.275	0
SHANK2	0	4.84696	0.997	0.291	0
SLC25A53	0	2.32872	0.884	0.178	0
ESR2	0	5.33237	0.725	0.02	0
PKIA	0	1.9519	0.869	0.164	0
COBL	0	2.36453	0.921	0.217	0
KCNN4	0	3.47559	0.783	0.081	0
KCTD1	0	1.39247	0.975	0.274	0
MYO5B	0	2.45002	0.881	0.181	0
QRICH2	0	3.77914	0.761	0.062	0
BRDT	0	2.55678	0.914	0.217	0
UBAP1L	0	1.81244	0.969	0.276	0
CSGALNACT1	0	2.51012	0.966	0.275	0
NR1H3	0	2.07612	0.877	0.187	0
TET1	0	1.19053	0.941	0.251	0
TBC1D2B	0	1.86669	0.999	0.31	0
TBX20	0	1.62874	0.88	0.191	0
LPIN1	0	1.65361	0.944	0.255	0
AJM1	0	4.68889	0.716	0.03	0
THRB	0	1.06746	0.998	0.312	0
FMN1	0	3.1894	0.996	0.311	0
SLC27A6	0	2.749	0.882	0.199	0
ADGRV1	0	1.10178	0.854	0.171	0
CHMP4C	0	1.73913	0.903	0.221	0
SLIT2	0	2.17153	0.88	0.198	0
AIG1	0	1.12469	0.966	0.287	0
NAA11	0	2.60558	0.939	0.26	0
CD55	0	0.954918	0.963	0.285	0
MED12L	0	2.11177	0.994	0.316	0
RAB27A	0	1.23979	0.967	0.291	0
ALPK1	0	1.80843	0.928	0.253	0
LIN28B	0	2.23735	0.998	0.323	0
STARD13	0	1.29684	0.997	0.323	0
INHBA	0	2.71593	0.88	0.208	0
GCNT2	0	2.03274	0.97	0.299	0
XRRA1	0	1.92457	0.929	0.26	0
ABHD3	0	1.55866	0.997	0.33	0
GAREM1	0	1.72878	0.918	0.251	0
DEF6	0	2.42076	0.788	0.124	0
HMGB3	0	1.84583	0.967	0.303	0
LMTK3	0	2.41526	0.838	0.174	0
ARRB1	0	1.98245	0.901	0.239	0
SOX6	0	1.26545	0.917	0.255	0
L3MBTL1	0	1.70309	0.982	0.32	0
MAP7	0	0.866268	0.997	0.338	0
GRTP1	0	2.02258	0.888	0.23	0
CEMIP2	0	1.59086	0.994	0.336	0
CMTM8	0	1.95234	0.995	0.337	0
EPB41L3	0	1.56646	0.972	0.314	0
GLI3	0	1.04548	0.999	0.343	0
MASTL	0	2.5712	0.798	0.143	0
SPAG16	0	0.97958	0.922	0.267	0
STOM	0	1.18136	0.996	0.341	0
TMEM117	0	0.867091	0.995	0.34	0
PPP1R1C	0	4.28618	0.697	0.042	0
SNX10	0	2.25018	0.918	0.264	0
MOB3B	0	0.52347	0.973	0.319	0
DNAH1	0	1.92698	0.862	0.209	0
FIGN	0	0.998322	0.994	0.341	0
ROBO1	0	1.51923	0.857	0.205	0
MTHFD1L	0	2.16115	0.993	0.341	0
DIAPH3	0	1.68466	0.855	0.206	0
STK26	0	1.29182	0.919	0.27	0
RPS6KA5	0	3.50354	0.999	0.352	0
CHST7	0	2.29854	0.754	0.108	0
GRHL1	0	2.52242	0.989	0.344	0
PAK1	0	0.850732	0.999	0.354	0
PHYHIPL	0	3.17879	0.842	0.197	0
MB21D2	0	2.0721	0.999	0.356	0
EXOC6	0	1.30488	0.984	0.342	0
LNX1	0	2.19065	0.839	0.198	0
SUSD1	0	1.07392	0.991	0.35	0
GULP1	0	3.72232	0.999	0.359	0
NECTIN4	0	3.17059	0.824	0.184	0
ELL2	0	2.91617	0.981	0.342	0
WNK2	0	2.06715	0.83	0.191	0
CCDC14	0	1.97338	0.928	0.29	0
RBM47	0	2.91591	1	0.362	0
ARHGAP26	0	2.77661	0.977	0.34	0
ENG	0	2.65948	0.989	0.352	0
CFAP44	0	1.68808	0.878	0.242	0
KCNIP4	0	3.9011	0.779	0.143	0
OPHN1	0	3.09543	0.999	0.363	0
PLEKHA6	0	2.8719	0.993	0.357	0
GRAMD1B	0	1.47129	0.996	0.362	0
VGLL1	0	2.69761	0.794	0.16	0
DMD	0	1.42195	0.939	0.305	0
FANK1	0	2.16087	0.866	0.234	0
IGFBP3	0	2.59842	0.775	0.143	0
PLCL2	0	2.11734	0.999	0.369	0
IGSF3	0	1.50019	0.967	0.337	0
ABTB2	0	1.98477	0.897	0.268	0
PLEKHG6	0	1.80927	0.894	0.265	0
SORT1	0	0.937154	0.977	0.349	0
SPIN4	0	1.90045	0.862	0.234	0
PRKCH	0	1.19097	0.995	0.369	0
SERPINB9	0	3.5759	0.778	0.152	0
PLBD1	0	1.15506	0.957	0.332	0
REL	0	0.967433	0.988	0.363	0
IGSF10	0	2.10509	0.761	0.138	0
WEE1	0	1.37194	0.96	0.337	0
GLB1L3	0	3.24733	0.703	0.081	0
MAN1C1	0	3.70483	0.999	0.379	0
COL1A1	0	2.0488	0.885	0.266	0
NCAPD2	0	1.57941	0.897	0.279	0
SH3TC2	0	2.50293	0.845	0.228	0
TBC1D2	0	1.09813	0.946	0.329	0
SGSM2	0	1.55994	0.903	0.287	0
CAVIN4	0	3.15902	0.691	0.075	0
PRKCZ	0	4.02464	0.988	0.372	0
NAALADL2	0	1.35421	0.935	0.321	0
EYA2	0	3.31356	0.731	0.119	0
TRIM38	0	1.34961	0.984	0.372	0
CCDC146	0	1.34541	0.861	0.25	0
PLAG1	0	0.455184	0.981	0.371	0
CASP8	0	1.03383	0.983	0.374	0
TBC1D8B	0	1.63812	0.867	0.258	0
DNAJC6	0	1.11501	0.868	0.26	0
LAMA2	0	1.03807	0.842	0.235	0
TMEM44	0	1.97676	0.79	0.184	0
HES2	0	5.08606	0.633	0.028	0
LRP2	0	4.15034	0.647	0.044	0
BCL2	0	2.14955	0.956	0.354	0
MAP3K9	0	1.56342	0.91	0.309	0
ATP2C2	0	2.72352	0.744	0.145	0
SLC13A3	0	2.90552	0.737	0.138	0
DACT2	0	2.59184	0.753	0.155	0
PTPRF	0	1.75466	0.993	0.395	0
USP20	0	1.45161	0.988	0.39	0
ITIH5	0	2.13264	0.956	0.359	0
MCUB	0	0.60953	0.965	0.368	0
TBC1D1	0	1.3221	0.999	0.403	0
DNAH14	0	1.63455	0.835	0.24	0
CREM	0	1.92818	0.999	0.405	0
FAM151B	0	1.83437	0.986	0.392	0
ADHFE1	0	1.47868	0.895	0.303	0
BSPRY	0	2.54585	0.703	0.111	0
WDSUB1	0	1.27245	0.99	0.398	0
ERBB3	0	2.28483	0.786	0.195	0
MYO19	0	1.58266	0.979	0.388	0
SLC4A7	0	0.762832	0.973	0.382	0
GALC	0	1.37119	0.864	0.274	0
SPATA9	0	2.5377	0.856	0.266	0
PARPBP	0	3.2212	0.656	0.068	0
PRKCA	0	1.43035	0.937	0.349	0
CNNM2	0	1.63471	0.993	0.405	0
MAP3K8	0	1.87432	0.982	0.394	0
MTMR11	0	1.29261	0.893	0.307	0
PCTP	0	0.975862	0.935	0.349	0
PPARG	0	0.983359	0.999	0.413	0
GNAI1	0	1.13693	0.974	0.389	0
PCP4	0	3.24879	0.636	0.051	0
ARHGAP24	0	0.984478	0.999	0.415	0
NSUN7	0	1.73418	0.845	0.261	0
FRAS1	0	2.25427	0.77	0.187	0
GSTA4	0	1.21737	0.912	0.329	0
TFCP2L1	0	4.09852	0.627	0.044	0
VAV3	0	1.04228	0.999	0.416	0
CDKL5	0	0.672267	0.995	0.413	0
SLC19A3	0	2.28379	0.79	0.208	0
SMOC2	0	3.49157	0.66	0.078	0
TFPI2	0	3.09427	0.998	0.416	0
KLHL7	0	0.742797	0.99	0.41	0
FNBP1	0	1.07519	0.999	0.42	0
TRAF3IP2	0	1.16227	0.975	0.396	0
NOS3	0	3.36639	0.674	0.096	0
PDE8A	0	1.01213	0.999	0.421	0
ERMAP	0	3.55846	0.629	0.051	0
HOMER1	0	1.28112	0.981	0.404	0
LRRC1	0	1.87173	0.999	0.422	0
RHOBTB3	0	3.16425	0.999	0.422	0
BCKDHB	0	1.11851	0.986	0.41	0
MREG	0	1.51863	0.817	0.241	0
SIPA1L2	0	1.29717	0.926	0.351	0
NSL1	0	1.19922	0.976	0.401	0
SLC2A13	0	0.664573	0.991	0.416	0
SLC35D2	0	0.55478	0.981	0.406	0
ETV5	0	1.24773	0.923	0.351	0
SH3BGRL2	0	1.32103	0.93	0.36	0
TCAF1	0	1.24233	0.981	0.411	0
PIK3AP1	0	1.82432	0.662	0.093	0
SLC7A2	0	1.51406	0.922	0.353	0
FANCM	0	1.70404	0.866	0.297	0
GOLT1A	0	5.09048	0.588	0.019	0
RHOBTB1	0	2.84213	0.997	0.428	0
ENGASE	0	1.92362	0.752	0.184	0
FAM13A	0	2.26127	0.999	0.431	0
IL20RB	0	1.71349	0.777	0.209	0
ARMC2	0	0.672298	0.839	0.272	0
DAB2IP	0	2.04348	0.957	0.39	0
VGLL3	0	3.15777	0.999	0.432	0
HNMT	0	0.904089	0.79	0.224	0
NECTIN3	0	2.39089	0.983	0.417	0
EVL	0	1.35086	0.98	0.415	0
GRIN2D	0	1.81864	0.863	0.298	0
PHLDB3	0	1.32587	0.882	0.317	0
HSPB8	0	1.8564	0.953	0.389	0
JRK	0	1.707	0.843	0.279	0
TESK2	0	1.91351	0.946	0.382	0
COL3A1	0	1.13041	0.961	0.398	0
HAPLN1	0	2.28695	0.727	0.164	0
MERTK	0	1.3155	0.746	0.183	0
DPH7	0	1.57118	0.892	0.33	0
FBN1	0	1.00178	0.774	0.212	0
BACE2	0	1.84068	0.99	0.429	0
POU2F2	0	2.96377	0.605	0.044	0
HOOK2	0	1.63469	0.932	0.372	0
BCORL1	0	1.44554	0.951	0.391	0
XYLB	0	1.96536	0.802	0.243	0
UNC13B	0	0.340069	0.989	0.43	0
MAPK13	0	1.34437	0.912	0.354	0
GRK3	0	1.55348	0.819	0.262	0
PTER	0	0.67584	0.953	0.396	0
SLC22A23	0	1.0451	0.884	0.327	0
HSD17B1	0	2.67609	0.855	0.299	0
TMC5	0	1.64161	0.777	0.221	0
RIPOR2	0	1.9526	0.777	0.222	0
DPP4	0	2.01677	0.681	0.127	0
NAPB	0	0.750116	0.999	0.445	0
NIPAL1	0	1.40637	0.856	0.302	0
PCSK5	0	0.598005	0.79	0.236	0
EFCAB2	0	1.55631	0.999	0.446	0
MTMR7	0	1.90061	0.832	0.279	0
RIN3	0	1.27179	0.966	0.413	0
PRTG	0	0.822172	0.786	0.234	0
COL1A2	0	1.53129	0.832	0.28	0
PHKG1	0	1.97912	0.712	0.16	0
TSPAN8	0	2.43241	0.665	0.114	0
WHRN	0	2.41828	0.679	0.128	0
CD96	0	4.40919	0.568	0.017	0
MPP7	0	1.27728	0.981	0.43	0
TIAM1	0	1.50386	0.847	0.296	0
CDH11	0	2.48484	0.747	0.197	0
MAML2	0	0.504291	0.999	0.449	0
SEMA6A	0	1.62498	0.994	0.444	0
TRIM71	0	1.30912	0.847	0.297	0
USP53	0	0.382255	0.999	0.449	0
TIRAP	0	1.19368	0.934	0.385	0
SCIN	0	4.71232	0.581	0.032	0
MPST	0	1.2501	0.855	0.307	0
TMEM40	0	2.04993	0.789	0.241	0
ZDHHC14	0	1.25205	0.989	0.441	0
USP54	0	0.261422	0.921	0.374	0
GCM1	0	1.27801	0.797	0.251	0
UNC79	0	1.40604	0.728	0.182	0
DPPA4	0	2.0904	0.694	0.148	0
KLF5	0	1.0852	0.915	0.37	0
CDS1	0	1.07356	0.956	0.411	0
PRKD2	0	1.22216	0.956	0.411	0
TPD52L1	0	2.13984	0.698	0.153	0
TSGA10	0	1.62587	0.851	0.306	0
CSMD1	0	1.35683	0.806	0.262	0
FUT10	0	1.26752	0.996	0.452	0
PILRA	0	2.10773	0.604	0.06	0
STK10	0	1.26238	0.923	0.379	0
HOXB2	0	3.21369	0.612	0.069	0
RFC3	0	2.066	0.965	0.422	0
TBX3	0	1.70674	0.958	0.415	0
POLA1	0	0.804352	0.969	0.427	0
WDR27	0	1.41997	0.989	0.447	0
ANKAR	0	0.521971	0.988	0.447	0
SH3YL1	0	1.49864	0.999	0.458	0
NECAB3	0	1.76107	0.755	0.215	0
PGM2	0	1.01023	0.985	0.445	0
ULK4	0	1.18892	0.971	0.431	0
RNF43	0	2.33497	0.699	0.159	0
TST	0	2.17804	0.683	0.144	0
STYXL1	0	1.27777	0.987	0.448	0
TFAP2A	0	1.96691	0.991	0.452	0
CSF2RA	0	2.32502	0.777	0.239	0
SLC16A5	0	1.06094	0.907	0.369	0
HGF	0	2.73255	0.649	0.112	0
EDARADD	0	1.85812	0.869	0.332	0
CRY2	0	0.694404	0.974	0.438	0
USP49	0	1.33787	0.989	0.453	0
GSTP1	0	1.29669	0.929	0.394	0
VCAN	0	0.395468	0.802	0.267	0
CASP3	0	0.993075	0.983	0.448	0
FNBP1L	0	1.1203	0.968	0.433	0
LRRC69	0	1.89647	0.696	0.161	0
OSBPL10	0	1.30827	0.973	0.438	0
PDE7A	0	0.362841	0.983	0.448	0
TNS3	0	2.33572	0.988	0.454	0
ITPKC	0	1.19085	0.951	0.418	0
PTPN14	0	0.845613	0.999	0.466	0
KIF21A	0	0.350766	0.906	0.374	0
RNF213	0	0.434185	0.99	0.458	0
SPINK5	0	2.3992	0.656	0.124	0
MAMDC4	0	1.91661	0.741	0.21	0
COMT	0	1.23483	0.931	0.401	0
IGF1R	0	1.59559	0.999	0.469	0
ACER2	0	2.34183	0.996	0.467	0
HMGN3	0	1.42047	0.997	0.468	0
THUMPD2	0	0.347661	0.998	0.47	0
TIGAR	0	1.11656	0.962	0.434	0
BEX4	0	1.03098	0.933	0.406	0
GPR157	0	1.63659	0.932	0.405	0
UBASH3B	0	2.05807	0.819	0.292	0
MYLIP	0	1.45841	0.992	0.466	0
SLC25A43	0	1.4521	0.836	0.31	0
SLC43A2	0	3.81408	0.997	0.471	0
TFAP2C	0	0.885206	0.946	0.42	0
CENPT	0	1.75239	0.774	0.25	0
FLVCR2	0	1.55366	0.992	0.468	0
TNFAIP8	0	1.8639	0.998	0.474	0
DAB2	0	0.258785	0.923	0.4	0
PM20D2	0	1.29814	0.749	0.226	0
TRPV1	0	3.22129	0.6	0.077	0
NOD1	0	1.22828	0.815	0.292	0
PALLD	0	1.32456	0.951	0.428	0
CCDC122	0	1.33426	0.795	0.273	0
THAP8	0	2.73308	0.622	0.1	0
TSPAN13	0	0.641816	0.953	0.431	0
FRRS1	0	0.959558	0.941	0.42	0
PLXNA3	0	2.1897	0.695	0.174	0
TBC1D8	0	0.954273	0.988	0.467	0
EFCAB11	0	1.09188	0.891	0.371	0
PRX	0	2.61259	0.608	0.088	0
HDHD3	0	1.73437	0.765	0.246	0
HID1	0	1.59825	0.769	0.25	0
MAP7D3	0	2.25819	0.636	0.117	0
SH3RF1	0	0.549566	0.998	0.479	0
NPFFR2	0	3.73592	0.581	0.062	0
SHTN1	0	0.602517	0.953	0.435	0
CCSAP	0	3.38002	0.996	0.479	0
CORO2A	0	1.94256	0.727	0.21	0
MYLK4	0	2.09968	0.632	0.115	0
SH2B2	0	2.13341	0.687	0.17	0
TGIF1	0	1.40744	0.996	0.479	0
SLC41A2	0	1.66452	0.854	0.337	0
CHST11	0	1.11706	0.933	0.417	0
CNKSR1	0	1.41281	0.795	0.279	0
IL1RAP	0	1.33999	0.892	0.376	0
COL6A1	0	2.26495	0.748	0.233	0
SLC37A1	0	1.32705	0.835	0.32	0
CRYBG1	0	1.88703	0.997	0.483	0
SERINC2	0	1.75148	0.791	0.277	0
TMEM52B	0	2.61084	0.607	0.093	0
UMAD1	0	0.646332	0.999	0.485	0
ZRANB3	0	0.777019	0.986	0.472	0
IQANK1	0	1.39385	0.868	0.355	0
LGR5	0	2.80741	0.631	0.118	0
SH2D5	0	2.75351	0.613	0.1	0
RANBP17	0	0.563851	0.97	0.457	0
RSAD1	0	1.01416	0.976	0.463	0
ZFP36L1	0	0.764067	0.964	0.451	0
ANKRD13D	0	1.29753	0.913	0.401	0
CHSY1	0	2.32166	0.992	0.48	0
EPN2	0	0.984516	0.992	0.48	0
TMEM120B	0	1.39612	0.915	0.403	0
DNHD1	0	1.29045	0.865	0.354	0
FAM199X	0	0.776127	0.992	0.481	0
PTGR1	0	1.19557	0.888	0.377	0
GALNT3	0	1.40243	0.707	0.196	0
OBSCN	0	2.4467	0.678	0.168	0
PAQR7	0	1.37881	0.871	0.361	0
SMS	0	1.23328	0.991	0.481	0
SUCLG2	0	0.455571	0.998	0.488	0
CARMIL1	0	1.00318	0.984	0.475	0
DPY19L3	0	0.960501	0.992	0.483	0
CCDC18	0	0.874908	0.841	0.332	0
GP6	0	4.67535	0.533	0.025	0
MFAP5	0	1.63109	0.685	0.177	0
NT5DC3	0	1.70027	0.815	0.307	0
RNF149	0	0.852956	0.999	0.491	0
IDI1	0	0.991666	0.92	0.413	0
ALDH18A1	0	1.04741	0.942	0.435	0
SPATA5L1	0	0.946987	0.954	0.447	0
NHSL1	0	3.07175	0.999	0.494	0
NQO2	0	1.08098	0.865	0.36	0
SS18L1	0	1.22545	0.996	0.491	0
ANGEL1	0	0.904207	0.963	0.459	0
ARHGAP32	0	0.464451	0.999	0.495	0
CCR7	0	3.90513	0.537	0.033	0
MAGI2	0	0.894209	0.855	0.351	0
AGBL3	0	1.20425	0.793	0.29	0
ENTPD1	0	1.60855	0.937	0.434	0
CEBPA	0	1.69521	0.783	0.28	0
GPT2	0	2.02364	0.875	0.372	0
SYN3	0	1.4923	0.813	0.31	0
IMPA2	0	0.83315	0.948	0.446	0
UGGT2	0	1.04301	0.998	0.496	0
PPP1R3B	0	1.13881	0.913	0.412	0
C9	0	4.08042	0.538	0.037	0
COLEC11	0	2.17725	0.634	0.133	0
DOCK5	0	1.29822	0.998	0.497	0
GTSF1	0	2.46174	0.598	0.097	0
NCALD	0	1.14069	0.656	0.155	0
ADAMTS19	0	3.44079	0.611	0.111	0
RNF6	0	1.49815	0.81	0.31	0
TBC1D9	0	0.728184	0.994	0.494	0
WDPCP	0	0.694871	0.999	0.499	0
SEMA7A	0	1.43946	0.83	0.33	0
LINGO1	0	2.94346	0.579	0.08	0
ISM2	0	3.363	0.6	0.102	0
SLC35F1	0	1.97985	0.589	0.091	0
SLC9C1	0	1.68895	0.615	0.117	0
ELMO1	0	1.00261	0.986	0.489	0
INIP	0	0.894523	0.985	0.488	0
LYPLAL1	0	1.16936	0.996	0.499	0
SREBF2	0	1.47791	0.97	0.473	0
CAMTA1	0	1.02867	0.961	0.464	0
NABP1	0	2.16196	0.932	0.436	0
TJP3	0	2.01746	0.674	0.178	0
ARHGAP42	0	0.515051	0.998	0.502	0
KIFC3	0	1.66633	0.765	0.269	0
SLC25A13	0	0.639329	0.997	0.501	0
ZBTB3	0	2.19094	0.637	0.141	0
EFHC1	0	0.720761	0.922	0.427	0
PPM1L	0	0.443965	0.907	0.412	0
DUSP28	0	2.36058	0.615	0.12	0
FAM241A	0	2.56705	0.612	0.117	0
NADSYN1	0	1.0753	0.982	0.487	0
RPS6KA6	0	0.607212	0.856	0.361	0
ADI1	0	0.976172	0.985	0.491	0
NPAS2	0	2.39487	0.711	0.217	0
SLC1A3	0	0.628787	0.765	0.271	0
CDC14A	0	0.26425	0.953	0.459	0
LMO4	0	0.680839	0.961	0.467	0
BCAR3	0	1.22512	0.991	0.498	0
FAM3B	0	1.90462	0.745	0.252	0
PARD6B	0	1.36705	0.968	0.475	0
CNP	0	1.11716	0.917	0.425	0
ARID3B	0	1.18543	0.985	0.493	0
GPR135	0	2.40016	0.616	0.124	0
WIPI1	0	0.580708	0.938	0.446	0
TAF4B	0	1.07886	0.898	0.407	0
IQCD	0	2.55309	0.586	0.095	0
MKRN3	0	1.48488	0.862	0.371	0
POC1B	0	0.514723	0.972	0.481	0
AHI1	0	0.415101	0.998	0.508	0
EGFR	0	2.88083	0.999	0.509	0
KCNH5	0	1.93517	0.654	0.164	0
WDR44	0	0.486239	0.998	0.508	0
SNX8	0	1.59279	0.913	0.424	0
SFXN5	0	1.78544	0.726	0.237	0
IRAK4	0	0.753625	0.991	0.503	0
MAD1L1	0	1.25929	0.952	0.464	0
CYREN	0	0.954884	0.991	0.504	0
ETV4	0	2.32441	0.61	0.123	0
NEMP1	0	1.17525	0.881	0.394	0
TDP1	0	0.867253	0.996	0.509	0
NRXN3	0	1.0822	0.666	0.18	0
PPARD	0	1.48543	0.999	0.513	0
PBX1	0	0.70214	0.991	0.506	0
DMXL2	0	0.33495	0.991	0.507	0
POLM	0	1.19916	0.857	0.373	0
STXBP5	0	0.749979	0.99	0.506	0
UPF3A	0	1.10141	0.99	0.506	0
CCDC125	0	1.28088	0.911	0.428	0
CCDC69	0	1.14355	0.789	0.306	0
BAIAP2L1	0	1.10025	0.844	0.361	0
EFHD1	0	1.87536	0.883	0.4	0
KCNJ15	0	2.53744	0.603	0.12	0
TCEAL8	0	1.096	0.832	0.349	0
FAM107B	0	1.91839	0.987	0.505	0
LMBR1	0	1.24042	0.999	0.517	0
MALT1	0	0.640521	0.988	0.506	0
SLC26A11	0	0.928031	0.936	0.455	0
ZBED5	0	0.572179	0.935	0.454	0
AQP11	0	1.15882	0.84	0.359	0
ZIM2	0	2.8533	0.565	0.084	0
PLEKHA8	0	0.838776	0.999	0.519	0
SWAP70	0	0.75609	0.999	0.519	0
ACAD10	0	1.00929	0.999	0.52	0
SCARB1	0	2.1256	0.953	0.474	0
HCLS1	0	0.781517	0.889	0.411	0
SYTL3	0	3.24411	0.519	0.041	0
CEP57L1	0	0.280479	0.995	0.517	0
MLH1	0	0.983589	0.997	0.519	0
SEMA4B	0	1.68284	0.959	0.481	0
VHL	0	0.955101	0.998	0.52	0
TIFA	0	1.47919	0.686	0.209	0
ASTN2	0	1.44336	0.662	0.185	0
RNF217	0	0.703846	0.922	0.445	0
ANK3	0	0.633496	0.996	0.519	0
PHACTR2	0	0.339107	0.999	0.522	0
ACSS2	0	0.489787	0.969	0.493	0
ADAM32	0	1.73659	0.66	0.185	0
CEBPD	0	0.728326	0.904	0.429	0
KLHL36	0	0.905955	0.99	0.515	0
NOL3	0	1.95662	0.641	0.166	0
CALCOCO2	0	0.532681	0.996	0.522	0
PPARA	0	1.68764	0.733	0.259	0
PHKA2	0	1.1091	0.977	0.504	0
S1PR3	0	0.796227	0.618	0.145	0
TMPRSS13	0	2.3203	0.577	0.104	0
XRCC6	0	0.785457	0.999	0.526	0
SYNPO	0	1.10827	0.813	0.34	0
CSF2RB	0	1.85462	0.627	0.155	0
MAP3K20	0	0.623441	0.862	0.39	0
PAPPA2	0	4.33948	1	0.528	0
RASSF6	0	1.46235	0.686	0.215	0
DAPK1	0	1.69286	0.999	0.528	0
PAWR	0	0.27596	0.999	0.528	0
ACYP2	0	0.483521	0.999	0.529	0
IMMP2L	0	2.00705	0.997	0.527	0
MCPH1	0	1.09193	0.999	0.529	0
TNIP2	0	0.821064	0.963	0.493	0
BIN2	0	0.974608	0.887	0.418	0
CCDC171	0	0.900892	0.994	0.525	0
GIPC2	0	1.07243	0.712	0.243	0
PLEKHG1	0	0.303701	0.987	0.518	0
RAD18	0	0.436727	0.965	0.496	0
SDC1	0	1.84265	0.85	0.381	0
VCPKMT	0	0.75708	0.973	0.504	0
SLC19A2	0	1.54871	0.972	0.504	0
KCNG1	0	3.09705	0.538	0.071	0
CDC42EP4	0	1.11574	0.95	0.483	0
FANCC	0	0.332426	0.989	0.522	0
KRT23	0	2.64647	0.606	0.139	0
PIGB	0	0.936536	0.939	0.472	0
SLC11A2	0	0.855125	0.995	0.528	0
TRIM37	0	0.315585	0.999	0.532	0
KYAT3	0	0.565162	0.999	0.533	0
INPP4B	0	0.58798	0.65	0.185	0
ATF3	0	1.81043	0.717	0.252	0
FGD6	0	0.865441	0.997	0.532	0
GCLC	0	0.594515	0.996	0.531	0
KDM7A	0	1.40859	0.983	0.518	0
AUNIP	0	1.83987	0.631	0.167	0
LCA5	0	0.59547	0.942	0.478	0
PDCD4	0	1.27936	0.998	0.534	0
CCL28	0	3.3782	0.517	0.054	0
DIP2A	0	0.555638	0.999	0.536	0
FASN	0	1.66222	0.714	0.251	0
FRMD6	0	0.89652	0.99	0.527	0
GTF2I	0	1.773	0.999	0.536	0
MAOA	0	1.70347	0.838	0.375	0
PIP4K2A	0	0.890141	0.978	0.515	0
BBS9	0	0.359875	0.954	0.492	0
BZW2	0	1.88479	0.999	0.537	0
CSRP2	0	1.38693	0.702	0.24	0
EZH2	0	0.97237	0.948	0.486	0
HUS1	0	0.923765	0.969	0.507	0
KLHL18	0	0.899771	0.99	0.528	0
STRA6	0	1.98378	0.687	0.226	0
TSSK3	0	3.12088	0.523	0.062	0
TARBP1	0	0.957794	0.982	0.521	0
RALGPS1	0	0.810533	0.896	0.436	0
ZKSCAN2	0	0.826969	0.916	0.456	0
ITSN1	0	0.621098	0.999	0.539	0
NBDY	0	1.11684	0.999	0.539	0
STXBP6	0	0.727637	0.728	0.268	0
CASTOR2	0	1.47536	0.863	0.404	0
KIF27	0	0.745803	0.965	0.506	0
QRSL1	0	0.803721	0.998	0.539	0
TTC9	0	2.69943	0.538	0.08	0
CD99L2	0	1.0299	0.988	0.53	0
COL5A2	0	0.664604	0.834	0.376	0
KLHL8	0	0.619499	0.985	0.527	0
OSMR	0	2.08729	0.666	0.209	0
GLDC	0	1.02314	0.639	0.182	0
ANO1	0	1.05316	0.718	0.261	0
PHLPP1	0	1.42426	0.999	0.542	0
PPIP5K1	0	0.931244	0.861	0.404	0
TLE1	0	0.56056	0.966	0.509	0
UPK2	0	3.98388	0.49	0.034	0
ST8SIA6	0	1.56241	0.556	0.101	0
DPH1	0	1.00551	0.864	0.409	0
CD200	0	1.44696	0.69	0.235	0
G2E3	0	0.684187	0.987	0.532	0
PFKL	0	1.09697	0.984	0.529	0
CEP85L	0	0.604135	0.984	0.53	0
PAXIP1	0	1.10449	0.999	0.545	0
SGPP1	0	0.725902	0.997	0.543	0
TEAD3	0	1.29125	0.983	0.529	0
CHRM3	0	1.96628	0.551	0.098	0
ATP7B	0	1.43873	0.647	0.194	0
CDKL3	0	0.757282	0.915	0.462	0
FDFT1	0	0.821798	0.999	0.546	0
PRKRA	0	0.779549	0.978	0.525	0
CTBS	0	1.05837	0.811	0.359	0
ERMP1	0	0.788101	0.874	0.422	0
ERN1	0	0.589115	0.993	0.541	0
GALK2	0	0.524374	0.999	0.547	0
LGR4	0	1.19031	0.964	0.512	0
PID1	0	1.80418	0.532	0.081	0
RFX2	0	0.818868	0.756	0.305	0
COBLL1	0	2.45673	1	0.549	0
FHDC1	0	1.67466	0.982	0.531	0
MCCC2	0	0.82761	0.998	0.547	0
SEC31B	0	1.05928	0.892	0.442	0
ATP10D	0	1.26624	0.964	0.514	0
RBM41	0	0.709939	0.967	0.517	0
SIPA1L1	0	1.51047	0.999	0.549	0
TMCO4	0	1.07154	0.972	0.522	0
DISC1	0	0.960047	0.802	0.353	0
PAPPA	0	2.56993	0.682	0.233	0
GFOD2	0	1.39656	0.908	0.459	0
SLC5A6	0	0.931994	0.91	0.461	0
CATSPER2	0	0.893308	0.971	0.522	0
MADD	0	0.706913	0.985	0.536	0
METTL15	0	0.671288	0.999	0.55	0
NMRK1	0	0.551996	0.955	0.506	0
CLEC11A	0	1.41607	0.67	0.222	0
CAMK2G	0	1.01656	0.995	0.547	0
ITGB3BP	0	0.725114	0.983	0.535	0
TACC2	0	2.9905	0.997	0.549	0
TEX10	0	0.498219	0.999	0.551	0
ZFP14	0	0.568405	0.959	0.511	0
SLC25A33	0	0.975603	0.933	0.486	0
MAP7D2	0	1.86325	0.643	0.196	0
AGK	0	0.349881	0.987	0.54	0
ATP5PB	0	0.493454	0.999	0.552	0
CATIP	0	2.15561	0.573	0.126	0
NSUN6	0	0.851648	0.997	0.55	0
PICK1	0	0.927204	0.949	0.502	0
SLC37A3	0	0.72915	0.991	0.544	0
SNRNP35	0	0.729911	0.987	0.54	0
BCAT1	0	1.23654	0.655	0.209	0
PABPC1L	0	1.25141	0.791	0.345	0
SLC18B1	0	1.03441	0.856	0.41	0
TRPV6	0	1.58478	0.624	0.178	0
ABHD17B	0	0.27479	0.993	0.547	0
AVEN	0	0.513485	0.99	0.544	0
DYSF	0	1.23464	0.969	0.523	0
LCP1	0	0.476093	0.851	0.405	0
PROSER3	0	1.04806	0.85	0.404	0
TAMM41	0	0.688371	0.976	0.53	0
L3HYPDH	0	1.03963	0.805	0.36	0
ENO1	0	0.721042	0.986	0.541	0
MSRB2	0	0.664503	0.933	0.489	0
MTHFD2L	0	0.802592	0.899	0.455	0
TANGO2	0	1.08198	0.861	0.417	0
CCDC57	0	1.18684	0.965	0.521	0
DENND4A	0	1.31577	0.999	0.555	0
METTL22	0	0.695632	0.993	0.549	0
PDZRN3	0	2.4051	0.713	0.269	0
RAD1	0	0.867553	0.98	0.536	0
NEU3	0	0.849204	0.912	0.469	0
PIR	0	1.22608	0.661	0.218	0
PTPN3	0	0.856054	0.898	0.455	0
ACOX3	0	0.912803	0.956	0.513	0
PANK1	0	1.18197	0.724	0.281	0
PIGA	0	0.822738	0.911	0.469	0
KLHL31	0	2.93217	0.506	0.064	0
ARHGAP45	0	2.33825	0.566	0.124	0
CARS2	0	0.873686	0.994	0.552	0
MCM9	0	0.934828	0.999	0.557	0
MRPS6	0	0.921791	0.978	0.536	0
OSBPL3	0	0.625495	0.776	0.335	0
TSPYL4	0	1.1186	0.778	0.337	0
TTC21A	0	1.04334	0.782	0.341	0
BORCS5	0	0.622432	0.992	0.551	0
LRRC28	0	0.60056	0.998	0.557	0
PIK3CB	0	1.73211	0.993	0.552	0
TRMU	0	0.903952	0.988	0.547	0
SLC25A45	0	2.23631	0.559	0.119	0
EVA1A	0	0.763569	0.907	0.467	0
TMEM144	0	1.20393	0.726	0.286	0
EHD3	0	2.35549	0.578	0.138	0
GEN1	0	0.890712	0.825	0.385	0
GPSM2	0	1.27969	0.943	0.503	0
SERTAD2	0	0.385014	0.975	0.535	0
USHBP1	0	2.15936	0.538	0.099	0
ADCY5	0	3.3784	0.517	0.078	0
AMOTL1	0	0.66927	0.999	0.56	0
CEP41	0	0.568803	0.962	0.523	0
ECHDC1	0	0.430938	0.995	0.556	0
ELP1	0	0.309459	0.983	0.544	0
MCUR1	0	0.656211	0.989	0.55	0
STAT5B	0	1.19626	0.999	0.56	0
VPS25	0	0.711808	0.98	0.541	0
EGFL6	0	3.57578	0.479	0.041	0
RANBP6	0	0.757018	0.894	0.456	0
GBE1	0	0.67275	0.996	0.558	0
GEMIN8	0	0.742725	0.965	0.527	0
SYNJ2	0	1.98159	0.822	0.384	0
ZFAND1	0	0.680806	0.999	0.561	0
DMGDH	0	1.60124	0.622	0.185	0
SNORC	0	6.05452	0.444	0.007	0
DPY19L2	0	1.78114	0.592	0.155	0
RPA2	0	0.714002	0.98	0.543	0
TBC1D25	0	0.843812	0.956	0.519	0
AFF1	0	3.80786	0.999	0.563	0
C2CD5	0	0.279406	0.999	0.563	0
RALGAPA2	0	0.8538	0.999	0.563	0
RASAL2	0	1.01677	0.999	0.563	0
SMIM13	0	0.583692	0.999	0.563	0
TRIM24	0	0.796852	0.999	0.563	0
ARFGEF3	0	0.549571	0.732	0.296	0
INPP5F	0	0.265813	0.998	0.562	0
LINS1	0	0.749024	0.997	0.561	0
SFXN1	0	1.07214	0.985	0.549	0
PIK3C2B	0	1.50976	0.9	0.465	0
AK3	0	0.952878	0.974	0.539	0
ALKBH1	0	0.587803	0.997	0.562	0
MBD4	0	0.588451	0.982	0.547	0
SIAH2	0	1.09189	0.978	0.543	0
TMEM62	0	0.82702	0.992	0.557	0
MAP3K13	0	2.16449	0.997	0.563	0
CAMKK2	0	0.90194	0.858	0.424	0
GRB7	0	1.5137	0.72	0.286	0
ZBTB7C	0	1.27935	0.755	0.321	0
NAF1	0	0.741486	0.972	0.538	0
NDUFAF7	0	0.761963	0.98	0.546	0
SLC23A2	0	0.755692	0.942	0.508	0
MET	0	1.41938	0.641	0.208	0
RAD51B	0	0.584927	0.999	0.566	0
SORBS1	0	0.711	0.98	0.547	0
DVL2	0	0.781846	0.926	0.494	0
ENTPD7	0	0.41379	0.934	0.502	0
MAPKAPK5	0	0.688412	0.998	0.566	0
MTUS1	0	1.44954	0.997	0.565	0
TRIOBP	0	0.986487	0.999	0.567	0
ANKDD1A	0	2.1094	0.563	0.131	0
CC2D2B	0	1.7113	0.707	0.275	0
CSRNP2	0	0.733786	0.986	0.554	0
KDM1B	0	0.648542	0.938	0.506	0
TMEM268	0	0.663543	0.817	0.385	0
NUTF2	0	0.685492	0.999	0.568	0
GCAT	0	1.23662	0.772	0.341	0
KCNJ14	0	4.77504	0.451	0.02	0
FKBP14	0	0.474069	0.964	0.533	0
GIN1	0	0.480319	0.987	0.556	0
SH3PXD2B	0	0.628731	0.815	0.384	0
MTBP	0	0.683046	0.912	0.482	0
MST1	0	3.98057	0.459	0.029	0
SVIP	0	1.13446	0.715	0.285	0
HACL1	0	0.316501	0.947	0.517	0
NCOA4	0	0.494545	0.99	0.56	0
GOLPH3L	0	0.287409	0.992	0.563	0
NARS2	0	0.474011	0.999	0.57	0
SH3BP5	0	1.51357	0.933	0.504	0
TAF1B	0	1.08734	0.997	0.568	0
THBS4	0	3.55618	0.457	0.028	0
CEP68	0	0.815068	0.961	0.532	0
GSDME	0	1.97116	0.574	0.145	0
HPS4	0	0.818712	0.991	0.562	0
PPWD1	0	0.600309	0.999	0.571	0
SCUBE2	0	1.22376	0.649	0.221	0
TDRP	0	1.65143	0.998	0.57	0
URB1	0	0.885539	0.933	0.505	0
PTPN21	0	0.442092	0.978	0.55	0
RUFY3	0	0.668339	0.988	0.56	0
TMEM50B	0	0.651828	0.986	0.558	0
TC2N	0	1.19947	0.661	0.234	0
ZFAT	0	2.97761	0.999	0.572	0
OCRL	0	0.665483	0.913	0.487	0
SLC39A11	0	0.548669	0.994	0.568	0
TANK	0	0.947289	0.999	0.573	0
NMRAL1	0	0.744857	0.869	0.443	0
GBA2	0	0.800723	0.959	0.533	0
WDR73	0	0.691983	0.96	0.534	0
AHCYL2	0	0.980955	0.999	0.574	0
CHKA	0	0.555459	0.911	0.486	0
HLCS	0	0.559542	0.998	0.573	0
ZCCHC10	0	0.743659	0.998	0.573	0
ATPAF2	0	0.455311	0.97	0.545	0
ACER3	0	1.51781	0.997	0.573	0
SLC20A2	0	0.519585	0.999	0.575	0
PER2	0	0.92138	0.84	0.416	0
PGAP1	0	0.799597	0.891	0.467	0
DHPS	0	0.713886	0.974	0.55	0
GSE1	0	2.70576	0.999	0.576	0
NKRF	0	0.774552	0.908	0.485	0
DHX34	0	0.777158	0.975	0.552	0
KIZ	0	0.449612	0.976	0.553	0
SNX25	0	0.849358	0.942	0.519	0
TCHP	0	0.535642	0.965	0.542	0
ASPHD1	0	3.46803	0.465	0.043	0
CLMN	0	1.20252	0.681	0.259	0
NAPEPLD	0	0.983557	0.792	0.37	0
HACD3	0	0.936033	0.995	0.574	0
HPGD	0	2.1803	0.535	0.114	0
NUP43	0	0.782776	0.993	0.572	0
TBC1D4	0	0.370484	0.936	0.515	0
ACSS1	0	1.26478	0.773	0.353	0
FASTKD2	0	0.618555	0.99	0.57	0
NFIL3	0	0.682155	0.936	0.516	0
NT5DC1	0	0.333392	0.996	0.576	0
SH2D4A	0	0.759294	0.776	0.356	0
TADA2A	0	0.477806	0.999	0.579	0
XRCC5	0	0.864308	0.999	0.579	0
RAB15	0	1.2605	0.724	0.304	0
ARFGAP3	0	0.654997	0.944	0.524	0
PIP4P2	0	1.07675	0.696	0.276	0
ADK	0	1.08242	1	0.581	0
BCR	0	1.20727	0.99	0.571	0
DCUN1D2	0	0.696724	0.988	0.569	0
GCFC2	0	0.503553	0.998	0.579	0
NUDT5	0	0.492363	0.993	0.574	0
PARP16	0	0.665514	0.989	0.57	0
PGM3	0	0.630655	0.994	0.575	0
UBE2D1	0	0.334743	0.997	0.578	0
UTP18	0	0.4677	0.999	0.58	0
WWC1	0	0.85211	0.915	0.496	0
PEX3	0	0.697268	0.981	0.562	0
FZD6	0	0.784957	0.791	0.373	0
MAL2	0	2.03583	0.545	0.127	0
RNF135	0	0.660142	0.983	0.565	0
TFCP2	0	0.949057	0.999	0.581	0
PHLDA2	0	1.815	0.619	0.201	0
CCP110	0	1.55054	0.98	0.562	0
RCC1	0	1.02604	0.947	0.529	0
ST3GAL1	0	1.96327	0.961	0.543	0
TJAP1	0	0.548969	0.98	0.562	0
FAM219A	0	0.642103	0.994	0.577	0
PROSER1	0	0.634108	0.995	0.578	0
TRIM55	0	2.28649	0.528	0.111	0
UEVLD	0	0.339396	0.999	0.582	0
PKD2	0	0.394397	0.951	0.534	0
AASDH	0	0.765654	0.997	0.581	0
DCAF4	0	0.800486	0.921	0.505	0
MRPS27	0	0.667703	0.999	0.583	0
NOXRED1	0	2.24699	0.543	0.127	0
SCML1	0	0.745148	0.773	0.357	0
TCF7L2	0	0.865121	0.924	0.508	0
VPS51	0	0.926313	0.999	0.583	0
ZFAND2A	0	0.865864	0.835	0.419	0
MCCC1	0	0.487906	0.973	0.557	0
ST3GAL4	0	1.22643	0.968	0.552	0
CUTC	0	0.624335	0.999	0.584	0
ENAH	0	0.634893	0.982	0.567	0
INVS	0	1.15545	0.999	0.584	0
MAP3K4	0	0.428814	0.99	0.575	0
PISD	0	1.08638	0.99	0.575	0
SUDS3	0	0.328037	0.999	0.584	0
LSMEM1	0	2.52834	0.489	0.074	0
CMTR2	0	0.604678	0.982	0.568	0
CRLF3	0	0.615836	0.999	0.585	0
GDPD5	0	1.60112	0.781	0.367	0
PKP2	0	0.526845	0.937	0.523	0
PPP6R2	0	0.918637	0.999	0.585	0
STAG3	0	1.161	0.652	0.238	0
ANGPT2	0	2.73707	0.604	0.19	0
NAV2	0	1.07705	0.744	0.33	0
UBXN2B	0	0.552282	0.945	0.531	0
APPL2	0	0.478787	0.999	0.586	0
ATE1	0	0.42937	0.999	0.586	0
COL14A1	0	1.69828	0.529	0.116	0
LONRF1	0	0.7896	0.893	0.48	0
PPM1D	0	0.596793	0.995	0.582	0
TYW5	0	0.641775	0.998	0.585	0
TMEM79	0	0.942433	0.866	0.453	0
ERRFI1	0	1.63036	0.952	0.539	0
ANP32A	0	0.797181	0.999	0.587	0
CDO1	0	1.18955	0.917	0.505	0
CPPED1	0	0.723113	0.977	0.565	0
DRD4	0	1.945	0.556	0.144	0
ETFRF1	0	0.635882	0.929	0.517	0
MTO1	0	0.54174	0.975	0.563	0
MYH10	0	0.780542	0.93	0.518	0
SEPHS1	0	0.480782	0.986	0.574	0
COL6A2	0	2.02541	0.609	0.197	0
COL28A1	0	1.92927	0.572	0.16	0
FAM3C	0	0.316636	0.995	0.584	0
FHL2	0	1.56168	0.667	0.256	0
GTPBP1	0	0.746667	0.98	0.569	0
NASP	0	0.890807	0.999	0.588	0
NR4A2	0	1.79705	0.529	0.118	0
MARK1	0	0.574506	0.707	0.296	0
ATP2B4	0	0.673273	0.946	0.535	0
NPRL3	0	0.760469	0.972	0.561	0
SUV39H2	0	0.733125	0.88	0.47	0
TRAFD1	0	0.541843	0.998	0.588	0
TWIST1	0	1.81583	0.628	0.218	0
VRK2	0	0.421808	0.992	0.582	0
TAC4	0	2.92446	0.47	0.06	0
ADAM9	0	0.413647	0.998	0.589	0
NOL9	0	0.748152	0.995	0.586	0
PDPR	0	0.652213	0.984	0.575	0
VAMP7	0	0.543997	0.999	0.59	0
GPR137	0	0.972168	0.956	0.547	0
PTPRM	0	0.703709	0.938	0.529	0
CCDC120	0	0.956742	0.905	0.497	0
CCDC68	0	1.42829	0.653	0.245	0
CIRBP	0	0.816739	0.983	0.575	0
MSH3	0	0.763978	0.999	0.591	0
TTC27	0	0.332082	0.984	0.576	0
TTC9C	0	0.673898	0.983	0.575	0
ZSWIM5	0	0.671935	0.687	0.279	0
HEATR4	0	1.21342	0.6	0.192	0
ADGRA3	0	1.00076	0.938	0.53	0
TMEM94	0	1.10051	0.963	0.555	0
ACACA	0	0.64788	0.998	0.591	0
ATG10	0	0.535687	0.976	0.569	0
CEP128	0	0.445506	0.908	0.501	0
PHYKPL	0	0.881738	0.971	0.564	0
VPS37B	0	0.876009	0.991	0.584	0
MID1	0	1.72651	0.875	0.468	0
RBL1	0	0.552235	0.965	0.558	0
ARFIP2	0	0.793705	0.926	0.52	0
KCTD13	0	0.714803	0.992	0.586	0
MINK1	0	0.308891	0.993	0.587	0
PACS1	0	1.08655	0.999	0.593	0
PRIM2	0	0.598407	0.993	0.587	0
WHAMM	0	0.490185	0.995	0.589	0
CRY1	0	0.481745	0.959	0.553	0
RBPMS	0	0.668055	0.945	0.539	0
MPHOSPH9	0	0.942864	0.915	0.51	0
TBC1D22B	0	0.51481	0.999	0.594	0
TTLL4	0	0.528497	0.983	0.578	0
ASPH	0	0.787843	0.946	0.541	0
APOOL	0	0.530793	0.999	0.595	0
CBLB	0	2.36579	1	0.596	0
DENND5B	0	0.54536	0.799	0.395	0
RUFY1	0	0.435386	0.999	0.595	0
SPRED2	0	0.459259	0.97	0.566	0
TXLNA	0	0.295841	0.996	0.592	0
FASTKD1	0	0.480145	0.998	0.595	0
SPIDR	0	0.351317	0.994	0.591	0
TRIT1	0	0.463533	0.994	0.591	0
ZCCHC9	0	0.464304	0.967	0.564	0
PMEL	0	1.41818	0.581	0.178	0
HEBP2	0	0.720378	0.938	0.535	0
APC2	0	1.94927	0.556	0.154	0
COL19A1	0	2.07598	0.491	0.089	0
ERH	0	0.565204	0.991	0.589	0
IQCB1	0	0.373559	0.98	0.578	0
MRPL13	0	0.557817	0.995	0.593	0
MTM1	0	0.258475	0.969	0.567	0
PCMTD2	0	0.776019	0.988	0.586	0
RAB2B	0	0.488864	0.988	0.586	0
B4GALT4	0	0.481371	0.982	0.581	0
MXD1	0	0.568259	0.914	0.513	0
NF1	0	0.737371	1	0.599	0
RDH10	0	0.880808	0.8	0.399	0
AAAS	0	0.584031	0.989	0.589	0
KIF17	0	2.16284	0.528	0.128	0
NAT10	0	0.665229	0.984	0.584	0
NUP133	0	0.613081	0.999	0.599	0
NUP37	0	0.494052	0.968	0.568	0
PDK1	0	0.427448	0.975	0.575	0
SLC25A40	0	0.476735	0.974	0.574	0
TMEM69	0	0.727201	0.918	0.518	0
ATL2	0	0.723998	0.999	0.6	0
INPP5B	0	1.12848	0.989	0.59	0
MINDY2	0	0.766902	0.998	0.599	0
RTTN	0	0.943183	0.966	0.567	0
UBTD2	0	0.800259	0.98	0.581	0
UTP6	0	0.566303	0.977	0.578	0
RING1	0	0.689579	0.949	0.55	0
ABHD12	0	0.681646	0.997	0.599	0
PAPOLG	0	0.384909	0.988	0.59	0
PPP1R13L	0	1.24147	0.931	0.533	0
RELL1	0	0.844633	0.99	0.592	0
SGPP2	0	1.72209	0.559	0.161	0
SLC35C2	0	0.728834	0.994	0.596	0
SMURF1	0	0.669385	0.999	0.601	0
ST14	0	1.30745	0.637	0.239	0
TRIM14	0	1.19391	0.647	0.249	0
ECT2L	0	1.62733	0.595	0.197	0
CAPN1	0	0.807969	0.989	0.592	0
EMSY	0	0.896685	0.999	0.602	0
HELQ	0	0.519512	0.96	0.563	0
AIMP2	0	0.81298	0.955	0.558	0
ITFG2	0	0.829975	0.938	0.541	0
TAF6L	0	0.785448	0.955	0.558	0
ANKRD10	0	0.513843	0.992	0.596	0
CDRT4	0	3.48128	0.458	0.062	0
MCM8	0	0.77847	0.92	0.524	0
MZF1	0	0.687668	0.936	0.54	0
MAN2A2	0	1.31394	0.73	0.334	0
ZBTB46	0	1.56243	0.709	0.313	0
TSR2	0	0.742007	0.955	0.559	0
ORC2	0	0.544145	0.999	0.604	0
THAP6	0	0.729544	0.936	0.541	0
PWWP2B	0	1.05613	0.833	0.438	0
AP4E1	0	0.741522	0.999	0.605	0
CDR2	0	0.459965	0.998	0.604	0
COTL1	0	1.43779	0.798	0.404	0
IGDCC4	0	2.4603	0.492	0.098	0
MIGA2	0	0.79608	0.908	0.514	0
MTG2	0	0.822456	0.99	0.596	0
NR2C1	0	0.350437	0.993	0.599	0
SGF29	0	0.66122	0.984	0.59	0
TREM1	0	3.61788	0.424	0.03	0
ZMYM1	0	0.651986	0.961	0.567	0
DLGAP2	0	2.74451	0.551	0.158	0
MDM2	0	0.69405	0.999	0.606	0
MTR	0	1.01161	0.999	0.606	0
POLI	0	0.845254	0.985	0.592	0
VPS45	0	0.528595	0.998	0.605	0
INPP5A	0	0.734219	0.944	0.551	0
MRNIP	0	0.917992	0.802	0.41	0
ADAT1	0	0.674224	0.928	0.536	0
CENPL	0	1.42103	0.625	0.233	0
DHDDS	0	0.622632	0.999	0.607	0
EIF2D	0	0.590732	0.98	0.588	0
KDM4C	0	0.314294	0.999	0.607	0
NEPRO	0	0.533889	0.976	0.584	0
PLEKHA4	0	1.24333	0.654	0.262	0
RASSF1	0	0.475464	0.956	0.564	0
RNPC3	0	0.473984	0.995	0.603	0
SGMS1	0	0.322408	0.992	0.6	0
STYX	0	0.263985	0.999	0.607	0
UFSP2	0	0.47423	0.974	0.582	0
LHFPL3	0	1.27645	0.595	0.203	0
ABI2	0	0.39523	0.999	0.608	0
CTBP2	0	1.13792	0.894	0.503	0
EARS2	0	0.605867	0.978	0.587	0
LIN52	0	0.375755	0.999	0.608	0
NBAS	0	0.847663	0.999	0.608	0
TBC1D32	0	0.898426	0.98	0.589	0
TRAF6	0	0.361794	0.955	0.564	0
HELLS	0	0.472219	0.831	0.44	0
ACSL4	0	0.97318	0.998	0.608	0
AKIRIN1	0	0.676099	0.999	0.609	0
DIO2	0	2.36578	0.539	0.149	0
ELMOD3	0	0.695331	0.993	0.603	0
FBLN1	0	1.85369	0.993	0.603	0
KLHL23	0	0.873896	0.783	0.393	0
NVL	0	0.450676	0.999	0.609	0
PDE10A	0	0.654296	0.998	0.608	0
PPP1R8	0	0.646168	0.995	0.605	0
SMIM8	0	0.80278	0.995	0.605	0
TUBGCP4	0	0.433518	0.976	0.586	0
MRPS5	0	0.473207	0.951	0.561	0
ESRP2	0	1.52643	0.644	0.255	0
GLE1	0	0.622226	0.993	0.604	0
MAP3K1	0	0.468178	0.999	0.61	0
PDSS2	0	0.575838	0.998	0.609	0
SEMA3A	0	0.428339	0.509	0.12	0
TAF1D	0	0.870324	0.977	0.588	0
TTC21B	0	0.517614	0.824	0.435	0
MMAB	0	0.732254	0.947	0.558	0
NDUFAF5	0	0.528884	0.946	0.557	0
LRRC27	0	1.28372	0.67	0.282	0
ATG4C	0	0.460123	0.998	0.61	0
NT5C2	0	0.63802	0.999	0.611	0
PPP1R14C	0	2.21945	0.491	0.103	0
WDR91	0	0.871111	0.925	0.537	0
RAP2A	0	0.625818	0.856	0.468	0
DAGLB	0	0.754137	0.945	0.557	0
FAM171B	0	1.0491	0.647	0.26	0
IGF2BP3	0	1.09728	1	0.613	0
TRAF2	0	0.796468	0.977	0.59	0
TXLNG	0	0.280764	0.997	0.61	0
WDFY1	0	0.438709	0.999	0.612	0
CCDC28A	0	0.539949	0.96	0.574	0
CNST	0	0.338589	0.999	0.613	0
EIF1AX	0	0.617102	0.969	0.583	0
LRP2BP	0	1.60777	0.552	0.166	0
RASGEF1C	0	2.31689	0.524	0.138	0
CFLAR	0	0.399234	0.999	0.614	0
COG6	0	0.981756	0.999	0.614	0
DESI1	0	0.278481	0.997	0.612	0
GLMN	0	0.28915	0.997	0.612	0
LRSAM1	0	0.834108	0.979	0.594	0
NSUN4	0	0.544582	0.994	0.609	0
TRMT44	0	0.865239	0.928	0.543	0
WDTC1	0	0.340716	0.984	0.599	0
ZDHHC6	0	0.485145	0.987	0.602	0
GTF3C5	0	0.883124	0.88	0.496	0
HNRNPH3	0	0.364166	0.999	0.615	0
MBIP	0	0.326929	0.995	0.611	0
MELK	0	2.64051	0.466	0.082	0
MTMR1	0	0.619692	0.999	0.615	0
PLAGL2	0	0.686298	0.948	0.564	0
PRKRIP1	0	0.992478	0.999	0.615	0
RABEP2	0	0.701509	0.934	0.55	0
RGL3	0	2.28318	0.514	0.13	0
SLC30A6	0	0.85155	0.999	0.615	0
SRBD1	0	0.463053	0.999	0.615	0
CBLL1	0	0.472742	0.964	0.581	0
CEP57	0	0.691576	0.999	0.616	0
CWF19L1	0	0.416226	0.994	0.611	0
FBXO46	0	0.820387	0.998	0.615	0
LRRC40	0	0.436041	0.97	0.587	0
MSI2	0	1.03188	0.963	0.58	0
PAG1	0	0.250356	0.731	0.348	0
PLEKHB2	0	0.964037	0.928	0.545	0
SUPV3L1	0	0.415149	0.987	0.604	0
AGAP1	0	2.55525	0.996	0.614	0
ARL5B	0	0.435807	0.997	0.615	0
IFT122	0	0.554884	0.873	0.491	0
TBCD	0	0.908295	0.996	0.614	0
TRMT61B	0	0.648151	0.925	0.543	0
UBE2J1	0	0.286706	0.993	0.611	0
UMPS	0	0.334163	0.985	0.603	0
ZNRF1	0	0.395834	0.999	0.617	0
IRF6	0	0.805806	0.72	0.338	0
NEIL2	0	1.42662	0.585	0.203	0
TMEM154	0	0.860759	0.683	0.302	0
ANKRD33	0	5.89109	0.389	0.008	0
CCDC85C	0	1.71021	0.586	0.205	0
CCNH	0	0.994356	0.993	0.612	0
METTL6	0	0.57427	0.989	0.608	0
MTIF3	0	0.540675	0.962	0.581	0
SZT2	0	0.729493	0.995	0.614	0
ZSWIM7	0	0.533441	0.908	0.527	0
ADAR	0	0.386003	0.999	0.619	0
NUBPL	0	0.317674	0.943	0.563	0
PRMT9	0	0.637054	0.993	0.613	0
VPS36	0	0.647345	0.999	0.619	0
POLE2	0	1.1431	0.714	0.334	0
RNF144A	0	0.563188	0.799	0.42	0
ZHX2	0	0.836607	0.789	0.41	0
LSG1	0	0.409432	0.984	0.605	0
POGK	0	0.732729	0.961	0.582	0
PPP1R12B	0	1.55591	0.999	0.62	0
PPP1R32	0	2.87679	0.444	0.065	0
PRKDC	0	0.318436	0.999	0.62	0
PRRC1	0	0.513021	0.999	0.62	0
SEC24D	0	1.12165	0.999	0.62	0
SELENOO	0	0.755998	0.96	0.581	0
TOP3A	0	0.391613	0.976	0.597	0
EFS	0	0.849468	0.826	0.447	0
CBY1	0	0.686965	0.976	0.598	0
ELMOD2	0	0.619364	0.965	0.587	0
FIG4	0	0.470578	0.989	0.611	0
MAP1S	0	0.684207	0.96	0.582	0
RAB11FIP2	0	0.352473	0.944	0.566	0
SNRPA1	0	0.594619	0.999	0.621	0
SPDYA	0	1.07204	0.656	0.278	0
TFB2M	0	0.307861	0.975	0.597	0
OTOGL	0	2.0648	0.557	0.18	0
MACROD1	0	1.33836	0.749	0.372	0
NCEH1	0	1.1474	0.783	0.406	0
UTP14A	0	0.383102	0.976	0.599	0
ZER1	0	0.925899	0.999	0.622	0
CCDC65	0	1.52146	0.567	0.19	0
C2	0	1.18789	0.657	0.281	0
CRBN	0	0.728812	0.999	0.623	0
MROH1	0	1.62115	0.997	0.621	0
MTREX	0	0.352476	0.999	0.623	0
NAGK	0	0.69894	0.997	0.621	0
OSCP1	0	1.13199	0.631	0.255	0
PDS5B	0	0.344579	0.999	0.623	0
RPP38	0	0.747904	0.9	0.524	0
BCLAF3	0	0.271983	0.984	0.609	0
CPVL	0	2.83096	0.42	0.045	0
CPXM2	0	4.11372	0.407	0.032	0
DUS2	0	0.741897	0.949	0.574	0
GGT7	0	1.37685	0.591	0.216	0
NUDT2	0	0.595444	0.983	0.608	0
OTULIN	0	0.390999	0.999	0.624	0
PHLDB2	0	0.903908	0.999	0.624	0
RMND5B	0	0.794043	0.974	0.599	0
TBC1D12	0	0.306013	0.999	0.624	0
ENPEP	0	1.98881	0.482	0.108	0
GGCX	0	0.368936	0.964	0.59	0
PLAC1	0	1.48834	0.506	0.132	0
RAB25	0	0.873582	0.724	0.35	0
TMEM219	0	0.388828	0.981	0.607	0
TUSC3	0	2.65038	0.999	0.625	0
SIX4	0	0.831326	0.705	0.331	0
SDK1	0	1.836	0.554	0.181	0
ATXN3	0	0.476882	0.996	0.623	0
CATSPERB	0	2.89953	0.486	0.113	0
CCNC	0	0.446663	0.999	0.626	0
COL6A3	0	1.17582	0.614	0.241	0
CUL9	0	0.639146	0.934	0.561	0
HK2	0	0.646321	0.614	0.241	0
KDM4B	0	1.46114	0.996	0.623	0
MAST4	0	0.352068	0.998	0.625	0
METTL25	0	0.375448	0.994	0.621	0
NOA1	0	0.601882	0.955	0.582	0
NUP160	0	0.877323	0.999	0.626	0
PTBP2	0	0.951406	0.999	0.626	0
ILF3	0	0.452203	0.999	0.627	0
LRRC57	0	0.524121	0.974	0.602	0
PGM1	0	0.876358	0.891	0.519	0
PTCD3	0	0.404179	0.991	0.619	0
SEMA6D	0	1.49769	0.773	0.401	0
TCERG1L	0	3.71508	0.41	0.038	0
TPD52	0	0.330994	0.999	0.627	0
XRCC4	0	0.349009	0.996	0.624	0
HSH2D	0	1.94656	0.488	0.117	0
IER2	0	1.6731	0.647	0.276	0
PRDX6	0	1.01904	0.999	0.628	0
RAB8B	0	0.33999	0.944	0.573	0
SYNE4	0	1.46884	0.584	0.213	0
TBC1D7	0	0.481901	0.99	0.619	0
TMEM241	0	0.545945	0.938	0.567	0
TRAPPC12	0	0.931665	0.999	0.628	0
ASCC2	0	0.436178	0.999	0.629	0
BRCC3	0	0.503499	0.989	0.619	0
CCDC126	0	0.61407	0.969	0.599	0
DHX40	0	0.319822	0.995	0.625	0
ECD	0	0.418323	0.999	0.629	0
ERMARD	0	0.757977	0.952	0.582	0
HACE1	0	0.960559	0.987	0.617	0
IRS2	0	0.553214	0.878	0.508	0
MAPKBP1	0	0.53992	0.953	0.583	0
NCOA5	0	0.34945	0.997	0.627	0
OSGEP	0	0.659227	0.974	0.604	0
PDE4B	0	0.837234	0.63	0.26	0
RAD52	0	0.663377	0.901	0.531	0
SNRK	0	0.331308	0.966	0.596	0
WNT7A	0	2.91532	0.42	0.05	0
AIFM1	0	0.365185	0.975	0.606	0
DCUN1D4	0	0.292527	0.859	0.49	0
DHX32	0	1.19672	0.999	0.63	0
DIS3L2	0	0.305529	0.999	0.63	0
ELP4	0	0.370296	0.999	0.63	0
GMEB1	0	0.663274	0.986	0.617	0
IFRD1	0	0.528026	0.994	0.625	0
PPA2	0	0.645879	0.998	0.629	0
RPA1	0	0.727222	0.949	0.58	0
SAT1	0	2.51642	0.973	0.604	0
WDR59	0	0.55741	0.999	0.63	0
ZBTB40	0	0.526252	0.999	0.63	0
ZC3H7B	0	0.489589	0.94	0.571	0
ZUP1	0	0.257141	0.999	0.63	0
PDGFRL	0	0.947995	0.652	0.284	0
ARL15	0	1.23057	0.984	0.616	0
KDM3B	0	0.517428	0.999	0.631	0
KIF3B	0	0.268284	0.987	0.619	0
LGALS8	0	0.620489	0.995	0.627	0
LRRK1	0	0.38	0.859	0.491	0
MECR	0	0.611925	0.947	0.579	0
MORC4	0	1.02522	0.98	0.612	0
NEK4	0	0.390287	0.994	0.626	0
RAD9A	0	0.923129	0.967	0.599	0
RNF168	0	0.279678	0.989	0.621	0
TIMMDC1	0	0.654116	0.999	0.631	0
WDR12	0	0.419091	0.998	0.63	0
ABCB8	0	0.62648	0.936	0.569	0
BRCA1	0	1.56692	0.552	0.185	0
SH3BP2	0	1.11435	0.67	0.303	0
TTC38	0	0.862677	0.797	0.43	0
FAM222B	0	0.384668	0.995	0.628	0
FBXO28	0	0.701195	0.999	0.632	0
HCFC2	0	0.257793	0.997	0.63	0
KLHL24	0	0.681532	0.913	0.546	0
MARCKS	0	0.32319	0.897	0.53	0
MIGA1	0	0.444108	0.999	0.632	0
NLGN3	0	3.9871	0.393	0.026	0
RNMT	0	0.440162	0.997	0.63	0
SIRT6	0	0.571394	0.951	0.584	0
WARS2	0	0.437143	0.999	0.632	0
RASSF7	0	1.18582	0.686	0.32	0
ACVR2B	0	0.684537	0.998	0.632	0
ALDH9A1	0	0.621659	0.955	0.589	0
ANKUB1	0	2.21754	0.476	0.11	0
B3GNT5	0	1.44602	0.604	0.238	0
JPT2	0	0.88171	0.999	0.633	0
MTFR1	0	0.712969	0.999	0.633	0
NSUN2	0	0.330853	0.981	0.615	0
P4HTM	0	1.01089	0.727	0.361	0
PXDC1	0	0.539172	0.945	0.579	0
TTLL5	0	0.256006	0.999	0.633	0
CREB3L4	0	1.09092	0.674	0.309	0
DNA2	0	0.762963	0.67	0.305	0
ELF3	0	1.33561	0.651	0.286	0
CDYL2	0	0.873427	0.741	0.376	0
CEP192	0	0.268191	0.992	0.627	0
NCBP1	0	0.311308	0.999	0.634	0
PTPN1	0	0.746366	0.997	0.632	0
SLC35E3	0	0.595018	0.95	0.585	0
GMNN	0	0.904336	0.778	0.414	0
AATF	0	0.438654	0.999	0.635	0
AHCY	0	0.744227	0.906	0.542	0
ALAS1	0	0.503042	0.962	0.598	0
ALG14	0	0.569336	0.998	0.634	0
CDK19	0	1.13397	0.999	0.635	0
DUSP4	0	1.50069	0.589	0.225	0
HEATR1	0	0.422215	0.917	0.553	0
HPD	0	2.4534	0.435	0.071	0
MIPEP	0	0.379972	0.993	0.629	0
PDE4DIP	0	1.14543	0.988	0.624	0
PDHX	0	0.503172	0.999	0.635	0
PRKAA1	0	0.509408	0.999	0.635	0
RAB28	0	0.532979	0.999	0.635	0
SF3B3	0	0.26573	0.999	0.635	0
SGSM3	0	0.502539	0.9	0.536	0
SP2	0	0.43796	0.974	0.61	0
SUGP1	0	0.552786	0.992	0.628	0
PCCB	0	0.519769	0.928	0.565	0
ABHD18	0	0.513536	0.999	0.636	0
ADPGK	0	0.448963	0.998	0.635	0
DLK1	0	1.33561	0.526	0.163	0
IPP	0	0.379577	0.989	0.626	0
PYM1	0	0.569854	0.972	0.609	0
RYR2	0	3.19887	0.436	0.073	0
SLC39A8	0	1.17943	0.62	0.257	0
TRIP4	0	0.36629	0.999	0.636	0
VGLL4	0	0.380332	0.994	0.631	0
WNT2B	0	1.67467	0.603	0.24	0
ZCCHC4	0	0.329996	0.975	0.612	0
ERBB2	0	1.32804	0.775	0.413	0
ERICH1	0	0.692604	0.977	0.615	0
MTHFR	0	0.783289	0.894	0.532	0
PCSK7	0	0.257426	0.971	0.609	0
PIK3C3	0	0.397831	0.999	0.637	0
TNIP1	0	0.256048	0.981	0.619	0
DOCK1	0	0.706765	0.998	0.637	0
FOXP4	0	0.637692	0.839	0.478	0
KANK1	0	1.73595	0.963	0.602	0
LYSMD1	0	0.710635	0.867	0.506	0
RNF185	0	0.643906	0.999	0.638	0
TSPAN12	0	0.837494	0.58	0.219	0
UXT	0	0.588967	0.969	0.608	0
WRNIP1	0	0.383156	0.999	0.638	0
WWOX	0	1.24946	0.998	0.637	0
HSCB	0	0.577817	0.935	0.575	0
RPP30	0	0.486799	0.928	0.568	0
GADD45G	0	1.68903	0.622	0.262	0
LARP1B	0	0.384946	0.999	0.639	0
MED27	0	0.764346	0.999	0.639	0
NOL10	0	0.715456	0.999	0.639	0
PRPF40B	0	0.723941	0.976	0.616	0
SPACA6	0	0.829055	0.846	0.486	0
ZCCHC3	0	0.71916	0.866	0.506	0
AKAP8L	0	0.743698	0.999	0.64	0
ERCC8	0	0.6857	0.905	0.546	0
GPR158	0	1.35878	0.497	0.138	0
MAK	0	0.6711	0.579	0.22	0
MFSD2A	0	1.56539	0.594	0.235	0
NUP205	0	0.659844	0.997	0.638	0
OTUD3	0	0.349223	0.962	0.603	0
TMEM230	0	0.649518	0.997	0.638	0
TRPV4	0	1.45375	0.606	0.247	0
VAC14	0	0.263541	0.98	0.621	0
ZFYVE26	0	0.337907	0.975	0.616	0
SLC44A5	0	2.01541	0.549	0.191	0
EFTUD2	0	0.496721	0.997	0.639	0
HINFP	0	0.567639	0.971	0.613	0
PTPRU	0	1.38997	0.606	0.248	0
SLC8B1	0	0.622364	0.912	0.554	0
STX17	0	0.34447	0.999	0.641	0
TCTN3	0	0.402521	0.981	0.623	0
ZW10	0	0.429988	0.981	0.623	0
AAR2	0	0.551364	0.973	0.616	0
CNOT3	0	0.405625	0.982	0.625	0
PDK3	0	0.73298	0.861	0.504	0
PRKAR1B	0	2.11694	0.486	0.129	0
STAM	0	0.36381	0.997	0.64	0
STK19	0	0.464736	0.958	0.601	0
TMEM260	0	0.438422	0.999	0.642	0
UAP1	0	0.70738	0.983	0.626	0
PHYH	0	0.3007	0.934	0.578	0
LAT	0	0.966552	0.647	0.291	0
ATPAF1	0	0.45873	0.998	0.642	0
CLDN15	0	1.29528	0.58	0.224	0
GAR1	0	0.607287	0.963	0.607	0
NDOR1	0	0.73644	0.887	0.531	0
RAI14	0	1.30374	0.999	0.643	0
RNF130	0	0.859749	0.91	0.554	0
TAF11	0	0.450144	0.973	0.617	0
XPNPEP3	0	0.365689	0.998	0.642	0
FXYD3	0	2.05207	0.468	0.113	0
STK32C	0	1.66354	0.536	0.181	0
ARHGAP30	0	2.01954	0.446	0.091	0
ATG9B	0	3.39027	0.434	0.079	0
CLHC1	0	0.526166	0.869	0.514	0
HEATR5A	0	0.327942	0.991	0.636	0
ZBTB1	0	0.315892	0.999	0.644	0
ZBTB26	0	0.733098	0.914	0.559	0
ACSF2	0	1.01805	0.698	0.343	0
ATAD2B	0	0.541496	0.999	0.645	0
BCAS2	0	0.299416	0.976	0.622	0
CREBL2	0	0.432077	0.952	0.598	0
FBXO36	0	0.396034	0.992	0.638	0
ITGB1BP1	0	0.623993	0.946	0.592	0
SKA2	0	0.545128	0.914	0.56	0
SMG9	0	0.633014	0.972	0.618	0
TPK1	0	1.39565	0.939	0.585	0
TRAF3	0	0.742261	0.883	0.529	0
TRAM2	0	0.651097	0.997	0.643	0
TRMT13	0	0.587411	0.982	0.628	0
VPS37C	0	0.472245	0.975	0.621	0
ZC3H3	0	0.711575	0.96	0.606	0
ANKRD52	0	0.665865	0.927	0.574	0
PAM	0	1.23111	0.93	0.577	0
VWA1	0	1.30798	0.652	0.299	0
CLEC16A	0	0.47711	0.998	0.645	0
GPATCH2L	0	0.303205	0.999	0.646	0
HAUS6	0	0.318845	0.984	0.631	0
PLOD2	0	0.848174	0.698	0.345	0
TUBD1	0	0.600298	0.905	0.552	0
WSB1	0	1.78963	0.999	0.646	0
ATR	0	0.388082	0.96	0.608	0
CCNG2	0	0.668584	0.863	0.511	0
CLASRP	0	0.794493	0.99	0.638	0
DRAM1	0	0.414075	0.856	0.504	0
ELP6	0	0.645844	0.966	0.614	0
LRRC37A	0	1.15371	0.579	0.227	0
LRRC42	0	0.382402	0.999	0.647	0
MFSD8	0	0.604347	0.998	0.646	0
ELOVL7	0	1.44555	0.555	0.204	0
SH3D21	0	1.31998	0.662	0.311	0
AP4S1	0	0.43638	0.998	0.647	0
DARS2	0	0.465642	0.974	0.623	0
FDPS	0	0.931578	0.899	0.548	0
ISOC1	0	0.709523	0.833	0.482	0
KANSL2	0	0.483923	0.993	0.642	0
RHBDF1	0	0.641707	0.849	0.498	0
TFB1M	0	0.562941	0.968	0.617	0
TRIM13	0	0.585055	0.999	0.648	0
UGP2	0	0.949044	0.996	0.645	0
ACTL6A	0	0.51051	0.922	0.572	0
COQ4	0	0.835701	0.925	0.575	0
ADAMTSL4	0	1.61656	0.633	0.283	0
KCNJ6	0	1.27895	0.461	0.111	0
USH2A	0	1.76737	0.463	0.113	0
RIOX2	0	0.548342	0.956	0.606	0
TAOK2	0	0.430767	0.98	0.63	0
AMD1	0	0.435863	0.984	0.635	0
ANKS3	0	0.421484	0.948	0.599	0
EXOSC1	0	0.456852	0.978	0.629	0
LYN	0	0.958096	0.964	0.615	0
NUDT4	0	0.745677	0.984	0.635	0
PI4KB	0	0.513934	0.995	0.646	0
TCFL5	0	1.27586	0.587	0.238	0
VPS39	0	0.284509	0.999	0.65	0
BEND3	0	0.974925	0.73	0.382	0
BIN3	0	0.461002	0.95	0.602	0
EDRF1	0	0.528615	0.97	0.622	0
EFL1	0	0.52549	0.998	0.65	0
ESRRA	0	0.901145	0.908	0.56	0
LSM7	0	0.707401	0.898	0.55	0
RPS6KC1	0	0.358913	0.999	0.651	0
CMC1	0	0.482586	0.926	0.579	0
HAT1	0	0.335444	0.982	0.635	0
L2HGDH	0	0.569733	0.897	0.55	0
LDLR	0	1.58008	0.563	0.216	0
METTL8	0	0.790849	0.893	0.546	0
MFSD12	0	2.02215	0.908	0.561	0
POU2F1	0	1.39363	0.999	0.652	0
PWP1	0	0.434413	0.971	0.624	0
RABL3	0	0.424709	0.993	0.646	0
RIPK2	0	0.679561	0.892	0.545	0
RXRB	0	0.609522	0.976	0.629	0
SAV1	0	0.281285	0.998	0.651	0
SLC11A1	0	1.70307	0.409	0.062	0
SYAP1	0	0.35511	0.999	0.652	0
KLHL5	0	1.32869	0.814	0.467	0
SEMA3B	0	1.86082	0.682	0.336	0
CAAP1	0	0.410402	0.999	0.653	0
MED4	0	0.267688	0.999	0.653	0
NFRKB	0	0.466101	0.979	0.633	0
PRDM15	0	0.590355	0.956	0.61	0
RCC1L	0	0.471878	0.999	0.653	0
SLC25A16	0	0.758892	0.999	0.653	0
UPF3B	0	0.41851	0.974	0.628	0
USP42	0	0.62069	0.999	0.653	0
WDR20	0	0.786934	0.999	0.653	0
ANKDD1B	0	1.41255	0.493	0.148	0
BBIP1	0	0.482838	0.945	0.6	0
PRCC	0	0.406541	0.999	0.654	0
XPO4	0	0.304929	0.999	0.654	0
CTHRC1	0	3.16605	0.39	0.046	0
ALPK3	0	1.279	0.607	0.263	0
ANAPC16	0	0.571897	0.999	0.655	0
BRPF3	0	0.376268	0.994	0.65	0
IKBKB	0	0.398433	0.997	0.653	0
MEIS1	0	0.459811	0.732	0.388	0
NUBP1	0	0.490963	0.952	0.608	0
NUP155	0	0.608391	0.967	0.623	0
PDSS1	0	0.497983	0.818	0.474	0
RBMX2	0	0.469162	0.969	0.625	0
WWP2	0	0.506208	0.999	0.655	0
HSBP1L1	0	1.03962	0.639	0.296	0
MGAT5	0	0.510567	0.975	0.632	0
POMK	0	0.506657	0.978	0.635	0
RCL1	0	0.484633	0.876	0.533	0
RPRD1A	0	0.373509	0.999	0.656	0
SINHCAF	0	0.341261	0.995	0.652	0
SLC28A1	0	1.88343	0.475	0.132	0
THAP3	0	0.546218	0.896	0.553	0
TRAPPC9	0	1.66898	0.998	0.655	0
TRIML2	0	0.580882	0.617	0.274	0
UCHL5	0	0.563796	0.998	0.655	0
XPO5	0	0.276761	0.978	0.635	0
CPT1B	0	2.25099	0.439	0.097	0
OAZ2	0	0.524855	0.965	0.623	0
RAB38	0	0.482366	0.576	0.234	0
SLC12A4	0	0.451666	0.969	0.627	0
STPG2	0	3.07862	0.412	0.07	0
TIMM9	0	0.475498	0.967	0.625	0
WDR11	0	0.547438	0.997	0.655	0
WDR25	0	0.600375	0.912	0.571	0
ECHDC2	0	1.85085	0.656	0.315	0
TRAPPC6A	0	0.884966	0.756	0.415	0
DDX23	0	0.323922	0.951	0.61	0
FBXW4	0	0.518626	0.996	0.655	0
MOCOS	0	1.99649	0.589	0.248	0
PSMD5	0	0.387725	0.994	0.653	0
SNX29	0	0.391402	0.955	0.614	0
TDP2	0	0.518603	0.966	0.625	0
XPOT	0	0.40091	0.984	0.643	0
KCNMB3	0	1.23889	0.543	0.203	0
LIN9	0	0.707013	0.775	0.435	0
TUFT1	0	0.542744	0.75	0.41	0
EPB41L5	0	0.366488	0.859	0.519	0
FMN2	0	1.22617	0.486	0.146	0
RBM10	0	0.425538	0.995	0.655	0
RBM20	0	1.19289	0.469	0.129	0
PPCDC	0	0.988942	0.928	0.589	0
CHRNA10	0	3.19522	0.378	0.039	0
ARMT1	0	0.498233	0.879	0.54	0
CDC23	0	0.474496	0.994	0.655	0
CDK17	0	0.269028	0.999	0.66	0
CMTM6	0	0.34901	0.984	0.645	0
FBXL20	0	0.550333	0.998	0.659	0
IKZF5	0	0.43144	0.953	0.614	0
INPP4A	0	0.257337	0.999	0.66	0
PIBF1	0	0.655561	0.999	0.66	0
TRMT10A	0	0.32192	0.899	0.56	0
PIP4P1	0	0.486939	0.93	0.592	0
ALDH1A3	0	0.949389	0.524	0.186	0
SAMD5	0	1.60908	0.516	0.178	0
TMPRSS5	0	1.97861	0.452	0.114	0
PMS2	0	0.373759	0.894	0.556	0
PSPC1	0	0.642057	0.999	0.661	0
RAB11FIP1	0	0.593945	0.974	0.636	0
TMEM184B	0	0.909687	0.988	0.65	0
ZKSCAN1	0	0.521905	0.985	0.647	0
MMS22L	0	1.21601	0.652	0.315	0
XKRX	0	2.85133	0.392	0.055	0
CLK2	0	0.350758	0.994	0.657	0
COPS7B	0	0.449286	0.997	0.66	0
DPH6	0	1.02178	0.973	0.636	0
FAR2	0	1.49127	0.599	0.262	0
PUS10	0	0.289343	0.994	0.657	0
TTBK2	0	1.40801	0.995	0.658	0
ARL4A	0	1.03043	0.521	0.185	0
RPH3A	0	1.6935	0.457	0.121	0
CTPS2	0	0.544372	0.821	0.485	0
DTX4	0	1.73095	0.471	0.135	0
GOLT1B	0	0.490964	0.986	0.65	0
MTRF1	0	0.335345	0.885	0.549	0
NFATC2IP	0	0.840336	0.901	0.566	0
NRSN2	0	3.05218	0.384	0.049	0
DDX59	0	0.797419	0.995	0.66	0
DHRS1	0	0.528266	0.949	0.614	0
FCF1	0	0.383746	0.971	0.636	0
GLRX	0	1.17569	0.856	0.521	0
NDUFAF6	0	0.330427	0.955	0.62	0
PRMT2	0	0.719879	0.999	0.664	0
RINT1	0	0.281923	0.993	0.658	0
XPR1	0	0.410518	0.998	0.663	0
CIB2	0	0.866102	0.744	0.41	0
LRRTM4	0	2.42766	0.447	0.113	0
CLASP2	0	0.348793	0.999	0.665	0
DRG1	0	0.510817	0.999	0.665	0
NME9	0	1.2816	0.579	0.245	0
PACSIN2	0	0.431581	0.999	0.665	0
PDE5A	0	1.97037	0.407	0.073	0
SMCO2	0	1.9968	0.432	0.098	0
SS18	0	0.38956	0.999	0.665	0
MPHOSPH6	0	0.307013	0.922	0.589	0
SLC7A5	0	1.50127	0.768	0.435	0
ALG8	0	0.500775	0.989	0.656	0
HEBP1	0	0.47266	0.814	0.481	0
MTRR	0	0.451356	0.986	0.653	0
PRPF3	0	0.509409	0.999	0.666	0
PRR3	0	0.576643	0.875	0.542	0
RMC1	0	0.437085	0.986	0.653	0
TMEM126A	0	0.499192	0.872	0.539	0
CSAD	0	0.251136	0.909	0.577	0
THSD4	0	0.973697	0.542	0.21	0
IER5	0	1.10518	0.646	0.314	0
TFAP2E	0	3.43529	0.369	0.037	0
DALRD3	0	0.543357	0.85	0.518	0
DCTN6	0	0.327702	0.965	0.633	0
RMND1	0	0.250235	0.982	0.65	0
SIRT5	0	0.513304	0.89	0.558	0
SYNE2	0	1.32566	0.999	0.667	0
USP45	0	0.262273	0.999	0.667	0
HMGCS1	0	0.609175	0.915	0.584	0
PHYHD1	0	0.334742	0.764	0.433	0
PITPNM2	0	1.0735	0.665	0.334	0
ASAP1	0	0.434932	0.988	0.657	0
CENPA	0	2.1698	0.416	0.085	0
DGCR8	0	0.687503	0.993	0.662	0
GMCL1	0	0.268831	0.993	0.662	0
HES1	0	0.885536	0.589	0.258	0
MEAF6	0	0.351872	0.967	0.636	0
NOL11	0	0.380415	0.955	0.624	0
PPIP5K2	0	0.6767	0.996	0.665	0
RAB23	0	0.473925	0.88	0.549	0
TTLL11	0	0.328265	0.739	0.409	0
BTG1	0	0.534889	0.952	0.622	0
FRMD8	0	0.657702	0.94	0.61	0
GATB	0	0.302232	0.944	0.614	0
KCNK5	0	1.07684	0.586	0.256	0
MAML3	0	0.489797	0.997	0.667	0
METTL5	0	0.440988	0.945	0.615	0
RANBP10	0	0.562599	0.999	0.669	0
RIC1	0	0.360303	0.999	0.669	0
RMI1	0	0.463049	0.947	0.617	0
SEC23IP	0	0.441621	0.999	0.669	0
SETD7	0	0.392318	0.999	0.669	0
SPATA5	0	0.722492	0.996	0.666	0
TAF13	0	0.445733	0.939	0.609	0
ZBTB43	0	0.749431	0.994	0.664	0
OBSL1	0	0.97741	0.803	0.474	0
AK9	0	0.889728	0.617	0.288	0
PFKFB4	0	1.53704	0.669	0.34	0
FAM185A	0	0.666518	0.817	0.488	0
GDE1	0	1.03468	0.955	0.626	0
LRBA	0	1.06809	0.999	0.67	0
NKAP	0	0.351411	0.971	0.642	0
SEC22A	0	0.307054	0.999	0.67	0
ZNHIT1	0	0.430118	0.961	0.632	0
TAF1A	0	0.392164	0.932	0.604	0
DSCAM	0	2.7666	0.374	0.046	0
PSTPIP2	0	1.04121	0.513	0.185	0
DIS3	0	0.365286	0.997	0.669	0
INTS4	0	0.317456	0.999	0.671	0
NUDCD1	0	0.382527	0.987	0.659	0
PHF10	0	0.457163	0.999	0.671	0
RUNDC1	0	0.489304	0.934	0.607	0
WDR90	0	1.03541	0.614	0.287	0
DPF2	0	0.513006	0.96	0.633	0
ERCC4	0	0.35299	0.947	0.62	0
GGA3	0	0.599017	0.993	0.666	0
HNRNPH2	0	0.458129	0.879	0.552	0
LIG3	0	0.500458	0.992	0.665	0
NSMCE2	0	0.347085	0.999	0.672	0
PAPSS1	0	0.503943	0.883	0.556	0
PSMD7	0	0.318788	0.999	0.672	0
SCML2	0	1.54272	0.488	0.161	0
SUGP2	0	0.616495	0.954	0.627	0
DDR1	0	0.645156	0.911	0.585	0
PAK4	0	0.767928	0.917	0.591	0
TEC	0	0.589775	0.643	0.317	0
FGD3	0	1.52656	0.474	0.148	0
MADCAM1	0	3.82521	0.351	0.025	0
SERINC5	0	1.20283	0.999	0.673	0
DUSP12	0	0.418015	0.889	0.564	0
TCP11L1	0	0.294871	0.782	0.457	0
DENND4B	0	0.516427	0.852	0.527	0
DNAJC9	0	0.612257	0.971	0.646	0
EXOSC8	0	0.392644	0.972	0.647	0
FOXO3	0	0.422869	0.999	0.674	0
CARF	0	0.392217	0.896	0.572	0
CDK2	0	0.568632	0.928	0.604	0
ZBTB25	0	0.489665	0.923	0.599	0
PLB1	0	2.92208	0.365	0.041	0
FBL	0	0.570394	0.861	0.537	0
GART	0	0.386521	0.988	0.664	0
HSPBAP1	0	0.510069	0.98	0.656	0
KLHL20	0	0.474614	0.999	0.675	0
SLC40A1	0	0.309857	0.981	0.657	0
SOCS6	0	0.609059	0.989	0.665	0
USP36	0	0.668164	0.991	0.667	0
PPP1R3F	0	0.765904	0.683	0.36	0
KCNC3	0	1.40951	0.517	0.194	0
AAGAB	0	0.286395	0.997	0.674	0
ANKRA2	0	0.40589	0.962	0.639	0
APIP	0	0.538604	0.971	0.648	0
EGLN1	0	0.456226	0.999	0.676	0
FAM135A	0	0.96889	0.999	0.676	0
IDH2	0	0.884024	0.938	0.615	0
INTS9	0	0.344231	0.986	0.663	0
MRPS21	0	0.536442	0.976	0.653	0
PKP3	0	0.973634	0.703	0.38	0
PLPP5	0	0.327424	0.943	0.62	0
TBPL1	0	0.533616	0.967	0.644	0
TMEM266	0	1.38269	0.581	0.258	0
TRMT11	0	0.287561	0.966	0.643	0
ZBTB17	0	0.394268	0.979	0.656	0
SOX13	0	0.354462	0.671	0.349	0
CCDC33	0	3.0601	0.363	0.041	0
CDHR3	0	1.68995	0.451	0.129	0
PEX5L	0	0.597072	0.426	0.104	0
ZBTB33	0	0.512833	0.778	0.456	0
FAHD1	0	0.605012	0.818	0.496	0
GALNT11	0	0.655975	0.954	0.632	0
MMP15	0	1.1228	0.593	0.271	0
NAGLU	0	0.556696	0.954	0.632	0
NRDE2	0	0.557187	0.999	0.677	0
SSBP1	0	0.487181	0.999	0.677	0
FRZB	0	1.82669	0.439	0.118	0
GABRR2	0	1.45666	0.51	0.189	0
SLC30A2	0	1.17081	0.617	0.296	0
DOCK8	0	0.513846	0.82	0.499	0
KCTD2	0	0.558934	0.948	0.627	0
LZIC	0	0.387658	0.982	0.661	0
PDCD11	0	0.337949	0.94	0.619	0
PEX10	0	0.645125	0.873	0.552	0
PLIN2	0	1.69227	0.984	0.663	0
TCP11L2	0	0.493113	0.726	0.405	0
YTHDF1	0	0.516364	0.998	0.677	0
ABCA5	0	0.763531	0.919	0.599	0
RECQL5	0	0.63279	0.927	0.607	0
DCXR	0	0.961033	0.654	0.334	0
MPDZ	0	0.575764	0.728	0.408	0
AREL1	0	0.346923	0.996	0.676	0
FOXRED1	0	0.692792	0.951	0.631	0
HMGXB4	0	0.282984	0.999	0.679	0
HOOK1	0	0.464364	0.712	0.392	0
PRICKLE3	0	0.51943	0.851	0.531	0
TMEM25	0	1.60947	0.488	0.168	0
ANKFN1	0	1.35686	0.526	0.207	0
GPKOW	0	0.372023	0.902	0.583	0
SMPDL3A	0	1.25427	0.523	0.204	0
SMYD4	0	0.522157	0.883	0.564	0
MSX2	0	0.999413	0.639	0.32	0
PGF	0	1.84468	0.5	0.181	0
POLB	0	0.340135	0.95	0.631	0
SIK3	0	0.2813	0.996	0.677	0
WDR6	0	0.385876	0.869	0.55	0
OGFOD3	0	0.50356	0.927	0.609	0
UNC13D	0	1.16658	0.671	0.353	0
PRDM6	0	1.30061	0.457	0.139	0
TMEM237	0	0.693037	0.73	0.412	0
ANXA6	0	0.717195	0.96	0.642	0
ASB16	0	1.61982	0.47	0.152	0
CREBZF	0	0.318167	0.999	0.681	0
DYM	0	0.689168	0.999	0.681	0
OPA3	0	0.711879	0.997	0.679	0
PPA1	0	0.423472	0.981	0.663	0
SMPD4	0	0.727753	0.971	0.653	0
SNAPC5	0	0.415891	0.974	0.656	0
NKIRAS1	0	0.279284	0.886	0.569	0
SH3GLB2	0	1.26443	0.909	0.592	0
TELO2	0	0.848751	0.801	0.484	0
ACAP1	0	2.11498	0.393	0.076	0
CHST3	0	1.39351	0.492	0.175	0
TACR1	0	1.31689	0.392	0.075	0
NAV1	0	0.900818	0.933	0.617	0
SPRY4	0	1.05566	0.553	0.237	0
SCX	0	2.06344	0.422	0.106	0
SEPTIN6	0	1.31266	0.45	0.134	0
AK2	0	0.577683	0.999	0.683	0
ANKRD24	0	1.6096	0.469	0.153	0
OTUD6B	0	0.50956	0.942	0.626	0
RDH13	0	2.22271	0.939	0.623	0
WDR43	0	0.333257	0.999	0.683	0
ATP6AP2	0	0.466407	0.903	0.588	0
DGKA	0	0.451933	0.8	0.485	0
EGLN3	0	1.48583	0.521	0.206	0
TRIM11	0	0.495406	0.897	0.582	0
TTPA	0	1.7023	0.435	0.12	0
ABCD4	0	0.583002	0.83	0.515	0
GATAD1	0	0.501807	0.998	0.683	0
OTUD7B	0	0.429092	0.996	0.681	0
STARD3	0	0.464688	0.985	0.67	0
XRCC1	0	0.434379	0.96	0.645	0
EIF2B4	0	0.448852	0.903	0.589	0
ITGA1	0	0.680418	0.786	0.472	0
VAMP4	0	0.318456	0.911	0.597	0
FAM229A	0	1.82303	0.444	0.13	0
KLRG1	0	3.9984	0.327	0.013	0
KNTC1	0	1.5122	0.511	0.197	0
SLC26A3	0	2.48807	0.381	0.067	0
AP5M1	0	0.358698	0.989	0.675	0
IPO9	0	0.891348	0.999	0.685	0
PHKB	0	0.803074	0.999	0.685	0
PPIL3	0	0.528936	0.943	0.629	0
TBC1D22A	0	1.64004	0.998	0.684	0
TECPR2	0	0.680643	0.997	0.683	0
WDR46	0	0.501548	0.915	0.602	0
FRMPD1	0	1.00372	0.493	0.18	0
TRIM40	0	3.36432	0.36	0.047	0
DUSP16	0	0.556388	0.999	0.686	0
KCTD3	0	0.685682	0.999	0.686	0
MMP11	0	1.62516	0.564	0.251	0
NGLY1	0	0.643048	0.987	0.674	0
NUP107	0	0.52965	0.983	0.67	0
PCBD2	0	0.45569	0.997	0.684	0
RBSN	0	0.462027	0.999	0.686	0
RNF34	0	0.416634	0.999	0.686	0
SFXN4	0	0.657076	0.853	0.54	0
VIPAS39	0	0.313037	0.982	0.669	0
ZKSCAN5	0	0.389016	0.951	0.638	0
CTC1	0	0.461958	0.886	0.574	0
SPNS1	0	0.514932	0.926	0.614	0
ARHGEF3	0	0.729274	0.862	0.55	0
CASC3	0	0.445623	0.999	0.687	0
FLT1	0	2.3717	0.999	0.687	0
ILF2	0	0.280699	0.958	0.646	0
KIF26B	0	2.27048	0.481	0.169	0
OS9	0	0.43341	0.946	0.634	0
SAE1	0	0.415583	0.986	0.674	0
SAMD8	0	0.388173	0.999	0.687	0
TPBG	0	0.875494	0.711	0.399	0
ARMH3	0	0.502367	0.999	0.688	0
TRUB1	0	0.39779	0.911	0.6	0
SLC44A3	0	2.03982	0.428	0.117	0
CEP97	0	0.62415	0.833	0.522	0
ERAP1	0	0.422487	0.968	0.657	0
LETMD1	0	0.64328	0.993	0.682	0
PJA1	0	0.445958	0.868	0.557	0
SF3A1	0	0.305482	0.995	0.684	0
TMEM39B	0	0.501274	0.985	0.674	0
HSF4	0	1.65836	0.466	0.156	0
JMJD6	0	0.33678	0.935	0.625	0
NUP214	0	0.263343	0.999	0.689	0
POGZ	0	0.544631	0.999	0.689	0
ZBTB7A	0	0.770355	0.998	0.688	0
COL26A1	0	2.38946	0.374	0.064	0
SYT12	0	2.52189	0.383	0.073	0
UCN	0	1.59325	0.45	0.14	0
HAVCR2	0	1.5701	0.41	0.1	0
PDZRN4	0	0.322751	0.576	0.266	0
PTRH2	0	0.502591	0.968	0.658	0
RAB11FIP4	0	1.32833	0.571	0.261	0
TMA16	0	0.358234	0.862	0.552	0
COG2	0	0.278486	0.997	0.688	0
KLHL21	0	0.644064	0.896	0.587	0
STEAP4	0	1.41563	0.536	0.227	0
TTC7B	0	1.62248	0.998	0.689	0
COG1	0	0.518687	0.969	0.66	0
DCAF17	0	0.252159	0.951	0.642	0
FBXL12	0	0.490835	0.963	0.654	0
MED24	0	0.480875	0.991	0.682	0
FBXO31	0	0.665001	0.901	0.593	0
NCKIPSD	0	0.745714	0.783	0.475	0
NUCB2	0	0.813508	0.999	0.691	0
ATAT1	0	0.560644	0.947	0.639	0
KXD1	0	0.507636	0.947	0.639	0
MVK	0	0.585506	0.837	0.529	0
ACOT8	0	0.62596	0.893	0.586	0
AK1	0	1.28239	0.519	0.212	0
CLIP1	0	1.47708	0.998	0.691	0
GAB1	0	0.359156	0.999	0.692	0
MINDY3	0	0.277773	0.999	0.692	0
TIAL1	0	0.495826	0.998	0.691	0
ATP2A1	0	0.961462	0.615	0.308	0
NEGR1	0	0.651703	0.442	0.135	0
CNDP2	0	0.599499	0.953	0.646	0
ZNRF3	0	0.809856	0.82	0.513	0
ANKRD27	0	0.424222	0.999	0.693	0
PIGL	0	0.538197	0.998	0.692	0
PPP1R21	0	0.406586	0.999	0.693	0
RCC2	0	0.635032	0.871	0.565	0
ZFHX3	0	0.652605	0.998	0.692	0
ALOX5	0	1.86248	0.371	0.065	0
EML2	0	0.781099	0.979	0.673	0
AKAP10	0	0.257145	0.999	0.694	0
ATG16L2	0	0.61998	0.889	0.584	0
CNIH3	0	0.408435	0.806	0.501	0
EPB41L1	0	0.492542	0.684	0.379	0
METTL23	0	0.473071	0.934	0.629	0
PCID2	0	0.414296	0.999	0.694	0
RBM48	0	0.328744	0.899	0.594	0
UPP2	0	1.25038	0.556	0.251	0
USP14	0	0.342491	0.999	0.694	0
ZSCAN29	0	0.284175	0.936	0.631	0
BTBD16	0	1.95224	0.411	0.106	0
ABCF3	0	0.44459	0.954	0.649	0
FARSA	0	0.355449	0.941	0.636	0
MTMR10	0	1.33164	0.973	0.668	0
PYROXD1	0	0.275552	0.953	0.648	0
CBFA2T2	0	0.676478	0.999	0.695	0
HTATIP2	0	0.498542	0.889	0.585	0
IPPK	0	0.452306	0.999	0.695	0
KCTD18	0	0.32379	0.895	0.591	0
GMEB2	0	0.616001	0.98	0.676	0
TTC23	0	0.616895	0.839	0.535	0
USP39	0	0.265071	0.977	0.673	0
DELE1	0	0.525182	0.992	0.689	0
E2F6	0	0.302141	0.994	0.691	0
FBXO25	0	0.388063	0.929	0.626	0
RPAIN	0	0.543876	0.912	0.609	0
TMEM63A	0	0.846305	0.933	0.63	0
LRRD1	0	2.49991	0.383	0.08	0
PCDH10	0	2.70196	0.351	0.048	0
CHST12	0	0.668884	0.836	0.533	0
DBT	0	0.491563	0.988	0.685	0
FANCE	0	0.487492	0.941	0.638	0
TATDN3	0	0.377134	0.854	0.551	0
FAM50A	0	0.633618	0.79	0.488	0
NAA50	0	0.362759	0.999	0.697	0
RAB21	0	0.260304	0.998	0.696	0
SCMH1	0	0.444735	0.884	0.582	0
HTRA4	0	2.67474	0.484	0.182	0
IVD	0	0.58249	0.754	0.452	0
NFE2L3	0	0.962911	0.613	0.311	0
PEX26	0	0.546248	0.979	0.677	0
COMMD1	0	1.23846	0.999	0.698	0
ZFP2	0	0.455876	0.771	0.47	0
ZKSCAN8	0	0.398841	0.93	0.629	0
LINGO2	0	0.958566	0.589	0.288	0
SERPINB8	0	1.6052	0.409	0.108	0
XYLT1	0	0.619826	0.72	0.419	0
ARHGEF38	0	1.43027	0.389	0.089	0
CBLN3	0	0.948085	0.557	0.257	0
ECI1	0	0.417273	0.882	0.582	0
ITGAE	0	0.545458	0.811	0.511	0
PI4KA	0	0.84018	0.999	0.699	0
POLR3B	0	0.362081	0.997	0.697	0
ADARB1	0	1.4971	0.491	0.191	0
PJVK	0	1.66812	0.436	0.136	0
ATF6B	0	0.600795	0.979	0.679	0
BAG2	0	0.752593	0.847	0.547	0
POLD3	0	0.294582	0.956	0.656	0
TOM1	0	0.555525	0.948	0.648	0
ZCCHC2	0	0.317162	0.971	0.671	0
CCNL1	0	0.679039	0.999	0.7	0
FBXW5	0	0.760132	0.873	0.574	0
FES	0	1.01642	0.508	0.209	0
GATA3	0	0.80926	0.992	0.693	0
ING2	0	0.331253	0.885	0.586	0
LRRN3	0	2.20641	0.391	0.092	0
BCL2L11	0	0.42383	0.737	0.438	0
COQ10B	0	0.375145	0.958	0.659	0
TSFM	0	0.480084	0.86	0.561	0
ARL10	0	1.22026	0.53	0.232	0
ARV1	0	0.354526	0.88	0.582	0
KRBA1	0	1.07873	0.554	0.256	0
MLPH	0	1.72652	0.384	0.086	0
MTHFSD	0	0.387751	0.923	0.625	0
SECISBP2	0	0.495447	0.997	0.699	0
VSIR	0	0.627784	0.878	0.58	0
CLDN4	0	0.998828	0.752	0.454	0
LIPA	0	0.442809	0.728	0.43	0
MORN3	0	1.5445	0.473	0.175	0
SARM1	0	1.3873	0.497	0.199	0
NELFE	0	0.355907	0.974	0.676	0
NMNAT1	0	0.473262	0.844	0.546	0
PDCD2	0	0.527381	0.963	0.665	0
CFAP97	0	0.259992	0.916	0.619	0
ELP2	0	0.278913	0.997	0.7	0
FAM184B	0	0.944446	0.526	0.229	0
LGALS4	0	1.66206	0.449	0.152	0
LRPPRC	0	0.289338	0.999	0.702	0
MTFMT	0	0.522771	0.928	0.631	0
PRR22	0	1.98072	0.4	0.103	0
SLC35F2	0	0.651002	0.648	0.351	0
TLL1	0	1.61941	0.397	0.1	0
[truncated: 2,350 more rows]
