# Supplementary material for: Cellular and immune adaptations at the maternal-fetal interface in bats
Source: Cell Rep. Author manuscript; Available in PMC 2026 Apr 16. (PMC13084540; doi:10.1016/j.celrep.2025.116645)
Supplement: Supplemental materials [file NIHMS2160197-supplement-Supplemental_materials.zip › 1-s2.0-S2211124725014172-mmc5.xlsx]

## Sheet: Sheet 1 - Table S4. Subclustere
Table S4. Subclustered Jfb Trophoblast Markers
	p_val	avg_log2FC	pct.1	pct.2	p_val_adj	cluster	gene
IQGAP3	0	7.71137	0.851	0.011	0	TB-p	IQGAP3
TOP2A	0	6.71379	0.869	0.033	0	TB-p	TOP2A
BUB1B	0	7.2748	0.842	0.02	0	TB-p	BUB1B
KIF11	0	6.29003	0.828	0.029	0	TB-p	KIF11
PRC1	0	6.01108	0.824	0.029	0	TB-p	PRC1
NDC80	0	5.70826	0.805	0.037	0	TB-p	NDC80
TTK	0	6.36022	0.783	0.02	0	TB-p	TTK
KNL1	0	5.58705	0.801	0.05	0	TB-p	KNL1
LMNB1	0	5.63819	0.787	0.039	0	TB-p	LMNB1
KIF4A	0	6.75038	0.769	0.021	0	TB-p	KIF4A
ANLN	0	6.27243	0.769	0.022	0	TB-p	ANLN
MKI67	0	6.18036	0.769	0.024	0	TB-p	MKI67
CENPE	0	4.88049	0.81	0.075	0	TB-p	CENPE
CKAP2	0	6.24516	0.756	0.022	0	TB-p	CKAP2
CIT	0	6.91199	0.747	0.019	0	TB-p	CIT
MELK	0	5.46399	0.733	0.033	0	TB-p	MELK
KIF23	0	6.04202	0.71	0.023	0	TB-p	KIF23
DEPDC1	0	6.52051	0.701	0.015	0	TB-p	DEPDC1
KIF15	0	5.76115	0.706	0.021	0	TB-p	KIF15
NCAPH	0	7.23197	0.692	0.011	0	TB-p	NCAPH
UHRF1	0	4.94739	0.706	0.039	0	TB-p	UHRF1
RACGAP1	0	4.32561	0.719	0.062	0	TB-p	RACGAP1
CDK1	0	6.55995	0.661	0.012	0	TB-p	CDK1
CKAP2L	0	7.1952	0.647	0.009	0	TB-p	CKAP2L
MASTL	0	5.52695	0.652	0.022	0	TB-p	MASTL
WDR62	0	4.83915	0.661	0.037	0	TB-p	WDR62
MCM10	0	4.76936	0.665	0.044	0	TB-p	MCM10
STIL	0	4.96114	0.647	0.033	0	TB-p	STIL
KIFC1	0	5.21325	0.633	0.029	0	TB-p	KIFC1
NUSAP1	0	5.53619	0.611	0.023	0	TB-p	NUSAP1
PLK4	0	4.52202	0.615	0.039	0	TB-p	PLK4
LOC119040259	0	6.17968	0.584	0.016	0	TB-p	LOC119040259
ASPM	0	6.8231	0.579	0.013	0	TB-p	ASPM
HJURP	0	7.11077	0.557	0.006	0	TB-p	HJURP
CLSPN	0	4.95848	0.552	0.025	0	TB-p	CLSPN
NUF2	0	5.16067	0.534	0.023	0	TB-p	NUF2
CCNF	0	6.28117	0.52	0.013	0	TB-p	CCNF
SKA1	0	5.4614	0.52	0.015	0	TB-p	SKA1
PARPBP	0	7.89171	0.498	0.004	0	TB-p	PARPBP
E2F7	0	6.41604	0.498	0.012	0	TB-p	E2F7
DEPDC1B	0	6.19374	0.489	0.01	0	TB-p	DEPDC1B
PLK1	0	5.12483	0.493	0.022	0	TB-p	PLK1
RAD51	0	4.88708	0.48	0.021	0	TB-p	RAD51
KIF14	0	5.7517	0.471	0.012	0	TB-p	KIF14
MND1	0	4.80695	0.48	0.022	0	TB-p	MND1
ZNF367	0	5.82149	0.471	0.015	0	TB-p	ZNF367
LOC128626322	0	5.21878	0.471	0.017	0	TB-p	LOC128626322
KIF20A	0	6.32535	0.457	0.008	0	TB-p	KIF20A
NEIL3	0	8.25712	0.452	0.003	0	TB-p	NEIL3
KIF18B	0	7.96492	0.434	0.003	0	TB-p	KIF18B
TICRR	0	4.51627	0.448	0.021	0	TB-p	TICRR
CEP55	0	5.43045	0.403	0.013	0	TB-p	CEP55
KIF2C	0	5.2832	0.394	0.013	0	TB-p	KIF2C
GTSE1	0	6.8168	0.371	0.005	0	TB-p	GTSE1
CDC25C	0	6.98904	0.367	0.004	0	TB-p	CDC25C
LOC128627457	0	5.77513	0.371	0.01	0	TB-p	LOC128627457
CCNB2	0	5.61316	0.371	0.01	0	TB-p	CCNB2
FOXM1	0	7.42337	0.362	0.003	0	TB-p	FOXM1
TROAP	0	6.53943	0.362	0.005	0	TB-p	TROAP
LOC119037530	0	6.13883	0.362	0.006	0	TB-p	LOC119037530
CUNH5orf34	0	5.36662	0.367	0.012	0	TB-p	CUNH5orf34
PBK	0	5.48722	0.348	0.011	0	TB-p	PBK
E2F8	0	6.85314	0.317	0.004	0	TB-p	E2F8
SGO1	0	5.46348	0.308	0.007	0	TB-p	SGO1
ERCC6L	0	5.30498	0.308	0.008	0	TB-p	ERCC6L
ZGRF1	0	5.57337	0.258	0.005	0	TB-p	ZGRF1
SPAG5	3.1e-303	4.66426	0.452	0.024	6.69e-299	TB-p	SPAG5
CDKN3	3.88e-302	5.14807	0.357	0.014	8.37e-298	TB-p	CDKN3
ESPL1	9.02e-302	5.03601	0.362	0.015	1.95e-297	TB-p	ESPL1
CENPK	3e-298	4.53157	0.471	0.027	6.47e-294	TB-p	CENPK
SPC25	2.49e-295	5.24315	0.271	0.008	5.36e-291	TB-p	SPC25
NCAPG2	1.35e-293	4.48345	0.76	0.082	2.91e-289	TB-p	NCAPG2
FBXO5	8.92e-290	4.53482	0.412	0.021	1.92e-285	TB-p	FBXO5
DSN1	4.96e-285	4.45952	0.543	0.039	1.07e-280	TB-p	DSN1
BIRC5	1.03e-282	4.59645	0.394	0.019	2.22e-278	TB-p	BIRC5
FANCA	1.12e-271	4.36342	0.407	0.022	2.42e-267	TB-p	FANCA
NCAPD2	3.91e-267	4.29578	0.842	0.118	8.44e-263	TB-p	NCAPD2
ESCO2	1.29e-266	4.82358	0.299	0.011	2.79e-262	TB-p	ESCO2
DTL	2.62e-264	4.07028	0.783	0.097	5.64e-260	TB-p	DTL
CDC45	7.78e-260	4.16336	0.538	0.042	1.68e-255	TB-p	CDC45
CCNB1	2.76e-241	5.1559	0.344	0.017	5.94e-237	TB-p	CCNB1
FAM111A	9.48e-240	5.11228	0.344	0.018	2.04e-235	TB-p	FAM111A
PHF19	3.64e-239	4.03793	0.407	0.025	7.84e-235	TB-p	PHF19
MTFR2	6.77e-239	4.13497	0.412	0.026	1.46e-234	TB-p	MTFR2
CDCA7	9.21e-238	5.01159	0.471	0.035	1.99e-233	TB-p	CDCA7
PRR11	2.42e-236	4.11606	0.57	0.053	5.22e-232	TB-p	PRR11
KIF22	7.46e-236	4.51814	0.385	0.023	1.61e-231	TB-p	KIF22
HMMR	2.52e-235	4.15072	0.688	0.081	5.43e-231	TB-p	HMMR
NEK2	2.84e-235	4.92028	0.258	0.009	6.12e-231	TB-p	NEK2
RAD51AP1	3.74e-233	3.86459	0.606	0.061	8.06e-229	TB-p	RAD51AP1
TPX2	1.07e-232	4.12193	0.864	0.147	2.3e-228	TB-p	TPX2
LOC128627496	2.34e-228	4.85418	0.303	0.014	5.04e-224	TB-p	LOC128627496
H1-5	2.45e-227	4.69949	0.357	0.02	5.28e-223	TB-p	H1-5
MBOAT2	4.22e-226	5.25148	0.267	0.011	9.11e-222	TB-p	MBOAT2
CIP2A	2.22e-219	3.88227	0.615	0.068	4.8e-215	TB-p	CIP2A
CCDC14	1.33e-218	3.86347	0.62	0.069	2.88e-214	TB-p	CCDC14
BRCA1	1.64e-218	3.58161	0.747	0.103	3.53e-214	TB-p	BRCA1
CDCA2	2.1e-218	3.79822	0.701	0.091	4.53e-214	TB-p	CDCA2
EME1	1.11e-216	4.0372	0.448	0.034	2.4e-212	TB-p	EME1
LIN9	1.71e-214	3.60819	0.588	0.061	3.68e-210	TB-p	LIN9
MMS22L	8.7e-209	4.23143	0.579	0.062	1.88e-204	TB-p	MMS22L
ORC1	1.18e-208	3.86936	0.48	0.041	2.54e-204	TB-p	ORC1
MIS18BP1	1.21e-205	3.9162	0.833	0.151	2.61e-201	TB-p	MIS18BP1
SGO2	3.42e-201	3.60306	0.864	0.165	7.38e-197	TB-p	SGO2
DIAPH3	1.23e-200	4.75239	0.941	0.252	2.66e-196	TB-p	DIAPH3
CKS2	5.26e-199	4.0556	0.403	0.03	1.13e-194	TB-p	CKS2
CDCA5	9.99e-198	3.84482	0.434	0.035	2.15e-193	TB-p	CDCA5
KNTC1	7.86e-197	3.47027	0.801	0.135	1.7e-192	TB-p	KNTC1
TM4SF18	4.36e-194	5.08648	0.317	0.019	9.4e-190	TB-p	TM4SF18
CDCA8	2.91e-193	3.61718	0.403	0.03	6.28e-189	TB-p	CDCA8
ATAD2	1.46e-192	3.89757	0.9	0.202	3.15e-188	TB-p	ATAD2
ECT2	7.94e-179	3.86207	0.855	0.191	1.71e-174	TB-p	ECT2
PASK	5.02e-178	4.15526	0.326	0.022	1.08e-173	TB-p	PASK
FANCM	2.1e-177	3.23228	0.611	0.079	4.53e-173	TB-p	FANCM
HMGB2	6.64e-177	3.46231	0.638	0.09	1.43e-172	TB-p	HMGB2
CHEK2	9.94e-176	3.87996	0.511	0.056	2.14e-171	TB-p	CHEK2
TOX2	1.83e-173	4.86357	0.33	0.023	3.94e-169	TB-p	TOX2
KIF18A	1.4e-172	3.90265	0.534	0.064	3.01e-168	TB-p	KIF18A
ZNF366	3.07e-172	4.70686	0.339	0.025	6.63e-168	TB-p	ZNF366
KIF24	1.36e-171	3.41498	0.588	0.076	2.94e-167	TB-p	KIF24
TSPAN18	4.26e-171	4.71534	0.407	0.037	9.19e-167	TB-p	TSPAN18
CENPF	4.49e-170	4.66641	0.484	0.053	9.68e-166	TB-p	CENPF
POLQ	4.42e-167	3.61671	0.9	0.243	9.53e-163	TB-p	POLQ
SMC2	3.81e-164	3.22526	0.846	0.186	8.21e-160	TB-p	SMC2
ERG	3.87e-163	4.94983	0.398	0.037	8.34e-159	TB-p	ERG
GEN1	2.73e-162	3.25927	0.774	0.152	5.88e-158	TB-p	GEN1
LOC119056798	5.27e-161	4.54088	0.258	0.015	1.14e-156	TB-p	LOC119056798
DLGAP5	2.92e-160	3.57342	0.724	0.136	6.3e-156	TB-p	DLGAP5
E2F1	1.86e-155	3.67653	0.394	0.037	4e-151	TB-p	E2F1
SOX7	4.08e-152	4.57999	0.258	0.016	8.79e-148	TB-p	SOX7
KITLG	7.57e-152	4.46748	0.308	0.023	1.63e-147	TB-p	KITLG
ADGRL4	1.61e-151	4.85567	0.376	0.036	3.47e-147	TB-p	ADGRL4
RAD54L	5.09e-150	3.34346	0.525	0.068	1.1e-145	TB-p	RAD54L
CCM2L	5.25e-149	4.21734	0.267	0.017	1.13e-144	TB-p	CCM2L
CHAF1A	7.87e-146	3.0547	0.656	0.112	1.7e-141	TB-p	CHAF1A
CACNA2D1	3.48e-143	4.79496	0.403	0.043	7.5e-139	TB-p	CACNA2D1
CENPN	4.13e-143	2.98039	0.679	0.122	8.9e-139	TB-p	CENPN
TRIP13	1.55e-142	3.64881	0.367	0.035	3.34e-138	TB-p	TRIP13
UNG	2.47e-141	3.42901	0.416	0.045	5.34e-137	TB-p	UNG
TACC3	1.3e-140	3.72529	0.317	0.026	2.8e-136	TB-p	TACC3
FGD5	2.45e-136	4.33472	0.339	0.031	5.27e-132	TB-p	FGD5
PCDH17	1.37e-135	4.78412	0.317	0.028	2.95e-131	TB-p	PCDH17
JAM2	1.76e-135	4.63791	0.421	0.05	3.79e-131	TB-p	JAM2
EGFL7	1.35e-134	4.77515	0.335	0.031	2.92e-130	TB-p	EGFL7
SNCAIP	1.04e-133	4.39918	0.362	0.037	2.24e-129	TB-p	SNCAIP
BRIP1	2.71e-133	2.80077	0.778	0.176	5.85e-129	TB-p	BRIP1
CD109	5.1e-133	3.89374	0.43	0.052	1.1e-128	TB-p	CD109
CEP78	1.81e-132	3.18575	0.52	0.075	3.91e-128	TB-p	CEP78
ATAD5	9.51e-132	2.85995	0.837	0.228	2.05e-127	TB-p	ATAD5
LOC128628194	1.39e-131	3.52701	0.91	0.361	3.01e-127	TB-p	LOC128628194
FANCC	3.14e-131	3.21425	0.891	0.3	6.77e-127	TB-p	FANCC
CACHD1	2.08e-130	4.27986	0.362	0.038	4.48e-126	TB-p	CACHD1
SMC4	6.44e-130	3.12071	0.937	0.393	1.39e-125	TB-p	SMC4
CUNH1orf54	1.97e-129	4.31364	0.285	0.023	4.26e-125	TB-p	CUNH1orf54
RPA2	1.56e-128	3.16024	0.584	0.099	3.37e-124	TB-p	RPA2
MCPH1	2.53e-127	3.00459	0.656	0.125	5.46e-123	TB-p	MCPH1
LOC119042272	4.55e-127	3.4537	0.606	0.111	9.81e-123	TB-p	LOC119042272
BUB1	1.13e-125	3.34774	0.778	0.207	2.43e-121	TB-p	BUB1
SPDL1	1.5e-125	3.58988	0.335	0.033	3.23e-121	TB-p	SPDL1
FIRRM	1.99e-124	2.91425	0.615	0.11	4.3e-120	TB-p	FIRRM
GPM6A	2.68e-123	5.41796	0.412	0.053	5.77e-119	TB-p	GPM6A
RBL1	6.6e-123	2.81293	0.792	0.209	1.42e-118	TB-p	RBL1
PTN	5.74e-122	4.07934	0.371	0.042	1.24e-117	TB-p	PTN
NCAPG	1e-121	3.12506	0.538	0.087	2.17e-117	TB-p	NCAPG
MCF2L	1.32e-121	4.56219	0.367	0.042	2.86e-117	TB-p	MCF2L
TIE1	1.84e-118	3.89679	0.317	0.032	3.98e-114	TB-p	TIE1
MTCL1	1.93e-118	3.81632	0.367	0.042	4.17e-114	TB-p	MTCL1
INCENP	7.27e-118	2.95839	0.507	0.079	1.57e-113	TB-p	INCENP
G2E3	3.59e-116	3.02628	0.679	0.151	7.75e-112	TB-p	G2E3
AUNIP	1.47e-114	3.22827	0.389	0.048	3.16e-110	TB-p	AUNIP
NOSTRIN	6.68e-113	3.82906	0.516	0.089	1.44e-108	TB-p	NOSTRIN
NSD2	1.53e-112	2.89965	0.661	0.148	3.29e-108	TB-p	NSD2
CYYR1	5.98e-112	4.56735	0.475	0.078	1.29e-107	TB-p	CYYR1
ZNF521	1.09e-111	4.60329	0.421	0.061	2.34e-107	TB-p	ZNF521
FMNL3	2.93e-111	3.89569	0.29	0.028	6.33e-107	TB-p	FMNL3
SHE	4.21e-111	4.0838	0.285	0.027	9.08e-107	TB-p	SHE
DUT	8.02e-111	2.80001	0.588	0.112	1.73e-106	TB-p	DUT
ZNF618	1.11e-110	4.21819	0.385	0.05	2.4e-106	TB-p	ZNF618
TUBB6	9.96e-110	3.15968	0.448	0.066	2.15e-105	TB-p	TUBB6
CHAF1B	3.21e-108	3.25801	0.367	0.045	6.92e-104	TB-p	CHAF1B
EMCN	9.66e-108	3.95979	0.281	0.027	2.08e-103	TB-p	EMCN
CENPI	1.17e-107	2.7866	0.783	0.238	2.52e-103	TB-p	CENPI
BLM	1.46e-107	2.76366	0.747	0.199	3.15e-103	TB-p	BLM
ARAP3	1.15e-106	3.91687	0.267	0.025	2.48e-102	TB-p	ARAP3
WDR76	3.44e-106	2.79715	0.624	0.134	7.41e-102	TB-p	WDR76
WEE1	5.46e-106	2.60931	0.652	0.144	1.18e-101	TB-p	WEE1
RMI2	4.78e-105	3.22466	0.371	0.047	1.03e-100	TB-p	RMI2
RAI2	3.97e-104	4.73639	0.407	0.061	8.57e-100	TB-p	RAI2
THSD1	5.03e-104	3.52235	0.416	0.061	1.09e-99	TB-p	THSD1
RAD54B	2.86e-103	2.80461	0.674	0.165	6.17e-99	TB-p	RAD54B
DIPK2B	4.61e-103	4.37194	0.285	0.029	9.93e-99	TB-p	DIPK2B
MXD3	7.84e-103	3.78369	0.267	0.025	1.69e-98	TB-p	MXD3
TYMS	1.03e-102	2.80382	0.538	0.097	2.22e-98	TB-p	TYMS
GJC1	1.16e-102	3.85402	0.262	0.024	2.51e-98	TB-p	GJC1
MYBL2	1.42e-102	2.82119	0.471	0.076	3.06e-98	TB-p	MYBL2
WWOX	1.38e-101	3.22571	0.891	0.393	2.99e-97	TB-p	WWOX
SPATA13	2.43e-101	4.16119	0.398	0.059	5.25e-97	TB-p	SPATA13
CEP192	7.15e-100	2.48973	0.941	0.57	1.54e-95	TB-p	CEP192
MAP3K20	8.01e-100	3.23465	0.507	0.093	1.73e-95	TB-p	MAP3K20
PKMYT1	6.25e-99	2.77444	0.466	0.076	1.35e-94	TB-p	PKMYT1
RGS3	6.51e-99	2.7855	0.579	0.122	1.4e-94	TB-p	RGS3
DPYSL3	3.31e-98	4.46138	0.262	0.026	7.15e-94	TB-p	DPYSL3
DNA2	3.47e-97	2.42939	0.81	0.263	7.48e-93	TB-p	DNA2
CUNH18orf54	2.72e-95	3.47699	0.294	0.033	5.86e-91	TB-p	CUNH18orf54
PBX3	4.02e-95	3.62874	0.661	0.178	8.67e-91	TB-p	PBX3
GINS1	3.56e-94	2.43235	0.769	0.243	7.69e-90	TB-p	GINS1
SIPA1L2	2.18e-93	3.04204	0.398	0.06	4.7e-89	TB-p	SIPA1L2
KDR	4.16e-91	3.88437	0.421	0.072	8.96e-87	TB-p	KDR
FLI1	5.93e-91	4.58567	0.475	0.094	1.28e-86	TB-p	FLI1
CENPJ	6.57e-91	2.60126	0.692	0.19	1.42e-86	TB-p	CENPJ
PTPRB	2.04e-90	4.03355	0.448	0.082	4.39e-86	TB-p	PTPRB
CEP128	4.79e-90	2.62626	0.719	0.221	1.03e-85	TB-p	CEP128
CDC25A	1.06e-89	3.43751	0.276	0.031	2.29e-85	TB-p	CDC25A
APCDD1	5.56e-89	4.62033	0.317	0.041	1.2e-84	TB-p	APCDD1
HECW2	1.39e-88	4.55453	0.471	0.095	3e-84	TB-p	HECW2
MEOX2	2.92e-88	4.93896	0.416	0.074	6.29e-84	TB-p	MEOX2
NCALD	4.24e-88	3.83457	0.339	0.048	9.15e-84	TB-p	NCALD
KIF20B	6.26e-88	2.53561	0.851	0.36	1.35e-83	TB-p	KIF20B
CSRP2	2e-87	3.84144	0.299	0.037	4.31e-83	TB-p	CSRP2
DDX11	2.72e-87	2.38256	0.778	0.276	5.87e-83	TB-p	DDX11
NSL1	3.05e-87	3.00845	0.385	0.06	6.58e-83	TB-p	NSL1
DDIAS	5.64e-87	2.58699	0.511	0.102	1.22e-82	TB-p	DDIAS
HEG1	4.51e-86	3.00603	0.652	0.177	9.74e-82	TB-p	HEG1
FXYD6	5.47e-86	3.34236	0.398	0.066	1.18e-81	TB-p	FXYD6
TMEM150C	1.88e-85	3.96336	0.367	0.056	4.06e-81	TB-p	TMEM150C
SANBR	2.64e-85	2.42124	0.774	0.26	5.7e-81	TB-p	SANBR
DACH1	3.63e-85	4.66866	0.403	0.072	7.83e-81	TB-p	DACH1
ROR2	4.54e-84	3.44202	0.398	0.068	9.78e-80	TB-p	ROR2
TERF1	5.49e-84	2.43956	0.697	0.206	1.18e-79	TB-p	TERF1
RASGRP3	1.98e-83	4.2093	0.452	0.09	4.27e-79	TB-p	RASGRP3
MCM3	6.6e-83	2.82492	0.398	0.067	1.42e-78	TB-p	MCM3
STARD13	2.65e-82	3.39549	0.516	0.117	5.7e-78	TB-p	STARD13
STMN1	5.41e-81	2.46632	0.584	0.143	1.17e-76	TB-p	STMN1
CENPQ	6.25e-80	2.63288	0.376	0.06	1.35e-75	TB-p	CENPQ
AURKA	9.17e-79	2.97658	0.344	0.052	1.98e-74	TB-p	AURKA
POLE2	2.97e-78	2.74348	0.394	0.068	6.4e-74	TB-p	POLE2
TIMELESS	6.07e-78	2.47534	0.579	0.146	1.31e-73	TB-p	TIMELESS
MID2	7.55e-78	3.85337	0.357	0.06	1.63e-73	TB-p	MID2
KIAA1328	8.43e-78	2.56665	0.674	0.205	1.82e-73	TB-p	KIAA1328
POC1A	1.26e-77	3.31165	0.253	0.03	2.72e-73	TB-p	POC1A
RFC3	4.31e-77	2.94808	0.312	0.044	9.28e-73	TB-p	RFC3
RAD51B	9.11e-77	2.12786	0.923	0.6	1.97e-72	TB-p	RAD51B
ZNF608	2.48e-76	3.52018	0.43	0.087	5.34e-72	TB-p	ZNF608
RUNX1T1	4.11e-76	3.57217	0.389	0.072	8.86e-72	TB-p	RUNX1T1
MAGI3	5.27e-76	4.17666	0.647	0.207	1.14e-71	TB-p	MAGI3
KCNC2	6.5e-76	4.99918	0.312	0.048	1.4e-71	TB-p	KCNC2
GINS4	8.05e-76	3.05615	0.271	0.034	1.74e-71	TB-p	GINS4
SYCE2	1.94e-75	2.98813	0.258	0.031	4.18e-71	TB-p	SYCE2
PLXNA2	2.41e-75	3.54604	0.348	0.057	5.21e-71	TB-p	PLXNA2
SHROOM2	5.91e-75	3.11124	0.367	0.063	1.27e-70	TB-p	SHROOM2
CEP164	1.59e-74	2.14686	0.774	0.286	3.44e-70	TB-p	CEP164
VRK1	9.19e-74	1.94463	0.842	0.372	1.98e-69	TB-p	VRK1
NEMP1	1.09e-73	2.79195	0.317	0.047	2.36e-69	TB-p	NEMP1
RETREG1	1.23e-73	3.43656	0.321	0.049	2.66e-69	TB-p	RETREG1
OIP5	1.64e-73	2.47356	0.457	0.094	3.53e-69	TB-p	OIP5
PAPSS2	2.34e-73	4.15951	0.267	0.035	5.05e-69	TB-p	PAPSS2
MTBP	1.47e-72	2.23339	0.557	0.137	3.17e-68	TB-p	MTBP
LOC119041773	1.7e-72	4.04191	0.312	0.049	3.66e-68	TB-p	LOC119041773
FBXL7	1.07e-71	4.20468	0.548	0.152	2.31e-67	TB-p	FBXL7
PROSER3	3.33e-71	2.65459	0.389	0.071	7.18e-67	TB-p	PROSER3
LDB2	7.71e-71	4.25744	0.448	0.103	1.66e-66	TB-p	LDB2
LRMDA	6e-70	5.27107	0.561	0.169	1.29e-65	TB-p	LRMDA
RARB	7.62e-70	3.66629	0.407	0.084	1.64e-65	TB-p	RARB
DEK	1.76e-69	1.8893	0.923	0.509	3.79e-65	TB-p	DEK
RASA3	1.98e-69	3.14409	0.371	0.069	4.26e-65	TB-p	RASA3
CDC6	2.17e-69	3.13852	0.281	0.04	4.69e-65	TB-p	CDC6
ENG	4.56e-69	3.37684	0.303	0.047	9.84e-65	TB-p	ENG
DLGAP1	7.95e-69	4.62418	0.548	0.16	1.72e-64	TB-p	DLGAP1
SEMA3A	1.52e-68	3.94133	0.262	0.036	3.28e-64	TB-p	SEMA3A
CHN1	2.73e-68	3.07127	0.376	0.071	5.89e-64	TB-p	CHN1
LOC119054095	7.54e-67	2.19941	0.566	0.154	1.63e-62	TB-p	LOC119054095
PDZD2	7.9e-67	3.45889	0.466	0.115	1.7e-62	TB-p	PDZD2
RB1	2.63e-66	2.332	0.837	0.412	5.68e-62	TB-p	RB1
TTC28	3.97e-66	2.92001	0.842	0.448	8.55e-62	TB-p	TTC28
PMF1	7.62e-66	2.22582	0.525	0.132	1.64e-61	TB-p	PMF1
NRP1	8.32e-66	3.58293	0.502	0.136	1.79e-61	TB-p	NRP1
BARD1	1.21e-65	2.32098	0.611	0.184	2.6e-61	TB-p	BARD1
DNAAF9	2.29e-65	2.48659	0.439	0.096	4.94e-61	TB-p	DNAAF9
LRRC75A	2.8e-65	3.06666	0.339	0.061	6.05e-61	TB-p	LRRC75A
ACACB	2.99e-65	3.14663	0.299	0.048	6.45e-61	TB-p	ACACB
HAUS8	8e-65	2.45737	0.43	0.092	1.73e-60	TB-p	HAUS8
SPC24	1.07e-64	2.23201	0.493	0.119	2.31e-60	TB-p	SPC24
ADGRF5	1.6e-64	3.56928	0.439	0.108	3.46e-60	TB-p	ADGRF5
CMTM7	1.84e-64	3.21671	0.262	0.037	3.97e-60	TB-p	CMTM7
RRM1	1.86e-64	1.9485	0.842	0.427	4.02e-60	TB-p	RRM1
TIPIN	2.88e-64	2.16679	0.538	0.143	6.21e-60	TB-p	TIPIN
SP100	1.59e-63	3.23332	0.434	0.103	3.42e-59	TB-p	SP100
DRP2	1.96e-63	2.7969	0.376	0.076	4.24e-59	TB-p	DRP2
SOGA1	2.3e-63	2.55797	0.367	0.071	4.96e-59	TB-p	SOGA1
PIEZO1	2.99e-63	2.14961	0.557	0.152	6.44e-59	TB-p	PIEZO1
CEP152	3.23e-63	1.9088	0.715	0.258	6.97e-59	TB-p	CEP152
CENPH	5.32e-63	2.90993	0.267	0.039	1.15e-58	TB-p	CENPH
PRTG	8.76e-63	3.01514	0.303	0.05	1.89e-58	TB-p	PRTG
GLI3	1.01e-62	3.1484	0.452	0.111	2.18e-58	TB-p	GLI3
HSPG2	1.09e-62	2.38878	0.412	0.087	2.35e-58	TB-p	HSPG2
MPDZ	1.49e-62	2.66114	0.602	0.191	3.22e-58	TB-p	MPDZ
DSCC1	1.87e-62	2.72838	0.326	0.057	4.04e-58	TB-p	DSCC1
GAS2L3	2.19e-62	2.15072	0.57	0.16	4.72e-58	TB-p	GAS2L3
KNSTRN	3.89e-62	2.82779	0.38	0.078	8.39e-58	TB-p	KNSTRN
DAB2IP	1.01e-61	2.9297	0.299	0.049	2.18e-57	TB-p	DAB2IP
ARHGEF26	1.97e-61	3.25697	0.353	0.07	4.24e-57	TB-p	ARHGEF26
ACER3	4.12e-61	2.19058	0.624	0.202	8.88e-57	TB-p	ACER3
PKD2	4.65e-61	2.33411	0.606	0.19	1e-56	TB-p	PKD2
CKAP5	6.87e-61	1.89267	0.914	0.605	1.48e-56	TB-p	CKAP5
TEK	8.25e-61	3.41813	0.439	0.111	1.78e-56	TB-p	TEK
GAB3	8.85e-61	3.8183	0.303	0.054	1.91e-56	TB-p	GAB3
MTHFD1L	1.11e-60	2.84563	0.312	0.055	2.4e-56	TB-p	MTHFD1L
ZFPM2	1.23e-60	3.71792	0.489	0.138	2.66e-56	TB-p	ZFPM2
FAR2	1.31e-60	2.03995	0.652	0.228	2.82e-56	TB-p	FAR2
SASS6	2.59e-60	1.71207	0.774	0.31	5.59e-56	TB-p	SASS6
LOC128626000	2.7e-60	3.34087	0.475	0.122	5.82e-56	TB-p	LOC128626000
RSPO3	2.83e-60	3.95069	0.262	0.041	6.1e-56	TB-p	RSPO3
VEGFC	3.21e-60	3.37563	0.326	0.061	6.93e-56	TB-p	VEGFC
BAALC	9.02e-60	3.2174	0.267	0.042	1.95e-55	TB-p	BAALC
CENPP	1.22e-59	1.88317	0.91	0.641	2.62e-55	TB-p	CENPP
PREX2	3.02e-59	2.99548	0.425	0.103	6.52e-55	TB-p	PREX2
EFCAB11	4.33e-59	2.18196	0.48	0.119	9.34e-55	TB-p	EFCAB11
KIAA0586	5.14e-59	2.10874	0.747	0.312	1.11e-54	TB-p	KIAA0586
E2F3	6.27e-59	1.74334	0.801	0.377	1.35e-54	TB-p	E2F3
PRIM1	1.71e-58	2.26168	0.548	0.161	3.69e-54	TB-p	PRIM1
TMPO	4.48e-58	1.80879	0.905	0.558	9.66e-54	TB-p	TMPO
CBX5	7.43e-58	1.56719	0.891	0.525	1.6e-53	TB-p	CBX5
PRICKLE2	7.55e-58	3.48632	0.489	0.142	1.63e-53	TB-p	PRICKLE2
BRCA2	1.39e-57	1.83975	0.801	0.379	3e-53	TB-p	BRCA2
LOC119035119	2.41e-57	3.10919	0.434	0.109	5.21e-53	TB-p	LOC119035119
SKA3	3.79e-57	2.84011	0.258	0.04	8.17e-53	TB-p	SKA3
TOPBP1	5.62e-57	1.73987	0.792	0.368	1.21e-52	TB-p	TOPBP1
LOC119064851	6.96e-57	2.33682	0.462	0.116	1.5e-52	TB-p	LOC119064851
AGFG2	7.61e-57	2.15813	0.507	0.137	1.64e-52	TB-p	AGFG2
STXBP5	1.83e-56	2.82593	0.403	0.096	3.94e-52	TB-p	STXBP5
CADPS2	2.99e-56	3.16015	0.448	0.119	6.45e-52	TB-p	CADPS2
CEP83	9.06e-56	1.55342	0.878	0.529	1.96e-51	TB-p	CEP83
NINL	9.58e-56	2.76346	0.511	0.149	2.07e-51	TB-p	NINL
SMC1A	3.16e-55	1.7894	0.701	0.262	6.82e-51	TB-p	SMC1A
GPSM2	1.45e-54	2.24572	0.538	0.163	3.12e-50	TB-p	GPSM2
LOC119054886	2.63e-54	3.80307	0.529	0.178	5.67e-50	TB-p	LOC119054886
PLS3	2.81e-54	2.05637	0.606	0.199	6.07e-50	TB-p	PLS3
RFC4	3.55e-54	2.0338	0.511	0.147	7.66e-50	TB-p	RFC4
VAV3	4.32e-54	2.30896	0.412	0.099	9.31e-50	TB-p	VAV3
SCD5	6.18e-54	3.37255	0.276	0.049	1.33e-49	TB-p	SCD5
HYCC1	1.1e-53	2.91983	0.385	0.091	2.37e-49	TB-p	HYCC1
LIN54	1.31e-53	1.98193	0.67	0.261	2.82e-49	TB-p	LIN54
DNAJC9	1.93e-53	2.00736	0.557	0.176	4.15e-49	TB-p	DNAJC9
PRCP	2.93e-53	2.53744	0.602	0.211	6.32e-49	TB-p	PRCP
NASP	3.95e-53	1.67183	0.787	0.376	8.52e-49	TB-p	NASP
NHSL2	4.11e-53	2.89011	0.299	0.056	8.87e-49	TB-p	NHSL2
CNTROB	7.73e-53	2.03904	0.538	0.164	1.67e-48	TB-p	CNTROB
CENPC	8.13e-53	1.7862	0.824	0.425	1.75e-48	TB-p	CENPC
PRIM2	8.52e-53	1.66099	0.869	0.525	1.84e-48	TB-p	PRIM2
POLA2	1.95e-52	1.92452	0.579	0.186	4.2e-48	TB-p	POLA2
FANCI	4.09e-52	1.71197	0.692	0.275	8.82e-48	TB-p	FANCI
CEP112	4.22e-52	1.76595	0.819	0.4	9.09e-48	TB-p	CEP112
RPS6KA5	4.27e-52	2.32888	0.439	0.115	9.22e-48	TB-p	RPS6KA5
NDC1	5.98e-52	1.8977	0.697	0.284	1.29e-47	TB-p	NDC1
MYLK	1.05e-51	1.97835	0.443	0.113	2.27e-47	TB-p	MYLK
SMTN	1.28e-51	2.50505	0.303	0.058	2.77e-47	TB-p	SMTN
POLE	2.76e-51	2.0429	0.448	0.116	5.96e-47	TB-p	POLE
LBR	3.55e-51	1.93838	0.593	0.198	7.66e-47	TB-p	LBR
BACH2	7.73e-51	3.23562	0.394	0.101	1.67e-46	TB-p	BACH2
RASSF3	9.69e-51	1.72662	0.828	0.419	2.09e-46	TB-p	RASSF3
LOC119039416	1.26e-50	2.696	0.362	0.083	2.71e-46	TB-p	LOC119039416
FAT4	1.27e-50	3.33945	0.407	0.108	2.75e-46	TB-p	FAT4
LRRCC1	1.7e-50	1.64064	0.692	0.258	3.66e-46	TB-p	LRRCC1
BICD1	1.7e-50	2.99655	0.303	0.061	3.66e-46	TB-p	BICD1
PDGFC	1.76e-50	3.19217	0.389	0.098	3.8e-46	TB-p	PDGFC
LIG1	2.58e-50	2.13245	0.466	0.13	5.57e-46	TB-p	LIG1
CCDC88A	2.68e-50	2.18493	0.516	0.158	5.77e-46	TB-p	CCDC88A
BORA	3.38e-50	2.36517	0.507	0.156	7.28e-46	TB-p	BORA
GINS2	4.37e-50	2.24056	0.385	0.091	9.43e-46	TB-p	GINS2
EPB41L2	6.47e-50	1.70157	0.683	0.262	1.39e-45	TB-p	EPB41L2
SETBP1	8.34e-50	3.18656	0.457	0.137	1.8e-45	TB-p	SETBP1
CDC27	9.94e-50	1.4526	0.86	0.492	2.14e-45	TB-p	CDC27
SRGAP2	1.14e-49	1.48145	0.914	0.659	2.46e-45	TB-p	SRGAP2
EEIG2	1.18e-49	1.9636	0.43	0.109	2.54e-45	TB-p	EEIG2
CEP295	1.66e-49	1.57391	0.81	0.408	3.58e-45	TB-p	CEP295
GALNT18	3.55e-49	3.0796	0.412	0.113	7.66e-45	TB-p	GALNT18
PDE4B	9.94e-49	3.612	0.394	0.104	2.14e-44	TB-p	PDE4B
HAUS6	1.25e-48	1.69611	0.751	0.342	2.7e-44	TB-p	HAUS6
ZWILCH	4.31e-48	1.78124	0.643	0.241	9.29e-44	TB-p	ZWILCH
ROBO1	9.01e-48	3.54582	0.303	0.065	1.94e-43	TB-p	ROBO1
MGLL	1.39e-47	3.11773	0.412	0.117	3e-43	TB-p	MGLL
ZEB1	1.82e-47	3.33121	0.489	0.164	3.93e-43	TB-p	ZEB1
SCML2	1.96e-47	2.3392	0.253	0.044	4.23e-43	TB-p	SCML2
UACA	2.48e-47	1.95677	0.656	0.26	5.34e-43	TB-p	UACA
TRIQK	3.27e-47	2.34388	0.471	0.139	7.05e-43	TB-p	TRIQK
ARHGAP31	3.37e-47	2.40853	0.597	0.24	7.28e-43	TB-p	ARHGAP31
NUP205	3.57e-47	1.80926	0.606	0.216	7.69e-43	TB-p	NUP205
SLC36A4	2.15e-46	2.0748	0.679	0.278	4.63e-42	TB-p	SLC36A4
LOC119040117	2.18e-46	3.37758	0.385	0.104	4.7e-42	TB-p	LOC119040117
LOC128626826	5.29e-46	2.49418	0.294	0.06	1.14e-41	TB-p	LOC128626826
JPT1	5.73e-46	2.19713	0.403	0.103	1.24e-41	TB-p	JPT1
HMCN1	1.03e-45	2.57881	0.543	0.196	2.22e-41	TB-p	HMCN1
TRIM24	2.25e-45	1.45761	0.824	0.409	4.86e-41	TB-p	TRIM24
CMSS1	1e-44	1.71875	0.86	0.584	2.17e-40	TB-p	CMSS1
CDK2	1.37e-44	2.31247	0.29	0.06	2.97e-40	TB-p	CDK2
BEND7	1.38e-44	2.7057	0.29	0.061	2.97e-40	TB-p	BEND7
CCDC141	1.4e-44	3.42868	0.321	0.076	3.03e-40	TB-p	CCDC141
ACVR1	1.99e-44	2.56659	0.579	0.232	4.29e-40	TB-p	ACVR1
FOXP1	2.67e-44	1.28997	0.964	0.717	5.75e-40	TB-p	FOXP1
DISC1	2.99e-44	3.0851	0.348	0.089	6.45e-40	TB-p	DISC1
UBASH3B	3.26e-44	2.64902	0.317	0.072	7.03e-40	TB-p	UBASH3B
LOC119041954	3.37e-44	2.51334	0.407	0.113	7.26e-40	TB-p	LOC119041954
TSPAN9	4.08e-44	1.76432	0.688	0.302	8.8e-40	TB-p	TSPAN9
MPHOSPH9	6.48e-44	1.60655	0.733	0.36	1.4e-39	TB-p	MPHOSPH9
LOC119047536	1.64e-43	3.66786	0.507	0.188	3.54e-39	TB-p	LOC119047536
LIX1L	2.09e-43	2.87057	0.281	0.059	4.52e-39	TB-p	LIX1L
MYEF2	4.29e-43	2.12147	0.412	0.113	9.26e-39	TB-p	MYEF2
ARL6IP1	1.13e-42	1.94282	0.584	0.223	2.45e-38	TB-p	ARL6IP1
NT5DC1	1.37e-42	2.03147	0.557	0.204	2.96e-38	TB-p	NT5DC1
PODXL	1.66e-42	2.64672	0.294	0.065	3.58e-38	TB-p	PODXL
PHIP	1.71e-42	1.3573	0.86	0.515	3.68e-38	TB-p	PHIP
KMT2A	2.09e-42	1.3071	0.896	0.505	4.51e-38	TB-p	KMT2A
KLF12	2.14e-42	2.90308	0.466	0.162	4.61e-38	TB-p	KLF12
ABR	4.08e-42	2.12512	0.462	0.146	8.81e-38	TB-p	ABR
IFT80	5.42e-42	2.15578	0.507	0.174	1.17e-37	TB-p	IFT80
SLC41A3	1.09e-41	1.75632	0.566	0.213	2.35e-37	TB-p	SLC41A3
PLCL2	1.1e-41	1.76651	0.398	0.108	2.37e-37	TB-p	PLCL2
RAB27A	1.65e-41	2.3374	0.276	0.058	3.56e-37	TB-p	RAB27A
SOBP	1.65e-41	2.95271	0.294	0.067	3.56e-37	TB-p	SOBP
RASAL2	1.89e-41	1.72812	0.824	0.455	4.07e-37	TB-p	RASAL2
BRME1	3.33e-41	2.23726	0.339	0.085	7.19e-37	TB-p	BRME1
CCNB3	6.41e-41	2.55233	0.253	0.051	1.38e-36	TB-p	CCNB3
MCM4	1e-40	2.1146	0.398	0.114	2.16e-36	TB-p	MCM4
CALCRL	1.03e-40	3.1786	0.471	0.169	2.21e-36	TB-p	CALCRL
CENPU	1.36e-40	1.82033	0.394	0.108	2.94e-36	TB-p	CENPU
CDC20	1.86e-40	2.32684	0.299	0.069	4e-36	TB-p	CDC20
DENND11	2.45e-40	2.32325	0.38	0.106	5.28e-36	TB-p	DENND11
MECOM	2.68e-40	1.39642	0.9	0.495	5.78e-36	TB-p	MECOM
AFAP1L1	3e-40	1.49477	0.57	0.2	6.47e-36	TB-p	AFAP1L1
RDX	4.88e-40	1.32519	0.814	0.459	1.05e-35	TB-p	RDX
PEAK1	9.74e-40	1.37532	0.814	0.444	2.1e-35	TB-p	PEAK1
RTTN	1.21e-39	1.7238	0.579	0.219	2.6e-35	TB-p	RTTN
MAD1L1	1.37e-39	1.90958	0.457	0.145	2.96e-35	TB-p	MAD1L1
CEP85	1.58e-39	1.59555	0.511	0.173	3.42e-35	TB-p	CEP85
PECAM1	1.67e-39	3.72823	0.493	0.2	3.61e-35	TB-p	PECAM1
NOD1	3.83e-39	1.88553	0.407	0.116	8.25e-35	TB-p	NOD1
TNFRSF19	5.48e-39	1.44418	0.67	0.28	1.18e-34	TB-p	TNFRSF19
CENPO	6.89e-39	2.11558	0.299	0.069	1.49e-34	TB-p	CENPO
MTHFD2	1.1e-38	2.04262	0.271	0.058	2.36e-34	TB-p	MTHFD2
SLC39A10	1.24e-38	2.37457	0.91	0.655	2.67e-34	TB-p	SLC39A10
MEF2C	1.48e-38	2.84347	0.493	0.189	3.2e-34	TB-p	MEF2C
CHEK1	1.58e-38	1.84713	0.466	0.15	3.42e-34	TB-p	CHEK1
TGFBR2	2.03e-38	2.02212	0.67	0.337	4.38e-34	TB-p	TGFBR2
CCDC77	2.5e-38	1.43232	0.76	0.383	5.4e-34	TB-p	CCDC77
MAML2	2.75e-38	3.18583	0.412	0.138	5.93e-34	TB-p	MAML2
PRIMPOL	3.2e-38	1.59878	0.661	0.307	6.9e-34	TB-p	PRIMPOL
HLCS	3.34e-38	1.63473	0.665	0.297	7.21e-34	TB-p	HLCS
DOCK4	4.28e-38	2.66718	0.367	0.109	9.22e-34	TB-p	DOCK4
RAI1	4.77e-38	1.58308	0.502	0.167	1.03e-33	TB-p	RAI1
PSMC3IP	5.74e-38	1.97847	0.48	0.165	1.24e-33	TB-p	PSMC3IP
GSE1	5.75e-38	1.91193	0.502	0.178	1.24e-33	TB-p	GSE1
CLSTN2	6.01e-38	3.12651	0.281	0.067	1.3e-33	TB-p	CLSTN2
DENND2B	6.33e-38	2.25899	0.407	0.124	1.36e-33	TB-p	DENND2B
CASP10	6.35e-38	2.22596	0.303	0.074	1.37e-33	TB-p	CASP10
CD200	9.18e-38	2.79797	0.353	0.101	1.98e-33	TB-p	CD200
POT1	9.36e-38	1.65555	0.62	0.257	2.02e-33	TB-p	POT1
ADPGK	9.97e-38	1.7974	0.443	0.14	2.15e-33	TB-p	ADPGK
NDST1	1.9e-37	2.28056	0.321	0.082	4.1e-33	TB-p	NDST1
SFMBT1	2.46e-37	1.6681	0.688	0.335	5.3e-33	TB-p	SFMBT1
DDAH2	5.41e-37	2.31695	0.29	0.069	1.17e-32	TB-p	DDAH2
MCM6	6.76e-37	1.89192	0.43	0.136	1.46e-32	TB-p	MCM6
ACE	1.79e-36	2.63751	0.294	0.074	3.86e-32	TB-p	ACE
DBF4	2.41e-36	1.36173	0.796	0.451	5.19e-32	TB-p	DBF4
CDYL2	2.56e-36	2.12229	0.339	0.091	5.52e-32	TB-p	CDYL2
TBC1D1	2.74e-36	2.15678	0.385	0.115	5.92e-32	TB-p	TBC1D1
TTF2	3.82e-36	1.58977	0.575	0.229	8.25e-32	TB-p	TTF2
POLD1	9.94e-36	1.9938	0.326	0.086	2.14e-31	TB-p	POLD1
CNTLN	1.19e-35	1.91659	0.697	0.372	2.58e-31	TB-p	CNTLN
TUBE1	1.21e-35	2.06355	0.299	0.073	2.61e-31	TB-p	TUBE1
ZNRF1	1.44e-35	2.1711	0.484	0.181	3.1e-31	TB-p	ZNRF1
FANCB	1.65e-35	1.83572	0.552	0.219	3.56e-31	TB-p	FANCB
KLHL2	1.99e-35	1.55659	0.511	0.185	4.3e-31	TB-p	KLHL2
PAQR8	4.24e-35	2.31649	0.258	0.059	9.15e-31	TB-p	PAQR8
ELK3	5.05e-35	2.60058	0.412	0.142	1.09e-30	TB-p	ELK3
FRMD4B	5.08e-35	2.22448	0.525	0.202	1.1e-30	TB-p	FRMD4B
RAD50	5.93e-35	1.19146	0.869	0.547	1.28e-30	TB-p	RAD50
ETS1	7.06e-35	1.19011	0.828	0.436	1.52e-30	TB-p	ETS1
MAGI1	7.17e-35	1.37358	0.928	0.674	1.55e-30	TB-p	MAGI1
OXCT1	1.09e-34	2.49645	0.253	0.058	2.36e-30	TB-p	OXCT1
NUP155	1.29e-34	1.62711	0.584	0.241	2.79e-30	TB-p	NUP155
CCDC50	1.31e-34	1.57071	0.615	0.258	2.83e-30	TB-p	CCDC50
CEP135	1.34e-34	1.39349	0.593	0.239	2.88e-30	TB-p	CEP135
CCDC15	1.43e-34	1.81622	0.344	0.095	3.08e-30	TB-p	CCDC15
NEMP2	1.6e-34	1.64166	0.489	0.174	3.44e-30	TB-p	NEMP2
ETV6	1.63e-34	1.63012	0.724	0.383	3.51e-30	TB-p	ETV6
P3H2	1.8e-34	2.54286	0.633	0.321	3.87e-30	TB-p	P3H2
SOX13	1.85e-34	2.61936	0.376	0.119	4e-30	TB-p	SOX13
LEF1	2.82e-34	1.42903	0.783	0.426	6.07e-30	TB-p	LEF1
LOC119062768	4e-34	2.03799	0.299	0.076	8.62e-30	TB-p	LOC119062768
EXOC6	4.28e-34	2.28164	0.462	0.167	9.23e-30	TB-p	EXOC6
MCU	6.81e-34	1.06879	0.9	0.596	1.47e-29	TB-p	MCU
CBFB	7.66e-34	1.36238	0.765	0.437	1.65e-29	TB-p	CBFB
MAPRE2	1.63e-33	2.38248	0.348	0.103	3.51e-29	TB-p	MAPRE2
PDGFD	2.72e-33	3.46521	0.525	0.229	5.87e-29	TB-p	PDGFD
LIMD1	3.08e-33	1.75654	0.371	0.111	6.64e-29	TB-p	LIMD1
PABIR2	3.1e-33	1.36977	0.633	0.274	6.68e-29	TB-p	PABIR2
VANGL1	3.39e-33	2.25056	0.281	0.071	7.31e-29	TB-p	VANGL1
YPEL1	3.55e-33	2.37983	0.258	0.061	7.67e-29	TB-p	YPEL1
PLCL1	3.97e-33	2.29637	0.362	0.114	8.55e-29	TB-p	PLCL1
LOC128626413	4.28e-33	2.07172	0.33	0.092	9.23e-29	TB-p	LOC128626413
APP	7.54e-33	1.69828	0.878	0.675	1.63e-28	TB-p	APP
DOCK9	1.03e-32	1.52466	0.941	0.788	2.21e-28	TB-p	DOCK9
PSIP1	1.73e-32	1.33134	0.756	0.424	3.73e-28	TB-p	PSIP1
LOC119041968	4.15e-32	1.96282	0.335	0.098	8.96e-28	TB-p	LOC119041968
RAD18	6.06e-32	1.27495	0.751	0.409	1.31e-27	TB-p	RAD18
LOC119062518	7.66e-32	1.76805	0.511	0.202	1.65e-27	TB-p	LOC119062518
B3GLCT	7.73e-32	1.73049	0.462	0.171	1.67e-27	TB-p	B3GLCT
NALCN	1.19e-31	2.85781	0.321	0.097	2.57e-27	TB-p	NALCN
NUCKS1	1.2e-31	1.15429	0.842	0.555	2.6e-27	TB-p	NUCKS1
RALGAPA2	1.3e-31	1.25372	0.81	0.462	2.81e-27	TB-p	RALGAPA2
DMRT1	1.79e-31	1.99066	0.529	0.242	3.86e-27	TB-p	DMRT1
FIGN	1.79e-31	1.71246	0.647	0.311	3.87e-27	TB-p	FIGN
APAF1	1.98e-31	1.43961	0.57	0.239	4.28e-27	TB-p	APAF1
PIP4K2A	3.48e-31	1.60783	0.633	0.308	7.5e-27	TB-p	PIP4K2A
ITGB3BP	4.7e-31	1.39959	0.652	0.324	1.01e-26	TB-p	ITGB3BP
ADAMTS12	5.02e-31	2.05195	0.326	0.096	1.08e-26	TB-p	ADAMTS12
BCAM	5.65e-31	1.79554	0.43	0.151	1.22e-26	TB-p	BCAM
PPARG	6.05e-31	0.804183	0.312	0.084	1.3e-26	TB-p	PPARG
AFF3	1.03e-30	2.20464	0.362	0.117	2.22e-26	TB-p	AFF3
TMED8	1.1e-30	1.94947	0.353	0.108	2.38e-26	TB-p	TMED8
FBN1	1.12e-30	2.13629	0.33	0.1	2.42e-26	TB-p	FBN1
TSHZ1	1.19e-30	2.02844	0.394	0.137	2.56e-26	TB-p	TSHZ1
BMPR2	1.21e-30	1.36873	0.86	0.536	2.6e-26	TB-p	BMPR2
HIRIP3	1.91e-30	1.69385	0.326	0.094	4.12e-26	TB-p	HIRIP3
SKAP1	2.07e-30	2.41878	0.344	0.108	4.47e-26	TB-p	SKAP1
DCBLD1	2.13e-30	2.41865	0.281	0.076	4.6e-26	TB-p	DCBLD1
LOC119052107	2.27e-30	1.8067	0.602	0.302	4.89e-26	TB-p	LOC119052107
CDC23	2.41e-30	1.60181	0.389	0.128	5.2e-26	TB-p	CDC23
CAV1	2.57e-30	2.62228	0.475	0.204	5.53e-26	TB-p	CAV1
CDC25B	3.14e-30	2.0524	0.253	0.062	6.77e-26	TB-p	CDC25B
KCTD9	3.15e-30	1.57956	0.529	0.219	6.79e-26	TB-p	KCTD9
USP54	3.39e-30	1.53963	0.683	0.36	7.31e-26	TB-p	USP54
RBPMS	3.49e-30	1.33221	0.706	0.362	7.53e-26	TB-p	RBPMS
PKN3	5.13e-30	2.02647	0.29	0.078	1.11e-25	TB-p	PKN3
ST3GAL2	6.27e-30	2.05666	0.276	0.073	1.35e-25	TB-p	ST3GAL2
HAT1	9.13e-30	1.41019	0.588	0.268	1.97e-25	TB-p	HAT1
ARHGAP35	9.73e-30	1.35946	0.674	0.339	2.1e-25	TB-p	ARHGAP35
CD58	1.08e-29	1.66833	0.416	0.145	2.32e-25	TB-p	CD58
PARP14	1.26e-29	1.71969	0.38	0.126	2.71e-25	TB-p	PARP14
MCM7	1.98e-29	1.4706	0.588	0.282	4.27e-25	TB-p	MCM7
CCDC82	2.09e-29	1.79933	0.38	0.127	4.51e-25	TB-p	CCDC82
LDLRAD4	3.52e-29	1.87444	0.697	0.378	7.59e-25	TB-p	LDLRAD4
ATP10A	3.66e-29	1.25773	0.652	0.317	7.89e-25	TB-p	ATP10A
RNASEH2B	4.12e-29	0.944027	0.928	0.772	8.89e-25	TB-p	RNASEH2B
HELLS	4.42e-29	1.17941	0.851	0.562	9.52e-25	TB-p	HELLS
WFDC1	4.46e-29	2.73966	0.407	0.156	9.63e-25	TB-p	WFDC1
CEP57	4.93e-29	1.3016	0.593	0.27	1.06e-24	TB-p	CEP57
NECTIN3	8.94e-29	1.72082	0.489	0.2	1.93e-24	TB-p	NECTIN3
SPARCL1	9.49e-29	2.17666	0.502	0.229	2.05e-24	TB-p	SPARCL1
YES1	9.59e-29	1.59011	0.71	0.397	2.07e-24	TB-p	YES1
SEMA3C	1.05e-28	1.55802	0.367	0.121	2.26e-24	TB-p	SEMA3C
MDFIC	1.41e-28	1.29346	0.801	0.488	3.05e-24	TB-p	MDFIC
NUP37	1.95e-28	1.7273	0.385	0.133	4.21e-24	TB-p	NUP37
BUB3	2.33e-28	1.30172	0.629	0.302	5.03e-24	TB-p	BUB3
RSRC1	2.66e-28	0.847963	0.928	0.829	5.74e-24	TB-p	RSRC1
CD34	2.91e-28	2.17637	0.312	0.095	6.28e-24	TB-p	CD34
PIK3R3	2.91e-28	1.95903	0.498	0.207	6.28e-24	TB-p	PIK3R3
SYNE1	3e-28	1.65844	0.538	0.245	6.47e-24	TB-p	SYNE1
NCAPD3	3.9e-28	1.05635	0.864	0.639	8.41e-24	TB-p	NCAPD3
ZEB2	6.02e-28	1.80163	0.425	0.165	1.3e-23	TB-p	ZEB2
MAP3K3	6.05e-28	1.50827	0.534	0.232	1.31e-23	TB-p	MAP3K3
MZT1	6.77e-28	1.53382	0.462	0.18	1.46e-23	TB-p	MZT1
COL4A2	1.14e-27	1.26092	0.973	0.915	2.45e-23	TB-p	COL4A2
IPO11	1.23e-27	1.11204	0.774	0.464	2.66e-23	TB-p	IPO11
LOC119035111	1.36e-27	1.77047	0.294	0.085	2.93e-23	TB-p	LOC119035111
SYNE2	1.7e-27	0.713011	0.977	0.786	3.66e-23	TB-p	SYNE2
EML1	1.75e-27	1.28502	0.656	0.332	3.77e-23	TB-p	EML1
NEDD1	1.81e-27	1.34123	0.543	0.234	3.91e-23	TB-p	NEDD1
TMEM168	2.23e-27	1.34545	0.633	0.326	4.81e-23	TB-p	TMEM168
LPCAT2	2.24e-27	1.50779	0.557	0.25	4.83e-23	TB-p	LPCAT2
ANXA3	2.6e-27	1.35833	0.548	0.241	5.62e-23	TB-p	ANXA3
NRF1	2.93e-27	1.28842	0.692	0.377	6.31e-23	TB-p	NRF1
EXO1	3.16e-27	1.62169	0.33	0.102	6.81e-23	TB-p	EXO1
TMCC3	4.23e-27	2.04517	0.299	0.09	9.11e-23	TB-p	TMCC3
COL18A1	4.79e-27	1.40625	0.507	0.208	1.03e-22	TB-p	COL18A1
DIP2A	5.2e-27	1.50574	0.656	0.343	1.12e-22	TB-p	DIP2A
UPF3A	5.75e-27	2.06364	0.276	0.079	1.24e-22	TB-p	UPF3A
PTBP2	6.26e-27	1.23185	0.629	0.314	1.35e-22	TB-p	PTBP2
ATP8B1	7.58e-27	1.22077	0.71	0.412	1.64e-22	TB-p	ATP8B1
MYH10	7.79e-27	1.24312	0.81	0.528	1.68e-22	TB-p	MYH10
NSMCE2	9.29e-27	1.03024	0.864	0.67	2e-22	TB-p	NSMCE2
RFX7	9.93e-27	2.00609	0.29	0.085	2.14e-22	TB-p	RFX7
DISP1	1.08e-26	1.41086	0.584	0.276	2.33e-22	TB-p	DISP1
LOC119040492	1.1e-26	2.62396	0.29	0.089	2.38e-22	TB-p	LOC119040492
ZBTB8A	1.69e-26	1.40506	0.434	0.161	3.65e-22	TB-p	ZBTB8A
ASPN	2.71e-26	1.841	0.262	0.072	5.84e-22	TB-p	ASPN
CMTM8	2.71e-26	1.63885	0.584	0.296	5.85e-22	TB-p	CMTM8
SHANK3	2.83e-26	1.73853	0.339	0.112	6.11e-22	TB-p	SHANK3
DCLK2	3.43e-26	2.45926	0.33	0.112	7.39e-22	TB-p	DCLK2
SGPP2	4.19e-26	1.81646	0.271	0.076	9.04e-22	TB-p	SGPP2
HDGFL3	5.65e-26	1.27494	0.543	0.238	1.22e-21	TB-p	HDGFL3
ZNF74	6.02e-26	2.07196	0.258	0.072	1.3e-21	TB-p	ZNF74
PCNT	6.11e-26	1.07553	0.756	0.445	1.32e-21	TB-p	PCNT
NEDD4	6.46e-26	1.04427	0.502	0.206	1.39e-21	TB-p	NEDD4
MCM2	6.66e-26	1.50337	0.425	0.166	1.44e-21	TB-p	MCM2
PIP5K1C	7.08e-26	2.01488	0.276	0.081	1.53e-21	TB-p	PIP5K1C
MAP4K4	9.37e-26	0.988056	0.887	0.693	2.02e-21	TB-p	MAP4K4
CDKAL1	9.92e-26	0.92973	0.919	0.775	2.14e-21	TB-p	CDKAL1
SLC12A6	1.1e-25	1.70569	0.475	0.203	2.37e-21	TB-p	SLC12A6
ITGAV	1.24e-25	1.20579	0.575	0.266	2.67e-21	TB-p	ITGAV
SFPQ	1.4e-25	0.639336	0.964	0.912	3.03e-21	TB-p	SFPQ
KLF7	1.71e-25	1.35667	0.633	0.329	3.68e-21	TB-p	KLF7
LOC119048253	2.03e-25	1.47254	0.281	0.08	4.38e-21	TB-p	LOC119048253
HMGXB4	2.29e-25	1.14276	0.683	0.384	4.93e-21	TB-p	HMGXB4
SNX13	2.44e-25	1.27458	0.846	0.622	5.25e-21	TB-p	SNX13
MTMR2	2.7e-25	1.63323	0.502	0.224	5.82e-21	TB-p	MTMR2
RAD21	3e-25	1.01078	0.805	0.553	6.47e-21	TB-p	RAD21
CHAMP1	3.6e-25	1.25233	0.552	0.255	7.77e-21	TB-p	CHAMP1
CC2D2A	3.65e-25	1.40233	0.452	0.182	7.87e-21	TB-p	CC2D2A
TRA2B	3.91e-25	0.684783	0.964	0.894	8.43e-21	TB-p	TRA2B
CCDC18	4.12e-25	1.28335	0.751	0.483	8.88e-21	TB-p	CCDC18
BTBD3	5.45e-25	1.34169	0.701	0.402	1.17e-20	TB-p	BTBD3
TMCC1	6e-25	0.737237	0.928	0.767	1.29e-20	TB-p	TMCC1
LRRC8C	6.09e-25	1.27513	0.597	0.29	1.31e-20	TB-p	LRRC8C
EMSY	6.7e-25	1.18038	0.71	0.391	1.44e-20	TB-p	EMSY
FNBP1L	8.92e-25	1.08877	0.751	0.455	1.92e-20	TB-p	FNBP1L
TUBB	9.26e-25	1.5025	0.398	0.147	2e-20	TB-p	TUBB
TMEM123	1.15e-24	1.19041	0.552	0.249	2.47e-20	TB-p	TMEM123
INTS7	1.46e-24	1.32469	0.588	0.283	3.15e-20	TB-p	INTS7
UBALD2	1.65e-24	1.42892	0.434	0.172	3.55e-20	TB-p	UBALD2
ARHGAP17	1.75e-24	1.12006	0.724	0.434	3.78e-20	TB-p	ARHGAP17
ERCC6L2	1.78e-24	1.20755	0.787	0.538	3.84e-20	TB-p	ERCC6L2
METTL15	2.25e-24	1.3462	0.57	0.275	4.85e-20	TB-p	METTL15
RNLS	2.27e-24	1.34407	0.638	0.339	4.9e-20	TB-p	RNLS
FAM171A1	2.3e-24	1.82677	0.421	0.171	4.97e-20	TB-p	FAM171A1
CTCF	2.54e-24	1.22017	0.692	0.385	5.47e-20	TB-p	CTCF
CTBP2	2.58e-24	1.48924	0.457	0.192	5.57e-20	TB-p	CTBP2
STOX2	2.72e-24	1.18738	0.756	0.489	5.86e-20	TB-p	STOX2
CLEC1A	3.08e-24	2.61719	0.462	0.233	6.65e-20	TB-p	CLEC1A
DHFR	3.14e-24	1.5503	0.412	0.156	6.78e-20	TB-p	DHFR
MSH6	4.07e-24	1.24918	0.665	0.383	8.78e-20	TB-p	MSH6
KPNA5	4.08e-24	1.75145	0.299	0.095	8.81e-20	TB-p	KPNA5
PLEKHA2	4.24e-24	1.25409	0.33	0.107	9.15e-20	TB-p	PLEKHA2
KIF2A	4.27e-24	1.24083	0.656	0.365	9.21e-20	TB-p	KIF2A
LOC119040885	4.56e-24	1.03266	0.715	0.402	9.83e-20	TB-p	LOC119040885
HAUS5	4.96e-24	1.33561	0.538	0.257	1.07e-19	TB-p	HAUS5
PLCB1	5.03e-24	2.25526	0.434	0.2	1.08e-19	TB-p	PLCB1
LMNB2	5.77e-24	1.34745	0.448	0.18	1.24e-19	TB-p	LMNB2
PALB2	6.68e-24	1.35451	0.529	0.244	1.44e-19	TB-p	PALB2
R3HDM1	6.75e-24	0.775095	0.919	0.771	1.45e-19	TB-p	R3HDM1
MCM9	6.88e-24	1.42	0.498	0.228	1.48e-19	TB-p	MCM9
KLHDC2	7.75e-24	1.45102	0.394	0.146	1.67e-19	TB-p	KLHDC2
LOC119040114	8.09e-24	1.68835	0.362	0.132	1.74e-19	TB-p	LOC119040114
BRAF	1.02e-23	0.739021	0.769	0.414	2.2e-19	TB-p	BRAF
CTNNA1	1.04e-23	0.743575	0.923	0.686	2.24e-19	TB-p	CTNNA1
SCLT1	1.36e-23	1.26184	0.502	0.217	2.93e-19	TB-p	SCLT1
SLF1	1.37e-23	1.00366	0.602	0.282	2.96e-19	TB-p	SLF1
LOC119038544	1.42e-23	1.30829	0.538	0.258	3.07e-19	TB-p	LOC119038544
FARP1	1.54e-23	1.44924	0.719	0.455	3.33e-19	TB-p	FARP1
CDC7	1.65e-23	1.40224	0.403	0.151	3.56e-19	TB-p	CDC7
LYRM4	1.88e-23	1.00502	0.769	0.472	4.06e-19	TB-p	LYRM4
MYO9A	3.16e-23	0.927866	0.864	0.632	6.81e-19	TB-p	MYO9A
APC	3.25e-23	1.11996	0.724	0.447	7e-19	TB-p	APC
BAZ2B	4.31e-23	1.55599	0.751	0.504	9.3e-19	TB-p	BAZ2B
LOC119049823	4.36e-23	1.36705	0.452	0.194	9.4e-19	TB-p	LOC119049823
B3GNT2	5.02e-23	1.28287	0.511	0.23	1.08e-18	TB-p	B3GNT2
CDK5RAP2	5.05e-23	0.8537	0.837	0.574	1.09e-18	TB-p	CDK5RAP2
SLC38A1	6.75e-23	1.34511	0.484	0.212	1.46e-18	TB-p	SLC38A1
LRCH3	6.78e-23	0.949312	0.86	0.62	1.46e-18	TB-p	LRCH3
PIGS	7.89e-23	1.46337	0.389	0.148	1.7e-18	TB-p	PIGS
NIPAL2	1.02e-22	1.52745	0.448	0.195	2.19e-18	TB-p	NIPAL2
DYRK1A	1.44e-22	0.755597	0.923	0.84	3.11e-18	TB-p	DYRK1A
RPA1	1.48e-22	1.40872	0.502	0.233	3.19e-18	TB-p	RPA1
TCERG1	1.73e-22	0.941975	0.796	0.591	3.74e-18	TB-p	TCERG1
CUNH2orf69	1.76e-22	1.75112	0.267	0.083	3.79e-18	TB-p	CUNH2orf69
HIBADH	2.47e-22	1.49034	0.747	0.507	5.32e-18	TB-p	HIBADH
SH3RF1	2.66e-22	0.890541	0.733	0.398	5.73e-18	TB-p	SH3RF1
MCUB	2.93e-22	1.53809	0.367	0.14	6.32e-18	TB-p	MCUB
PDSS1	3.06e-22	1.18757	0.507	0.23	6.61e-18	TB-p	PDSS1
TMEM100	3.38e-22	2.9035	0.262	0.087	7.29e-18	TB-p	TMEM100
SRPK2	3.73e-22	0.864331	0.891	0.697	8.04e-18	TB-p	SRPK2
PDLIM5	3.74e-22	0.888994	0.873	0.607	8.06e-18	TB-p	PDLIM5
P2RX7	3.75e-22	1.72596	0.299	0.1	8.08e-18	TB-p	P2RX7
CNKSR3	3.81e-22	1.21574	0.403	0.155	8.21e-18	TB-p	CNKSR3
STARD9	4.35e-22	1.40616	0.525	0.26	9.38e-18	TB-p	STARD9
CEP68	4.61e-22	1.3443	0.525	0.247	9.94e-18	TB-p	CEP68
TXNDC5	5.13e-22	1.49187	0.412	0.167	1.11e-17	TB-p	TXNDC5
DCP2	5.15e-22	0.980782	0.878	0.723	1.11e-17	TB-p	DCP2
PHLPP1	5.73e-22	0.807061	0.864	0.558	1.24e-17	TB-p	PHLPP1
STX8	6.97e-22	1.0498	0.756	0.5	1.5e-17	TB-p	STX8
ST7	8.19e-22	0.868641	0.923	0.746	1.77e-17	TB-p	ST7
CTC1	8.65e-22	1.94875	0.281	0.091	1.87e-17	TB-p	CTC1
PI4K2B	8.92e-22	1.69696	0.258	0.079	1.92e-17	TB-p	PI4K2B
TUBA1B	1.06e-21	1.09929	0.606	0.324	2.29e-17	TB-p	TUBA1B
GAS6	1.28e-21	1.45525	0.317	0.11	2.76e-17	TB-p	GAS6
TTC4	1.42e-21	1.11856	0.738	0.458	3.05e-17	TB-p	TTC4
NEDD9	1.66e-21	2.13217	0.52	0.28	3.59e-17	TB-p	NEDD9
LOC119049369	1.7e-21	1.1838	0.593	0.311	3.66e-17	TB-p	LOC119049369
LOC119051265	1.74e-21	1.50511	0.367	0.143	3.74e-17	TB-p	LOC119051265
ODF2	2.01e-21	1.2782	0.48	0.219	4.34e-17	TB-p	ODF2
VGLL4	2.02e-21	0.866683	0.919	0.748	4.36e-17	TB-p	VGLL4
PLCB4	2.03e-21	1.60178	0.398	0.168	4.37e-17	TB-p	PLCB4
CEP85L	2.26e-21	1.3713	0.335	0.122	4.88e-17	TB-p	CEP85L
AGPS	2.78e-21	0.916295	0.824	0.596	6e-17	TB-p	AGPS
CNTRL	3.04e-21	0.857671	0.846	0.624	6.55e-17	TB-p	CNTRL
ZNF704	3.06e-21	0.895826	0.824	0.616	6.61e-17	TB-p	ZNF704
NCOA2	3.1e-21	0.719137	0.905	0.676	6.68e-17	TB-p	NCOA2
VRK2	3.13e-21	1.07257	0.697	0.421	6.75e-17	TB-p	VRK2
USP24	3.52e-21	0.931476	0.796	0.556	7.59e-17	TB-p	USP24
NUP35	3.52e-21	1.22715	0.525	0.252	7.59e-17	TB-p	NUP35
TSPAN12	3.85e-21	2.10883	0.262	0.086	8.3e-17	TB-p	TSPAN12
VIM	3.93e-21	1.4171	0.529	0.265	8.47e-17	TB-p	VIM
MYZAP	4.03e-21	1.09281	0.729	0.463	8.69e-17	TB-p	MYZAP
SS18	5.84e-21	1.12851	0.733	0.459	1.26e-16	TB-p	SS18
DDX39A	5.92e-21	1.49521	0.299	0.102	1.28e-16	TB-p	DDX39A
LOC128626062	6.01e-21	1.52903	0.294	0.1	1.3e-16	TB-p	LOC128626062
STXBP6	6.24e-21	0.945415	0.814	0.547	1.35e-16	TB-p	STXBP6
ZBED5	6.33e-21	1.34507	0.462	0.208	1.37e-16	TB-p	ZBED5
DOCK5	8.31e-21	1.04731	0.452	0.199	1.79e-16	TB-p	DOCK5
LOC128626109	8.49e-21	1.40565	0.367	0.141	1.83e-16	TB-p	LOC128626109
ORC6	9.43e-21	1.58788	0.258	0.081	2.03e-16	TB-p	ORC6
NFIB	1.07e-20	0.590952	0.932	0.808	2.31e-16	TB-p	NFIB
SLC44A2	1.4e-20	1.32347	0.43	0.19	3.01e-16	TB-p	SLC44A2
PTPRM	1.51e-20	1.36078	0.719	0.476	3.27e-16	TB-p	PTPRM
CAST	1.54e-20	0.918326	0.778	0.508	3.31e-16	TB-p	CAST
PACS1	1.84e-20	1.12379	0.566	0.28	3.97e-16	TB-p	PACS1
FOSL2	1.88e-20	0.975055	0.48	0.208	4.05e-16	TB-p	FOSL2
TBL1XR1	1.93e-20	0.960333	0.814	0.587	4.16e-16	TB-p	TBL1XR1
PON2	2.08e-20	1.64787	0.33	0.125	4.48e-16	TB-p	PON2
EBF1	2.25e-20	1.80556	0.48	0.245	4.85e-16	TB-p	EBF1
LOC119038849	2.26e-20	1.64915	0.271	0.091	4.88e-16	TB-p	LOC119038849
MGAT5	2.59e-20	1.33244	0.529	0.268	5.59e-16	TB-p	MGAT5
ORC3	2.81e-20	1.08241	0.633	0.369	6.06e-16	TB-p	ORC3
TXNRD3	2.82e-20	1.22309	0.561	0.282	6.09e-16	TB-p	TXNRD3
RANBP17	3.01e-20	1.43787	0.638	0.398	6.49e-16	TB-p	RANBP17
CREB1	3.78e-20	1.23762	0.489	0.226	8.16e-16	TB-p	CREB1
TNPO3	3.89e-20	0.719631	0.882	0.614	8.38e-16	TB-p	TNPO3
METTL21A	5.42e-20	1.37831	0.367	0.144	1.17e-15	TB-p	METTL21A
KPNA3	5.74e-20	1.06585	0.688	0.416	1.24e-15	TB-p	KPNA3
BMP6	6.63e-20	2.00816	0.593	0.346	1.43e-15	TB-p	BMP6
ASAP2	7.2e-20	1.00035	0.67	0.4	1.55e-15	TB-p	ASAP2
EEF2K	7.48e-20	1.0965	0.43	0.182	1.61e-15	TB-p	EEF2K
SKP2	7.64e-20	0.951126	0.679	0.382	1.65e-15	TB-p	SKP2
XNDC1N	8.31e-20	1.53426	0.348	0.136	1.79e-15	TB-p	XNDC1N
ZFP36L2	8.59e-20	1.06722	0.462	0.201	1.85e-15	TB-p	ZFP36L2
CEP70	8.6e-20	1.07832	0.633	0.376	1.85e-15	TB-p	CEP70
EPB41	8.84e-20	1.38016	0.633	0.394	1.91e-15	TB-p	EPB41
LOC119039394	1.03e-19	0.999186	0.787	0.564	2.22e-15	TB-p	LOC119039394
MGME1	1.12e-19	1.1019	0.602	0.332	2.42e-15	TB-p	MGME1
TNPO1	1.16e-19	0.778756	0.891	0.635	2.5e-15	TB-p	TNPO1
RAB43	1.19e-19	1.21889	0.403	0.166	2.57e-15	TB-p	RAB43
RAMP2	1.61e-19	1.94255	0.357	0.155	3.48e-15	TB-p	RAMP2
LOC119051620	1.82e-19	1.15304	0.484	0.223	3.92e-15	TB-p	LOC119051620
CLIC1	1.94e-19	1.51529	0.317	0.119	4.18e-15	TB-p	CLIC1
PTPRA	2.02e-19	0.6881	0.891	0.656	4.36e-15	TB-p	PTPRA
MEIS1	2.05e-19	1.8811	0.344	0.139	4.42e-15	TB-p	MEIS1
LOC119040191	2.19e-19	1.48913	0.281	0.096	4.72e-15	TB-p	LOC119040191
SRGAP1	2.23e-19	0.744216	0.81	0.483	4.8e-15	TB-p	SRGAP1
COBLL1	2.61e-19	0.647178	0.928	0.605	5.63e-15	TB-p	COBLL1
NUP54	2.62e-19	0.993212	0.552	0.27	5.66e-15	TB-p	NUP54
SUV39H2	2.76e-19	1.67637	0.253	0.083	5.96e-15	TB-p	SUV39H2
LOC128625967	2.96e-19	1.41451	0.376	0.158	6.39e-15	TB-p	LOC128625967
TMEM45A	3.1e-19	1.67926	0.258	0.086	6.68e-15	TB-p	TMEM45A
GPD2	4.37e-19	1.22901	0.48	0.225	9.43e-15	TB-p	GPD2
EIF2AK3	5.21e-19	1.10495	0.783	0.578	1.12e-14	TB-p	EIF2AK3
PLEKHA5	5.48e-19	0.693376	0.846	0.543	1.18e-14	TB-p	PLEKHA5
GGH	5.52e-19	1.43819	0.412	0.179	1.19e-14	TB-p	GGH
DOCK7	5.69e-19	0.600763	0.91	0.658	1.23e-14	TB-p	DOCK7
TTLL5	5.99e-19	0.892513	0.765	0.507	1.29e-14	TB-p	TTLL5
MYO10	6.18e-19	0.696505	0.824	0.536	1.33e-14	TB-p	MYO10
RFC1	6.49e-19	0.737472	0.855	0.614	1.4e-14	TB-p	RFC1
DCP1B	6.92e-19	1.12307	0.543	0.292	1.49e-14	TB-p	DCP1B
APLF	7.45e-19	1.45905	0.285	0.1	1.61e-14	TB-p	APLF
ZCWPW2	8.29e-19	1.40943	0.348	0.14	1.79e-14	TB-p	ZCWPW2
NAV2	1.02e-18	1.43587	0.661	0.419	2.21e-14	TB-p	NAV2
MTHFD1	1.06e-18	1.24925	0.489	0.24	2.29e-14	TB-p	MTHFD1
TRIM37	1.09e-18	0.729125	0.801	0.531	2.35e-14	TB-p	TRIM37
GSTA4	1.13e-18	1.8511	0.344	0.143	2.43e-14	TB-p	GSTA4
GPR180	1.19e-18	1.2863	0.448	0.21	2.57e-14	TB-p	GPR180
TRNAU1AP	1.23e-18	1.06288	0.579	0.299	2.66e-14	TB-p	TRNAU1AP
CAPZA2	1.26e-18	0.956942	0.733	0.47	2.71e-14	TB-p	CAPZA2
ELF2	1.41e-18	0.837836	0.842	0.633	3.05e-14	TB-p	ELF2
ABLIM3	1.42e-18	0.882922	0.715	0.44	3.07e-14	TB-p	ABLIM3
LIN52	1.45e-18	1.12372	0.606	0.34	3.12e-14	TB-p	LIN52
ARHGAP26	1.52e-18	1.52458	0.584	0.348	3.28e-14	TB-p	ARHGAP26
ST8SIA4	1.56e-18	2.541	0.371	0.175	3.37e-14	TB-p	ST8SIA4
CPD	1.57e-18	1.51592	0.43	0.205	3.39e-14	TB-p	CPD
SORBS1	1.6e-18	1.31786	0.814	0.648	3.46e-14	TB-p	SORBS1
TCF7L2	1.61e-18	0.739927	0.787	0.508	3.47e-14	TB-p	TCF7L2
TSHZ2	1.71e-18	1.67384	0.281	0.102	3.69e-14	TB-p	TSHZ2
SYTL4	1.76e-18	1.43822	0.299	0.111	3.81e-14	TB-p	SYTL4
HDGF	1.87e-18	1.15305	0.561	0.294	4.03e-14	TB-p	HDGF
EPB41L4A	1.91e-18	1.29961	0.52	0.28	4.12e-14	TB-p	EPB41L4A
DIS3L	2.39e-18	1.36579	0.339	0.134	5.16e-14	TB-p	DIS3L
PTBP3	2.47e-18	0.639521	0.837	0.533	5.32e-14	TB-p	PTBP3
GCFC2	3.05e-18	0.995892	0.57	0.3	6.58e-14	TB-p	GCFC2
SLX4IP	3.18e-18	1.27931	0.661	0.44	6.85e-14	TB-p	SLX4IP
CEMIP2	3.31e-18	1.70939	0.344	0.142	7.14e-14	TB-p	CEMIP2
CEP290	3.38e-18	1.09274	0.584	0.322	7.28e-14	TB-p	CEP290
SLC30A1	3.54e-18	1.36282	0.412	0.188	7.63e-14	TB-p	SLC30A1
ZRANB3	3.62e-18	0.972527	0.67	0.419	7.8e-14	TB-p	ZRANB3
PDE6D	3.64e-18	1.29508	0.439	0.204	7.85e-14	TB-p	PDE6D
DNM1L	4.83e-18	0.989092	0.624	0.365	1.04e-13	TB-p	DNM1L
EDA	5.02e-18	1.726	0.317	0.127	1.08e-13	TB-p	EDA
TSPAN14	5.03e-18	1.09865	0.493	0.245	1.08e-13	TB-p	TSPAN14
MOB3B	5.26e-18	1.42798	0.371	0.158	1.13e-13	TB-p	MOB3B
USP1	5.26e-18	1.29027	0.457	0.216	1.13e-13	TB-p	USP1
WWTR1	5.45e-18	2.64153	0.62	0.457	1.17e-13	TB-p	WWTR1
PPP1R16B	6.27e-18	1.87785	0.376	0.177	1.35e-13	TB-p	PPP1R16B
AMMECR1	7e-18	0.95069	0.448	0.209	1.51e-13	TB-p	AMMECR1
PRMT2	7.78e-18	1.41782	0.371	0.158	1.68e-13	TB-p	PRMT2
FANCL	8.1e-18	1.35127	0.452	0.22	1.75e-13	TB-p	FANCL
TBC1D5	8.21e-18	0.829291	0.864	0.657	1.77e-13	TB-p	TBC1D5
PRKD1	9.06e-18	0.720381	0.787	0.484	1.95e-13	TB-p	PRKD1
TCF12	9.4e-18	0.779726	0.946	0.875	2.03e-13	TB-p	TCF12
PPP3R1	9.62e-18	0.936995	0.733	0.489	2.08e-13	TB-p	PPP3R1
LOC119036522	9.8e-18	1.19922	0.308	0.115	2.11e-13	TB-p	LOC119036522
ELK4	1e-17	1.42859	0.262	0.09	2.16e-13	TB-p	ELK4
LOC119057544	1.16e-17	1.20964	0.566	0.31	2.51e-13	TB-p	LOC119057544
CCDC85A	1.29e-17	2.37703	0.308	0.128	2.77e-13	TB-p	CCDC85A
PIEZO2	1.39e-17	1.8214	0.29	0.114	3e-13	TB-p	PIEZO2
SLC25A40	1.53e-17	0.941869	0.511	0.253	3.31e-13	TB-p	SLC25A40
GNG12	1.57e-17	1.2419	0.412	0.193	3.38e-13	TB-p	GNG12
SLC25A37	1.66e-17	0.959448	0.48	0.228	3.58e-13	TB-p	SLC25A37
NUP133	1.69e-17	1.04716	0.502	0.252	3.65e-13	TB-p	NUP133
TTLL4	1.73e-17	1.16152	0.443	0.207	3.73e-13	TB-p	TTLL4
PPWD1	1.87e-17	1.02133	0.529	0.268	4.03e-13	TB-p	PPWD1
LOC119057849	1.93e-17	1.53816	0.262	0.093	4.17e-13	TB-p	LOC119057849
BMP2K	1.94e-17	0.819189	0.67	0.381	4.18e-13	TB-p	BMP2K
LOC128626125	2.11e-17	1.35864	0.303	0.116	4.54e-13	TB-p	LOC128626125
TFDP1	2.39e-17	1.18922	0.439	0.207	5.16e-13	TB-p	TFDP1
TRPM7	2.56e-17	0.736879	0.882	0.701	5.53e-13	TB-p	TRPM7
MLLT3	3.3e-17	1.58692	0.484	0.255	7.12e-13	TB-p	MLLT3
ASAP1	3.33e-17	0.923292	0.819	0.622	7.18e-13	TB-p	ASAP1
CLYBL	3.57e-17	1.15996	0.597	0.364	7.69e-13	TB-p	CLYBL
PCNA	3.78e-17	1.13916	0.403	0.181	8.16e-13	TB-p	PCNA
ANP32B	3.83e-17	1.03633	0.643	0.389	8.27e-13	TB-p	ANP32B
EZH2	4.24e-17	0.835947	0.864	0.72	9.14e-13	TB-p	EZH2
TUBGCP3	4.37e-17	0.93426	0.724	0.491	9.43e-13	TB-p	TUBGCP3
XPO1	4.38e-17	0.636947	0.905	0.782	9.45e-13	TB-p	XPO1
STK24	4.42e-17	0.679095	0.914	0.735	9.53e-13	TB-p	STK24
GMNN	4.49e-17	1.16968	0.339	0.135	9.69e-13	TB-p	GMNN
DPYD	5.23e-17	0.916634	0.633	0.374	1.13e-12	TB-p	DPYD
SLC4A7	5.31e-17	0.959593	0.353	0.145	1.15e-12	TB-p	SLC4A7
HERC6	5.43e-17	1.24856	0.317	0.124	1.17e-12	TB-p	HERC6
EML4	5.72e-17	0.810051	0.71	0.446	1.23e-12	TB-p	EML4
MVB12B	5.72e-17	1.25399	0.394	0.174	1.23e-12	TB-p	MVB12B
KIAA1958	6.27e-17	1.22941	0.348	0.145	1.35e-12	TB-p	KIAA1958
TAOK2	6.83e-17	1.24083	0.43	0.202	1.47e-12	TB-p	TAOK2
FAXC	7.97e-17	1.24607	0.385	0.169	1.72e-12	TB-p	FAXC
SPARC	8.32e-17	0.730248	0.887	0.697	1.79e-12	TB-p	SPARC
MPZL1	8.81e-17	0.92186	0.538	0.284	1.9e-12	TB-p	MPZL1
CLCN5	9.22e-17	1.31723	0.633	0.408	1.99e-12	TB-p	CLCN5
PARP4	1.05e-16	0.781483	0.769	0.505	2.27e-12	TB-p	PARP4
MRPS5	1.06e-16	0.97644	0.575	0.32	2.29e-12	TB-p	MRPS5
TMTC3	1.13e-16	1.24696	0.421	0.199	2.44e-12	TB-p	TMTC3
TAF3	1.16e-16	1.0221	0.679	0.432	2.5e-12	TB-p	TAF3
2	1.38e-16	1.59121	0.285	0.11	2.98e-12	TB-p	2
ANTXR2	1.4e-16	0.968247	0.434	0.207	3.03e-12	TB-p	ANTXR2
RAP1GDS1	1.63e-16	1.21224	0.475	0.245	3.51e-12	TB-p	RAP1GDS1
CEP170	1.63e-16	1.30548	0.425	0.211	3.51e-12	TB-p	CEP170
GEMIN2	1.86e-16	1.31828	0.312	0.125	4.01e-12	TB-p	GEMIN2
ECPAS	1.9e-16	0.707344	0.846	0.652	4.09e-12	TB-p	ECPAS
ABLIM1	2.08e-16	0.848009	0.719	0.452	4.48e-12	TB-p	ABLIM1
FEM1C	2.08e-16	1.16673	0.466	0.237	4.48e-12	TB-p	FEM1C
ELOVL5	2.28e-16	0.822922	0.692	0.435	4.92e-12	TB-p	ELOVL5
DACH2	2.42e-16	2.89608	0.308	0.136	5.23e-12	TB-p	DACH2
ZSWIM6	2.5e-16	1.41051	0.566	0.342	5.38e-12	TB-p	ZSWIM6
PAM	2.52e-16	1.19597	0.624	0.384	5.42e-12	TB-p	PAM
PRKAR2B	2.78e-16	1.22545	0.412	0.19	5.99e-12	TB-p	PRKAR2B
RPS6KA3	2.8e-16	0.639757	0.733	0.445	6.04e-12	TB-p	RPS6KA3
NR3C2	2.9e-16	1.8882	0.38	0.182	6.25e-12	TB-p	NR3C2
NUP160	3e-16	0.887769	0.647	0.392	6.46e-12	TB-p	NUP160
CEP97	3.09e-16	1.30253	0.312	0.128	6.66e-12	TB-p	CEP97
TCAF1	3.09e-16	1.39699	0.385	0.18	6.67e-12	TB-p	TCAF1
ROCK1	3.34e-16	0.751586	0.9	0.735	7.2e-12	TB-p	ROCK1
RNF213	3.38e-16	1.15902	0.367	0.162	7.3e-12	TB-p	RNF213
PREX1	3.73e-16	1.2063	0.317	0.131	8.05e-12	TB-p	PREX1
SRGN	4.15e-16	1.3856	0.421	0.206	8.96e-12	TB-p	SRGN
RCC1	4.16e-16	1.44125	0.281	0.107	8.96e-12	TB-p	RCC1
TANC2	4.18e-16	0.997876	0.747	0.528	9.02e-12	TB-p	TANC2
ARHGAP19	4.39e-16	1.40992	0.498	0.27	9.47e-12	TB-p	ARHGAP19
DGCR8	4.45e-16	1.01501	0.543	0.297	9.61e-12	TB-p	DGCR8
PHF6	5.15e-16	1.12443	0.448	0.217	1.11e-11	TB-p	PHF6
KIF13A	5.48e-16	0.541747	0.928	0.644	1.18e-11	TB-p	KIF13A
TANC1	8.37e-16	0.570942	0.9	0.642	1.81e-11	TB-p	TANC1
TNS1	8.45e-16	0.785443	0.729	0.462	1.82e-11	TB-p	TNS1
SNX30	8.77e-16	1.02242	0.448	0.219	1.89e-11	TB-p	SNX30
NSMCE4A	9.38e-16	1.28188	0.335	0.142	2.02e-11	TB-p	NSMCE4A
SLC25A24	9.51e-16	1.32826	0.258	0.095	2.05e-11	TB-p	SLC25A24
LOC119053921	1.02e-15	1.34302	0.398	0.189	2.2e-11	TB-p	LOC119053921
HS3ST4	1.04e-15	2.72863	0.484	0.29	2.25e-11	TB-p	HS3ST4
CAMKK1	1.05e-15	1.51194	0.276	0.105	2.26e-11	TB-p	CAMKK1
POLD3	1.1e-15	1.00448	0.638	0.434	2.37e-11	TB-p	POLD3
POLA1	1.1e-15	0.92412	0.792	0.593	2.38e-11	TB-p	POLA1
NUP153	1.12e-15	0.776638	0.756	0.541	2.41e-11	TB-p	NUP153
IGF2R	1.18e-15	0.747944	0.846	0.649	2.54e-11	TB-p	IGF2R
RBBP4	1.27e-15	0.959717	0.665	0.433	2.73e-11	TB-p	RBBP4
LATS2	1.4e-15	0.975004	0.742	0.557	3.01e-11	TB-p	LATS2
ZC3H12C	1.44e-15	0.767483	0.579	0.318	3.1e-11	TB-p	ZC3H12C
STRADA	1.51e-15	1.09767	0.376	0.165	3.26e-11	TB-p	STRADA
ZNF827	1.64e-15	1.30159	0.29	0.115	3.54e-11	TB-p	ZNF827
TMEM164	1.71e-15	0.905988	0.548	0.297	3.68e-11	TB-p	TMEM164
EPN2	2.01e-15	1.12074	0.52	0.278	4.33e-11	TB-p	EPN2
LOC128625952	2.02e-15	1.20617	0.389	0.184	4.35e-11	TB-p	LOC128625952
ANKFY1	2.02e-15	0.670389	0.796	0.543	4.35e-11	TB-p	ANKFY1
OGT	2.1e-15	0.690982	0.792	0.499	4.53e-11	TB-p	OGT
GOLIM4	2.27e-15	0.798793	0.57	0.316	4.9e-11	TB-p	GOLIM4
KIF27	2.46e-15	1.11589	0.412	0.194	5.3e-11	TB-p	KIF27
RALY	2.96e-15	0.763944	0.778	0.531	6.39e-11	TB-p	RALY
EEFSEC	3.43e-15	0.664883	0.833	0.616	7.41e-11	TB-p	EEFSEC
NET1	3.48e-15	0.852669	0.611	0.37	7.51e-11	TB-p	NET1
LOC128627463	4.29e-15	0.97737	0.502	0.261	9.25e-11	TB-p	LOC128627463
SUZ12	4.36e-15	0.554744	0.914	0.766	9.41e-11	TB-p	SUZ12
LAMA3	4.48e-15	1.16095	0.271	0.107	9.66e-11	TB-p	LAMA3
DERA	5.48e-15	0.938369	0.62	0.375	1.18e-10	TB-p	DERA
ARSB	5.59e-15	1.27608	0.434	0.226	1.2e-10	TB-p	ARSB
NCAPH2	6.13e-15	1.04861	0.434	0.214	1.32e-10	TB-p	NCAPH2
RECQL	6.61e-15	1.25137	0.362	0.162	1.42e-10	TB-p	RECQL
MRPS14	6.66e-15	1.15206	0.299	0.12	1.44e-10	TB-p	MRPS14
JAM3	6.71e-15	0.966547	0.584	0.333	1.45e-10	TB-p	JAM3
LRRFIP1	6.97e-15	0.619092	0.683	0.396	1.5e-10	TB-p	LRRFIP1
NCK2	7.36e-15	0.821155	0.692	0.456	1.59e-10	TB-p	NCK2
SF3B3	7.46e-15	0.79584	0.769	0.562	1.61e-10	TB-p	SF3B3
HEATR5A	7.92e-15	0.781857	0.724	0.479	1.71e-10	TB-p	HEATR5A
OGFRL1	8.33e-15	0.803811	0.534	0.28	1.8e-10	TB-p	OGFRL1
CHST11	8.41e-15	0.899456	0.778	0.552	1.81e-10	TB-p	CHST11
AHR	8.62e-15	1.66628	0.475	0.272	1.86e-10	TB-p	AHR
TRUB1	8.79e-15	1.06236	0.412	0.198	1.9e-10	TB-p	TRUB1
FUS	9.19e-15	0.57328	0.91	0.813	1.98e-10	TB-p	FUS
SNX7	9.89e-15	0.958987	0.48	0.252	2.13e-10	TB-p	SNX7
FSTL1	1.05e-14	1.17575	0.326	0.142	2.27e-10	TB-p	FSTL1
SMAD9	1.22e-14	1.15161	0.475	0.263	2.62e-10	TB-p	SMAD9
NUP107	1.29e-14	0.909837	0.557	0.315	2.78e-10	TB-p	NUP107
TNFSF10	1.31e-14	1.2331	0.552	0.333	2.83e-10	TB-p	TNFSF10
LOC119064359	1.43e-14	0.907663	0.507	0.276	3.08e-10	TB-p	LOC119064359
RIPK2	1.46e-14	0.971414	0.452	0.234	3.14e-10	TB-p	RIPK2
PCGF6	1.63e-14	0.947226	0.575	0.351	3.52e-10	TB-p	PCGF6
SMURF2	1.85e-14	0.792027	0.842	0.681	3.99e-10	TB-p	SMURF2
CTTNBP2NL	2.04e-14	1.00225	0.538	0.301	4.4e-10	TB-p	CTTNBP2NL
PINX1	2.28e-14	1.44075	0.262	0.103	4.91e-10	TB-p	PINX1
SESTD1	2.44e-14	1.0853	0.629	0.42	5.26e-10	TB-p	SESTD1
PLEKHG1	2.69e-14	0.916101	0.525	0.291	5.81e-10	TB-p	PLEKHG1
TSC22D1	2.71e-14	1.2816	0.507	0.309	5.86e-10	TB-p	TSC22D1
NAV3	2.76e-14	0.62491	0.394	0.187	5.95e-10	TB-p	NAV3
KAT6A	2.77e-14	0.602478	0.891	0.781	5.97e-10	TB-p	KAT6A
ADSS2	2.9e-14	0.60866	0.747	0.465	6.25e-10	TB-p	ADSS2
ACSF3	3.29e-14	1.19707	0.38	0.186	7.1e-10	TB-p	ACSF3
PTMS	3.32e-14	0.997949	0.484	0.259	7.15e-10	TB-p	PTMS
NUMA1	3.37e-14	0.742073	0.76	0.558	7.27e-10	TB-p	NUMA1
CACNA1C	3.42e-14	1.36289	0.516	0.3	7.39e-10	TB-p	CACNA1C
SOX5	3.53e-14	1.25801	0.326	0.148	7.61e-10	TB-p	SOX5
ZNF423	3.55e-14	1.13172	0.312	0.136	7.67e-10	TB-p	ZNF423
BCL2	3.65e-14	1.02104	0.638	0.428	7.87e-10	TB-p	BCL2
CD9	4.02e-14	0.935707	0.502	0.276	8.68e-10	TB-p	CD9
KAT2B	4.07e-14	1.54513	0.303	0.136	8.78e-10	TB-p	KAT2B
DCLRE1A	4.97e-14	1.06656	0.421	0.211	1.07e-09	TB-p	DCLRE1A
LEKR1	5.07e-14	1.06044	0.434	0.221	1.09e-09	TB-p	LEKR1
IMMP2L	5.65e-14	1.23646	0.489	0.274	1.22e-09	TB-p	IMMP2L
PDE4A	5.77e-14	1.48069	0.276	0.115	1.25e-09	TB-p	PDE4A
WDR44	5.87e-14	1.1822	0.371	0.177	1.27e-09	TB-p	WDR44
APBB2	6.15e-14	1.04185	0.751	0.544	1.33e-09	TB-p	APBB2
DSE	6.35e-14	1.33887	0.308	0.135	1.37e-09	TB-p	DSE
SMC1B	6.37e-14	1.49661	0.62	0.542	1.37e-09	TB-p	SMC1B
DECR1	6.38e-14	1.32665	0.462	0.255	1.38e-09	TB-p	DECR1
ATAD2B	7.07e-14	0.890673	0.507	0.281	1.53e-09	TB-p	ATAD2B
RPP30	7.13e-14	1.19927	0.312	0.135	1.54e-09	TB-p	RPP30
LOC119061253	7.88e-14	0.748482	0.692	0.438	1.7e-09	TB-p	LOC119061253
LOC119046233	8.06e-14	1.06196	0.502	0.278	1.74e-09	TB-p	LOC119046233
JPT2	9.14e-14	0.915368	0.493	0.269	1.97e-09	TB-p	JPT2
LOC119054401	9.59e-14	1.66163	0.258	0.104	2.07e-09	TB-p	LOC119054401
LOC119052881	9.79e-14	1.06531	0.457	0.251	2.11e-09	TB-p	LOC119052881
STK17B	9.86e-14	0.840277	0.385	0.184	2.13e-09	TB-p	STK17B
KAZN	1.01e-13	1.13238	0.285	0.116	2.18e-09	TB-p	KAZN
STX2	1.1e-13	1.4462	0.276	0.114	2.36e-09	TB-p	STX2
FAM149B1	1.12e-13	0.640611	0.774	0.545	2.41e-09	TB-p	FAM149B1
AFAP1	1.12e-13	0.891157	0.412	0.204	2.41e-09	TB-p	AFAP1
SPIRE1	1.13e-13	0.602433	0.602	0.343	2.45e-09	TB-p	SPIRE1
ATL3	1.32e-13	0.787783	0.557	0.319	2.85e-09	TB-p	ATL3
GAS7	1.35e-13	1.12809	0.281	0.115	2.92e-09	TB-p	GAS7
ATRNL1	1.41e-13	1.83428	0.271	0.115	3.03e-09	TB-p	ATRNL1
STAMBPL1	1.52e-13	1.14975	0.276	0.114	3.27e-09	TB-p	STAMBPL1
PNPT1	1.57e-13	0.863512	0.529	0.293	3.39e-09	TB-p	PNPT1
SKA2	1.66e-13	0.935546	0.557	0.332	3.59e-09	TB-p	SKA2
CCDC138	1.73e-13	1.17685	0.516	0.297	3.72e-09	TB-p	CCDC138
CRPPA	1.87e-13	1.41999	0.339	0.159	4.04e-09	TB-p	CRPPA
CDC42BPA	1.89e-13	0.646626	0.824	0.611	4.07e-09	TB-p	CDC42BPA
BLVRA	1.98e-13	0.793277	0.733	0.547	4.26e-09	TB-p	BLVRA
GLCE	2.04e-13	0.875309	0.534	0.311	4.4e-09	TB-p	GLCE
KCTD16	2.1e-13	1.48298	0.258	0.105	4.53e-09	TB-p	KCTD16
HAUS4	2.5e-13	1.08606	0.312	0.137	5.38e-09	TB-p	HAUS4
DGKH	2.73e-13	0.896536	0.751	0.544	5.89e-09	TB-p	DGKH
CPSF7	2.75e-13	0.836496	0.507	0.275	5.92e-09	TB-p	CPSF7
STARD3NL	2.83e-13	1.34295	0.43	0.23	6.1e-09	TB-p	STARD3NL
RUBCN	2.86e-13	1.07608	0.357	0.169	6.17e-09	TB-p	RUBCN
ANP32A	2.86e-13	1.33411	0.38	0.191	6.18e-09	TB-p	ANP32A
NAA20	3.41e-13	0.861045	0.543	0.32	7.35e-09	TB-p	NAA20
MCM8	3.74e-13	0.994735	0.376	0.181	8.06e-09	TB-p	MCM8
USP31	3.75e-13	1.25309	0.367	0.182	8.08e-09	TB-p	USP31
GALK2	4.12e-13	1.16726	0.344	0.161	8.89e-09	TB-p	GALK2
SWAP70	4.24e-13	1.15631	0.367	0.183	9.14e-09	TB-p	SWAP70
YEATS2	4.7e-13	0.496878	0.887	0.637	1.01e-08	TB-p	YEATS2
TCHP	4.87e-13	0.985824	0.335	0.152	1.05e-08	TB-p	TCHP
QSER1	4.91e-13	0.77673	0.801	0.637	1.06e-08	TB-p	QSER1
IQSEC1	5.06e-13	0.550274	0.778	0.512	1.09e-08	TB-p	IQSEC1
NUP93	5.07e-13	0.947608	0.502	0.284	1.09e-08	TB-p	NUP93
ATF7IP	5.57e-13	0.710035	0.814	0.69	1.2e-08	TB-p	ATF7IP
NOX4	5.85e-13	0.505407	0.706	0.455	1.26e-08	TB-p	NOX4
EMP1	5.88e-13	0.97524	0.412	0.21	1.27e-08	TB-p	EMP1
FAM222B	6.37e-13	0.745546	0.733	0.496	1.37e-08	TB-p	FAM222B
SH3PXD2A	6.61e-13	1.37699	0.421	0.232	1.43e-08	TB-p	SH3PXD2A
GATA2	7.52e-13	0.839676	0.516	0.28	1.62e-08	TB-p	GATA2
ABHD17B	7.77e-13	1.05677	0.498	0.274	1.68e-08	TB-p	ABHD17B
SLC49A4	7.92e-13	1.11981	0.339	0.16	1.71e-08	TB-p	SLC49A4
CDR2	7.99e-13	1.08716	0.376	0.18	1.72e-08	TB-p	CDR2
CMTM4	8e-13	0.920018	0.434	0.228	1.73e-08	TB-p	CMTM4
REV1	9.47e-13	0.622499	0.783	0.586	2.04e-08	TB-p	REV1
MAP2K6	9.85e-13	1.28894	0.267	0.113	2.12e-08	TB-p	MAP2K6
JMJD1C	1.03e-12	0.446072	0.923	0.836	2.21e-08	TB-p	JMJD1C
RRAGB	1.06e-12	1.15723	0.756	0.624	2.29e-08	TB-p	RRAGB
LOC119064586	1.17e-12	1.14622	0.308	0.138	2.52e-08	TB-p	LOC119064586
ST3GAL3	1.19e-12	0.622515	0.873	0.707	2.57e-08	TB-p	ST3GAL3
RANBP9	1.38e-12	0.720991	0.751	0.541	2.98e-08	TB-p	RANBP9
DOP1B	1.5e-12	1.2795	0.294	0.133	3.24e-08	TB-p	DOP1B
DIS3	1.51e-12	1.04625	0.434	0.231	3.25e-08	TB-p	DIS3
LOC119058839	1.53e-12	0.700155	0.833	0.648	3.29e-08	TB-p	LOC119058839
CASD1	1.54e-12	0.599032	0.67	0.423	3.32e-08	TB-p	CASD1
SEMA6D	1.68e-12	0.621862	0.511	0.284	3.62e-08	TB-p	SEMA6D
SMAD5	1.83e-12	0.764094	0.507	0.279	3.94e-08	TB-p	SMAD5
AP1S2	1.86e-12	1.1505	0.253	0.106	4.01e-08	TB-p	AP1S2
GALNT1	1.91e-12	0.604448	0.833	0.626	4.13e-08	TB-p	GALNT1
LOC119053736	1.94e-12	0.916493	0.466	0.256	4.19e-08	TB-p	LOC119053736
REV3L	1.98e-12	0.805074	0.747	0.573	4.27e-08	TB-p	REV3L
CCP110	2.04e-12	1.14164	0.412	0.213	4.41e-08	TB-p	CCP110
MID1	2.12e-12	0.651955	0.489	0.265	4.57e-08	TB-p	MID1
ARHGEF3	2.34e-12	0.791898	0.584	0.364	5.05e-08	TB-p	ARHGEF3
ZFP36L1	2.44e-12	1.54636	0.29	0.131	5.26e-08	TB-p	ZFP36L1
FHIT	2.64e-12	1.49927	0.674	0.505	5.69e-08	TB-p	FHIT
DPY19L1	2.66e-12	0.865201	0.493	0.284	5.74e-08	TB-p	DPY19L1
MSANTD2	3.09e-12	0.842545	0.475	0.267	6.65e-08	TB-p	MSANTD2
MCMBP	3.29e-12	1.01685	0.484	0.27	7.09e-08	TB-p	MCMBP
NOP2	3.38e-12	0.879468	0.398	0.2	7.28e-08	TB-p	NOP2
SMG9	3.39e-12	1.19738	0.29	0.129	7.31e-08	TB-p	SMG9
CEP20	3.5e-12	0.857235	0.543	0.323	7.56e-08	TB-p	CEP20
TESK2	3.72e-12	1.32294	0.33	0.163	8.03e-08	TB-p	TESK2
CEP89	3.94e-12	0.999678	0.557	0.339	8.51e-08	TB-p	CEP89
HUNK	4.1e-12	0.77795	0.339	0.157	8.84e-08	TB-p	HUNK
ALMS1	4.25e-12	0.67273	0.828	0.686	9.17e-08	TB-p	ALMS1
SMCHD1	4.65e-12	0.454495	0.941	0.798	1e-07	TB-p	SMCHD1
SMARCC1	4.98e-12	0.529759	0.882	0.785	1.07e-07	TB-p	SMARCC1
LOC119056939	5.05e-12	0.807426	0.548	0.325	1.09e-07	TB-p	LOC119056939
DONSON	5.55e-12	1.17017	0.321	0.155	1.2e-07	TB-p	DONSON
LOC119039688	5.72e-12	1.15857	0.299	0.136	1.23e-07	TB-p	LOC119039688
PHF10	5.73e-12	0.98885	0.448	0.247	1.24e-07	TB-p	PHF10
PIAS2	6e-12	0.612304	0.701	0.454	1.29e-07	TB-p	PIAS2
JADE1	6.31e-12	0.678653	0.638	0.41	1.36e-07	TB-p	JADE1
SRPK1	6.83e-12	0.603696	0.719	0.501	1.47e-07	TB-p	SRPK1
ARID1B	6.96e-12	0.860565	0.842	0.739	1.5e-07	TB-p	ARID1B
FZR1	7.06e-12	1.04589	0.385	0.198	1.52e-07	TB-p	FZR1
CBLB	7.55e-12	1.09193	0.751	0.588	1.63e-07	TB-p	CBLB
RRP8	7.67e-12	0.941386	0.529	0.333	1.65e-07	TB-p	RRP8
FEM1B	7.89e-12	0.965255	0.312	0.142	1.7e-07	TB-p	FEM1B
EIF4E	8.06e-12	0.655362	0.733	0.528	1.74e-07	TB-p	EIF4E
ECD	8.25e-12	0.8016	0.525	0.308	1.78e-07	TB-p	ECD
NR2C2	9.34e-12	0.785569	0.652	0.439	2.01e-07	TB-p	NR2C2
NCOA5	1.01e-11	0.652218	0.652	0.414	2.17e-07	TB-p	NCOA5
TMEM54	1.01e-11	1.06812	0.321	0.152	2.18e-07	TB-p	TMEM54
ACAD9	1.03e-11	0.864331	0.489	0.284	2.23e-07	TB-p	ACAD9
FAM107B	1.04e-11	1.02194	0.357	0.18	2.23e-07	TB-p	FAM107B
TXNRD1	1.14e-11	0.755806	0.493	0.273	2.47e-07	TB-p	TXNRD1
TJP1	1.15e-11	0.536726	0.842	0.657	2.47e-07	TB-p	TJP1
CUNH12orf4	1.24e-11	0.666713	0.692	0.488	2.67e-07	TB-p	CUNH12orf4
CHTOP	1.25e-11	0.711203	0.615	0.379	2.69e-07	TB-p	CHTOP
NSUN3	1.25e-11	1.1814	0.403	0.224	2.7e-07	TB-p	NSUN3
GABBR1	1.25e-11	1.07097	0.294	0.135	2.71e-07	TB-p	GABBR1
EIF4EBP2	1.31e-11	0.960257	0.434	0.236	2.81e-07	TB-p	EIF4EBP2
ATL2	1.31e-11	0.857943	0.452	0.248	2.82e-07	TB-p	ATL2
SHB	1.31e-11	0.947039	0.529	0.326	2.83e-07	TB-p	SHB
CRACD	1.36e-11	1.45396	0.276	0.127	2.94e-07	TB-p	CRACD
CLASP1	1.5e-11	0.54325	0.891	0.753	3.23e-07	TB-p	CLASP1
KATNBL1	1.59e-11	0.640413	0.715	0.492	3.42e-07	TB-p	KATNBL1
CDK6	1.64e-11	1.22367	0.529	0.353	3.55e-07	TB-p	CDK6
PPP1R12A	1.67e-11	0.482075	0.937	0.8	3.6e-07	TB-p	PPP1R12A
NOVA1	1.69e-11	1.26008	0.398	0.222	3.64e-07	TB-p	NOVA1
EPS8	1.72e-11	0.702162	0.466	0.258	3.71e-07	TB-p	EPS8
CSNK1G3	1.8e-11	1.00479	0.557	0.356	3.89e-07	TB-p	CSNK1G3
GLUD1	1.84e-11	0.589099	0.679	0.434	3.98e-07	TB-p	GLUD1
MTFR1	1.91e-11	0.806973	0.448	0.246	4.12e-07	TB-p	MTFR1
TBC1D31	1.92e-11	0.718559	0.588	0.369	4.13e-07	TB-p	TBC1D31
GNA13	1.98e-11	0.549211	0.624	0.376	4.27e-07	TB-p	GNA13
DVL2	2.08e-11	1.12378	0.299	0.138	4.49e-07	TB-p	DVL2
CD99L2	2.1e-11	1.08272	0.276	0.123	4.54e-07	TB-p	CD99L2
POLH	2.24e-11	1.02477	0.308	0.145	4.84e-07	TB-p	POLH
IGFBP7	2.29e-11	1.72468	0.357	0.195	4.93e-07	TB-p	IGFBP7
INPP5B	2.37e-11	0.745617	0.389	0.192	5.1e-07	TB-p	INPP5B
PAK4	2.41e-11	1.02032	0.367	0.188	5.19e-07	TB-p	PAK4
WDHD1	2.72e-11	0.568401	0.81	0.621	5.86e-07	TB-p	WDHD1
TTI1	2.86e-11	1.00524	0.339	0.169	6.17e-07	TB-p	TTI1
SLC35A5	2.86e-11	1.24625	0.317	0.154	6.17e-07	TB-p	SLC35A5
PTPDC1	2.94e-11	1.00354	0.317	0.152	6.33e-07	TB-p	PTPDC1
GSAP	3.16e-11	0.861444	0.502	0.297	6.83e-07	TB-p	GSAP
KHDRBS1	3.37e-11	0.734164	0.67	0.488	7.26e-07	TB-p	KHDRBS1
SP110	3.53e-11	0.73264	0.516	0.298	7.62e-07	TB-p	SP110
MCC	3.77e-11	1.08876	0.719	0.551	8.12e-07	TB-p	MCC
NFKB1	3.89e-11	0.607986	0.638	0.405	8.39e-07	TB-p	NFKB1
RASSF4	3.97e-11	1.05902	0.271	0.121	8.56e-07	TB-p	RASSF4
SH3BP4	4.08e-11	0.949403	0.362	0.179	8.8e-07	TB-p	SH3BP4
CNOT9	4.31e-11	0.81201	0.466	0.264	9.29e-07	TB-p	CNOT9
MSN	4.4e-11	1.01915	0.407	0.226	9.49e-07	TB-p	MSN
FAM98B	4.64e-11	0.901783	0.443	0.245	1e-06	TB-p	FAM98B
PPP3CB	4.73e-11	0.718299	0.629	0.428	1.02e-06	TB-p	PPP3CB
LCORL	4.86e-11	0.684518	0.81	0.617	1.05e-06	TB-p	LCORL
CTDSPL2	5.27e-11	0.598683	0.824	0.655	1.14e-06	TB-p	CTDSPL2
MAP4K3	5.55e-11	0.514579	0.928	0.826	1.2e-06	TB-p	MAP4K3
SLC25A13	5.74e-11	0.83685	0.593	0.407	1.24e-06	TB-p	SLC25A13
RAD51C	5.87e-11	1.06374	0.299	0.141	1.27e-06	TB-p	RAD51C
ZDHHC20	5.93e-11	0.697571	0.719	0.52	1.28e-06	TB-p	ZDHHC20
CDADC1	5.94e-11	1.0461	0.407	0.222	1.28e-06	TB-p	CDADC1
CFDP1	6.61e-11	0.648873	0.719	0.497	1.43e-06	TB-p	CFDP1
SRBD1	6.83e-11	0.64539	0.719	0.554	1.47e-06	TB-p	SRBD1
MARCHF8	7.29e-11	0.558178	0.814	0.584	1.57e-06	TB-p	MARCHF8
MIER1	7.34e-11	0.560525	0.851	0.668	1.58e-06	TB-p	MIER1
EIF2AK2	7.58e-11	0.707187	0.62	0.4	1.63e-06	TB-p	EIF2AK2
ATPSCKMT	7.66e-11	0.829296	0.484	0.285	1.65e-06	TB-p	ATPSCKMT
EIF4E3	7.67e-11	0.648034	0.602	0.362	1.65e-06	TB-p	EIF4E3
MSH3	8.16e-11	0.783711	0.498	0.293	1.76e-06	TB-p	MSH3
RCC2	8.28e-11	1.17529	0.253	0.113	1.79e-06	TB-p	RCC2
STRN	9.12e-11	0.610809	0.629	0.427	1.97e-06	TB-p	STRN
TBC1D22B	9.16e-11	0.849287	0.498	0.305	1.98e-06	TB-p	TBC1D22B
GULP1	9.57e-11	0.47454	0.692	0.441	2.06e-06	TB-p	GULP1
CTIF	1.11e-10	0.570511	0.688	0.457	2.4e-06	TB-p	CTIF
ESYT2	1.11e-10	0.704407	0.439	0.24	2.4e-06	TB-p	ESYT2
ROR1	1.11e-10	1.27051	0.371	0.198	2.4e-06	TB-p	ROR1
SVIL	1.21e-10	0.618348	0.597	0.373	2.62e-06	TB-p	SVIL
STK4	1.28e-10	0.754048	0.439	0.242	2.77e-06	TB-p	STK4
NAA50	1.32e-10	0.860647	0.457	0.263	2.86e-06	TB-p	NAA50
SIPA1L1	1.44e-10	0.814476	0.439	0.263	3.11e-06	TB-p	SIPA1L1
DHX15	1.44e-10	0.432418	0.919	0.834	3.11e-06	TB-p	DHX15
SNX14	1.48e-10	0.74008	0.606	0.39	3.18e-06	TB-p	SNX14
ZNF644	1.51e-10	0.43352	0.905	0.774	3.25e-06	TB-p	ZNF644
ARMH3	1.53e-10	0.656067	0.665	0.45	3.3e-06	TB-p	ARMH3
KPNA2	1.72e-10	0.798934	0.679	0.544	3.71e-06	TB-p	KPNA2
RNF217	1.88e-10	1.2747	0.362	0.203	4.06e-06	TB-p	RNF217
TGFBR1	2.01e-10	0.905275	0.394	0.217	4.35e-06	TB-p	TGFBR1
KIFBP	2.06e-10	0.835018	0.394	0.214	4.45e-06	TB-p	KIFBP
ABCD3	2.18e-10	0.392203	0.864	0.638	4.7e-06	TB-p	ABCD3
RYK	2.2e-10	0.612623	0.701	0.486	4.75e-06	TB-p	RYK
RAVER2	2.33e-10	0.468357	0.67	0.419	5.02e-06	TB-p	RAVER2
CHN2	2.37e-10	0.972552	0.276	0.131	5.12e-06	TB-p	CHN2
DOCK6	2.78e-10	1.06932	0.262	0.122	6.01e-06	TB-p	DOCK6
LOC119063298	2.82e-10	1.04138	0.294	0.141	6.08e-06	TB-p	LOC119063298
FRMD6	2.89e-10	0.898034	0.348	0.181	6.23e-06	TB-p	FRMD6
CEP44	2.94e-10	1.14458	0.308	0.154	6.34e-06	TB-p	CEP44
LONRF1	2.95e-10	1.04448	0.294	0.141	6.37e-06	TB-p	LONRF1
ARID2	3.09e-10	0.483566	0.896	0.774	6.66e-06	TB-p	ARID2
XIAP	3.29e-10	0.617809	0.71	0.515	7.09e-06	TB-p	XIAP
TNRC6C	3.33e-10	0.488336	0.769	0.57	7.18e-06	TB-p	TNRC6C
OSBPL11	3.38e-10	0.724097	0.593	0.393	7.29e-06	TB-p	OSBPL11
IGF2	3.57e-10	0.75024	0.588	0.4	7.71e-06	TB-p	IGF2
DPY19L4	3.59e-10	0.679327	0.606	0.412	7.73e-06	TB-p	DPY19L4
HECA	3.69e-10	0.98857	0.294	0.143	7.95e-06	TB-p	HECA
YBX1	3.91e-10	0.588275	0.729	0.529	8.44e-06	TB-p	YBX1
UIMC1	4.02e-10	0.630028	0.724	0.551	8.67e-06	TB-p	UIMC1
PIBF1	4.37e-10	0.62388	0.661	0.465	9.43e-06	TB-p	PIBF1
SMARCB1	4.75e-10	0.750851	0.633	0.447	1.02e-05	TB-p	SMARCB1
PANK2	4.81e-10	0.600098	0.692	0.484	1.04e-05	TB-p	PANK2
PIP4K2B	4.83e-10	0.868901	0.321	0.159	1.04e-05	TB-p	PIP4K2B
TBC1D8	4.89e-10	0.722597	0.529	0.333	1.05e-05	TB-p	TBC1D8
NEO1	5.05e-10	0.505597	0.606	0.382	1.09e-05	TB-p	NEO1
APLP2	5.32e-10	0.534454	0.742	0.538	1.15e-05	TB-p	APLP2
CCDC34	5.65e-10	0.585013	0.606	0.395	1.22e-05	TB-p	CCDC34
SYNCRIP	5.69e-10	0.641251	0.774	0.589	1.23e-05	TB-p	SYNCRIP
ARHGEF2	5.84e-10	0.930939	0.371	0.201	1.26e-05	TB-p	ARHGEF2
TP53	5.91e-10	1.14619	0.29	0.14	1.27e-05	TB-p	TP53
DTYMK	5.97e-10	1.08632	0.281	0.137	1.29e-05	TB-p	DTYMK
CNIH1	6.35e-10	0.599482	0.566	0.355	1.37e-05	TB-p	CNIH1
LUZP1	6.42e-10	0.577109	0.742	0.537	1.39e-05	TB-p	LUZP1
BRD8	6.49e-10	0.533439	0.738	0.536	1.4e-05	TB-p	BRD8
MAPK1	6.58e-10	0.448848	0.869	0.739	1.42e-05	TB-p	MAPK1
AKIRIN2	7.01e-10	0.89401	0.339	0.173	1.51e-05	TB-p	AKIRIN2
APMAP	7.05e-10	0.891298	0.299	0.147	1.52e-05	TB-p	APMAP
TTLL7	7.28e-10	0.446604	0.814	0.575	1.57e-05	TB-p	TTLL7
RAB20	7.45e-10	0.756346	0.312	0.154	1.61e-05	TB-p	RAB20
CAMKMT	7.46e-10	0.860874	0.543	0.371	1.61e-05	TB-p	CAMKMT
PLAA	7.76e-10	0.897444	0.353	0.185	1.67e-05	TB-p	PLAA
TMCO3	7.92e-10	0.863983	0.371	0.201	1.71e-05	TB-p	TMCO3
MTO1	7.98e-10	0.801673	0.321	0.158	1.72e-05	TB-p	MTO1
RBM15	8.34e-10	0.773558	0.534	0.347	1.8e-05	TB-p	RBM15
PBLD	9.35e-10	1.47878	0.281	0.142	2.02e-05	TB-p	PBLD
IGF2BP2	9.48e-10	0.337817	0.765	0.505	2.04e-05	TB-p	IGF2BP2
SETD2	9.76e-10	0.408108	0.937	0.839	2.1e-05	TB-p	SETD2
PRKAA1	9.94e-10	0.88172	0.285	0.135	2.14e-05	TB-p	PRKAA1
PTPRG	1.01e-09	1.73771	0.747	0.699	2.18e-05	TB-p	PTPRG
NUP85	1.03e-09	0.983707	0.294	0.141	2.23e-05	TB-p	NUP85
KCTD3	1.04e-09	0.949973	0.371	0.2	2.24e-05	TB-p	KCTD3
MALT1	1.05e-09	1.04786	0.253	0.116	2.26e-05	TB-p	MALT1
CDK17	1.06e-09	1.50255	0.462	0.319	2.29e-05	TB-p	CDK17
SMAD7	1.12e-09	0.723649	0.475	0.277	2.41e-05	TB-p	SMAD7
LPGAT1	1.16e-09	0.585776	0.611	0.396	2.5e-05	TB-p	LPGAT1
NAP1L1	1.19e-09	0.444953	0.81	0.613	2.57e-05	TB-p	NAP1L1
RGCC	1.19e-09	1.48619	0.317	0.173	2.58e-05	TB-p	RGCC
UTP4	1.19e-09	0.660112	0.457	0.264	2.58e-05	TB-p	UTP4
SLC30A5	1.2e-09	0.591401	0.602	0.384	2.58e-05	TB-p	SLC30A5
GATA4	1.21e-09	0.809793	0.407	0.232	2.61e-05	TB-p	GATA4
LOC128627556	1.22e-09	1.07947	0.484	0.326	2.63e-05	TB-p	LOC128627556
TMX3	1.26e-09	0.948733	0.335	0.177	2.71e-05	TB-p	TMX3
ENOX2	1.26e-09	0.702804	0.783	0.624	2.72e-05	TB-p	ENOX2
RANGAP1	1.29e-09	0.764893	0.403	0.224	2.79e-05	TB-p	RANGAP1
MB21D2	1.4e-09	0.731748	0.452	0.266	3.03e-05	TB-p	MB21D2
LOC128627585	1.42e-09	0.692815	0.421	0.235	3.06e-05	TB-p	LOC128627585
LOC119041465	1.42e-09	0.960973	0.362	0.198	3.06e-05	TB-p	LOC119041465
ACYP2	1.45e-09	0.709209	0.624	0.423	3.12e-05	TB-p	ACYP2
TSN	1.45e-09	1.32921	0.285	0.144	3.13e-05	TB-p	TSN
LOC119049901	1.55e-09	0.638252	0.403	0.225	3.35e-05	TB-p	LOC119049901
FOXN2	1.64e-09	0.643156	0.602	0.381	3.54e-05	TB-p	FOXN2
MDM4	1.69e-09	0.509224	0.774	0.606	3.65e-05	TB-p	MDM4
ORC2	1.76e-09	0.659003	0.661	0.464	3.79e-05	TB-p	ORC2
RASA1	1.84e-09	0.48021	0.819	0.652	3.97e-05	TB-p	RASA1
PLEKHF2	1.85e-09	1.07531	0.321	0.168	4e-05	TB-p	PLEKHF2
DGCR2	1.98e-09	0.510718	0.774	0.584	4.27e-05	TB-p	DGCR2
USP6NL	2.04e-09	0.569173	0.729	0.494	4.4e-05	TB-p	USP6NL
CSNK1G1	2.05e-09	0.727023	0.688	0.525	4.43e-05	TB-p	CSNK1G1
PTPN14	2.11e-09	0.403742	0.787	0.547	4.54e-05	TB-p	PTPN14
LOC128626625	2.15e-09	0.925555	0.271	0.129	4.63e-05	TB-p	LOC128626625
FAM174A	2.46e-09	1.24721	0.281	0.141	5.3e-05	TB-p	FAM174A
PELI2	2.47e-09	0.68109	0.493	0.301	5.34e-05	TB-p	PELI2
GRK5	2.47e-09	0.567623	0.602	0.395	5.34e-05	TB-p	GRK5
IQCK	2.63e-09	1.31447	0.326	0.181	5.68e-05	TB-p	IQCK
LACTB2	2.75e-09	0.719033	0.412	0.229	5.92e-05	TB-p	LACTB2
SMC6	2.96e-09	0.25831	0.86	0.624	6.38e-05	TB-p	SMC6
ABCC1	2.97e-09	0.688727	0.466	0.27	6.41e-05	TB-p	ABCC1
FZD6	2.97e-09	1.14455	0.262	0.129	6.41e-05	TB-p	FZD6
RNF38	3.07e-09	0.602469	0.729	0.531	6.62e-05	TB-p	RNF38
LUC7L2	3.48e-09	0.469468	0.887	0.802	7.5e-05	TB-p	LUC7L2
BTRC	3.6e-09	0.518335	0.706	0.479	7.77e-05	TB-p	BTRC
KLF3	3.7e-09	0.918759	0.38	0.219	7.97e-05	TB-p	KLF3
BCOR	3.83e-09	1.03905	0.253	0.121	8.27e-05	TB-p	BCOR
ARHGEF12	3.86e-09	0.599017	0.869	0.74	8.33e-05	TB-p	ARHGEF12
PITPNC1	4.05e-09	0.544322	0.783	0.602	8.73e-05	TB-p	PITPNC1
SUSD6	4.06e-09	1.10194	0.493	0.315	8.75e-05	TB-p	SUSD6
MRPS27	4.21e-09	0.807419	0.376	0.208	9.08e-05	TB-p	MRPS27
SMG6	4.23e-09	0.371353	0.887	0.758	9.13e-05	TB-p	SMG6
RFC2	4.3e-09	0.986571	0.267	0.132	9.28e-05	TB-p	RFC2
RBM6	4.41e-09	0.594303	0.76	0.582	9.52e-05	TB-p	RBM6
G3BP1	4.45e-09	0.548349	0.751	0.601	9.6e-05	TB-p	G3BP1
ZNHIT6	4.6e-09	0.739421	0.584	0.382	9.91e-05	TB-p	ZNHIT6
ZFYVE27	4.79e-09	0.945318	0.339	0.182	0.00010328	TB-p	ZFYVE27
INPP4B	4.89e-09	1.47187	0.321	0.18	0.000105382	TB-p	INPP4B
MEAF6	4.98e-09	0.847336	0.294	0.148	0.000107458	TB-p	MEAF6
FAM185A	5.35e-09	0.667907	0.507	0.322	0.000115314	TB-p	FAM185A
LOC119044591	5.37e-09	0.703161	0.489	0.305	0.000115882	TB-p	LOC119044591
TSEN15	6.01e-09	0.955056	0.303	0.158	0.000129689	TB-p	TSEN15
UGCG	6.1e-09	0.518794	0.511	0.309	0.000131657	TB-p	UGCG
FBXL4	6.36e-09	0.699311	0.525	0.34	0.000137211	TB-p	FBXL4
COMMD1	6.69e-09	0.926481	0.299	0.157	0.000144339	TB-p	COMMD1
ASPH	6.75e-09	0.669964	0.326	0.17	0.000145585	TB-p	ASPH
METAP1	6.88e-09	0.892912	0.407	0.239	0.000148438	TB-p	METAP1
MINDY2	7.06e-09	0.692495	0.443	0.266	0.000152348	TB-p	MINDY2
LIN28B	7.11e-09	0.868909	0.285	0.145	0.000153341	TB-p	LIN28B
KLHL22	7.15e-09	0.589766	0.398	0.217	0.000154257	TB-p	KLHL22
HIVEP3	7.33e-09	1.01601	0.33	0.181	0.000158161	TB-p	HIVEP3
CD44	7.34e-09	0.497859	0.647	0.436	0.000158302	TB-p	CD44
GNG5	7.55e-09	0.748565	0.475	0.29	0.000162871	TB-p	GNG5
SYNJ2	7.71e-09	0.781664	0.321	0.166	0.000166208	TB-p	SYNJ2
KDM2A	7.86e-09	0.413539	0.837	0.665	0.000169539	TB-p	KDM2A
SRSF4	8.22e-09	0.431326	0.919	0.802	0.000177318	TB-p	SRSF4
NOP14	8.5e-09	0.645028	0.448	0.261	0.000183309	TB-p	NOP14
NIN	8.53e-09	0.516257	0.738	0.558	0.000183996	TB-p	NIN
USP3	9.04e-09	0.598663	0.719	0.537	0.000194935	TB-p	USP3
SHQ1	9.09e-09	0.616571	0.611	0.426	0.000195961	TB-p	SHQ1
KIAA0753	9.38e-09	0.607959	0.516	0.336	0.000202313	TB-p	KIAA0753
KIRREL1	9.43e-09	0.555226	0.805	0.605	0.000203326	TB-p	KIRREL1
FAM135A	9.74e-09	0.793412	0.493	0.31	0.000210086	TB-p	FAM135A
ZFP1	9.95e-09	0.928913	0.407	0.245	0.000214489	TB-p	ZFP1
DNAJC2	1.02e-08	0.770253	0.439	0.267	0.000221046	TB-p	DNAJC2
UHRF2	1.03e-08	0.531919	0.787	0.649	0.000222703	TB-p	UHRF2
OSBPL10	1.07e-08	0.959084	0.575	0.432	0.000230171	TB-p	OSBPL10
PARD3	1.09e-08	0.346742	0.959	0.902	0.000234739	TB-p	PARD3
ARHGEF10	1.11e-08	0.674975	0.507	0.333	0.000239094	TB-p	ARHGEF10
ANKRD16	1.16e-08	0.790322	0.407	0.239	0.000249195	TB-p	ANKRD16
FAM83D	1.18e-08	0.991344	0.262	0.131	0.000255483	TB-p	FAM83D
RAD54L2	1.2e-08	0.80122	0.367	0.203	0.000258955	TB-p	RAD54L2
SEPTIN7	1.22e-08	0.516884	0.864	0.761	0.000263152	TB-p	SEPTIN7
TENT4A	1.25e-08	0.876217	0.371	0.205	0.000269228	TB-p	TENT4A
BLMH	1.33e-08	1.07421	0.271	0.14	0.000285998	TB-p	BLMH
ENPP4	1.34e-08	0.685623	0.394	0.22	0.000288449	TB-p	ENPP4
PPP2R2D	1.37e-08	0.622431	0.561	0.363	0.000296218	TB-p	PPP2R2D
HERC5	1.42e-08	0.591947	0.52	0.322	0.000307106	TB-p	HERC5
CHUK	1.44e-08	0.446045	0.747	0.568	0.000310735	TB-p	CHUK
TRERF1	1.45e-08	0.953332	0.471	0.311	0.000312705	TB-p	TRERF1
LOC128628133	1.46e-08	0.430836	0.796	0.615	0.000314959	TB-p	LOC128628133
ABCB7	1.49e-08	0.577248	0.511	0.329	0.000321374	TB-p	ABCB7
SDCCAG8	1.52e-08	0.577567	0.71	0.526	0.000327554	TB-p	SDCCAG8
SGSM2	1.55e-08	0.693949	0.371	0.205	0.000333913	TB-p	SGSM2
STAG2	1.55e-08	0.459334	0.824	0.639	0.000334456	TB-p	STAG2
AGAP1	1.58e-08	0.753935	0.511	0.328	0.000340648	TB-p	AGAP1
ARHGAP29	1.58e-08	0.590346	0.896	0.823	0.000340767	TB-p	ARHGAP29
VPS36	1.62e-08	0.777638	0.443	0.261	0.000349375	TB-p	VPS36
OPHN1	1.66e-08	0.559291	0.57	0.377	0.00035852	TB-p	OPHN1
SOCS5	1.67e-08	1.1873	0.303	0.166	0.000359731	TB-p	SOCS5
PCBP2	1.67e-08	0.493231	0.751	0.576	0.000360564	TB-p	PCBP2
LCOR	1.68e-08	0.440406	0.891	0.792	0.000361775	TB-p	LCOR
TUBGCP6	1.69e-08	0.968346	0.253	0.123	0.000364333	TB-p	TUBGCP6
SLF2	1.75e-08	0.405212	0.81	0.688	0.000377177	TB-p	SLF2
ANAPC4	1.75e-08	0.559171	0.584	0.39	0.000378124	TB-p	ANAPC4
UNKL	1.76e-08	1.09377	0.394	0.226	0.000379317	TB-p	UNKL
HDAC2	1.76e-08	0.843068	0.489	0.319	0.000380599	TB-p	HDAC2
DCAF15	1.77e-08	0.99636	0.271	0.136	0.000381369	TB-p	DCAF15
CTPS1	1.83e-08	0.59387	0.579	0.402	0.00039405	TB-p	CTPS1
ARHGAP23	1.86e-08	1.01291	0.276	0.141	0.000400648	TB-p	ARHGAP23
PIGK	1.86e-08	0.542723	0.647	0.465	0.000401488	TB-p	PIGK
GFM2	2.04e-08	0.732179	0.462	0.288	0.000439398	TB-p	GFM2
ASXL1	2.09e-08	0.449179	0.891	0.812	0.000451696	TB-p	ASXL1
RPRD1B	2.3e-08	0.477308	0.643	0.442	0.000497101	TB-p	RPRD1B
IGSF8	2.35e-08	0.837705	0.317	0.169	0.000505982	TB-p	IGSF8
ADCK5	2.4e-08	0.739888	0.43	0.261	0.000518676	TB-p	ADCK5
ZNF229	2.5e-08	0.860019	0.457	0.29	0.000539991	TB-p	ZNF229
DST	2.54e-08	0.408462	0.833	0.674	0.000548163	TB-p	DST
WASF2	2.66e-08	0.440316	0.887	0.754	0.000572949	TB-p	WASF2
EHD4	2.69e-08	0.630176	0.439	0.268	0.000580405	TB-p	EHD4
XPO4	2.7e-08	0.529874	0.674	0.47	0.000581976	TB-p	XPO4
MPHOSPH8	2.72e-08	0.486959	0.747	0.599	0.000586101	TB-p	MPHOSPH8
LOC119056623	2.79e-08	0.861919	0.253	0.123	0.000602388	TB-p	LOC119056623
HADHB	2.81e-08	0.720836	0.507	0.337	0.000606816	TB-p	HADHB
PARVA	2.85e-08	0.416084	0.824	0.667	0.000615701	TB-p	PARVA
AFDN	2.9e-08	0.345142	0.919	0.792	0.000626042	TB-p	AFDN
CNNM3	3.01e-08	0.647414	0.362	0.2	0.000649029	TB-p	CNNM3
SRSF10	3.04e-08	0.411192	0.896	0.775	0.000654649	TB-p	SRSF10
CTDSP1	3.09e-08	0.800346	0.317	0.17	0.000667232	TB-p	CTDSP1
AKT3	3.22e-08	0.329939	0.937	0.764	0.000694037	TB-p	AKT3
CASK	3.27e-08	0.483936	0.81	0.679	0.000705321	TB-p	CASK
LOC128626961	3.28e-08	0.699375	0.452	0.274	0.000707196	TB-p	LOC128626961
GPR156	3.41e-08	0.397369	0.317	0.171	0.000734794	TB-p	GPR156
PTAR1	3.69e-08	0.419734	0.633	0.428	0.000794959	TB-p	PTAR1
LAS1L	3.77e-08	0.742334	0.317	0.169	0.000812367	TB-p	LAS1L
CENATAC	3.79e-08	0.748971	0.303	0.158	0.000817584	TB-p	CENATAC
GALNT10	4.04e-08	0.668943	0.385	0.224	0.00087061	TB-p	GALNT10
ATPAF2	4.05e-08	0.904786	0.326	0.179	0.00087432	TB-p	ATPAF2
ARFGEF3	4.09e-08	0.93328	0.357	0.211	0.000881567	TB-p	ARFGEF3
TRIP10	4.22e-08	0.68921	0.357	0.201	0.000910507	TB-p	TRIP10
RBMX	4.3e-08	0.775676	0.552	0.397	0.000926899	TB-p	RBMX
ERCC1	4.34e-08	0.698843	0.443	0.269	0.000935628	TB-p	ERCC1
KCNT2	4.39e-08	0.855971	0.29	0.152	0.000946762	TB-p	KCNT2
ZW10	4.42e-08	0.930991	0.299	0.16	0.00095281	TB-p	ZW10
WDR6	4.5e-08	0.499811	0.692	0.492	0.000971474	TB-p	WDR6
BANP	4.56e-08	0.78321	0.516	0.338	0.000983309	TB-p	BANP
APOOL	4.66e-08	0.914737	0.262	0.132	0.00100517	TB-p	APOOL
MORN5	4.73e-08	0.726239	0.452	0.287	0.0010192	TB-p	MORN5
SMURF1	4.87e-08	0.736693	0.507	0.338	0.00105011	TB-p	SMURF1
ABHD12	4.94e-08	0.76478	0.579	0.419	0.00106532	TB-p	ABHD12
ESAM	4.96e-08	1.24179	0.253	0.131	0.00107004	TB-p	ESAM
ANKRD44	5.22e-08	0.491154	0.733	0.548	0.00112549	TB-p	ANKRD44
PITPNM2	5.28e-08	0.933228	0.258	0.131	0.00113925	TB-p	PITPNM2
LOC119044377	5.44e-08	0.905177	0.434	0.286	0.00117325	TB-p	LOC119044377
RUFY3	5.53e-08	1.14474	0.367	0.221	0.00119325	TB-p	RUFY3
LOC119046622	5.57e-08	0.637012	0.457	0.284	0.00120145	TB-p	LOC119046622
FARS2	5.75e-08	0.557826	0.787	0.651	0.00123989	TB-p	FARS2
BTBD9	5.8e-08	0.487526	0.864	0.759	0.00125085	TB-p	BTBD9
HNRNPD	5.84e-08	0.393743	0.914	0.864	0.00125935	TB-p	HNRNPD
RIPK1	5.89e-08	0.866476	0.434	0.282	0.00127093	TB-p	RIPK1
AMN1	5.9e-08	0.857788	0.43	0.269	0.00127286	TB-p	AMN1
NID1	5.95e-08	0.807911	0.308	0.168	0.00128333	TB-p	NID1
PRKACB	6.09e-08	0.636752	0.534	0.361	0.00131386	TB-p	PRKACB
ITGA1	6.23e-08	1.04963	0.452	0.312	0.00134266	TB-p	ITGA1
GNG7	6.41e-08	0.688803	0.448	0.292	0.00138272	TB-p	GNG7
RHEB	6.6e-08	0.477481	0.729	0.594	0.00142395	TB-p	RHEB
ODAD3	6.74e-08	0.915697	0.262	0.134	0.00145464	TB-p	ODAD3
PARG	7.37e-08	0.491493	0.819	0.685	0.00158985	TB-p	PARG
PALM2AKAP2	7.42e-08	0.634163	0.742	0.605	0.00160104	TB-p	PALM2AKAP2
NCKAP1	7.47e-08	0.372166	0.805	0.649	0.00161193	TB-p	NCKAP1
FARSB	7.76e-08	0.660834	0.466	0.302	0.00167289	TB-p	FARSB
FILIP1	7.82e-08	0.886863	0.638	0.483	0.001686	TB-p	FILIP1
SPIDR	7.86e-08	0.315012	0.95	0.923	0.00169508	TB-p	SPIDR
ABCC10	7.92e-08	0.720449	0.308	0.166	0.00170835	TB-p	ABCC10
MITD1	8.11e-08	0.558754	0.507	0.324	0.00174801	TB-p	MITD1
MLLT10	8.4e-08	0.383044	0.914	0.84	0.00181213	TB-p	MLLT10
CADM1	8.54e-08	0.582955	0.602	0.424	0.00184204	TB-p	CADM1
PTPRJ	8.68e-08	0.526539	0.656	0.467	0.00187242	TB-p	PTPRJ
WDR90	8.77e-08	0.852431	0.389	0.243	0.00189077	TB-p	WDR90
FAM76B	9.02e-08	0.687019	0.434	0.269	0.00194459	TB-p	FAM76B
OXSR1	9.05e-08	0.502118	0.765	0.649	0.00195237	TB-p	OXSR1
LOC119063186	9.37e-08	0.821861	0.394	0.242	0.0020219	TB-p	LOC119063186
ATP2B1	9.38e-08	0.400805	0.842	0.696	0.00202278	TB-p	ATP2B1
EFNB2	9.52e-08	1.25267	0.394	0.245	0.00205214	TB-p	EFNB2
TDRD3	9.77e-08	0.515699	0.828	0.68	0.00210671	TB-p	TDRD3
PTPRE	9.78e-08	0.954482	0.253	0.131	0.00211021	TB-p	PTPRE
TOP2B	1.01e-07	0.595733	0.647	0.482	0.00218278	TB-p	TOP2B
ARHGEF1	1.05e-07	0.746475	0.299	0.16	0.00226752	TB-p	ARHGEF1
RAVER1	1.06e-07	0.862981	0.285	0.149	0.00228043	TB-p	RAVER1
BRD9	1.07e-07	0.627082	0.575	0.4	0.0023056	TB-p	BRD9
PPA2	1.08e-07	0.769407	0.376	0.224	0.00232044	TB-p	PPA2
ARID1A	1.09e-07	0.419536	0.814	0.623	0.00235144	TB-p	ARID1A
LRRC1	1.09e-07	0.333119	0.688	0.484	0.00235151	TB-p	LRRC1
BPNT2	1.11e-07	0.681728	0.484	0.312	0.00240405	TB-p	BPNT2
ZNF609	1.12e-07	0.476328	0.801	0.699	0.00240781	TB-p	ZNF609
NPTN	1.15e-07	0.512125	0.706	0.52	0.00247857	TB-p	NPTN
ERI3	1.21e-07	0.705859	0.421	0.26	0.00261737	TB-p	ERI3
TACC1	1.23e-07	0.783981	0.661	0.505	0.00265826	TB-p	TACC1
TMTC2	1.26e-07	1.02937	0.52	0.38	0.00272392	TB-p	TMTC2
ID3	1.28e-07	0.861029	0.339	0.197	0.00276468	TB-p	ID3
MRPS18C	1.29e-07	0.688884	0.294	0.154	0.00278533	TB-p	MRPS18C
YEATS4	1.3e-07	0.626716	0.52	0.349	0.00281182	TB-p	YEATS4
SCAPER	1.34e-07	0.35737	0.851	0.707	0.00288363	TB-p	SCAPER
HS2ST1	1.35e-07	0.33056	0.769	0.57	0.00291849	TB-p	HS2ST1
ZNF710	1.35e-07	1.08756	0.29	0.162	0.00291947	TB-p	ZNF710
CELF2	1.36e-07	0.641251	0.566	0.412	0.00292805	TB-p	CELF2
IFT140	1.37e-07	0.820179	0.362	0.213	0.00296347	TB-p	IFT140
ZNF180	1.45e-07	0.612822	0.443	0.281	0.00313014	TB-p	ZNF180
SRSF2	1.46e-07	0.391954	0.928	0.846	0.00315843	TB-p	SRSF2
PPIL1	1.52e-07	0.728361	0.371	0.213	0.00327941	TB-p	PPIL1
FAM168B	1.52e-07	0.799946	0.321	0.179	0.0032877	TB-p	FAM168B
ATG16L1	1.54e-07	0.68579	0.38	0.223	0.00332297	TB-p	ATG16L1
CFH	1.55e-07	0.652857	0.507	0.344	0.00335363	TB-p	CFH
PAG1	1.57e-07	0.691203	0.434	0.266	0.00339211	TB-p	PAG1
CCSER1	1.58e-07	1.04681	0.801	0.676	0.00340193	TB-p	CCSER1
HMGB1	1.6e-07	0.487841	0.783	0.614	0.0034421	TB-p	HMGB1
MTRFR	1.65e-07	0.793184	0.262	0.136	0.00356766	TB-p	MTRFR
KANK4	1.68e-07	0.587842	0.425	0.259	0.00361421	TB-p	KANK4
ZBTB7C	1.71e-07	0.696054	0.57	0.409	0.00369128	TB-p	ZBTB7C
MRPL39	1.89e-07	0.72858	0.317	0.175	0.00406992	TB-p	MRPL39
TUBGCP4	1.9e-07	0.643075	0.466	0.298	0.00409156	TB-p	TUBGCP4
MATR3	1.96e-07	0.369097	0.919	0.842	0.00423058	TB-p	MATR3
PCM1	1.99e-07	0.406916	0.837	0.728	0.00428504	TB-p	PCM1
NAF1	2.03e-07	0.795956	0.312	0.173	0.00438209	TB-p	NAF1
CMC1	2.06e-07	0.786864	0.394	0.246	0.0044451	TB-p	CMC1
SERGEF	2.1e-07	0.63412	0.484	0.317	0.00452628	TB-p	SERGEF
ZC3H7A	2.19e-07	0.434417	0.719	0.558	0.00472402	TB-p	ZC3H7A
VPS41	2.42e-07	0.422438	0.833	0.731	0.00522631	TB-p	VPS41
LOC119059998	2.49e-07	0.489418	0.606	0.42	0.0053634	TB-p	LOC119059998
USP10	2.57e-07	0.511133	0.706	0.542	0.0055326	TB-p	USP10
HOXD3	2.57e-07	0.885625	0.262	0.139	0.00553887	TB-p	HOXD3
KIAA1143	2.6e-07	0.440114	0.362	0.206	0.00560275	TB-p	KIAA1143
CIBAR1	2.66e-07	0.575365	0.421	0.256	0.0057472	TB-p	CIBAR1
CBL	2.7e-07	0.374734	0.837	0.701	0.00582157	TB-p	CBL
ATG10	2.7e-07	0.682521	0.552	0.391	0.00582496	TB-p	ATG10
ADD1	2.71e-07	0.587989	0.584	0.418	0.00583981	TB-p	ADD1
HNRNPAB	2.8e-07	0.445638	0.81	0.663	0.00603069	TB-p	HNRNPAB
TUSC3	2.83e-07	0.894954	0.308	0.176	0.00609602	TB-p	TUSC3
MFSD14B	2.93e-07	0.299022	0.833	0.693	0.00631014	TB-p	MFSD14B
NEK1	2.97e-07	0.532454	0.647	0.487	0.00640557	TB-p	NEK1
NBN	2.98e-07	0.59626	0.502	0.334	0.00642892	TB-p	NBN
SPATA22	3.02e-07	0.876192	0.484	0.345	0.00651199	TB-p	SPATA22
ZNF142	3.08e-07	0.863554	0.308	0.176	0.00663506	TB-p	ZNF142
LOC119056307	3.08e-07	0.622744	0.484	0.32	0.00664911	TB-p	LOC119056307
RNF138	3.17e-07	0.602231	0.552	0.389	0.00683324	TB-p	RNF138
VWA8	3.19e-07	0.44096	0.774	0.606	0.00687889	TB-p	VWA8
LOC119035443	3.19e-07	0.956692	0.267	0.146	0.00688041	TB-p	LOC119035443
CCNYL1	3.24e-07	0.580425	0.371	0.225	0.00698917	TB-p	CCNYL1
MBNL1	3.24e-07	0.357835	0.941	0.863	0.00699442	TB-p	MBNL1
DAPK1	3.26e-07	0.317933	0.715	0.49	0.00703194	TB-p	DAPK1
PDZD8	3.35e-07	0.592919	0.43	0.265	0.00721837	TB-p	PDZD8
CDK12	3.48e-07	0.384972	0.805	0.667	0.00749868	TB-p	CDK12
TCF3	3.52e-07	0.634392	0.403	0.239	0.0075997	TB-p	TCF3
BLTP3A	3.66e-07	0.51333	0.629	0.449	0.007885	TB-p	BLTP3A
MED14	3.72e-07	0.585863	0.624	0.466	0.00802459	TB-p	MED14
SIMC1	3.78e-07	1.01752	0.258	0.138	0.00816015	TB-p	SIMC1
CERS5	3.87e-07	0.765316	0.357	0.207	0.00834762	TB-p	CERS5
DHX29	3.93e-07	0.61734	0.597	0.435	0.00848146	TB-p	DHX29
FBXL3	4.01e-07	0.566845	0.475	0.299	0.00864046	TB-p	FBXL3
ZNF16	4.01e-07	0.69328	0.353	0.205	0.00864931	TB-p	ZNF16
CLPB	4.08e-07	0.545444	0.575	0.402	0.00879836	TB-p	CLPB
MRPS9	4.13e-07	0.534356	0.611	0.433	0.00891231	TB-p	MRPS9
KIF1C	4.2e-07	0.513678	0.434	0.265	0.00904843	TB-p	KIF1C
CUEDC1	4.32e-07	0.884985	0.262	0.141	0.00930865	TB-p	CUEDC1
IL17RD	4.39e-07	0.694642	0.407	0.254	0.00946115	TB-p	IL17RD
UMAD1	4.54e-07	0.621023	0.665	0.492	0.00979941	TB-p	UMAD1
ADGRA2	4.61e-07	0.528751	0.498	0.33	0.00993243	TB-p	ADGRA2
RSU1	4.66e-07	0.401258	0.76	0.584	0.0100491	TB-p	RSU1
PUS7	4.71e-07	0.682371	0.48	0.321	0.010155	TB-p	PUS7
SDCBP	5.01e-07	0.526809	0.407	0.247	0.0107947	TB-p	SDCBP
GTF2F2	5.14e-07	0.410139	0.833	0.716	0.0110912	TB-p	GTF2F2
ZNF277	5.24e-07	0.62612	0.43	0.263	0.0113048	TB-p	ZNF277
KIAA0825	5.31e-07	0.497566	0.747	0.573	0.0114585	TB-p	KIAA0825
PPP2R3A	5.7e-07	0.378688	0.765	0.621	0.0122833	TB-p	PPP2R3A
LIMS1	5.72e-07	0.290124	0.923	0.834	0.012338	TB-p	LIMS1
DTNBP1	5.95e-07	0.727328	0.529	0.38	0.0128268	TB-p	DTNBP1
ATP7A	6.29e-07	0.855465	0.321	0.194	0.0135621	TB-p	ATP7A
KAT7	6.37e-07	0.597875	0.575	0.421	0.0137326	TB-p	KAT7
DIAPH2	6.4e-07	0.640177	0.701	0.586	0.0138032	TB-p	DIAPH2
PLCG1	6.46e-07	0.673601	0.398	0.249	0.0139301	TB-p	PLCG1
DNAJC7	6.53e-07	0.612538	0.602	0.442	0.0140937	TB-p	DNAJC7
LCLAT1	6.54e-07	0.277148	0.611	0.417	0.0141077	TB-p	LCLAT1
ZBTB44	6.59e-07	0.58828	0.48	0.317	0.0142046	TB-p	ZBTB44
PKP4	6.6e-07	0.494378	0.76	0.636	0.0142449	TB-p	PKP4
PKNOX1	6.62e-07	0.55587	0.493	0.331	0.0142857	TB-p	PKNOX1
DNAJC13	6.63e-07	0.347305	0.76	0.581	0.014309	TB-p	DNAJC13
ORC4	6.65e-07	0.656004	0.593	0.435	0.0143518	TB-p	ORC4
UPP1	6.8e-07	0.764267	0.434	0.28	0.0146562	TB-p	UPP1
NRDE2	7e-07	0.657957	0.348	0.206	0.0151074	TB-p	NRDE2
TBCCD1	7.21e-07	0.62164	0.376	0.228	0.0155504	TB-p	TBCCD1
SMG5	7.44e-07	0.999357	0.267	0.15	0.0160374	TB-p	SMG5
RIC8B	7.51e-07	0.315267	0.851	0.699	0.016196	TB-p	RIC8B
CRK	7.61e-07	0.457968	0.606	0.427	0.016405	TB-p	CRK
DYM	7.69e-07	0.495026	0.819	0.686	0.0165873	TB-p	DYM
WDFY3	7.7e-07	0.369537	0.9	0.85	0.0166002	TB-p	WDFY3
SP4	8.02e-07	0.774916	0.308	0.172	0.0172913	TB-p	SP4
SLC16A10	8.11e-07	1.99376	0.783	0.759	0.0174915	TB-p	SLC16A10
PDS5A	8.12e-07	0.331879	0.919	0.846	0.0175034	TB-p	PDS5A
TMTC4	8.12e-07	0.744284	0.326	0.195	0.0175044	TB-p	TMTC4
PHLDB1	8.19e-07	0.610523	0.339	0.195	0.0176662	TB-p	PHLDB1
MED27	8.19e-07	0.739424	0.344	0.205	0.0176669	TB-p	MED27
PAFAH1B2	8.35e-07	0.609358	0.561	0.389	0.0180167	TB-p	PAFAH1B2
SYCP2	8.66e-07	0.866092	0.317	0.189	0.0186875	TB-p	SYCP2
RBM3	8.77e-07	0.395115	0.701	0.53	0.0189215	TB-p	RBM3
ILF2	8.88e-07	0.519578	0.57	0.396	0.0191467	TB-p	ILF2
ARHGAP12	9.26e-07	0.415037	0.756	0.584	0.0199751	TB-p	ARHGAP12
ADD3	9.27e-07	0.261479	0.891	0.747	0.0199818	TB-p	ADD3
FUT10	9.35e-07	0.619571	0.276	0.15	0.0201591	TB-p	FUT10
LOC119063171	9.5e-07	0.635016	0.276	0.149	0.0204787	TB-p	LOC119063171
KDM3B	9.56e-07	0.426896	0.652	0.458	0.0206136	TB-p	KDM3B
NBAS	9.58e-07	0.444062	0.62	0.432	0.0206661	TB-p	NBAS
CHCHD3	9.61e-07	0.382368	0.81	0.678	0.0207172	TB-p	CHCHD3
PLSCR4	9.66e-07	1.00123	0.258	0.145	0.0208379	TB-p	PLSCR4
VPS35L	9.82e-07	0.376541	0.719	0.568	0.0211809	TB-p	VPS35L
FNBP1	9.92e-07	0.513755	0.29	0.168	0.0213933	TB-p	FNBP1
SBNO2	1.01e-06	0.819898	0.353	0.216	0.0218191	TB-p	SBNO2
LARS2	1.02e-06	0.570152	0.389	0.237	0.0219694	TB-p	LARS2
LOC119055758	1.02e-06	0.764197	0.462	0.312	0.0220609	TB-p	LOC119055758
DENND10	1.02e-06	0.548513	0.412	0.255	0.0220928	TB-p	DENND10
FAM13B	1.04e-06	0.318307	0.873	0.73	0.0223778	TB-p	FAM13B
SMYD2	1.09e-06	0.555503	0.285	0.154	0.0235137	TB-p	SMYD2
CFAP20DC	1.09e-06	0.442812	0.661	0.482	0.0235925	TB-p	CFAP20DC
PKN1	1.1e-06	0.612706	0.29	0.158	0.0236384	TB-p	PKN1
WDR25	1.1e-06	0.672439	0.262	0.14	0.0238287	TB-p	WDR25
KTN1	1.11e-06	0.282092	0.959	0.911	0.0240068	TB-p	KTN1
TAPBP	1.13e-06	0.81727	0.308	0.176	0.0242832	TB-p	TAPBP
XRCC5	1.13e-06	0.570615	0.434	0.276	0.0243206	TB-p	XRCC5
PUM1	1.15e-06	0.324454	0.91	0.826	0.0248471	TB-p	PUM1
PSMD5	1.2e-06	0.766508	0.416	0.262	0.0258927	TB-p	PSMD5
DHX40	1.2e-06	0.628032	0.353	0.208	0.0259014	TB-p	DHX40
NDUFAF6	1.21e-06	0.604939	0.489	0.337	0.0261137	TB-p	NDUFAF6
LOC119054345	1.21e-06	0.655229	0.407	0.255	0.0261454	TB-p	LOC119054345
MICU2	1.23e-06	0.340895	0.801	0.625	0.0265303	TB-p	MICU2
FAR1	1.3e-06	0.476934	0.579	0.405	0.0280622	TB-p	FAR1
LOC119046928	1.32e-06	1.00138	0.276	0.159	0.02845	TB-p	LOC119046928
MICU3	1.33e-06	0.848509	0.434	0.283	0.0286352	TB-p	MICU3
WDR47	1.33e-06	0.528205	0.308	0.173	0.0286582	TB-p	WDR47
ESD	1.34e-06	0.60978	0.362	0.217	0.0289833	TB-p	ESD
RALB	1.36e-06	0.533295	0.48	0.314	0.0292463	TB-p	RALB
FBXW4	1.37e-06	0.585738	0.43	0.28	0.0294502	TB-p	FBXW4
PRKD3	1.39e-06	0.326494	0.851	0.74	0.0299193	TB-p	PRKD3
OSBPL8	1.42e-06	0.21673	0.9	0.719	0.0306665	TB-p	OSBPL8
LARP7	1.43e-06	0.547318	0.484	0.328	0.0308324	TB-p	LARP7
CAMK2D	1.44e-06	0.379394	0.489	0.321	0.0310223	TB-p	CAMK2D
WDSUB1	1.48e-06	0.605201	0.412	0.26	0.0319587	TB-p	WDSUB1
SMC3	1.48e-06	0.352982	0.855	0.708	0.031967	TB-p	SMC3
LYSMD4	1.48e-06	0.678596	0.312	0.176	0.0319961	TB-p	LYSMD4
LOC128627373	1.52e-06	0.661221	0.407	0.252	0.0326914	TB-p	LOC128627373
PRPF38A	1.53e-06	0.600124	0.638	0.5	0.0329053	TB-p	PRPF38A
PLEKHO1	1.53e-06	0.922861	0.335	0.21	0.0329323	TB-p	PLEKHO1
KLHL5	1.56e-06	0.302078	0.448	0.276	0.0337242	TB-p	KLHL5
PTK2B	1.58e-06	0.528354	0.271	0.149	0.0341212	TB-p	PTK2B
METTL9	1.62e-06	0.622583	0.448	0.295	0.03492	TB-p	METTL9
ANAPC1	1.66e-06	0.380827	0.765	0.606	0.0358849	TB-p	ANAPC1
SORBS2	1.68e-06	1.12211	0.529	0.393	0.0361597	TB-p	SORBS2
ACAP2	1.69e-06	0.439823	0.792	0.63	0.0363611	TB-p	ACAP2
NHLRC2	1.69e-06	0.448167	0.71	0.549	0.0364756	TB-p	NHLRC2
DPH6	1.7e-06	0.945217	0.353	0.224	0.0365806	TB-p	DPH6
LOC119058026	1.7e-06	0.257813	0.792	0.658	0.0366195	TB-p	LOC119058026
GOLPH3L	1.78e-06	0.708447	0.357	0.214	0.0383365	TB-p	GOLPH3L
EXOC4	1.84e-06	0.45414	0.937	0.858	0.0396596	TB-p	EXOC4
SCAF8	1.87e-06	0.277498	0.882	0.797	0.0403872	TB-p	SCAF8
LOC119051015	1.88e-06	0.529106	0.443	0.301	0.0405901	TB-p	LOC119051015
EYA3	1.89e-06	0.400474	0.778	0.6	0.0408234	TB-p	EYA3
ACACA	1.98e-06	0.359773	0.765	0.607	0.0427202	TB-p	ACACA
LOC119062741	1.99e-06	0.463658	0.498	0.339	0.0428749	TB-p	LOC119062741
NUP214	2.01e-06	0.51703	0.751	0.611	0.0433531	TB-p	NUP214
MIS12	2.04e-06	0.539327	0.457	0.291	0.0438975	TB-p	MIS12
TSC2	2.07e-06	0.697802	0.367	0.227	0.0446628	TB-p	TSC2
PEX14	2.07e-06	0.481384	0.647	0.477	0.0447331	TB-p	PEX14
MARVELD2	2.11e-06	0.87271	0.253	0.141	0.0455642	TB-p	MARVELD2
FER	2.14e-06	0.335403	0.891	0.824	0.0461768	TB-p	FER
KBTBD2	2.14e-06	0.53238	0.557	0.392	0.0462557	TB-p	KBTBD2
BID	2.2e-06	0.815144	0.308	0.184	0.0474982	TB-p	BID
NCK1	2.22e-06	0.330339	0.787	0.613	0.0477772	TB-p	NCK1
USP37	2.32e-06	0.356431	0.837	0.727	0.0501339	TB-p	USP37
NDE1	2.37e-06	0.56781	0.443	0.288	0.0510852	TB-p	NDE1
WRNIP1	2.42e-06	0.508536	0.394	0.244	0.0522523	TB-p	WRNIP1
PCSK7	2.43e-06	0.601052	0.416	0.272	0.0524511	TB-p	PCSK7
TMEM161B	2.46e-06	0.662092	0.484	0.331	0.0529866	TB-p	TMEM161B
TTC21B	2.48e-06	0.622204	0.317	0.182	0.0535234	TB-p	TTC21B
NDUFAF2	2.49e-06	0.87352	0.416	0.285	0.0536133	TB-p	NDUFAF2
PSMD1	2.49e-06	0.442734	0.742	0.61	0.0536877	TB-p	PSMD1
TDP1	2.52e-06	0.664116	0.394	0.249	0.05432	TB-p	TDP1
CMC2	2.61e-06	0.724366	0.385	0.24	0.0563146	TB-p	CMC2
CEP43	2.63e-06	0.91462	0.262	0.145	0.0566272	TB-p	CEP43
CD55	2.7e-06	0.534346	0.344	0.21	0.0582627	TB-p	CD55
ATXN10	2.76e-06	0.453558	0.71	0.564	0.0595576	TB-p	ATXN10
NFIA	2.76e-06	0.165306	0.919	0.697	0.0596144	TB-p	NFIA
PSMG2	2.81e-06	0.661899	0.525	0.381	0.0606235	TB-p	PSMG2
FTO	2.83e-06	0.507036	0.715	0.592	0.0610177	TB-p	FTO
CRKL	2.85e-06	0.832626	0.394	0.26	0.0614092	TB-p	CRKL
FOXN3	2.89e-06	1.01	0.81	0.786	0.0622323	TB-p	FOXN3
KIF16B	2.89e-06	0.258194	0.774	0.606	0.0623327	TB-p	KIF16B
UBE4B	2.91e-06	0.344367	0.706	0.52	0.0628508	TB-p	UBE4B
ARL6IP6	2.92e-06	0.373826	0.579	0.399	0.0630607	TB-p	ARL6IP6
STX12	2.96e-06	0.537949	0.724	0.578	0.0637377	TB-p	STX12
ZNF565	3.03e-06	0.568298	0.606	0.452	0.0653341	TB-p	ZNF565
RNF168	3.1e-06	0.511154	0.57	0.385	0.0667508	TB-p	RNF168
DGKE	3.18e-06	0.515005	0.376	0.233	0.0686202	TB-p	DGKE
MPHOSPH6	3.22e-06	0.57042	0.462	0.31	0.0694181	TB-p	MPHOSPH6
RFX3	3.27e-06	0.782163	0.529	0.389	0.0705947	TB-p	RFX3
LOC119051178	3.31e-06	0.655581	0.371	0.233	0.0714244	TB-p	LOC119051178
POC5	3.31e-06	0.537132	0.543	0.38	0.0714458	TB-p	POC5
SLK	3.34e-06	0.405789	0.679	0.548	0.0719598	TB-p	SLK
SETDB2	3.36e-06	0.408503	0.597	0.425	0.0725322	TB-p	SETDB2
ENPP1	3.49e-06	0.670751	0.317	0.188	0.075313	TB-p	ENPP1
TUBGCP2	3.52e-06	0.549649	0.633	0.475	0.0759298	TB-p	TUBGCP2
RELCH	3.61e-06	0.371153	0.701	0.537	0.0779489	TB-p	RELCH
PCCA	3.62e-06	0.306492	0.887	0.768	0.0780154	TB-p	PCCA
VEZT	3.66e-06	0.539522	0.566	0.412	0.0790052	TB-p	VEZT
DNMT1	3.69e-06	0.482368	0.796	0.697	0.0794918	TB-p	DNMT1
DIP2B	3.79e-06	0.407246	0.814	0.673	0.0817937	TB-p	DIP2B
SERINC5	3.9e-06	0.625083	0.529	0.391	0.0841359	TB-p	SERINC5
SGPL1	3.91e-06	0.736238	0.312	0.182	0.0843057	TB-p	SGPL1
RPRD2	3.97e-06	0.315642	0.86	0.776	0.0855885	TB-p	RPRD2
FLOT1	3.97e-06	0.472209	0.457	0.3	0.0857079	TB-p	FLOT1
DAAM1	4.04e-06	0.407619	0.638	0.45	0.0872308	TB-p	DAAM1
B4GALT1	4.07e-06	0.386322	0.656	0.479	0.0878082	TB-p	B4GALT1
MMD	4.21e-06	1.01238	0.362	0.241	0.0908719	TB-p	MMD
TMOD3	4.33e-06	0.39356	0.805	0.704	0.0934708	TB-p	TMOD3
HNRNPC	4.53e-06	0.321734	0.91	0.843	0.097591	TB-p	HNRNPC
CHD7	4.58e-06	0.543675	0.692	0.583	0.098871	TB-p	CHD7
SKAP2	4.7e-06	0.431653	0.52	0.357	0.101403	TB-p	SKAP2
GARS1	4.96e-06	0.518087	0.344	0.208	0.107049	TB-p	GARS1
SHLD2	5e-06	0.332266	0.814	0.702	0.107741	TB-p	SHLD2
TNS3	5.11e-06	0.503706	0.516	0.363	0.11026	TB-p	TNS3
HIF1A	5.38e-06	0.4338	0.457	0.311	0.115968	TB-p	HIF1A
MORC4	5.39e-06	0.431376	0.502	0.345	0.116315	TB-p	MORC4
CKAP4	5.49e-06	0.583112	0.29	0.164	0.118392	TB-p	CKAP4
CSTF3	5.49e-06	0.387595	0.819	0.684	0.118445	TB-p	CSTF3
THADA	5.54e-06	0.393326	0.733	0.577	0.119438	TB-p	THADA
NCL	5.58e-06	0.417986	0.896	0.804	0.120353	TB-p	NCL
RARS2	5.73e-06	0.409651	0.692	0.576	0.123628	TB-p	RARS2
METTL4	5.81e-06	0.406493	0.665	0.519	0.125266	TB-p	METTL4
SEMA7A	5.86e-06	0.80318	0.253	0.144	0.126292	TB-p	SEMA7A
VEZF1	6e-06	0.548102	0.511	0.346	0.129393	TB-p	VEZF1
DDI2	6.09e-06	0.645876	0.357	0.226	0.131424	TB-p	DDI2
RHBDD1	6.22e-06	0.774829	0.308	0.183	0.134115	TB-p	RHBDD1
CIRBP	6.38e-06	0.653783	0.367	0.234	0.137548	TB-p	CIRBP
CDK8	6.38e-06	0.360647	0.751	0.589	0.137549	TB-p	CDK8
ILF3	6.64e-06	0.459604	0.706	0.595	0.143171	TB-p	ILF3
CDC16	6.85e-06	0.598897	0.376	0.244	0.147646	TB-p	CDC16
TAF1B	6.95e-06	0.597287	0.308	0.183	0.149978	TB-p	TAF1B
GFOD1	6.96e-06	0.755441	0.57	0.447	0.15021	TB-p	GFOD1
BOK	7.13e-06	0.480784	0.299	0.171	0.15371	TB-p	BOK
FYCO1	7.15e-06	0.643979	0.308	0.183	0.154289	TB-p	FYCO1
CLHC1	7.16e-06	0.570527	0.348	0.216	0.154348	TB-p	CLHC1
MTMR9	7.46e-06	0.567197	0.394	0.25	0.160792	TB-p	MTMR9
ARHGEF6	7.47e-06	0.432303	0.398	0.253	0.161051	TB-p	ARHGEF6
DR1	7.48e-06	0.544104	0.457	0.308	0.161411	TB-p	DR1
CD99	7.51e-06	0.413938	0.498	0.346	0.161893	TB-p	CD99
SUSD1	7.82e-06	0.479899	0.525	0.377	0.168597	TB-p	SUSD1
NDUFAF5	7.84e-06	0.591388	0.362	0.228	0.169113	TB-p	NDUFAF5
ZNF569	7.93e-06	0.680193	0.258	0.145	0.171132	TB-p	ZNF569
MX1	7.95e-06	0.325114	0.33	0.201	0.171462	TB-p	MX1
SNRNP48	8e-06	0.487093	0.561	0.424	0.172466	TB-p	SNRNP48
PER2	8.09e-06	0.688151	0.33	0.201	0.174413	TB-p	PER2
CSPP1	8.21e-06	0.382726	0.769	0.622	0.176986	TB-p	CSPP1
ANAPC7	8.3e-06	0.454149	0.457	0.3	0.178905	TB-p	ANAPC7
PCMT1	8.47e-06	0.293656	0.71	0.555	0.182616	TB-p	PCMT1
CPLANE1	8.5e-06	0.441468	0.534	0.367	0.183273	TB-p	CPLANE1
GSTCD	8.52e-06	0.428205	0.633	0.484	0.183771	TB-p	GSTCD
EXOSC8	8.61e-06	0.485402	0.538	0.383	0.18565	TB-p	EXOSC8
ITPKB	8.67e-06	1.23122	0.425	0.341	0.187073	TB-p	ITPKB
LRRK2	8.79e-06	0.500413	0.52	0.37	0.189626	TB-p	LRRK2
SYT17	9.05e-06	0.719558	0.29	0.175	0.19526	TB-p	SYT17
TANK	9.14e-06	0.641982	0.398	0.266	0.197065	TB-p	TANK
IFNGR1	9.27e-06	0.763521	0.389	0.256	0.199925	TB-p	IFNGR1
EPSTI1	9.3e-06	0.702422	0.335	0.208	0.200541	TB-p	EPSTI1
ESRP1	9.35e-06	0.54404	0.489	0.35	0.201749	TB-p	ESRP1
ECE1	9.48e-06	0.627888	0.538	0.401	0.204419	TB-p	ECE1
CRIM1	9.93e-06	0.305025	0.837	0.686	0.214161	TB-p	CRIM1
STK39	1.02e-05	0.287135	0.747	0.538	0.220681	TB-p	STK39
CAAP1	1.05e-05	0.586248	0.394	0.258	0.22748	TB-p	CAAP1
NUP58	1.06e-05	0.378688	0.719	0.562	0.228407	TB-p	NUP58
LOC128627066	1.08e-05	1.19697	0.317	0.208	0.23325	TB-p	LOC128627066
EFNA5	1.1e-05	0.733534	0.534	0.406	0.23642	TB-p	EFNA5
PRKCE	1.1e-05	0.258173	0.878	0.763	0.23734	TB-p	PRKCE
MRPS35	1.11e-05	0.538319	0.258	0.144	0.238716	TB-p	MRPS35
SPECC1L	1.12e-05	0.297324	0.846	0.694	0.241636	TB-p	SPECC1L
ARHGEF7	1.13e-05	0.444187	0.751	0.649	0.244354	TB-p	ARHGEF7
NISCH	1.15e-05	0.509784	0.448	0.294	0.248985	TB-p	NISCH
PRPF3	1.19e-05	0.464343	0.534	0.395	0.256967	TB-p	PRPF3
PCYOX1	1.2e-05	0.599447	0.258	0.147	0.258999	TB-p	PCYOX1
CUL9	1.2e-05	0.588281	0.285	0.166	0.259583	TB-p	CUL9
GPR89A	1.21e-05	0.386643	0.765	0.62	0.260285	TB-p	GPR89A
PRRC2A	1.23e-05	0.419832	0.606	0.443	0.265768	TB-p	PRRC2A
EXT1	1.25e-05	0.745438	0.629	0.529	0.269112	TB-p	EXT1
R3HCC1L	1.26e-05	0.380688	0.787	0.648	0.270844	TB-p	R3HCC1L
VDAC2	1.29e-05	0.413006	0.448	0.294	0.277327	TB-p	VDAC2
LOC119059061	1.3e-05	0.412433	0.312	0.189	0.279593	TB-p	LOC119059061
PDSS2	1.33e-05	0.566193	0.584	0.428	0.286546	TB-p	PDSS2
PXN	1.33e-05	0.458729	0.498	0.339	0.286653	TB-p	PXN
OPA1	1.33e-05	0.291582	0.76	0.598	0.286717	TB-p	OPA1
RP9	1.36e-05	0.669987	0.299	0.183	0.293097	TB-p	RP9
LOC119050158	1.37e-05	0.620053	0.434	0.297	0.296111	TB-p	LOC119050158
HACE1	1.39e-05	0.479001	0.511	0.367	0.299925	TB-p	HACE1
PIK3C2B	1.4e-05	0.352724	0.534	0.376	0.301053	TB-p	PIK3C2B
PKD1	1.42e-05	0.49448	0.376	0.235	0.306602	TB-p	PKD1
UNC5B	1.46e-05	0.330307	0.643	0.461	0.313831	TB-p	UNC5B
ARPC1B	1.46e-05	0.465529	0.557	0.422	0.314107	TB-p	ARPC1B
CROT	1.5e-05	0.360375	0.507	0.346	0.324518	TB-p	CROT
GLS	1.53e-05	0.330472	0.747	0.611	0.330068	TB-p	GLS
INPP5A	1.54e-05	0.343188	0.566	0.412	0.332702	TB-p	INPP5A
COL4A1	1.6e-05	0.969795	0.973	0.952	0.345054	TB-p	COL4A1
FNIP1	1.62e-05	0.257161	0.896	0.74	0.348498	TB-p	FNIP1
XRN2	1.64e-05	0.263711	0.919	0.804	0.354336	TB-p	XRN2
ZFHX3	1.72e-05	0.381494	0.665	0.517	0.369952	TB-p	ZFHX3
HS6ST2	1.73e-05	0.392993	0.837	0.748	0.373106	TB-p	HS6ST2
RIC1	1.75e-05	0.399405	0.638	0.487	0.377083	TB-p	RIC1
CPSF6	1.75e-05	0.278536	0.86	0.742	0.377203	TB-p	CPSF6
CYRIB	1.77e-05	0.359021	0.643	0.472	0.382101	TB-p	CYRIB
DGKD	1.83e-05	0.496481	0.348	0.22	0.394536	TB-p	DGKD
CUNH2orf42	1.85e-05	0.564322	0.529	0.396	0.399318	TB-p	CUNH2orf42
MRTFA	1.89e-05	0.561934	0.624	0.47	0.407035	TB-p	MRTFA
TMEM51	1.93e-05	0.412894	0.525	0.37	0.415668	TB-p	TMEM51
KCP	1.93e-05	0.243525	0.588	0.401	0.416093	TB-p	KCP
XPOT	1.94e-05	0.576685	0.385	0.246	0.417677	TB-p	XPOT
CBR4	2.02e-05	0.691103	0.367	0.247	0.43502	TB-p	CBR4
TMEM209	2.09e-05	0.550457	0.312	0.19	0.450338	TB-p	TMEM209
EED	2.14e-05	0.457842	0.688	0.554	0.460676	TB-p	EED
TBC1D4	2.15e-05	0.460115	0.679	0.528	0.462669	TB-p	TBC1D4
CEP120	2.15e-05	0.496843	0.502	0.363	0.462888	TB-p	CEP120
GCLM	2.16e-05	0.545882	0.403	0.263	0.466418	TB-p	GCLM
RABEP1	2.17e-05	0.413485	0.729	0.579	0.46763	TB-p	RABEP1
CAMK2G	2.17e-05	0.231501	0.674	0.485	0.468616	TB-p	CAMK2G
RGS10	2.24e-05	0.832134	0.267	0.161	0.482892	TB-p	RGS10
EIF1AX	2.35e-05	0.465903	0.421	0.273	0.506826	TB-p	EIF1AX
POMT1	2.36e-05	0.593677	0.276	0.16	0.508532	TB-p	POMT1
R3HDM2	2.39e-05	0.250545	0.869	0.791	0.514798	TB-p	R3HDM2
SEH1L	2.44e-05	0.332648	0.733	0.607	0.526922	TB-p	SEH1L
EXOC2	2.47e-05	0.182904	0.887	0.723	0.533646	TB-p	EXOC2
MSH2	2.52e-05	0.443476	0.552	0.416	0.542454	TB-p	MSH2
THOC1	2.54e-05	0.307733	0.701	0.528	0.547421	TB-p	THOC1
NOP56	2.55e-05	0.469606	0.715	0.638	0.550543	TB-p	NOP56
SLC20A1	2.58e-05	0.418294	0.394	0.263	0.555903	TB-p	SLC20A1
RRP7A	2.6e-05	0.583903	0.339	0.219	0.560036	TB-p	RRP7A
CUNH9orf85	2.6e-05	0.332026	0.538	0.379	0.561453	TB-p	CUNH9orf85
NCOA3	2.61e-05	0.542861	0.529	0.386	0.562694	TB-p	NCOA3
CMTR1	2.64e-05	0.562625	0.376	0.237	0.568697	TB-p	CMTR1
PRORP	2.65e-05	0.392168	0.67	0.548	0.572016	TB-p	PRORP
LARGE1	2.69e-05	0.433219	0.765	0.716	0.57957	TB-p	LARGE1
MAP4	2.7e-05	0.243733	0.828	0.708	0.581862	TB-p	MAP4
INVS	2.71e-05	0.612781	0.398	0.273	0.5844	TB-p	INVS
IRAK2	2.73e-05	0.748194	0.271	0.164	0.587897	TB-p	IRAK2
LOC128627336	2.83e-05	0.397312	0.529	0.374	0.609492	TB-p	LOC128627336
MYO5A	2.84e-05	0.732412	0.398	0.282	0.61349	TB-p	MYO5A
SP1	2.89e-05	0.636657	0.538	0.399	0.623888	TB-p	SP1
ZNF318	2.9e-05	0.681662	0.321	0.202	0.625416	TB-p	ZNF318
CDCA7L	2.92e-05	0.360466	0.557	0.406	0.629016	TB-p	CDCA7L
SMC5	2.96e-05	0.255227	0.932	0.861	0.639219	TB-p	SMC5
LOC119042918	2.97e-05	0.66018	0.312	0.192	0.640479	TB-p	LOC119042918
RBP1	2.98e-05	0.554851	0.448	0.318	0.642219	TB-p	RBP1
FBLN2	3.04e-05	0.381127	0.579	0.422	0.656502	TB-p	FBLN2
FOXP4	3.11e-05	0.543167	0.312	0.195	0.670578	TB-p	FOXP4
COLEC12	3.18e-05	1.20672	0.317	0.206	0.685695	TB-p	COLEC12
APOO	3.19e-05	0.691234	0.312	0.201	0.688023	TB-p	APOO
MARCKS	3.2e-05	0.542489	0.312	0.195	0.689269	TB-p	MARCKS
PSMD14	3.22e-05	0.406883	0.706	0.576	0.694125	TB-p	PSMD14
SMAD6	3.23e-05	0.435821	0.733	0.582	0.69676	TB-p	SMAD6
OTULIN	3.24e-05	0.665588	0.348	0.228	0.698792	TB-p	OTULIN
MEIS2	3.27e-05	0.428794	0.557	0.403	0.704461	TB-p	MEIS2
ZNF566	3.36e-05	0.859707	0.294	0.185	0.725661	TB-p	ZNF566
PIK3CB	3.38e-05	0.250442	0.869	0.749	0.728325	TB-p	PIK3CB
MIDEAS	3.41e-05	0.457377	0.615	0.462	0.736471	TB-p	MIDEAS
WRN	3.51e-05	0.30246	0.724	0.574	0.75761	TB-p	WRN
NAPG	3.52e-05	0.532156	0.357	0.235	0.760173	TB-p	NAPG
PHF2	3.57e-05	0.766612	0.276	0.17	0.770928	TB-p	PHF2
ZC3H18	3.6e-05	0.284884	0.796	0.68	0.776327	TB-p	ZC3H18
SERBP1	3.65e-05	0.302478	0.805	0.689	0.78644	TB-p	SERBP1
LRRC40	3.66e-05	0.502503	0.475	0.338	0.789256	TB-p	LRRC40
XPO7	3.7e-05	0.413518	0.538	0.401	0.798429	TB-p	XPO7
KIFC3	3.73e-05	0.527671	0.267	0.157	0.804726	TB-p	KIFC3
PAICS	3.75e-05	0.514094	0.43	0.295	0.808184	TB-p	PAICS
ANAPC5	3.8e-05	0.518939	0.416	0.281	0.820012	TB-p	ANAPC5
MBNL2	3.82e-05	0.533248	0.692	0.611	0.82407	TB-p	MBNL2
NEK9	3.83e-05	0.476692	0.525	0.387	0.825988	TB-p	NEK9
TBCD	3.84e-05	0.496871	0.439	0.305	0.827727	TB-p	TBCD
LOC119053723	3.84e-05	0.588205	0.285	0.177	0.829015	TB-p	LOC119053723
NFYC	3.93e-05	0.309289	0.765	0.646	0.846967	TB-p	NFYC
ZFYVE9	3.96e-05	0.568818	0.407	0.275	0.855027	TB-p	ZFYVE9
HNRNPLL	3.99e-05	0.456448	0.588	0.446	0.861174	TB-p	HNRNPLL
LOC119054915	3.99e-05	0.51611	0.267	0.158	0.861312	TB-p	LOC119054915
PBRM1	4.02e-05	0.314511	0.891	0.797	0.867067	TB-p	PBRM1
RECK	4.03e-05	0.372989	0.597	0.459	0.869544	TB-p	RECK
CERS6	4.08e-05	0.286934	0.557	0.395	0.880234	TB-p	CERS6
HNRNPUL1	4.09e-05	0.40546	0.566	0.416	0.882687	TB-p	HNRNPUL1
EPS15L1	4.14e-05	0.469076	0.552	0.404	0.893654	TB-p	EPS15L1
TECR	4.19e-05	0.44641	0.357	0.228	0.902897	TB-p	TECR
RPH3AL	4.19e-05	0.734954	0.303	0.196	0.903742	TB-p	RPH3AL
TK2	4.24e-05	0.575665	0.376	0.253	0.915141	TB-p	TK2
FN1	4.3e-05	0.22247	0.357	0.237	0.926826	TB-p	FN1
UBXN2B	4.36e-05	0.529663	0.285	0.172	0.940743	TB-p	UBXN2B
YARS2	4.37e-05	0.372225	0.525	0.38	0.942551	TB-p	YARS2
SOCS7	4.38e-05	0.688432	0.262	0.155	0.944094	TB-p	SOCS7
RIN2	4.38e-05	0.356681	0.769	0.61	0.944288	TB-p	RIN2
SUGP2	4.5e-05	0.545037	0.452	0.321	0.970305	TB-p	SUGP2
PPP6R3	4.51e-05	0.254408	0.941	0.878	0.973108	TB-p	PPP6R3
KDM1B	4.58e-05	0.649128	0.258	0.153	0.988497	TB-p	KDM1B
ATP2C1	4.65e-05	0.348472	0.787	0.651	1	TB-p	ATP2C1
PHF14	4.73e-05	0.715678	0.326	0.216	1	TB-p	PHF14
ZMYM1	4.73e-05	0.471664	0.43	0.294	1	TB-p	ZMYM1
GDPD1	4.83e-05	0.499394	0.267	0.158	1	TB-p	GDPD1
THSD4	4.88e-05	1.03779	0.326	0.228	1	TB-p	THSD4
TMX1	4.89e-05	0.557483	0.389	0.261	1	TB-p	TMX1
MYO1B	5e-05	0.294445	0.864	0.715	1	TB-p	MYO1B
ERO1A	5.01e-05	0.526549	0.339	0.217	1	TB-p	ERO1A
EXOG	5.06e-05	0.440305	0.484	0.33	1	TB-p	EXOG
VPS4B	5.07e-05	0.421307	0.421	0.285	1	TB-p	VPS4B
FBXO7	5.08e-05	0.653829	0.271	0.167	1	TB-p	FBXO7
CUL2	5.25e-05	0.308907	0.824	0.71	1	TB-p	CUL2
GSKIP	5.28e-05	0.476701	0.421	0.284	1	TB-p	GSKIP
RPIA	5.3e-05	0.866617	0.321	0.211	1	TB-p	RPIA
TSPAN13	5.36e-05	0.6817	0.466	0.345	1	TB-p	TSPAN13
HACD2	5.37e-05	0.701826	0.335	0.222	1	TB-p	HACD2
ZNF821	5.38e-05	0.564524	0.299	0.181	1	TB-p	ZNF821
PRICKLE1	5.39e-05	0.694829	0.267	0.165	1	TB-p	PRICKLE1
NUP88	5.41e-05	0.382456	0.457	0.314	1	TB-p	NUP88
1	5.47e-05	0.395543	0.579	0.429	1	TB-p	1
CFLAR	5.59e-05	0.422911	0.543	0.409	1	TB-p	CFLAR
YLPM1	5.66e-05	0.306011	0.715	0.544	1	TB-p	YLPM1
GPBP1	5.69e-05	0.270801	0.887	0.749	1	TB-p	GPBP1
BCL7B	5.81e-05	0.540128	0.317	0.202	1	TB-p	BCL7B
ZMYND11	5.94e-05	0.243065	0.928	0.866	1	TB-p	ZMYND11
SAP130	5.98e-05	0.327299	0.792	0.698	1	TB-p	SAP130
MYO9B	6.02e-05	0.344789	0.376	0.242	1	TB-p	MYO9B
CCNC	6.18e-05	0.376082	0.534	0.382	1	TB-p	CCNC
HDAC7	6.32e-05	0.50458	0.534	0.391	1	TB-p	HDAC7
MOV10L1	6.4e-05	0.758993	0.398	0.288	1	TB-p	MOV10L1
RNF220	6.48e-05	1.28836	0.308	0.207	1	TB-p	RNF220
LOC119051583	6.52e-05	0.662998	0.258	0.153	1	TB-p	LOC119051583
ACP1	6.62e-05	0.542371	0.348	0.234	1	TB-p	ACP1
GARRE1	6.62e-05	0.491313	0.769	0.687	1	TB-p	GARRE1
SCRN3	6.67e-05	0.64673	0.299	0.188	1	TB-p	SCRN3
XPO5	6.74e-05	0.43476	0.575	0.459	1	TB-p	XPO5
ARGLU1	6.83e-05	0.200851	0.995	0.973	1	TB-p	ARGLU1
ATIC	6.92e-05	0.596819	0.348	0.226	1	TB-p	ATIC
CRYM	7.02e-05	0.722257	0.281	0.18	1	TB-p	CRYM
TGFBRAP1	7.03e-05	0.736008	0.276	0.17	1	TB-p	TGFBRAP1
THOC2	7.19e-05	0.22964	0.864	0.74	1	TB-p	THOC2
ABHD10	7.23e-05	0.579624	0.262	0.16	1	TB-p	ABHD10
AP4E1	7.27e-05	0.339442	0.543	0.391	1	TB-p	AP4E1
SMAD3	7.37e-05	0.270544	0.756	0.625	1	TB-p	SMAD3
TRIM11	7.4e-05	0.559192	0.394	0.263	1	TB-p	TRIM11
RAB3IP	7.51e-05	0.432751	0.38	0.255	1	TB-p	RAB3IP
LOC128627411	7.66e-05	0.920732	0.742	0.899	1	TB-p	LOC128627411
AARS1	7.75e-05	0.333625	0.484	0.345	1	TB-p	AARS1
CA9	7.81e-05	0.499894	0.439	0.306	1	TB-p	CA9
LOC119034582	7.88e-05	0.673313	0.434	0.341	1	TB-p	LOC119034582
CD81	8.05e-05	0.489747	0.367	0.241	1	TB-p	CD81
AMOTL2	8.13e-05	0.503368	0.407	0.283	1	TB-p	AMOTL2
ACTR2	8.39e-05	0.348131	0.665	0.524	1	TB-p	ACTR2
SARNP	8.51e-05	0.362651	0.724	0.602	1	TB-p	SARNP
CCDC171	8.54e-05	0.656407	0.339	0.225	1	TB-p	CCDC171
PDS5B	8.65e-05	0.287571	0.814	0.644	1	TB-p	PDS5B
CCDC152	8.81e-05	0.445349	0.317	0.198	1	TB-p	CCDC152
KIFAP3	8.95e-05	0.461552	0.439	0.299	1	TB-p	KIFAP3
ATXN7	8.99e-05	0.425639	0.742	0.619	1	TB-p	ATXN7
SFXN4	9.08e-05	0.519428	0.271	0.164	1	TB-p	SFXN4
SEC23A	9.13e-05	0.315469	0.516	0.36	1	TB-p	SEC23A
SAE1	9.14e-05	0.359167	0.683	0.564	1	TB-p	SAE1
KIAA1217	9.14e-05	0.51816	0.91	0.893	1	TB-p	KIAA1217
ZBTB41	9.18e-05	0.444069	0.303	0.189	1	TB-p	ZBTB41
CRY2	9.25e-05	0.204864	0.385	0.252	1	TB-p	CRY2
MTA2	9.28e-05	0.496617	0.29	0.177	1	TB-p	MTA2
AGK	9.29e-05	0.227654	0.683	0.51	1	TB-p	AGK
COQ2	9.33e-05	0.51419	0.339	0.22	1	TB-p	COQ2
CRLF3	9.36e-05	0.430805	0.367	0.241	1	TB-p	CRLF3
ASH1L	9.53e-05	0.194749	0.941	0.904	1	TB-p	ASH1L
CTNNAL1	9.56e-05	0.297783	0.439	0.301	1	TB-p	CTNNAL1
PSD3	9.6e-05	0.785397	0.593	0.507	1	TB-p	PSD3
NHEJ1	9.9e-05	0.548491	0.276	0.167	1	TB-p	NHEJ1
TUBB4B	9.96e-05	0.386994	0.507	0.359	1	TB-p	TUBB4B
TMEM170B	9.97e-05	0.70664	0.281	0.176	1	TB-p	TMEM170B
SLTM	0.0001	0.300113	0.729	0.598	1	TB-p	SLTM
SH3RF2	0.000100043	0.370756	0.357	0.234	1	TB-p	SH3RF2
SMARCAL1	0.000101437	0.574651	0.321	0.202	1	TB-p	SMARCAL1
SZRD1	0.00010228	0.630963	0.29	0.187	1	TB-p	SZRD1
SSH2	0.00010372	0.274707	0.932	0.843	1	TB-p	SSH2
HCLS1	0.000104432	0.651596	0.258	0.159	1	TB-p	HCLS1
WDFY1	0.000104888	0.42366	0.484	0.356	1	TB-p	WDFY1
ACADM	0.000105525	0.372839	0.629	0.479	1	TB-p	ACADM
TRIO	0.000106798	0.274379	0.896	0.812	1	TB-p	TRIO
ZBTB17	0.000108298	0.659626	0.339	0.23	1	TB-p	ZBTB17
TAF2	0.000109047	0.477331	0.416	0.297	1	TB-p	TAF2
NIP7	0.000109563	0.471679	0.362	0.239	1	TB-p	NIP7
KDSR	0.000109563	0.657836	0.317	0.21	1	TB-p	KDSR
MSMO1	0.000110792	0.541545	0.299	0.189	1	TB-p	MSMO1
WDR89	0.000110849	0.514643	0.33	0.214	1	TB-p	WDR89
SECISBP2L	0.000111848	0.352401	0.511	0.375	1	TB-p	SECISBP2L
ARMC1	0.000112724	0.452351	0.493	0.357	1	TB-p	ARMC1
PARP9	0.000113074	0.307396	0.376	0.247	1	TB-p	PARP9
TRDMT1	0.000116732	0.555877	0.339	0.226	1	TB-p	TRDMT1
NOL10	0.000117051	0.531161	0.317	0.208	1	TB-p	NOL10
SNRPD1	0.000122036	0.463432	0.529	0.398	1	TB-p	SNRPD1
STK3	0.000124152	0.141362	0.86	0.748	1	TB-p	STK3
ATP9A	0.000124516	0.439764	0.552	0.415	1	TB-p	ATP9A
CCNH	0.000125081	0.380264	0.552	0.409	1	TB-p	CCNH
PARP6	0.000125257	0.447407	0.643	0.519	1	TB-p	PARP6
AP3B1	0.000126924	0.163208	0.941	0.821	1	TB-p	AP3B1
NDUFA9	0.000127114	0.265052	0.602	0.44	1	TB-p	NDUFA9
FCGRT	0.000127294	0.35699	0.611	0.46	1	TB-p	FCGRT
FAM169A	0.000127916	0.5609	0.339	0.228	1	TB-p	FAM169A
RNPS1	0.000128004	0.406619	0.448	0.324	1	TB-p	RNPS1
THAP12	0.000129874	0.381748	0.276	0.169	1	TB-p	THAP12
SENP1	0.000130782	0.393128	0.593	0.469	1	TB-p	SENP1
KAT6B	0.00013267	0.297083	0.724	0.615	1	TB-p	KAT6B
ACBD6	0.000132788	0.538125	0.489	0.361	1	TB-p	ACBD6
AATF	0.000134175	0.47509	0.57	0.464	1	TB-p	AATF
SUGCT	0.000136	0.339905	0.629	0.494	1	TB-p	SUGCT
ZXDC	0.000136866	0.361831	0.624	0.484	1	TB-p	ZXDC
LOC119041856	0.000137554	0.57532	0.348	0.235	1	TB-p	LOC119041856
DUS2	0.000140408	0.677822	0.258	0.16	1	TB-p	DUS2
TMEM62	0.000145779	0.470244	0.344	0.224	1	TB-p	TMEM62
CALM1	0.000150495	0.27413	0.742	0.606	1	TB-p	CALM1
IARS2	0.000153904	0.629827	0.258	0.163	1	TB-p	IARS2
GPR63	0.000157261	0.406227	0.258	0.158	1	TB-p	GPR63
SUMO2	0.000162458	0.387975	0.588	0.439	1	TB-p	SUMO2
SEPHS1	0.000168682	0.468681	0.462	0.334	1	TB-p	SEPHS1
SPATS2L	0.000169639	0.377204	0.561	0.463	1	TB-p	SPATS2L
RCBTB1	0.000169822	0.35057	0.498	0.363	1	TB-p	RCBTB1
MRPL3	0.000171176	0.374667	0.462	0.317	1	TB-p	MRPL3
DCUN1D1	0.000171759	0.357064	0.561	0.42	1	TB-p	DCUN1D1
ZNF280C	0.000175037	0.290087	0.719	0.608	1	TB-p	ZNF280C
C2CD5	0.000175217	0.268456	0.674	0.512	1	TB-p	C2CD5
FAM83B	0.000176522	0.266535	0.344	0.223	1	TB-p	FAM83B
AVEN	0.0001777	0.583891	0.353	0.241	1	TB-p	AVEN
HDGFL2	0.000177946	0.327493	0.389	0.259	1	TB-p	HDGFL2
NUDCD2	0.000178056	0.435384	0.267	0.164	1	TB-p	NUDCD2
FBLN1	0.000182067	0.437176	0.439	0.316	1	TB-p	FBLN1
KIZ	0.000185183	0.719052	0.376	0.265	1	TB-p	KIZ
HS6ST1	0.000186108	0.416414	0.462	0.329	1	TB-p	HS6ST1
UBE2E3	0.000186322	0.385927	0.824	0.718	1	TB-p	UBE2E3
MTAP	0.000189067	0.417299	0.439	0.313	1	TB-p	MTAP
MAP3K2	0.000191968	0.273309	0.742	0.61	1	TB-p	MAP3K2
SLC1A3	0.000192514	0.465215	0.498	0.369	1	TB-p	SLC1A3
AZIN1	0.000196461	0.38316	0.579	0.454	1	TB-p	AZIN1
RNF24	0.000197421	0.544782	0.43	0.303	1	TB-p	RNF24
POFUT1	0.000199554	0.690902	0.253	0.161	1	TB-p	POFUT1
DLAT	0.000200753	0.322887	0.303	0.193	1	TB-p	DLAT
BICD2	0.000202487	0.545673	0.448	0.323	1	TB-p	BICD2
ACSS2	0.000203322	0.47345	0.335	0.223	1	TB-p	ACSS2
LOC119065878	0.000204793	0.547196	0.253	0.155	1	TB-p	LOC119065878
KLF4	0.000207038	0.421756	0.258	0.159	1	TB-p	KLF4
PPAT	0.000209881	0.579781	0.434	0.321	1	TB-p	PPAT
KIAA2026	0.000212267	0.257319	0.869	0.798	1	TB-p	KIAA2026
HELQ	0.000213022	0.489393	0.367	0.252	1	TB-p	HELQ
SENP7	0.000215886	0.347681	0.747	0.638	1	TB-p	SENP7
NSMAF	0.000216151	0.249099	0.511	0.36	1	TB-p	NSMAF
FHIP2A	0.000217867	0.500008	0.457	0.32	1	TB-p	FHIP2A
PIGN	0.000218414	0.469175	0.543	0.416	1	TB-p	PIGN
MTMR1	0.0002191	0.306186	0.62	0.472	1	TB-p	MTMR1
SUFU	0.000220305	0.352272	0.606	0.454	1	TB-p	SUFU
LOC119053175	0.000223296	0.564972	0.362	0.25	1	TB-p	LOC119053175
C2CD3	0.000227997	0.294077	0.692	0.589	1	TB-p	C2CD3
MOCS1	0.000228596	0.521928	0.253	0.154	1	TB-p	MOCS1
TRPS1	0.00022874	0.601415	0.285	0.19	1	TB-p	TRPS1
ASAP3	0.000231642	0.484633	0.308	0.2	1	TB-p	ASAP3
BIN1	0.000239454	0.445008	0.267	0.164	1	TB-p	BIN1
FCHO2	0.000247199	0.260394	0.787	0.621	1	TB-p	FCHO2
KLHDC4	0.000253093	0.453544	0.376	0.256	1	TB-p	KLHDC4
SUCO	0.000255504	0.297749	0.638	0.512	1	TB-p	SUCO
TOMM20	0.000257078	0.388091	0.52	0.399	1	TB-p	TOMM20
GNAI1	0.000262797	0.470727	0.389	0.269	1	TB-p	GNAI1
YWHAE	0.000263984	0.219151	0.864	0.817	1	TB-p	YWHAE
CARM1	0.000268479	0.423834	0.335	0.222	1	TB-p	CARM1
WDR70	0.000269846	0.225091	0.747	0.622	1	TB-p	WDR70
NAA16	0.000275502	0.563564	0.507	0.38	1	TB-p	NAA16
NGDN	0.000277647	0.402608	0.407	0.285	1	TB-p	NGDN
SRRT	0.000285876	0.444022	0.633	0.526	1	TB-p	SRRT
ISY1	0.000293339	0.550897	0.367	0.253	1	TB-p	ISY1
TBCK	0.000296779	0.524395	0.362	0.253	1	TB-p	TBCK
STARD8	0.000298182	0.27889	0.575	0.441	1	TB-p	STARD8
DENND1B	0.000301004	0.341278	0.629	0.479	1	TB-p	DENND1B
INO80D	0.000301209	0.394124	0.643	0.501	1	TB-p	INO80D
GFM1	0.000303837	0.427624	0.326	0.214	1	TB-p	GFM1
PLCE1	0.000303993	0.392425	0.778	0.721	1	TB-p	PLCE1
UMPS	0.00031177	0.266294	0.471	0.333	1	TB-p	UMPS
ZNF395	0.000313177	0.467089	0.394	0.275	1	TB-p	ZNF395
ATF1	0.000315544	0.363865	0.688	0.571	1	TB-p	ATF1
PHC2	0.000318051	0.279524	0.466	0.322	1	TB-p	PHC2
DDX6	0.000320505	0.3184	0.765	0.641	1	TB-p	DDX6
KANSL2	0.000321092	0.318172	0.511	0.378	1	TB-p	KANSL2
GOLM2	0.000321835	0.235162	0.747	0.624	1	TB-p	GOLM2
ING3	0.000324603	0.581926	0.43	0.318	1	TB-p	ING3
AP2A2	0.000327057	0.390409	0.353	0.243	1	TB-p	AP2A2
SLC6A2	0.000327647	0.37308	0.398	0.28	1	TB-p	SLC6A2
VTA1	0.000329587	0.365033	0.511	0.38	1	TB-p	VTA1
UBR1	0.00032985	0.279081	0.833	0.712	1	TB-p	UBR1
NAE1	0.000331159	0.474218	0.394	0.283	1	TB-p	NAE1
IFT52	0.000340337	0.361753	0.276	0.174	1	TB-p	IFT52
LOC128625729	0.00034079	0.391853	0.376	0.254	1	TB-p	LOC128625729
TLE5	0.000345389	0.403261	0.457	0.335	1	TB-p	TLE5
CFAP97	0.000345419	0.500305	0.353	0.241	1	TB-p	CFAP97
ATXN1L	0.000346884	0.43361	0.398	0.281	1	TB-p	ATXN1L
USP43	0.000347593	0.397783	0.299	0.19	1	TB-p	USP43
SH3TC2	0.00034881	0.231007	0.457	0.323	1	TB-p	SH3TC2
SYNJ2BP	0.000353655	0.465939	0.416	0.294	1	TB-p	SYNJ2BP
HMGN2	0.000357308	0.505445	0.353	0.243	1	TB-p	HMGN2
LYPLA1	0.000357692	0.544584	0.344	0.236	1	TB-p	LYPLA1
LOC119036257	0.000359299	0.565637	0.597	0.511	1	TB-p	LOC119036257
ARMC10	0.000360134	0.45551	0.371	0.255	1	TB-p	ARMC10
CCHCR1	0.00036036	0.546011	0.344	0.231	1	TB-p	CCHCR1
HNRNPF	0.000365785	0.309697	0.715	0.572	1	TB-p	HNRNPF
CPNE3	0.000370325	0.688448	0.253	0.163	1	TB-p	CPNE3
DCPS	0.000372969	0.32697	0.516	0.383	1	TB-p	DCPS
RMND1	0.000377426	0.633193	0.335	0.228	1	TB-p	RMND1
[truncated: 14,408 more rows]
