# Supplementary material for: Cellular and immune adaptations at the maternal-fetal interface in bats
Source: Cell Rep. Author manuscript; Available in PMC 2026 Apr 16. (PMC13084540; doi:10.1016/j.celrep.2025.116645)
Supplement: Supplemental materials [file NIHMS2160197-supplement-Supplemental_materials.zip › 1-s2.0-S2211124725014172-mmc10.xlsx]

## Sheet: Sheet 1 - Table S9. Bat fibrobl
Table S9. Bat fibroblast specific markers
gene	p_val	avg_log2FC	pct.1	pct.2	p_val_adj
TENM4	0	5.53683	0.887	0.068	0
PCDH7	0	4.77707	0.902	0.105	0
SYT9	0	5.20287	0.864	0.071	0
AFF3	0	4.39689	0.884	0.094	0
PDE3A	0	4.70767	0.907	0.141	0
ZFHX4	0	5.46863	0.8	0.043	0
PLCB4	0	4.14265	0.915	0.172	0
ARHGEF9	0	4.82972	0.822	0.08	0
ACE2	0	4.53826	0.924	0.182	0
PITX2	0	4.21218	0.811	0.072	0
DPYD	0	2.97201	0.884	0.147	0
ZFPM2	0	3.22577	0.892	0.155	0
EBF1	0	3.43804	0.894	0.166	0
ANTXR1	0	4.09235	0.885	0.159	0
FREM1	0	4.39465	0.822	0.096	0
ADAM23	0	3.48539	0.779	0.073	0
PTPRD	0	3.77976	0.838	0.134	0
ASIC2	0	5.64132	0.734	0.034	0
ST6GALNAC3	0	4.4542	0.88	0.183	0
NINL	0	3.29578	0.853	0.158	0
IL1RAPL1	0	5.43736	0.799	0.105	0
LAMA2	0	3.489	0.883	0.192	0
PIEZO2	0	4.12352	0.785	0.098	0
CELF2	0	3.47175	0.902	0.22	0
BLVRA	0	2.83069	0.873	0.192	0
NOX4	0	3.91286	0.872	0.191	0
SYTL4	0	4.26599	0.742	0.063	0
CSRNP3	0	5.81232	0.712	0.033	0
VCAN	0	3.80458	0.82	0.146	0
IGF1	0	1.32223	0.923	0.25	0
TSPAN5	0	3.10469	0.873	0.2	0
COL6A3	0	3.01331	0.778	0.105	0
PRICKLE2	0	3.20549	0.836	0.165	0
PRICKLE1	0	3.25137	0.821	0.151	0
BNC2	0	3.71222	0.909	0.242	0
CADM1	0	3.52321	0.851	0.186	0
DISP1	0	3.44489	0.815	0.151	0
GLI2	0	5.01743	0.692	0.029	0
GPR155	0	4.42601	0.737	0.079	0
SETBP1	0	2.49733	0.847	0.189	0
CADPS2	0	3.47822	0.729	0.072	0
CTNNAL1	0	3.58422	0.849	0.193	0
GPC4	0	4.23523	0.711	0.057	0
SOX5	0	3.15859	0.919	0.266	0
MMP16	0	5.20023	0.701	0.048	0
ZEB1	0	2.9306	0.844	0.195	0
KCTD8	0	5.5349	0.679	0.031	0
ANTXR2	0	3.01856	0.817	0.173	0
SMOC1	0	3.53677	0.811	0.168	0
ADAMTS12	0	3.64683	0.723	0.081	0
SNRPN	0	2.30899	0.858	0.218	0
TYR	0	1.7103	0.87	0.231	0
TSHZ2	0	2.45083	0.823	0.184	0
RNASEH2B	0	2.5567	0.888	0.253	0
PLAGL1	0	4.06226	0.935	0.301	0
APOE	0	2.34909	0.831	0.203	0
NID2	0	3.35279	0.722	0.098	0
FAM110B	0	3.25771	0.748	0.124	0
PLEKHH2	0	3.68488	0.692	0.068	0
GSPT2	0	5.74134	0.647	0.024	0
SELENOP	0	2.36246	0.838	0.219	0
MEST	0	2.83458	0.921	0.303	0
MAPK10	0	5.36238	0.682	0.065	0
DECR1	0	2.79277	0.778	0.164	0
ASB4	0	6.07714	0.63	0.017	0
BICC1	0	2.74566	0.799	0.188	0
LAMA4	0	2.7177	0.731	0.12	0
SSBP2	0	2.74904	0.883	0.273	0
PAQR8	0	4.12043	0.66	0.052	0
TCF21	0	4.82753	0.639	0.039	0
CASK	0	2.77006	0.861	0.261	0
GPC3	0	4.54141	0.944	0.346	0
SESN3	0	3.21187	0.706	0.111	0
DCN	0	1.86393	0.874	0.279	0
TNXB	0	5.46439	0.619	0.026	0
ZEB2	0	1.46708	0.853	0.26	0
DDX31	0	2.78458	0.78	0.188	0
FGFR2	0	2.17827	0.81	0.218	0
PANK3	0	2.90608	0.82	0.228	0
FBLN2	0	2.61631	0.723	0.136	0
ADD3	0	3.14673	0.905	0.319	0
GATA4	0	3.00366	0.663	0.078	0
ZDBF2	0	2.902	0.837	0.252	0
COL5A2	0	2.366	0.765	0.18	0
LDLRAD4	0	2.41951	0.784	0.199	0
AMMECR1	0	3.3642	0.875	0.29	0
WLS	0	2.96982	0.905	0.321	0
TRPS1	0	2.23761	0.731	0.148	0
SPATS2L	0	2.06586	0.797	0.215	0
DYNC2H1	0	2.87214	0.775	0.193	0
PDGFRA	0	1.77693	0.753	0.171	0
GNG2	0	2.93646	0.674	0.095	0
ARHGAP6	0	2.45383	0.869	0.29	0
PRKG1	0	2.12863	0.833	0.257	0
MEF2C	0	2.32757	0.739	0.164	0
NFIA	0	2.52013	0.909	0.336	0
MEGF9	0	2.86779	0.703	0.131	0
CDK6	0	2.46435	0.861	0.29	0
GLIS3	0	3.36971	0.91	0.339	0
CNTLN	0	2.82277	0.757	0.186	0
FILIP1	0	2.68895	0.755	0.185	0
SPON1	0	3.63603	0.667	0.097	0
CHD1L	0	2.07413	0.787	0.219	0
RARB	0	2.90437	0.661	0.093	0
FAT3	0	5.46056	0.606	0.04	0
ARHGAP28	0	2.90357	0.901	0.337	0
PLCL1	0	3.37974	0.73	0.167	0
HEG1	0	2.11186	0.757	0.194	0
AKAP12	0	2.99485	0.67	0.108	0
PRKD1	0	2.67024	0.713	0.152	0
TNIK	0	2.55419	0.796	0.236	0
RUNX2	0	3.56044	0.659	0.101	0
MCC	0	2.26378	0.808	0.253	0
RAB43	0	2.84655	0.668	0.113	0
TXNRD3	0	3.03796	0.663	0.11	0
KLHDC10	0	3.39487	0.898	0.345	0
MEIS2	0	2.60444	0.881	0.329	0
FARP1	0	1.96943	0.821	0.269	0
ELF4	0	2.69645	0.675	0.126	0
SPARCL1	0	2.7063	0.672	0.123	0
PDE1A	0	5.1347	0.599	0.05	0
SMAD3	0	1.95418	0.796	0.248	0
RECK	0	2.78688	0.666	0.118	0
RBMS3	0	2.45707	0.918	0.371	0
FBXL7	0	1.80535	0.719	0.172	0
TRPC1	0	3.75764	0.61	0.064	0
CPED1	0	1.86183	0.712	0.166	0
LRP1B	0	3.69137	0.707	0.161	0
FSTL1	0	2.13616	0.769	0.224	0
NCKAP5	0	2.60242	0.708	0.164	0
ENOX2	0	2.43887	0.816	0.272	0
TSHZ1	0	2.42163	0.697	0.153	0
TCF7L1	0	1.93668	0.812	0.27	0
SYNE1	0	2.15655	0.727	0.185	0
SH3PXD2B	0	2.27942	0.752	0.21	0
MEIS1	0	2.34291	0.734	0.193	0
ENPP2	0	2.95144	0.616	0.079	0
TGFBR2	0	1.73505	0.822	0.286	0
DGKK	0	3.97667	0.623	0.087	0
MCUB	0	2.84661	0.68	0.146	0
CREB5	0	2.42677	0.728	0.195	0
EPB41L2	0	1.8401	0.793	0.261	0
TRERF1	0	2.31485	0.736	0.204	0
SLC8A1	0	2.43158	0.686	0.156	0
BOC	0	3.99827	0.583	0.053	0
BMP5	0	2.93468	0.667	0.138	0
CABLES1	0	2.56827	0.718	0.19	0
SLC9A9	0	1.91982	0.641	0.114	0
QPCT	0	4.47897	0.562	0.036	0
NCAM2	0	5.11047	0.566	0.04	0
UNC5C	0	3.95311	0.608	0.084	0
PSD3	0	1.84693	0.867	0.343	0
COL6A5	0	5.46362	0.556	0.034	0
AIFM2	0	3.90421	0.568	0.046	0
DNAH9	0	5.44526	0.544	0.023	0
ANKRD44	0	1.62998	0.773	0.253	0
PDCD1LG2	0	2.53837	0.64	0.12	0
FGFR1	0	1.07482	0.858	0.338	0
SHQ1	0	2.50715	0.701	0.182	0
SLC12A6	0	2.71389	0.673	0.157	0
TASP1	0	2.199	0.861	0.345	0
GNB4	0	1.96038	0.786	0.27	0
ACSS3	0	3.96407	0.556	0.041	0
GLS	0	2.08501	0.84	0.325	0
FRMD3	0	3.56556	0.633	0.119	0
SP110	0	2.56675	0.633	0.122	0
SGCD	0	3.93457	0.576	0.065	0
HNMT	0	3.25241	0.595	0.085	0
EPHA3	0	4.5108	0.552	0.042	0
SHLD2	0	1.90015	0.812	0.303	0
FYN	0	2.027	0.722	0.214	0
KCNH7	0	1.54593	0.751	0.243	0
ABI3BP	0	3.52018	0.562	0.054	0
TXNIP	0	1.48803	0.75	0.243	0
SP100	0	1.78227	0.642	0.137	0
DOCK11	0	1.82247	0.733	0.228	0
CACNA1C	0	2.03747	0.652	0.148	0
SVIL	0	2.13487	0.812	0.309	0
MAMDC2	0	3.16508	0.581	0.078	0
NCK2	0	1.98832	0.764	0.262	0
KAT6B	0	2.84689	0.881	0.381	0
ARHGAP29	0	2.05856	0.916	0.416	0
FBXO21	0	0.888364	0.844	0.346	0
ACVR2A	0	2.17277	0.719	0.221	0
ATXN1	0	1.36458	0.817	0.32	0
ARHGAP20	0	4.00714	0.546	0.051	0
GATA6	0	2.83303	0.585	0.09	0
NCOA1	0	1.60295	0.866	0.371	0
PDE7A	0	2.32024	0.714	0.219	0
FOXO4	0	1.55949	0.773	0.28	0
MX1	0	3.35544	0.565	0.073	0
BBS9	0	2.29699	0.701	0.211	0
PPFIBP1	0	2.22461	0.91	0.421	0
ATF7	0	1.75907	0.781	0.292	0
TMEM135	0	1.9181	0.876	0.387	0
COL6A1	0	1.93604	0.605	0.116	0
ZMIZ1	0	1.36991	0.819	0.33	0
SRGAP2	0	1.94957	0.907	0.419	0
RIMKLB	0	1.94046	0.894	0.408	0
PDZRN4	0	4.24107	0.555	0.07	0
PLAG1	0	3.15458	0.614	0.129	0
GPALPP1	0	1.70563	0.747	0.263	0
PTPRG	0	1.41807	0.898	0.415	0
PRR16	0	5.3695	0.515	0.032	0
VWA8	0	2.2259	0.844	0.362	0
COL1A2	0	1.4151	0.717	0.235	0
SEMA5A	0	2.03135	0.672	0.191	0
FMNL2	0	1.937	0.906	0.426	0
NOVA1	0	3.83485	0.539	0.059	0
PEG3	0	1.84906	0.956	0.476	0
PARVA	0	1.65083	0.867	0.387	0
ARHGAP12	0	1.71029	0.8	0.322	0
MCTP1	0	2.44954	0.631	0.153	0
TRIP10	0	3.06812	0.577	0.099	0
LPGAT1	0	1.91805	0.714	0.237	0
NBN	0	2.2413	0.639	0.163	0
DENND2A	0	1.29013	0.7	0.224	0
HIVEP3	0	2.34284	0.598	0.122	0
BMT2	0	2.26991	0.788	0.313	0
TCF4	0	1.32388	0.889	0.414	0
PCGF5	0	1.87048	0.855	0.38	0
COLEC12	0	2.0172	0.846	0.371	0
MIER1	0	2.39178	0.878	0.404	0
PAPPA	0	0.299254	0.7	0.226	0
CEP83	0	1.95819	0.728	0.255	0
BACH2	0	1.9218	0.612	0.139	0
STIM2	0	0.888894	0.76	0.288	0
PHLDB1	0	2.25097	0.599	0.127	0
VIT	0	5.06763	0.503	0.032	0
KLHL15	0	2.19642	0.639	0.17	0
PRELP	0	3.73844	0.499	0.032	0
SERPING1	0	2.25756	0.589	0.122	0
UACA	0	1.54687	0.683	0.217	0
MATR3	0	1.28972	0.757	0.291	0
CSGALNACT2	0	2.22036	0.651	0.185	0
KLF3	0	1.80842	0.668	0.203	0
TTC28	0	1.55981	0.828	0.363	0
DCAF5	0	1.66246	0.835	0.37	0
CPQ	0	1.81619	0.676	0.212	0
MITF	0	1.28308	0.901	0.437	0
EDA	0	4.39818	0.513	0.049	0
ARSB	0	2.58484	0.619	0.155	0
RIN2	0	1.76833	0.836	0.372	0
GALNT12	0	4.24328	0.499	0.037	0
GTF2F2	0	1.77031	0.82	0.359	0
TRANK1	0	1.74497	0.624	0.163	0
SLF2	0	1.69815	0.814	0.354	0
GLI3	0	1.73563	0.768	0.309	0
SEPTIN7	0	1.54044	0.767	0.309	0
SNAPC3	0	1.71735	0.778	0.32	0
AXIN2	0	2.57088	0.583	0.126	0
MOSMO	0	1.82243	0.728	0.271	0
CORO2B	0	2.69009	0.524	0.068	0
COL3A1	0	1.83672	0.813	0.357	0
NID1	0	0.865117	0.822	0.366	0
USP6NL	0	1.98032	0.776	0.321	0
BMP7	0	2.35433	0.558	0.104	0
DENND6A	0	1.62475	0.787	0.333	0
PKD2	0	1.80617	0.706	0.252	0
DGKH	0	1.27351	0.719	0.266	0
TCF7L2	0	1.14355	0.884	0.432	0
TBX20	0	2.17922	0.581	0.129	0
HDAC7	0	1.87296	0.612	0.16	0
SFMBT2	0	1.04321	0.863	0.413	0
MYO1B	0	1.30072	0.791	0.342	0
EPC1	0	1.791	0.889	0.44	0
RET	0	5.89708	0.461	0.012	0
SLC1A3	0	2.41198	0.61	0.161	0
CBL	0	1.2172	0.753	0.306	0
NUDT9	0	1.93546	0.644	0.197	0
JADE3	0	2.43504	0.846	0.399	0
TRIQK	0	2.943	0.524	0.078	0
EHBP1	0	1.89884	0.909	0.464	0
ZMYND11	0	1.26868	0.839	0.394	0
NXN	0	1.2117	0.675	0.231	0
POSTN	0	2.80305	0.532	0.088	0
ITPR2	0	1.87087	0.884	0.44	0
PTK7	0	2.90006	0.517	0.074	0
EPS8	0	2.13336	0.717	0.274	0
PLEKHM3	0	1.93865	0.667	0.225	0
SLC49A4	0	1.84886	0.667	0.225	0
RNASE4	0	2.45202	0.537	0.095	0
ASXL2	0	1.88723	0.88	0.438	0
IGFBP4	0	2.27674	0.562	0.121	0
CTDSP2	0	1.42314	0.732	0.292	0
CHORDC1	0	1.83366	0.724	0.284	0
KNOP1	0	1.78803	0.622	0.182	0
RFX3	0	2.35704	0.68	0.242	0
AOPEP	0	1.4051	0.9	0.462	0
LRIG1	0	2.58907	0.536	0.099	0
SDCCAG8	0	1.602	0.803	0.366	0
CUL2	0	1.59986	0.778	0.341	0
PRLR	0	1.75511	0.839	0.402	0
HYDIN	0	2.55434	0.55	0.114	0
FAM204A	0	2.00284	0.642	0.206	0
TNRC6B	0	1.45788	0.882	0.446	0
PHF6	0	2.82389	0.548	0.114	0
PIAS2	0	1.54118	0.663	0.229	0
NOTCH2	0	1.26998	0.704	0.27	0
ADD1	0	1.57268	0.788	0.355	0
RALGPS2	0	1.25358	0.745	0.312	0
RAP1GDS1	0	2.04943	0.695	0.262	0
PCCA	0	1.55725	0.867	0.435	0
SSBP3	0	1.20778	0.771	0.339	0
MYLK3	0	3.70977	0.482	0.051	0
FAM171A1	0	1.75829	0.585	0.154	0
LOX	0	3.6455	0.47	0.04	0
GCC2	0	1.61025	0.835	0.405	0
LAMC1	0	1.44157	0.894	0.465	0
CEP112	0	1.6246	0.646	0.218	0
DOCK4	0	1.48506	0.586	0.158	0
LDB2	0	1.31109	0.575	0.147	0
UST	0	2.23531	0.527	0.1	0
SOX6	0	2.46474	0.586	0.159	0
IGF2R	0	1.11327	0.859	0.433	0
CTBP2	0	1.14953	0.688	0.262	0
RASA3	0	1.99103	0.554	0.129	0
NUDT3	0	1.81934	0.607	0.182	0
PTPN13	0	1.4625	0.626	0.201	0
NAV3	0	1.95294	0.567	0.142	0
PRTG	0	2.49089	0.545	0.121	0
COL6A2	0	1.97506	0.514	0.09	0
NEXMIF	0	3.41584	0.481	0.057	0
ZBTB20	0	0.985595	0.739	0.315	0
TDRD3	0	1.56785	0.749	0.325	0
FNIP1	0	1.38616	0.822	0.398	0
DLC1	0	1.81908	0.835	0.412	0
USP3	0	1.52968	0.807	0.385	0
VPS41	0	1.59789	0.845	0.424	0
CDC5L	0	1.5511	0.688	0.267	0
SCP2	0	1.38433	0.696	0.275	0
TTC39B	0	2.21368	0.59	0.169	0
MITD1	0	2.12147	0.597	0.177	0
DPT	0	4.9856	0.442	0.022	0
CDK14	0	1.07947	0.701	0.282	0
ST3GAL3	0	1.41549	0.67	0.253	0
PRKD3	0	1.39373	0.838	0.422	0
SENP7	0	1.54696	0.75	0.334	0
DSEL	0	3.89242	0.454	0.039	0
HS6ST2	0	2.09778	0.738	0.323	0
ARHGAP31	0	0.754505	0.712	0.297	0
ATP2B4	0	1.1709	0.735	0.32	0
VPS13C	0	1.2184	0.82	0.405	0
SLC25A26	0	1.84296	0.665	0.251	0
LYRM4	0	1.96991	0.627	0.213	0
PCBP3	0	2.30288	0.535	0.121	0
PARP4	0	1.11511	0.742	0.328	0
KMT2A	0	1.13737	0.772	0.359	0
COL1A1	0	0.875575	0.645	0.232	0
TPST1	0	2.62206	0.533	0.12	0
SIK2	0	1.2666	0.706	0.293	0
TMEM176B	0	2.44481	0.489	0.076	0
ACAP2	0	1.54638	0.848	0.435	0
GK5	0	2.12702	0.7	0.287	0
INSR	0	1.10213	0.889	0.477	0
HMGCLL1	0	5.47701	0.428	0.016	0
LRRC4C	0	6.16935	0.429	0.017	0
DTD1	0	2.33328	0.554	0.143	0
NR3C1	0	0.991271	0.858	0.447	0
SLC25A30	0	2.19651	0.571	0.16	0
RNF213	0	1.53953	0.677	0.267	0
GPCPD1	0	1.67863	0.89	0.48	0
LRP6	0	1.2177	0.742	0.332	0
FARS2	0	1.77184	0.842	0.432	0
FER	0	1.51058	0.874	0.464	0
ABCA13	0	3.79536	0.446	0.037	0
FEZ2	0	1.55879	0.824	0.415	0
BMPR1A	0	1.11665	0.787	0.379	0
CDH11	0	1.88915	0.498	0.09	0
TOP2B	0	1.34454	0.8	0.392	0
CEP170	0	1.29596	0.654	0.247	0
FKBP5	0	0.892205	0.626	0.22	0
CD47	0	1.23792	0.775	0.369	0
SPTBN1	0	1.52402	0.935	0.529	0
XRN2	0	1.32972	0.832	0.426	0
WDR7	0	1.23041	0.739	0.333	0
OLFML1	0	4.57543	0.43	0.024	0
FLRT2	0	1.93482	0.541	0.136	0
ABLIM1	0	1.17134	0.595	0.19	0
NPTN	0	1.62832	0.725	0.32	0
ADAMTS2	0	2.07907	0.497	0.093	0
MBNL1	0	1.46148	0.91	0.506	0
THUMPD2	0	2.26168	0.572	0.168	0
OAF	0	1.49524	0.57	0.168	0
IFT81	0	1.80994	0.57	0.168	0
ARCN1	0	1.23635	0.762	0.361	0
SLC25A27	0	2.71952	0.497	0.096	0
SEPTIN11	0	1.31687	0.66	0.259	0
NFKB1	0	1.51139	0.674	0.274	0
CASD1	0	1.69813	0.68	0.28	0
B2M	0	0.799311	0.911	0.512	0
TGFB2	0	1.68013	0.537	0.138	0
RUNX1T1	0	1.95312	0.509	0.11	0
RBFOX2	0	1.85829	0.915	0.517	0
ITGA11	0	4.42454	0.422	0.024	0
PPP1R9A	0	1.18493	0.836	0.438	0
SORT1	0	2.01147	0.567	0.169	0
JAK1	0	0.766768	0.794	0.397	0
ZFYVE9	0	1.75954	0.589	0.192	0
GOPC	0	1.79703	0.631	0.235	0
KSR1	0	1.1856	0.717	0.321	0
SYT17	0	2.82485	0.471	0.075	0
TULP3	0	1.00003	0.698	0.303	0
SUGCT	0	2.1234	0.582	0.187	0
ENPP1	0	3.04184	0.469	0.074	0
SMC6	0	1.32427	0.727	0.332	0
MBNL3	0	1.61901	0.881	0.487	0
SRGAP1	0	1.36405	0.724	0.33	0
MEDAG	0	3.02902	0.472	0.078	0
FAM180A	0	5.14766	0.413	0.019	0
HIP1	0	1.11108	0.684	0.291	0
TCAF1	0	1.30617	0.647	0.254	0
CDA	0	2.03154	0.511	0.118	0
RASSF4	0	2.65298	0.469	0.076	0
ROR2	0	2.70148	0.461	0.069	0
GTDC1	0	1.70963	0.66	0.268	0
CC2D2A	0	2.52798	0.484	0.092	0
RPRD2	0	1.27351	0.797	0.406	0
RASA2	0	1.90133	0.895	0.504	0
PGGT1B	0	1.45427	0.618	0.228	0
PPP3CC	0	1.58263	0.745	0.355	0
PIAS1	0	1.45669	0.893	0.503	0
DERA	0	1.39165	0.649	0.26	0
MMP2	0	2.41087	0.457	0.068	0
PON3	0	3.37366	0.441	0.052	0
CBX5	0	1.40321	0.637	0.249	0
PRKCE	0	2.40681	0.928	0.54	0
RORA	0	1.47917	0.733	0.345	0
LY75	0	2.20232	0.484	0.096	0
CTDSPL	0	1.05553	0.838	0.45	0
CLMP	0	1.47505	0.563	0.175	0
MCU	0	1.80567	0.745	0.358	0
EPSTI1	0	2.35171	0.481	0.094	0
TSC22D3	0	0.715847	0.59	0.204	0
ABCC5	0	1.31057	0.6	0.214	0
MX2	0	3.35603	0.43	0.044	0
SCARA5	0	4.36008	0.407	0.021	0
MICU1	0	1.63912	0.777	0.392	0
DNAH3	0	2.82912	0.473	0.088	0
RBMS2	0	1.16915	0.847	0.462	0
ZNRF3	0	0.827837	0.684	0.3	0
GAS7	0	2.49695	0.506	0.122	0
SGCE	0	1.26838	0.696	0.312	0
MAP4K5	0	1.34107	0.773	0.39	0
VPS35L	0	1.21342	0.771	0.388	0
CLASP1	0	1.2367	0.823	0.44	0
CEP85L	0	1.31992	0.667	0.285	0
CSNK1G1	0	1.46354	0.685	0.303	0
STARD9	0	1.5758	0.547	0.165	0
SSH2	0	1.33141	0.862	0.48	0
STXBP1	0	2.18031	0.508	0.126	0
PMP22	0	1.53607	0.477	0.095	0
MRPS9	0	1.71766	0.574	0.192	0
MAGI1	0	1.14094	0.839	0.457	0
UBR2	0	1.261	0.89	0.509	0
CEP89	0	2.21119	0.507	0.126	0
ATF7IP	0	1.43732	0.789	0.409	0
ACO1	0	1.71087	0.556	0.176	0
TMPO	0	1.47976	0.619	0.239	0
PTPRA	0	1.26806	0.855	0.475	0
PLS3	0	1.86345	0.53	0.15	0
LPL	0	1.01145	0.573	0.193	0
ARHGAP5	0	1.34554	0.813	0.433	0
ARHGEF11	0	1.08993	0.787	0.408	0
SLC41A3	0	2.74255	0.456	0.077	0
CCDC3	0	3.61802	0.419	0.04	0
CEP295	0	1.61954	0.593	0.214	0
AMPH	0	2.80816	0.463	0.084	0
BBS4	0	2.16566	0.523	0.144	0
TATDN1	0	1.53596	0.633	0.254	0
SLMAP	0	1.41788	0.845	0.466	0
SMAD5	0	1.4578	0.564	0.185	0
TMEM131	0	1.15227	0.854	0.476	0
CDYL2	0	1.57306	0.583	0.205	0
MAPRE2	0	1.32956	0.546	0.169	0
OGA	0	1.3688	0.873	0.496	0
AFAP1L2	0	0.888162	0.584	0.207	0
PKNOX2	0	1.49577	0.478	0.101	0
DCBLD1	0	2.23176	0.473	0.097	0
USP12	0	1.41008	0.685	0.31	0
GRID2	0	5.67123	0.409	0.034	0
CRISPLD2	0	2.33702	0.449	0.074	0
VSTM4	0	1.47985	0.483	0.108	0
DNAJC1	0	1.10991	0.891	0.516	0
FGFR4	0	3.18456	0.427	0.053	0
PPP3R1	0	1.36823	0.613	0.239	0
CDADC1	0	2.15856	0.499	0.125	0
ANKFY1	0	1.21482	0.688	0.314	0
PHACTR2	0	0.939334	0.878	0.505	0
SMAD4	0	1.05694	0.76	0.387	0
DST	0	1.39517	0.93	0.557	0
ZBTB16	0	2.1266	0.497	0.124	0
COG3	0	0.921635	0.812	0.44	0
MRC2	0	2.54441	0.429	0.057	0
STON1	0	2.40579	0.477	0.105	0
LRP1	0	0.478594	0.706	0.334	0
AMMECR1L	0	1.57312	0.6	0.229	0
WDR33	0	1.30337	0.885	0.514	0
RAPGEF6	0	1.14167	0.721	0.35	0
ALG13	0	1.43338	0.64	0.269	0
GOLIM4	0	2.0123	0.501	0.13	0
RRAGB	0	1.17904	0.568	0.197	0
RSRC1	0	1.20447	0.821	0.45	0
IFT88	0	1.42218	0.614	0.244	0
TOM1L2	0	1.1493	0.722	0.352	0
JAK2	0	1.16401	0.73	0.36	0
ITGA1	0	0.706281	0.638	0.268	0
NFIC	0	1.69086	0.531	0.161	0
MAPK8	0	1.07307	0.753	0.384	0
SETDB2	0	1.85723	0.533	0.164	0
CDKAL1	0	1.39975	0.888	0.519	0
SPIDR	0	0.745507	0.853	0.484	0
SCUBE3	0	4.79381	0.386	0.018	0
ROCK1	0	1.23802	0.869	0.501	0
MIA2	0	1.36505	0.713	0.345	0
FXR1	0	0.866402	0.846	0.478	0
PAG1	0	1.49564	0.628	0.26	0
RMDN1	0	1.49726	0.586	0.218	0
RAB31	0	1.31534	0.823	0.455	0
GPR63	0	3.49657	0.413	0.046	0
EEF2K	0	1.17882	0.612	0.245	0
TM9SF2	0	1.03688	0.794	0.428	0
IDH1	0	1.83232	0.516	0.15	0
ZRANB2	0	1.18776	0.862	0.496	0
ARHGAP10	0	1.21574	0.919	0.553	0
PER3	0	2.56565	0.461	0.095	0
CUL5	0	1.06598	0.773	0.408	0
KLF7	0	1.14336	0.592	0.227	0
TNS2	0	1.52972	0.497	0.132	0
UBL3	0	1.39639	0.599	0.234	0
ARHGEF6	0	0.401533	0.652	0.288	0
MICU2	0	1.28482	0.774	0.41	0
YME1L1	0	1.03778	0.81	0.446	0
RALA	0	1.14558	0.742	0.378	0
PARP11	0	1.89751	0.543	0.18	0
EIF4E3	0	2.04846	0.484	0.121	0
PHC3	0	1.15306	0.753	0.39	0
RESF1	0	0.869202	0.701	0.338	0
STAG2	0	1.1702	0.806	0.444	0
ACSF2	0	1.95378	0.469	0.107	0
MTPN	0	1.15224	0.642	0.28	0
EIF2AK2	0	1.54611	0.608	0.247	0
ATP2C1	0	1.45277	0.751	0.39	0
KIF13A	0	1.24776	0.812	0.452	0
MDFIC	0	1.19358	0.628	0.268	0
ABHD16A	0	1.40755	0.501	0.141	0
ZC3H11A	0	1.63264	0.519	0.159	0
TOMM34	0	1.86571	0.513	0.153	0
TNRC6A	0	0.970943	0.858	0.498	0
PARN	0	1.2421	0.722	0.362	0
VIM	0	1.35404	0.563	0.203	0
IBTK	0	1.00136	0.681	0.322	0
KCNQ5	0	3.31257	0.447	0.088	0
USP25	0	1.43242	0.897	0.538	0
BMS1	0	1.09386	0.638	0.279	0
MGLL	0	1.31173	0.544	0.186	0
P4HA2	0	1.07249	0.558	0.2	0
MAP4K4	0	0.840262	0.827	0.469	0
EIF4G3	0	0.976086	0.849	0.491	0
BIVM	0	2.22469	0.467	0.11	0
APBB2	0	1.05659	0.893	0.536	0
ME1	0	1.8541	0.493	0.137	0
STK24	0	1.25395	0.858	0.502	0
PAXBP1	0	0.946585	0.816	0.46	0
HERPUD1	0	0.819733	0.712	0.357	0
RNLS	0	2.72177	0.455	0.1	0
AMPD3	0	0.895657	0.616	0.261	0
LAMB1	0	1.00334	0.716	0.361	0
THADA	0	1.25058	0.695	0.34	0
IGF2BP2	0	1.37493	0.691	0.336	0
MED13L	0	1.19594	0.9	0.546	0
IFT80	0	2.54516	0.438	0.084	0
FCGRT	0	1.5431	0.503	0.149	0
UPP1	0	1.26509	0.545	0.192	0
MAML2	0	1.30803	0.812	0.459	0
HMG20A	0	1.18535	0.68	0.327	0
SLC4A7	0	1.78812	0.521	0.168	0
ERCC5	0	1.76114	0.521	0.168	0
ZSWIM6	0	0.692156	0.596	0.243	0
PPP1R12A	0	1.49732	0.898	0.545	0
CCDC66	0	1.17267	0.692	0.339	0
LRIG3	0	3.47015	0.392	0.04	0
SLC10A7	0	1.48978	0.666	0.314	0
CPT1A	0	1.30731	0.586	0.234	0
STX8	0	1.14641	0.713	0.361	0
TRIO	0	1.20124	0.881	0.529	0
RFX7	0	1.40852	0.557	0.206	0
LRRC9	0	4.72531	0.37	0.019	0
SRSF4	0	0.996201	0.818	0.467	0
WNT5B	0	3.39886	0.406	0.056	0
CHD9	0	1.3	0.799	0.449	0
MAT2A	0	1.02217	0.639	0.289	0
PHYHD1	0	2.18711	0.456	0.106	0
PCMTD1	0	1.18245	0.793	0.443	0
DEK	0	1.10095	0.628	0.278	0
SCFD1	0	1.06978	0.821	0.471	0
R3HDM1	0	1.03909	0.769	0.42	0
CSAD	0	1.72574	0.541	0.192	0
ETV1	0	3.63547	0.388	0.039	0
DGCR2	0	1.20678	0.608	0.259	0
CIR1	0	1.45466	0.615	0.266	0
BMPR1B	0	0.605333	0.51	0.161	0
UGGT1	0	0.87065	0.753	0.404	0
IFT122	0	2.46024	0.443	0.094	0
RFTN2	0	2.73281	0.397	0.049	0
KDM4C	0	1.16944	0.76	0.412	0
CCDC80	0	3.84628	0.38	0.032	0
SGMS1	0	0.793039	0.735	0.387	0
CHIC2	0	1.12298	0.669	0.322	0
DSE	0	1.72372	0.493	0.146	0
RFTN1	0	1.79839	0.474	0.127	0
TNKS	0	1.22641	0.86	0.513	0
HNRNPA1	0	0.840275	0.69	0.343	0
CNOT4	0	1.15094	0.821	0.475	0
VPS13B	0	1.50928	0.913	0.568	0
MTDH	0	0.753281	0.718	0.373	0
COL16A1	0	2.85787	0.391	0.047	0
TBC1D5	0	1.15199	0.888	0.544	0
ARHGEF2	0	1.27008	0.518	0.175	0
ITGB5	0	0.80249	0.659	0.316	0
AUH	0	1.18302	0.701	0.358	0
CDH2	0	2.91442	0.378	0.035	0
NSMCE2	0	1.20633	0.831	0.488	0
RFC1	0	1.14417	0.645	0.303	0
PLEKHG3	0	1.41546	0.538	0.196	0
UMAD1	0	1.14555	0.678	0.336	0
TNFSF10	0	1.61952	0.463	0.121	0
BTBD9	0	1.28201	0.868	0.526	0
LAPTM4A	0	0.428576	0.768	0.427	0
FIP1L1	0	0.961056	0.665	0.324	0
EFEMP1	0	2.83228	0.507	0.166	0
ASXL1	0	0.824176	0.707	0.366	0
ICA1	0	2.04977	0.485	0.144	0
ATXN7L1	0	0.979908	0.77	0.43	0
CNTNAP2	0	4.70638	0.424	0.084	0
TTLL5	0	0.915577	0.731	0.391	0
PRPF38A	0	1.69065	0.51	0.17	0
TOR1AIP1	0	0.704121	0.675	0.336	0
PRORP	0	1.96696	0.523	0.184	0
RABEP1	0	0.90972	0.75	0.411	0
SREK1	0	0.884393	0.8	0.461	0
PRPF4B	0	0.998555	0.885	0.546	0
PHF21A	0	1.10835	0.813	0.474	0
ZXDC	0	1.23404	0.637	0.299	0
SP3	0	1.20751	0.856	0.518	0
EFNA5	0	1.7183	0.577	0.239	0
WFDC1	0	1.48958	0.437	0.099	0
ATXN7	0	0.922053	0.737	0.399	0
TBX5	0	2.92634	0.368	0.03	0
KDM6A	0	1.03163	0.836	0.498	0
ETS1	0	1.2749	0.504	0.166	0
BBS1	0	3.00361	0.4	0.063	0
POU6F2	0	4.04641	0.417	0.08	0
FMO5	0	2.26162	0.433	0.096	0
CCND3	0	1.15907	0.567	0.23	0
GASK1A	0	1.24627	0.433	0.096	0
MBD5	0	1.5817	0.91	0.574	0
SLC2A13	0	1.64181	0.538	0.202	0
PTPRK	0	0.278666	0.773	0.437	0
FAM168A	0	1.0741	0.771	0.435	0
KANSL1L	0	1.851	0.585	0.249	0
PCSK7	0	1.44539	0.565	0.229	0
GALNT1	0	0.956535	0.725	0.389	0
SVEP1	0	0.573053	0.596	0.26	0
GALNT17	0	2.39266	0.415	0.08	0
NRBF2	0	1.83833	0.487	0.152	0
RAB4A	0	1.92273	0.488	0.153	0
ARHGAP21	0	1.08022	0.83	0.495	0
FUBP1	0	0.839348	0.812	0.478	0
NFIX	0	2.87006	0.38	0.046	0
LTV1	0	2.07733	0.431	0.097	0
EXOC2	0	0.926329	0.738	0.404	0
ERBIN	0	0.567088	0.822	0.488	0
LIX1L	0	2.75583	0.387	0.054	0
PAIP2	0	1.05754	0.67	0.337	0
EEFSEC	0	1.26392	0.655	0.322	0
GOLPH3L	0	2.06304	0.477	0.144	0
ST7	0	0.80035	0.735	0.402	0
WDR41	0	1.73451	0.485	0.152	0
GLIS1	0	1.63771	0.409	0.076	0
UXS1	0	1.46739	0.541	0.209	0
LMO4	0	1.65415	0.559	0.227	0
TRAPPC8	0	0.866995	0.755	0.423	0
MAP2K4	0	1.0091	0.793	0.461	0
COL5A1	0	0.800429	0.429	0.097	0
U2SURP	0	0.94765	0.766	0.435	0
ANKRD33B	0	0.895253	0.556	0.226	0
WDR35	0	2.81815	0.393	0.063	0
CEP192	0	1.03089	0.631	0.301	0
HACL1	0	2.43505	0.447	0.117	0
NR1D2	0	1.7285	0.505	0.175	0
CMKLR1	0	1.86115	0.447	0.117	0
TTLL11	0	2.59443	0.407	0.077	0
LRRK2	0	1.92228	0.435	0.106	0
CCND1	0	2.7386	0.392	0.063	0
DDHD1	0	1.04654	0.629	0.3	0
HIPK1	0	0.920753	0.627	0.298	0
RNF216	0	0.884652	0.755	0.426	0
ERCC6	0	1.58912	0.521	0.193	0
DHX15	0	0.81259	0.747	0.419	0
ALMS1	0	1.32013	0.585	0.257	0
POLR3GL	0	2.48106	0.417	0.089	0
SPRED1	0	1.12317	0.523	0.196	0
STAT1	0	1.59774	0.518	0.191	0
RBPMS	0	0.531342	0.769	0.442	0
CDK13	0	1.28025	0.894	0.568	0
MAP3K20	0	1.32236	0.519	0.193	0
EIF2AK4	0	1.07336	0.586	0.26	0
SETD2	0	1.12575	0.879	0.553	0
UHRF2	0	0.937835	0.68	0.355	0
ARMC9	0	1.89074	0.447	0.122	0
AP3B1	0	0.907399	0.861	0.536	0
ARHGEF12	0	1.86489	0.925	0.601	0
DENND5A	0	0.960366	0.74	0.416	0
CSNK1G3	0	1.00042	0.605	0.281	0
PIK3CA	0	1.14462	0.703	0.379	0
PPP2R5E	0	0.709359	0.8	0.477	0
TUT4	0	0.761917	0.891	0.568	0
ILRUN	0	0.928795	0.65	0.327	0
SMARCAD1	0	0.911244	0.663	0.34	0
MXI1	0	1.36486	0.605	0.282	0
VPS26B	0	2.04448	0.432	0.109	0
TIMP2	0	0.576446	0.59	0.267	0
RIC8B	0	1.13414	0.588	0.265	0
PTER	0	2.43445	0.411	0.088	0
ASPH	0	1.17098	0.587	0.264	0
NDUFV2	0	1.09738	0.612	0.29	0
VGLL4	0	0.526447	0.746	0.424	0
CLOCK	0	0.990596	0.708	0.386	0
KMT2E	0	1.12872	0.898	0.577	0
KAT6A	0	0.931592	0.815	0.494	0
RNF115	0	0.942927	0.639	0.319	0
PBX3	0	1.89241	0.456	0.136	0
PLXNC1	0	2.97753	0.357	0.038	0
AGPS	0	0.777021	0.66	0.341	0
RSF1	0	0.73975	0.773	0.454	0
NAA20	0	1.35761	0.521	0.202	0
NBR1	0	0.762923	0.7	0.381	0
METTL16	0	1.03302	0.595	0.276	0
GOLGB1	0	1.16518	0.871	0.552	0
RNF217	0	1.21815	0.577	0.258	0
MYLK	0	1.25497	0.489	0.171	0
SNX2	0	0.768064	0.693	0.375	0
DIP2C	0	0.706443	0.836	0.518	0
RAI1	0	1.39629	0.468	0.151	0
DCP1B	0	2.16907	0.442	0.125	0
CCDC93	0	1.14966	0.622	0.305	0
TTC17	0	0.849147	0.759	0.442	0
HUWE1	0	1.26753	0.891	0.575	0
DOCK9	0	0.577728	0.793	0.478	0
ATM	0	0.823393	0.675	0.36	0
NPPB	0	0.956755	0.468	0.153	0
DIAPH2	0	1.37656	0.909	0.595	0
CAPZA2	0	0.935911	0.611	0.297	0
PTPN4	0	0.743627	0.647	0.333	0
FMR1	0	0.766949	0.744	0.43	0
ATL3	0	1.19628	0.513	0.199	0
NCK1	0	1.05473	0.688	0.374	0
EPC2	0	0.975618	0.708	0.394	0
TTC14	0	0.959757	0.669	0.356	0
DCUN1D5	0	1.10096	0.566	0.253	0
UVRAG	0	0.896974	0.862	0.549	0
FOXP1	0	0.488819	0.856	0.543	0
SMARCA5	0	0.330377	0.717	0.404	0
RCBTB1	0	1.75376	0.455	0.143	0
RSBN1L	0	0.679239	0.673	0.361	0
MYZAP	0	1.48184	0.464	0.152	0
TOP3A	0	1.45145	0.509	0.197	0
MAPKAP1	0	0.822388	0.78	0.468	0
SRFBP1	0	1.80148	0.458	0.147	0
MYCBP2	0	1.58112	0.925	0.614	0
MVP	0	0.866304	0.559	0.248	0
BMP6	0	1.3972	0.433	0.122	0
MSH6	0	1.82237	0.447	0.136	0
PAPLN	0	3.28518	0.362	0.051	0
COL27A1	0	0.907048	0.414	0.103	0
SMARCE1	0	0.895542	0.583	0.272	0
ATF2	0	0.753985	0.671	0.361	0
PCF11	0	1.0369	0.683	0.373	0
SMC5	0	0.717067	0.807	0.497	0
IFI44	0	2.63206	0.361	0.051	0
MFHAS1	0	1.27632	0.488	0.178	0
NUFIP1	0	1.69838	0.457	0.148	0
SEH1L	0	1.2818	0.533	0.224	0
USP24	0	0.760388	0.656	0.347	0
DENND4C	0	0.584761	0.801	0.492	0
UPF2	0	0.91081	0.731	0.422	0
DDOST	0	0.459403	0.61	0.301	0
NSMAF	0	1.33166	0.503	0.194	0
EXT1	0	0.889285	0.82	0.511	0
NIF3L1	0	1.59976	0.466	0.158	0
LIMS1	0	0.881345	0.871	0.563	0
KCNT2	0	4.11321	0.341	0.033	0
HNRNPM	0	0.700643	0.801	0.493	0
CHM	0	0.93574	0.618	0.31	0
ACACB	0	2.32451	0.378	0.07	0
HEATR5A	0	0.998147	0.636	0.328	0
TRIM2	0	1.92341	0.426	0.118	0
PIP5K1C	0	1.2772	0.473	0.165	0
SBF2	0	1.21606	0.914	0.607	0
FNBP4	0	0.551845	0.812	0.505	0
ENY2	0	1.0753	0.538	0.231	0
IFIH1	0	1.78788	0.44	0.133	0
PHACTR4	0	0.76862	0.737	0.43	0
EVI5	0	0.563698	0.842	0.535	0
UBR1	0	0.711102	0.796	0.49	0
HNRNPA3	0	0.685483	0.878	0.572	0
OPA1	0	0.96366	0.652	0.346	0
HIPK3	0	0.88225	0.682	0.376	0
SPOP	0	0.871171	0.649	0.343	0
GABARAPL1	0	0.77002	0.621	0.315	0
PDPN	0	2.01056	0.358	0.052	0
IPO11	0	1.21439	0.541	0.236	0
MAP3K2	0	0.927342	0.714	0.409	0
DOP1A	0	1.12473	0.575	0.27	0
KIF6	0	2.27937	0.412	0.108	0
ZCCHC24	0	2.26043	0.366	0.062	0
LRCH3	0	0.835373	0.749	0.445	0
ERCC6L2	0	1.21875	0.563	0.259	0
ZFC3H1	0	0.720371	0.812	0.509	0
NCOA2	0	0.854178	0.877	0.574	0
ACTR3	0	0.602714	0.719	0.416	0
ATRX	0	0.49647	0.77	0.467	0
PLSCR4	0	2.61241	0.37	0.067	0
SH3D19	0	0.827814	0.723	0.42	0
ITPKB	0	0.616193	0.486	0.183	0
PPM1B	0	0.888937	0.69	0.387	0
SFPQ	0	0.737242	0.85	0.547	0
SMARCA1	0	0.598654	0.541	0.239	0
NCAPD3	0	1.14702	0.539	0.237	0
DDX46	0	0.730006	0.724	0.422	0
NYNRIN	0	2.73342	0.353	0.051	0
YWHAB	0	0.580456	0.698	0.396	0
B3GNT2	0	1.57356	0.451	0.15	0
RB1CC1	0	0.931283	0.79	0.489	0
NDFIP1	0	0.694838	0.722	0.421	0
PTGIS	0	4.15342	0.324	0.023	0
GCLM	0	1.47404	0.45	0.15	0
WDR19	0	2.29399	0.387	0.087	0
MKLN1	0	0.871338	0.869	0.569	0
AMN1	0	1.67045	0.48	0.18	0
FAM163A	0	4.12112	0.325	0.025	0
SUGT1	0	0.906973	0.582	0.282	0
SLC22A15	0	2.07396	0.38	0.08	0
MGAT5	0	0.560101	0.706	0.406	0
EIF2A	0	1.09726	0.58	0.28	0
TEK	0	0.722024	0.402	0.103	0
GUCY1A2	0	0.709601	0.377	0.078	0
SRPX	0	4.39808	0.32	0.021	0
SIK3	0	0.641229	0.894	0.596	0
TNRC6C	0	0.667139	0.547	0.249	0
ATP2B3	0	4.96404	0.309	0.011	0
ORC2	0	1.04635	0.581	0.283	0
RBM27	0	0.819015	0.595	0.297	0
PARG	0	1.0568	0.626	0.328	0
CTNNBL1	0	0.672002	0.628	0.33	0
TRA2B	0	0.753566	0.831	0.533	0
TIA1	0	1.00055	0.552	0.255	0
ARGLU1	0	0.595812	0.883	0.586	0
ANKAR	0	2.1744	0.414	0.117	0
CEP120	0	1.25669	0.494	0.197	0
PNN	0	0.700999	0.73	0.433	0
CDKN1B	0	1.37927	0.461	0.165	0
SNTB2	0	1.27992	0.503	0.207	0
P2RX7	0	2.54963	0.351	0.055	0
USP15	0	0.89479	0.848	0.552	0
BAZ2B	0	0.482248	0.819	0.523	0
CPSF6	0	0.767261	0.676	0.381	0
SLC29A1	0	1.22857	0.398	0.103	0
MAPK1	0	0.695852	0.723	0.428	0
WIPF1	0	0.69606	0.617	0.322	0
UBXN7	0	0.911964	0.623	0.328	0
SCFD2	0	1.19088	0.616	0.321	0
ZFX	0	0.814766	0.72	0.425	0
1	0	1.77836	0.413	0.118	0
ACSS2	0	1.97306	0.441	0.147	0
CCDC91	0	0.881983	0.631	0.337	0
STX16	0	0.989922	0.581	0.287	0
PRKAG2	0	0.730259	0.616	0.322	0
CENPP	0	1.29953	0.566	0.272	0
MED14	0	1.23798	0.515	0.222	0
JDP2	0	1.3765	0.388	0.095	0
GALNT7	0	1.99722	0.395	0.102	0
ECE1	0	0.906335	0.497	0.204	0
ZBED5	0	1.83369	0.421	0.128	0
PARP14	0	1.47396	0.46	0.168	0
KRAS	0	1.05802	0.607	0.315	0
ELK3	0	0.871687	0.45	0.159	0
NCKAP1	0	0.670111	0.793	0.502	0
TRPM7	0	0.789065	0.802	0.511	0
ADCY2	0	3.67829	0.328	0.037	0
SHISA6	0	5.71407	0.303	0.012	0
SNAI2	0	4.09135	0.311	0.02	0
WDFY3	0	1.17407	0.917	0.627	0
NRP1	0	1.03534	0.522	0.232	0
STRN3	0	0.843705	0.859	0.569	0
XPO4	0	1.07198	0.574	0.284	0
PHF3	0	0.716603	0.754	0.464	0
EXOC4	0	0.904018	0.887	0.598	0
RSPRY1	0	1.01362	0.579	0.29	0
ESCO1	0	0.92805	0.691	0.402	0
HNRNPD	0	0.65503	0.802	0.514	0
DCAF11	0	1.52243	0.432	0.144	0
CUX1	0	0.570628	0.901	0.613	0
CDC42EP5	0	2.95136	0.333	0.045	0
IRF2	0	0.639544	0.635	0.347	0
NKD2	0	5.01811	0.298	0.01	0
CCDC25	0	1.49153	0.418	0.13	0
TASOR	0	0.700377	0.634	0.347	0
GPR39	0	4.45677	0.308	0.021	0
ARHGAP42	0	0.423184	0.708	0.421	0
LUC7L3	0	0.727625	0.84	0.553	0
KIF5B	0	0.593544	0.794	0.508	0
WASF2	0	0.645004	0.791	0.505	0
TLK2	0	0.697536	0.699	0.413	0
MSL2	0	0.98272	0.575	0.289	0
GMDS	0	0.885213	0.711	0.425	0
MBNL2	0	0.656887	0.908	0.623	0
YTHDC1	0	0.561072	0.771	0.486	0
PRPF39	0	0.710545	0.63	0.345	0
SGTB	0	2.98973	0.331	0.046	0
ATAD1	0	0.839484	0.611	0.326	0
XRN1	0	0.704593	0.83	0.545	0
SYNDIG1	0	3.11625	0.319	0.035	0
SIRT1	0	1.15459	0.512	0.228	0
HSD17B11	0	1.19405	0.443	0.159	0
UPF1	0	1.08605	0.514	0.23	0
RAB30	0	1.89621	0.4	0.116	0
GTF3C1	0	1.10634	0.497	0.213	0
ABCA1	0	0.585215	0.674	0.39	0
TIPARP	0	1.2473	0.451	0.167	0
POLR3A	0	1.24846	0.478	0.194	0
KPNA3	0	0.913221	0.591	0.307	0
CBFB	0	1.08656	0.574	0.29	0
RIPK1	0	1.29317	0.495	0.212	0
ZC3H6	0	1.26106	0.532	0.249	0
ANKRD11	0	1.18136	0.927	0.644	0
HPS3	0	0.649934	0.54	0.257	0
LPP	0	0.512348	0.911	0.628	0
HDAC8	0	0.520387	0.731	0.448	0
RELCH	0	0.912631	0.576	0.293	0
NFE2L2	0	0.938244	0.58	0.297	0
BCO2	0	2.27183	0.361	0.078	0
CWF19L2	0	1.00917	0.584	0.301	0
CLCN5	0	1.62213	0.563	0.28	0
LCLAT1	0	1.28289	0.496	0.214	0
GIT2	0	0.538676	0.635	0.353	0
NALCN	0	2.69163	0.334	0.052	0
ARHGAP44	0	1.79713	0.368	0.086	0
PDE4D	0	0.776808	0.872	0.59	0
P3H2	0	0.903827	0.53	0.248	0
EHD2	0	1.86797	0.341	0.06	0
APPL2	0	1.03737	0.56	0.279	0
EXOC6B	0	0.45031	0.914	0.633	0
FAM172A	0	0.802252	0.809	0.528	0
CDC25B	0	2.93942	0.318	0.037	0
TUT7	0	0.631205	0.777	0.496	0
TMEM154	0	2.00813	0.376	0.095	0
RHBDL2	0	3.49032	0.315	0.034	0
ZFP30	0	2.35458	0.354	0.073	0
MYSM1	0	0.871524	0.641	0.361	0
CDV3	0	0.582897	0.571	0.291	0
PIP5K1B	0	1.19189	0.568	0.288	0
WWP1	0	0.773808	0.736	0.456	0
ASH1L	0	1.03256	0.911	0.632	0
PTPN12	0	0.689157	0.79	0.511	0
YAP1	0	0.610105	0.791	0.512	0
POLR3F	0	1.82807	0.396	0.117	0
ZCCHC7	0	0.978226	0.871	0.592	0
BRD9	0	1.20355	0.497	0.218	0
DYRK1A	0	0.675607	0.846	0.567	0
INO80	0	0.657154	0.73	0.451	0
TASOR2	0	0.770274	0.599	0.32	0
GPAT3	0	1.08297	0.474	0.195	0
SPEN	0	0.607416	0.722	0.443	0
CCNT2	0	0.854974	0.681	0.403	0
SCAF11	0	0.590498	0.798	0.52	0
UTRN	0	1.04756	0.927	0.649	0
WAPL	0	0.439927	0.812	0.534	0
ACAA2	0	2.05287	0.366	0.088	0
TSEN2	0	1.54028	0.422	0.144	0
AKAP9	0	0.721252	0.852	0.574	0
ADGRL2	0	0.566136	0.53	0.252	0
PDLIM5	0	0.578239	0.814	0.536	0
PARD3	0	1.8046	0.933	0.656	0
SDSL	0	3.21384	0.319	0.042	0
MYO5A	0	0.661107	0.465	0.188	0
SORCS1	0	5.31496	0.302	0.025	0
PLEKHA5	0	0.763533	0.821	0.544	0
UBR3	0	0.605661	0.822	0.545	0
ENOX1	0	2.45564	0.373	0.097	0
ZNFX1	0	1.42379	0.436	0.16	0
TMED8	0	1.86309	0.368	0.092	0
SON	0	0.889764	0.927	0.651	0
SAFB2	0	0.58116	0.653	0.377	0
ABL1	0	0.698329	0.599	0.323	0
AGGF1	0	1.2478	0.455	0.18	0
TCF12	0	1.7842	0.933	0.658	0
PAN3	0	0.753979	0.902	0.627	0
VPS13D	0	0.506214	0.758	0.483	0
CNOT2	0	0.623152	0.738	0.463	0
SPIRE1	0	0.938353	0.474	0.199	0
ZBTB38	0	0.312551	0.725	0.45	0
SGSM1	0	1.6614	0.348	0.073	0
CREBBP	0	0.632553	0.819	0.544	0
IRS1	0	1.77898	0.396	0.122	0
FIGN	0	1.14451	0.546	0.272	0
NIPBL	0	1.11422	0.914	0.64	0
PHF20L1	0	0.513887	0.676	0.402	0
JAZF1	0	0.783282	0.469	0.195	0
TPP2	0	0.486176	0.72	0.446	0
NEMF	0	0.598554	0.726	0.452	0
LMAN1	0	0.561497	0.681	0.408	0
VPS39	0	1.17951	0.504	0.231	0
CTDSPL2	0	0.732299	0.647	0.374	0
EIF4EBP2	0	0.843929	0.496	0.223	0
TRABD2B	0	3.10542	0.312	0.039	0
RAPGEF2	0	0.264499	0.859	0.586	0
CHD8	0	0.646783	0.654	0.381	0
TMEM65	0	1.26327	0.465	0.192	0
UBA52	0	0.439172	0.573	0.3	0
NF1	0	0.253425	0.82	0.547	0
SMC1A	0	1.1042	0.495	0.223	0
SMARCC2	0	0.84918	0.538	0.266	0
DNAJC15	0	1.15649	0.491	0.219	0
FUT8	0	0.703558	0.783	0.511	0
PRKDC	0	0.799193	0.629	0.357	0
PDE4A	0	2.11147	0.348	0.076	0
AGO3	0	0.609577	0.701	0.429	0
UIMC1	0	0.941924	0.55	0.279	0
THRA	0	2.18071	0.333	0.062	0
ACSF3	0	2.06768	0.358	0.087	0
MTRF1L	0	1.90919	0.376	0.105	0
INSIG2	0	1.1063	0.501	0.23	0
ATXN2	0	0.625249	0.84	0.569	0
TCHP	0	1.87068	0.378	0.107	0
CNBP	0	0.561312	0.625	0.354	0
RIOK3	0	0.447871	0.699	0.428	0
RNF138	0	1.01816	0.471	0.2	0
REV3L	0	1.01944	0.698	0.427	0
PTPDC1	0	2.31602	0.348	0.077	0
RANBP17	0	0.543375	0.575	0.304	0
ARFIP1	0	0.80381	0.573	0.302	0
ZBTB24	0	1.70422	0.406	0.136	0
MEMO1	0	0.843377	0.523	0.253	0
CASP7	0	2.42155	0.339	0.069	0
SCAF8	0	0.608322	0.773	0.503	0
PAK2	0	0.421409	0.78	0.51	0
SMURF2	0	0.608739	0.7	0.43	0
FBXO34	0	0.974595	0.571	0.301	0
EXOC1	0	0.742508	0.606	0.336	0
SMAP1	0	0.64865	0.641	0.372	0
IK	0	0.832255	0.499	0.23	0
DLG1	0	0.721434	0.856	0.587	0
LRCH2	0	3.01094	0.303	0.034	0
SPRY2	0	2.69768	0.324	0.056	0
PPP4R3B	0	0.714849	0.649	0.381	0
FLYWCH2	0	3.39402	0.303	0.035	0
ADPRM	0	1.83162	0.367	0.099	0
YAF2	0	0.962938	0.608	0.34	0
UCHL3	0	1.31506	0.602	0.334	0
TAF12	0	1.19868	0.47	0.202	0
CFLAR	0	0.639201	0.641	0.374	0
DLGAP4	0	0.682206	0.535	0.268	0
ACIN1	0	0.555121	0.755	0.488	0
BTAF1	0	0.522907	0.731	0.464	0
PARD3B	0	0.711893	0.631	0.365	0
SERPINF1	0	3.02607	0.307	0.041	0
HACD2	0	1.12804	0.428	0.162	0
POLK	0	1.01697	0.513	0.247	0
EVC	0	2.78352	0.308	0.042	0
ADAMTS3	0	0.646177	0.429	0.163	0
BMP3	0	5.62026	0.279	0.013	0
NR3C2	0	0.955915	0.4	0.134	0
LACTB2	0	1.42663	0.405	0.139	0
ZFP36L1	0	0.452971	0.554	0.289	0
THOC2	0	0.401204	0.768	0.503	0
AUTS2	0	0.766626	0.774	0.509	0
BCLAF1	0	0.438255	0.783	0.518	0
CEP57L1	0	1.21635	0.487	0.222	0
DDX24	0	0.358503	0.635	0.37	0
DNM1	0	1.66338	0.36	0.095	0
ITPR1	0	0.47328	0.489	0.224	0
EXTL3	0	1.37525	0.416	0.151	0
EIF3E	0	0.673023	0.596	0.331	0
BUD13	0	1.59203	0.394	0.13	0
AFMID	0	1.67672	0.37	0.106	0
OSR1	0	4.81128	0.275	0.011	0
HNRNPDL	0	0.503925	0.801	0.537	0
MTMR3	0	0.567047	0.742	0.478	0
RUVBL1	0	1.269	0.434	0.17	0
TMEM68	0	1.22812	0.456	0.192	0
FRS2	0	0.472281	0.697	0.433	0
RNGTT	0	0.352356	0.718	0.454	0
PSMD14	0	0.83571	0.582	0.318	0
HBP1	0	0.769239	0.629	0.366	0
EIF4A2	0	0.436105	0.744	0.481	0
PXK	0	0.657356	0.557	0.295	0
GPAM	0	2.44289	0.317	0.055	0
AHR	0	0.52987	0.463	0.201	0
ICE1	0	0.568209	0.615	0.353	0
INPP4A	0	0.778397	0.587	0.325	0
MAPK1IP1L	0	0.79955	0.582	0.32	0
PEAK1	0	0.307027	0.683	0.422	0
R3HCC1L	0	0.806681	0.609	0.348	0
DENND1A	0	0.810265	0.92	0.659	0
BRAP	0	0.871202	0.51	0.249	0
SDCBP	0	0.560686	0.552	0.292	0
CHD4	0	0.55579	0.608	0.348	0
CAV2	0	1.68347	0.366	0.106	0
CTSC	0	1.18674	0.36	0.1	0
ADGRA3	0	0.636635	0.464	0.204	0
TANC1	0	0.419524	0.656	0.396	0
MID2	0	1.66565	0.351	0.091	0
ARHGEF7	0	0.624098	0.624	0.364	0
ATG5	0	0.753158	0.592	0.332	0
NRXN1	0	5.01372	0.285	0.025	0
PITPNB	0	0.329109	0.671	0.412	0
R3HDM2	0	0.44261	0.792	0.533	0
CEP162	0	1.06788	0.427	0.168	0
IPO5	0	1.0139	0.487	0.228	0
WDR6	0	1.14732	0.453	0.194	0
IQCG	0	2.0143	0.354	0.095	0
TRIT1	0	1.31388	0.443	0.184	0
SRSF10	0	0.647428	0.63	0.371	0
ACOT7	0	2.27064	0.32	0.061	0
TMEM168	0	0.956926	0.496	0.238	0
GSK3B	0	0.580694	0.871	0.613	0
OLA1	0	0.652018	0.626	0.368	0
CCPG1	0	0.850905	0.477	0.219	0
UBAP2	0	0.314158	0.795	0.537	0
AGA	0	1.56272	0.345	0.087	0
STXBP5	0	0.623759	0.57	0.312	0
ATP2A2	0	0.271845	0.679	0.422	0
CCNL2	0	0.467718	0.676	0.419	0
NSD1	0	0.331411	0.863	0.606	0
YARS2	0	1.64491	0.39	0.133	0
FBXL17	0	0.694273	0.821	0.564	0
SNCAIP	0	2.47404	0.303	0.046	0
NUBPL	0	1.27386	0.474	0.217	0
DLD	0	0.940739	0.465	0.208	0
DOCK7	0	0.422865	0.653	0.396	0
MPDZ	0	0.87731	0.474	0.217	0
CALD1	0	0.328909	0.916	0.659	0
NSD3	0	0.277165	0.849	0.592	0
FTO	0	0.601306	0.719	0.462	0
RRP8	0	1.65865	0.375	0.119	0
TGFBR3	0	0.569646	0.796	0.54	0
ADAMTS17	0	3.63493	0.28	0.024	0
DMXL1	0	0.400542	0.706	0.45	0
DESI2	0	0.637598	0.559	0.304	0
ARHGAP35	0	1.15565	0.426	0.171	0
KANSL1	0	0.546307	0.886	0.631	0
ZFYVE27	0	1.46081	0.39	0.135	0
PNISR	0	0.400151	0.841	0.586	0
SF3B1	0	0.466632	0.833	0.578	0
ARID4B	0	0.530039	0.831	0.576	0
MTAP	0	0.869235	0.425	0.17	0
CSTF2	0	2.01543	0.342	0.087	0
SERINC1	0	0.365479	0.592	0.337	0
AFG1L	0	1.00152	0.522	0.268	0
TK2	0	1.52523	0.376	0.122	0
ZFP36L2	0	1.00623	0.4	0.146	0
ARID1B	0	0.480873	0.886	0.632	0
LSM14A	0	0.363488	0.763	0.509	0
EFHC2	0	4.05944	0.273	0.019	0
EPHX1	0	1.4283	0.365	0.111	0
ZMYM4	0	0.539362	0.757	0.503	0
CRYBG3	0	0.348943	0.582	0.328	0
ILKAP	0	0.480918	0.593	0.339	0
PSIP1	0	0.511601	0.548	0.295	0
KDM5A	0	0.404518	0.738	0.485	0
RNF149	0	0.839119	0.502	0.249	0
GATAD2B	0	0.684451	0.728	0.475	0
AFG3L2	0	0.9147	0.511	0.258	0
TMA16	0	1.95218	0.343	0.09	0
STX12	0	0.716233	0.605	0.352	0
OTUD3	0	1.57397	0.39	0.137	0
ZC3H18	0	0.71835	0.534	0.282	0
NSUN3	0	2.05048	0.352	0.1	0
MINDY3	0	0.676105	0.613	0.361	0
PRKCQ	0	3.63655	0.274	0.022	0
UBA5	0	0.804349	0.492	0.24	0
TRPC4AP	0	0.471849	0.735	0.483	0
PITX1	0	3.17885	0.274	0.022	0
SRSF11	0	0.485485	0.828	0.576	0
RAB14	0	0.41746	0.637	0.385	0
RANBP3	0	0.965777	0.483	0.231	0
PRPF40A	0	0.436911	0.738	0.487	0
ULK2	0	0.805319	0.505	0.254	0
FAM13B	0	0.294864	0.727	0.476	0
ATXN1L	0	1.53731	0.36	0.109	0
XPNPEP1	0	0.841936	0.497	0.246	0
PANK2	0	0.902204	0.489	0.238	0
RIC1	0	0.756302	0.585	0.334	0
SPAG16	0	2.6276	0.315	0.065	0
DOC2B	0	2.87654	0.298	0.048	0
CLPX	0	0.835492	0.523	0.273	0
IRS2	0	1.06794	0.434	0.184	0
CFAP61	0	2.58943	0.321	0.071	0
ANAPC1	0	0.646292	0.573	0.323	0
RLF	0	0.485346	0.687	0.438	0
SPG11	0	0.822108	0.523	0.274	0
CCDC178	0	4.89724	0.263	0.014	0
MARK3	0	0.408693	0.816	0.567	0
COPA	0	0.467566	0.768	0.519	0
E2F3	0	1.07289	0.44	0.191	0
ZRANB1	0	0.526738	0.62	0.371	0
PICALM	0	0.324494	0.833	0.584	0
COG7	0	1.03293	0.49	0.241	0
IL7R	0	3.736	0.264	0.015	0
CDK12	0	0.5788	0.694	0.445	0
RC3H1	0	0.444524	0.661	0.413	0
BRD8	0	0.717823	0.545	0.297	0
SLC25A28	0	1.01717	0.458	0.21	0
TCN2	0	0.785444	0.393	0.145	0
SRSF2	0	0.343872	0.729	0.481	0
SOBP	0	2.85131	0.318	0.07	0
MAT2B	0	1.20305	0.38	0.132	0
PDIA4	0	0.319703	0.545	0.298	0
SMCHD1	0	0.375365	0.804	0.557	0
KCNK3	0	3.61131	0.266	0.02	0
CNOT11	0	1.35286	0.385	0.139	0
RYK	0	0.643543	0.592	0.346	0
SRPK2	0	0.50333	0.762	0.516	0
ACOT9	0	1.19582	0.36	0.114	0
AURKC	0	3.45135	0.286	0.04	0
GLUD1	0	0.787351	0.533	0.288	0
ELN	0	1.99653	0.268	0.023	0
MAP3K3	0	0.795935	0.441	0.196	0
GSTA4	0	0.966859	0.428	0.183	0
MAP4	0	0.385109	0.742	0.497	0
FUS	0	0.426501	0.819	0.574	0
AKAP13	0	0.294449	0.791	0.546	0
DNAJB4	0	1.22277	0.409	0.164	0
EDEM1	0	0.68073	0.548	0.304	0
MAP1A	0	4.26858	0.257	0.013	0
BBX	0	1.37742	0.943	0.699	0
USP47	0	0.441465	0.829	0.585	0
TTLL7	0	0.830226	0.372	0.128	0
RNF20	0	1.03214	0.426	0.182	0
HEXA	0	0.539816	0.498	0.254	0
NCBP3	0	0.782322	0.476	0.232	0
ABCD3	0	0.531666	0.574	0.33	0
NCOA6	0	0.560655	0.701	0.457	0
ARL13B	0	1.21269	0.392	0.149	0
MPRIP	0	0.330487	0.79	0.547	0
TAOK3	0	0.524401	0.591	0.348	0
WAC	0	0.455864	0.828	0.585	0
RFK	0	0.692828	0.437	0.194	0
CEP41	0	2.54449	0.301	0.058	0
PREP	0	0.684862	0.549	0.307	0
SENP5	0	0.49026	0.669	0.427	0
RBM34	0	1.15741	0.388	0.146	0
S1PR3	0	3.09621	0.291	0.049	0
IRAK1BP1	0	2.51745	0.3	0.058	0
SLC7A7	0	1.68524	0.312	0.07	0
SAFB	0	0.296292	0.711	0.469	0
HBS1L	0	0.686757	0.553	0.312	0
CHD6	0	0.425293	0.648	0.407	0
FAM98A	0	1.33802	0.404	0.163	0
CLK1	0	0.348141	0.725	0.484	0
MAP2K1	0	0.534148	0.608	0.367	0
UBE2G1	0	0.780667	0.642	0.401	0
SEL1L	0	0.39844	0.599	0.358	0
DPP8	0	0.695502	0.577	0.336	0
CNTRL	0	0.848151	0.463	0.223	0
ANKRD46	0	1.32697	0.39	0.15	0
TAB2	0	0.392914	0.726	0.486	0
PTPN2	0	0.624801	0.627	0.387	0
CDK5RAP2	0	0.75973	0.496	0.256	0
PRRC2C	0	0.493987	0.9	0.66	0
RAB3GAP1	0	0.477295	0.691	0.451	0
DNMBP	0	0.618473	0.569	0.329	0
GGNBP2	0	0.402192	0.67	0.431	0
HSPA12A	0	3.12633	0.269	0.03	0
ACVR1	0	0.729485	0.474	0.235	0
TAF7	0	0.682885	0.493	0.254	0
WASL	0	0.340661	0.624	0.385	0
PDCD2L	0	1.59614	0.348	0.109	0
KRR1	0	1.26187	0.397	0.159	0
CAP2	0	0.714616	0.462	0.224	0
SMG6	0	0.492997	0.709	0.471	0
WDR82	0	0.839842	0.482	0.244	0
SETD5	0	0.484231	0.874	0.636	0
ZCCHC8	0	0.901909	0.487	0.249	0
SRRM2	0	0.424354	0.917	0.679	0
CLU	0	1.49478	0.323	0.085	0
TTC21B	0	1.84179	0.342	0.105	0
SACM1L	0	0.587759	0.52	0.283	0
CHCHD3	0	0.556519	0.663	0.426	0
ADAMTS14	0	3.091	0.261	0.024	0
SLC2A12	0	3.08309	0.272	0.035	0
ADAR	0	0.981246	0.464	0.227	0
TERF2	0	0.991375	0.444	0.207	0
DNAJC24	0	1.46021	0.399	0.162	0
EGFLAM	0	2.07705	0.277	0.04	0
SENP6	0	0.387015	0.794	0.557	0
DYNC2LI1	0	2.4505	0.287	0.05	0
BICRAL	0	0.939002	0.484	0.247	0
MAGI2	0	1.96153	0.428	0.191	0
COG5	0	0.57347	0.736	0.499	0
EXOSC10	0	0.992432	0.429	0.192	0
TFG	0	0.570273	0.562	0.326	0
GJA1	0	0.676045	0.337	0.101	0
UBE2E3	0	0.614141	0.601	0.365	0
NCOR1	0	0.334853	0.85	0.614	0
DSTYK	0	0.950869	0.419	0.183	0
DNM3	0	0.324424	0.421	0.185	0
EIF2AK3	0	0.724925	0.564	0.328	0
ZCRB1	0	0.622242	0.464	0.229	0
NOL8	0	1.09807	0.44	0.205	0
TBK1	0	0.586356	0.634	0.399	0
HERC6	0	2.14799	0.309	0.074	0
RAB38	0	2.40287	0.296	0.061	0
RUSC2	0	0.995033	0.472	0.237	0
GALNT2	0	0.306918	0.552	0.318	0
HIVEP1	0	0.804771	0.527	0.293	0
COPG1	0	0.621959	0.518	0.284	0
FBXW4	0	0.909928	0.455	0.221	0
MMADHC	0	1.1095	0.389	0.155	0
ATAD2B	0	0.440789	0.625	0.391	0
TBCE	0	1.11545	0.412	0.178	0
CD34	0	1.97049	0.308	0.074	0
AMBRA1	0	0.495168	0.741	0.507	0
PRDM5	0	1.88864	0.298	0.064	0
THRAP3	0	0.360664	0.76	0.526	0
TAOK1	0	0.419477	0.8	0.567	0
USP33	0	0.515316	0.655	0.422	0
OGT	0	0.346854	0.666	0.433	0
SUCLG1	0	1.17109	0.397	0.164	0
VCAM1	0	2.86994	0.27	0.037	0
PPP4R1	0	0.708452	0.636	0.403	0
CALCOCO2	0	1.27797	0.4	0.168	0
PUS7L	0	1.30489	0.399	0.167	0
CNOT1	0	0.264014	0.715	0.483	0
UBE2R2	0	0.429636	0.745	0.513	0
FOCAD	0	0.504146	0.587	0.355	0
SF1	0	0.521828	0.625	0.393	0
DDX10	0	0.786933	0.567	0.335	0
P4HA1	0	0.939639	0.654	0.423	0
LACC1	0	2.54869	0.277	0.046	0
PPP2R3A	0	0.474793	0.649	0.418	0
USP8	0	0.56289	0.653	0.422	0
C2CD5	0	0.989604	0.456	0.225	0
STXBP5L	0	3.52571	0.267	0.036	0
AKAP11	0	0.998817	0.441	0.21	0
AAGAB	0	1.30654	0.393	0.162	0
RNF8	0	1.32158	0.364	0.133	0
JMJD1C	0	0.527578	0.874	0.643	0
AHI1	0	0.930433	0.509	0.278	0
CTNNA1	0	0.37889	0.896	0.665	0
QSER1	0	0.774143	0.478	0.247	0
MLLT10	0	0.382981	0.853	0.622	0
HOOK3	0	0.354921	0.745	0.514	0
BAZ1B	0	0.27497	0.689	0.458	0
DYM	0	0.390227	0.699	0.468	0
2	0	0.348615	0.689	0.458	0
TAF3	0	0.908958	0.548	0.318	0
PDK4	0	2.61165	0.276	0.046	0
ANKRD13C	0	0.769932	0.56	0.33	0
CSF1	0	1.83693	0.279	0.049	0
PSMD6	0	0.690165	0.441	0.211	0
ZHX3	0	1.23607	0.394	0.164	0
B3GLCT	0	1.57224	0.33	0.1	0
LMBRD1	0	0.676628	0.58	0.35	0
BIN1	0	1.79536	0.296	0.066	0
ARIH1	0	0.41669	0.838	0.608	0
SMARCA4	0	0.585391	0.616	0.386	0
HNRNPU	0	0.292997	0.844	0.614	0
IMPA1	0	1.39229	0.354	0.124	0
PPHLN1	0	0.778949	0.546	0.317	0
TBC1D8	0	0.455844	0.544	0.315	0
STXBP4	0	1.19038	0.388	0.159	0
RIPK2	0	0.815174	0.457	0.228	0
ACAD11	0	0.839071	0.396	0.167	0
RBM19	0	1.35447	0.37	0.141	0
CLCC1	0	0.332502	0.438	0.209	0
TBC1D15	0	0.565155	0.576	0.347	0
FSD1L	0	2.02871	0.307	0.078	0
FRMD6	0	0.60226	0.542	0.314	0
HMGA2	0	3.16025	0.263	0.035	0
PLS1	0	1.68985	0.318	0.09	0
PSMG2	0	1.25876	0.395	0.167	0
ISY1	0	1.59363	0.328	0.1	0
AADAT	0	3.60667	0.252	0.024	0
BZW1	0	0.390988	0.578	0.35	0
PNPLA8	0	0.718102	0.566	0.338	0
PSMD1	0	0.547806	0.655	0.428	0
SHOC2	0	0.463641	0.629	0.402	0
HSPH1	0	1.29389	0.426	0.199	0
SPAG9	0	0.334084	0.798	0.572	0
STAMBP	0	1.13357	0.402	0.176	0
ATRN	0	0.533591	0.549	0.323	0
ZMYM5	0	0.708451	0.514	0.288	0
TCP11L1	0	1.86497	0.33	0.104	0
ADGRA2	0	1.26198	0.339	0.113	0
SLC24A3	0	1.46658	0.388	0.162	0
DDX42	0	0.361663	0.609	0.383	0
PEX2	0	1.51924	0.349	0.123	0
FGL2	0	1.98372	0.276	0.051	0
ACKR4	0	2.6723	0.273	0.048	0
TRIP12	0	0.321018	0.91	0.685	0
NUFIP2	0	0.300689	0.757	0.532	0
RILPL2	0	1.79878	0.297	0.072	0
CLDN1	0	2.38354	0.282	0.057	0
ATP11B	0	0.326954	0.561	0.337	0
GGCX	0	1.16188	0.382	0.158	0
MLLT3	0	0.626041	0.432	0.208	0
STAT3	0	0.449403	0.599	0.375	0
VAPA	0	0.357478	0.713	0.489	0
SEC31A	0	0.371259	0.78	0.556	0
PHTF1	0	0.936227	0.416	0.192	0
SH3BGRL	0	1.31382	0.335	0.112	0
ZFP1	0	1.89663	0.336	0.113	0
ZFP14	0	1.76574	0.319	0.096	0
NIP7	0	1.67953	0.315	0.092	0
SEC23B	0	0.919953	0.437	0.214	0
STK38	0	0.661223	0.589	0.366	0
ARPC1A	0	0.50419	0.478	0.255	0
GPC6	0	1.32075	0.355	0.132	0
EWSR1	0	0.327718	0.723	0.5	0
CLTA	0	0.335141	0.587	0.364	0
PUM3	0	0.793402	0.503	0.28	0
APP	0	0.356863	0.864	0.641	0
FBXO42	0	0.550402	0.588	0.365	0
ETNK1	0	0.402967	0.639	0.417	0
PYGL	0	0.310879	0.513	0.291	0
OSBPL11	0	0.907661	0.459	0.237	0
THUMPD3	0	1.16449	0.384	0.162	0
FAM228B	0	1.80805	0.307	0.085	0
RCL1	0	0.981972	0.412	0.19	0
RWDD2B	0	2.30159	0.286	0.064	0
FBXO11	0	0.327842	0.785	0.564	0
TUBA1A	0	0.571182	0.333	0.112	0
CRYM	0	2.4171	0.274	0.053	0
CAB39L	0	1.15811	0.427	0.206	0
ARID2	0	0.447479	0.738	0.517	0
DDX3X	0	0.281112	0.693	0.472	0
GPATCH2L	0	0.76798	0.477	0.256	0
RAB2A	0	0.347582	0.828	0.607	0
LOXL3	0	2.41085	0.27	0.05	0
DCTN4	0	0.73242	0.56	0.34	0
GALK2	0	1.02757	0.455	0.235	0
PDE1C	0	1.1697	0.361	0.141	0
DNTTIP2	0	0.748479	0.426	0.206	0
TUBGCP3	0	0.891741	0.436	0.216	0
L3MBTL3	0	0.475845	0.493	0.273	0
CSNK1A1	0	0.457149	0.881	0.661	0
RPS6KC1	0	0.661203	0.545	0.326	0
PSMC6	0	0.581843	0.527	0.308	0
HSPA12B	0	1.51954	0.273	0.054	0
VPS26C	0	0.980355	0.398	0.179	0
WRNIP1	0	1.41641	0.346	0.127	0
TMEM260	0	0.858481	0.471	0.252	0
MAPK9	0	0.704853	0.479	0.26	0
KDELR3	0	1.17661	0.34	0.122	0
DAP3	0	0.628088	0.506	0.288	0
ADAMTS10	0	1.8933	0.27	0.052	0
GCNT4	0	1.90326	0.287	0.069	0
ANKRD27	0	0.721244	0.48	0.262	0
QRICH1	0	0.57088	0.594	0.376	0
VPS50	0	0.781727	0.484	0.266	0
HNRNPA2B1	0	0.627356	0.929	0.712	0
VEZF1	0	1.01349	0.39	0.173	0
UBN1	0	0.468146	0.551	0.334	0
SHF	0	2.6808	0.254	0.037	0
SIMC1	0	1.42864	0.305	0.088	0
HNRNPAB	0	0.342886	0.486	0.269	0
RIF1	0	0.327454	0.607	0.39	0
SPATA7	0	2.29648	0.265	0.049	0
GSTO1	0	1.22235	0.324	0.108	0
CREBZF	0	0.781766	0.463	0.247	0
CYTH3	0	0.311331	0.668	0.452	0
RNF13	0	0.516286	0.578	0.362	0
CNOT10	0	0.654244	0.493	0.277	0
RCOR3	0	0.474033	0.552	0.337	0
NR2C1	0	0.921866	0.457	0.242	0
SLC25A14	0	2.34502	0.265	0.05	0
TTC3	0	0.414278	0.639	0.424	0
LRRCC1	0	1.50127	0.328	0.113	0
EIF2B3	0	0.942789	0.422	0.207	0
NF2	0	0.933304	0.412	0.197	0
ZFAND3	0	0.67418	0.924	0.71	0
NHS	0	1.08125	0.561	0.347	0
ARMC8	0	0.659868	0.534	0.32	0
XBP1	0	0.401486	0.513	0.299	0
SERGEF	0	1.52432	0.338	0.124	0
CWC27	0	0.85756	0.511	0.297	0
SNRNP48	0	0.819091	0.421	0.207	0
ACAT1	0	0.986163	0.37	0.156	0
CLN3	0	0.520983	0.43	0.216	0
LPAR1	0	0.837113	0.366	0.152	0
HAUS6	0	1.24305	0.366	0.152	0
VRK3	0	1.08064	0.376	0.162	0
VEGFC	0	2.58654	0.251	0.037	0
RNF139	0	0.889798	0.367	0.153	0
STAT2	0	0.662707	0.478	0.264	0
LATS2	0	0.354808	0.556	0.343	0
FBXO38	0	0.546251	0.52	0.307	0
MAGOH	0	0.858346	0.385	0.172	0
RAP1A	0	0.269562	0.639	0.426	0
ATG14	0	1.08316	0.379	0.166	0
DUSP22	0	1.06962	0.379	0.166	0
ZBTB1	0	1.07066	0.44	0.227	0
SLC36A4	0	0.873105	0.428	0.215	0
PTPN21	0	0.805973	0.475	0.262	0
CSPP1	0	0.500826	0.599	0.386	0
RPS6KB1	0	0.507941	0.538	0.326	0
NEK4	0	1.41419	0.34	0.128	0
KLF12	0	1.34849	0.308	0.096	0
IFT74	0	1.27691	0.365	0.153	0
PTCH1	0	1.51897	0.311	0.099	0
PAFAH1B2	0	0.632714	0.491	0.279	0
CHD1	0	0.371071	0.693	0.481	0
APBA1	0	0.745848	0.412	0.2	0
SPECC1L	0	0.271484	0.56	0.349	0
PPP1R10	0	0.673245	0.52	0.309	0
DCLRE1C	0	1.12177	0.378	0.167	0
CDKL1	0	2.56999	0.25	0.039	0
CAT	0	1.03785	0.351	0.14	0
SEC23IP	0	0.685125	0.451	0.241	0
FAM3C	0	0.689931	0.445	0.235	0
SERBP1	0	0.338761	0.55	0.34	0
GLUL	0	0.558337	0.432	0.222	0
PHC2	0	0.668176	0.427	0.217	0
DHX36	0	0.442292	0.593	0.383	0
TOGARAM1	0	0.87537	0.447	0.238	0
MTCH1	0	0.666085	0.433	0.224	0
COPS4	0	0.856825	0.42	0.211	0
LOXL2	0	1.18729	0.287	0.078	0
COPS2	0	0.623791	0.485	0.276	0
UBAP2L	0	0.305317	0.639	0.431	0
SQOR	0	1.85509	0.267	0.059	0
RALY	0	0.567907	0.503	0.295	0
ABI1	0	0.351358	0.646	0.438	0
NRF1	0	0.690176	0.535	0.327	0
HNRNPF	0	0.262895	0.567	0.359	0
UBE4A	0	0.609792	0.503	0.296	0
YES1	0	0.539977	0.532	0.325	0
UBE2V1	0	0.673388	0.401	0.194	0
CPLANE1	0	0.600638	0.447	0.24	0
LDB1	0	0.988428	0.368	0.161	0
GNAI1	0	1.02358	0.422	0.215	0
PIK3R4	0	0.787498	0.416	0.209	0
RUFY2	0	0.615364	0.488	0.281	0
LUC7L	0	0.394417	0.597	0.39	0
DCLRE1A	0	2.02138	0.277	0.071	0
TYW3	0	1.99768	0.274	0.068	0
PARL	0	0.778712	0.411	0.205	0
SNX19	0	0.897861	0.421	0.215	0
CLK4	0	0.519547	0.482	0.276	0
EIF4H	0	0.294643	0.581	0.375	0
IFT57	0	2.13295	0.267	0.062	0
PNRC1	0	0.617161	0.445	0.24	0
FYCO1	0	1.15648	0.34	0.135	0
RSRC2	0	0.36981	0.624	0.419	0
GUF1	0	1.41873	0.331	0.126	0
DOCK6	0	0.735432	0.326	0.121	0
USF3	0	0.97248	0.423	0.218	0
UNC50	0	0.518437	0.424	0.219	0
MED17	0	1.04123	0.361	0.156	0
ATP6V1H	0	0.497362	0.567	0.362	0
BICD2	0	0.768111	0.376	0.172	0
PSMA2	0	0.576053	0.393	0.189	0
TTC19	0	0.676738	0.494	0.29	0
SPG7	0	0.577551	0.452	0.248	0
EPM2AIP1	0	1.27717	0.333	0.129	0
PNRC2	0	1.19403	0.335	0.131	0
MRAS	0	0.991564	0.362	0.158	0
COPB2	0	0.328882	0.549	0.346	0
ASB3	0	0.794351	0.438	0.235	0
TMEM45A	0	2.06872	0.26	0.057	0
WRN	0	0.56529	0.53	0.327	0
GCFC2	0	0.829938	0.424	0.221	0
RNF146	0	1.06118	0.373	0.17	0
XPC	0	0.987354	0.41	0.207	0
VTI1A	0	0.442543	0.724	0.521	0
ADAMTS5	0	1.12399	0.288	0.085	0
AQR	0	0.6637	0.466	0.264	0
YTHDC2	0	0.698385	0.463	0.261	0
GPATCH2	0	0.638759	0.493	0.291	0
POLR2D	0	1.3861	0.323	0.121	0
JCAD	0	0.430735	0.455	0.253	0
NFYC	0	0.607832	0.52	0.318	0
NECAP2	0	1.00758	0.329	0.127	0
MINPP1	0	1.54387	0.295	0.093	0
GNPDA1	0	1.20988	0.298	0.096	0
ECM1	0	0.946112	0.286	0.084	0
NFE2L3	0	1.51667	0.283	0.081	0
HCFC2	0	0.977955	0.392	0.191	0
CAND1	0	0.449482	0.537	0.336	0
BLOC1S5	0	1.27356	0.329	0.128	0
DIS3L2	0	0.648977	0.543	0.342	0
PGAP1	0	0.599308	0.427	0.226	0
SETX	0	0.427797	0.547	0.347	0
CLIP2	0	0.582267	0.335	0.135	0
SNX14	0	0.470057	0.524	0.324	0
DDX39B	0	0.469528	0.454	0.254	0
CD81	0	0.779776	0.332	0.132	0
CEBPD	0	1.47901	0.302	0.102	0
SMAD6	0	0.613545	0.427	0.227	0
AMDHD2	0	1.05141	0.364	0.164	0
VSIG10	0	1.00747	0.342	0.143	0
SLC11A2	0	0.553309	0.464	0.265	0
MBTPS1	0	0.500409	0.507	0.308	0
CMTR2	0	1.66614	0.303	0.104	0
ST7L	0	0.783956	0.485	0.286	0
MTMR6	0	0.838497	0.361	0.162	0
S100PBP	0	0.602274	0.429	0.23	0
USP9X	0	0.347451	0.821	0.622	0
NME3	0	1.69239	0.282	0.083	0
NUP188	0	0.821385	0.406	0.208	0
ATF1	0	0.571712	0.514	0.316	0
PRPF8	0	0.487577	0.455	0.257	0
SLC25A13	0	0.815577	0.458	0.26	0
CDR2	0	1.15823	0.381	0.183	0
MAPKAPK2	0	0.445907	0.426	0.228	0
ZC3H12C	0	0.939413	0.344	0.146	0
NOP56	0	0.646472	0.411	0.213	0
FOXO3	0	0.744509	0.595	0.397	0
SESTD1	0	0.639829	0.515	0.318	0
TTC4	0	0.998157	0.353	0.156	0
SLK	0	0.343184	0.599	0.402	0
SUN1	0	0.46164	0.474	0.277	0
PTCD3	0	0.62146	0.463	0.267	0
HSF2	0	1.1693	0.334	0.138	0
PPP4R3A	0	0.363466	0.606	0.41	0
UNKL	0	0.96538	0.366	0.17	0
PDE9A	0	1.41888	0.284	0.088	0
CUL4A	0	0.459485	0.573	0.377	0
NDUFA9	0	0.892752	0.34	0.145	0
SARNP	0	0.48252	0.485	0.29	0
CORO1B	0	1.87058	0.265	0.07	0
GTF3C3	0	0.926183	0.387	0.192	0
RSU1	0	0.437411	0.607	0.412	0
BCO1	0	1.11117	0.307	0.112	0
SAMD9L	0	1.935	0.255	0.06	0
RBAK	0	1.81862	0.271	0.076	0
SH3BP5L	0	1.16237	0.297	0.102	0
COPG2	0	0.748497	0.446	0.251	0
CRYZL1	0	0.726777	0.394	0.199	0
VRK1	0	0.941987	0.357	0.162	0
DDX18	0	0.809943	0.404	0.21	0
SCARF2	0	1.44468	0.271	0.077	0
FOXO1	0	0.472702	0.397	0.203	0
UBLCP1	0	0.809715	0.37	0.176	0
PFDN1	0	0.481064	0.449	0.255	0
F3	0	1.14525	0.276	0.082	0
RPAP2	0	0.44973	0.517	0.323	0
C2CD3	0	0.678561	0.462	0.268	0
MOB1B	0	0.29287	0.492	0.298	0
PAPSS1	0	0.98965	0.324	0.13	0
ZBTB44	0	0.84012	0.46	0.266	0
OSTM1	0	0.936082	0.423	0.229	0
LGALS3BP	0	0.467956	0.312	0.119	0
CCNC	0	0.822512	0.428	0.235	0
GNPAT	0	1.02232	0.33	0.137	0
GTF2H1	0	0.481741	0.478	0.285	0
ACADM	0	0.284513	0.433	0.24	0
RFX2	0	1.6574	0.293	0.1	0
ZKSCAN1	0	0.605743	0.473	0.28	0
ERCC8	0	1.09072	0.341	0.149	0
MARCKS	0	0.532777	0.369	0.177	0
RBM45	0	1.84911	0.26	0.068	0
PML	0	1.2422	0.32	0.128	0
RAD50	0	0.743525	0.42	0.228	0
FBXL4	0	0.859776	0.405	0.214	0
CASP8	0	1.48213	0.275	0.084	0
RMDN2	0	1.72771	0.266	0.075	0
EED	0	0.69877	0.434	0.243	0
CREB3L1	0	0.513489	0.275	0.084	0
INTS8	0	0.655217	0.442	0.251	0
VIRMA	0	0.42479	0.52	0.329	0
CLYBL	0	0.956419	0.419	0.228	0
HAUS5	0	1.62834	0.277	0.087	0
PHF12	0	0.535779	0.494	0.304	0
RMND5A	0	0.502055	0.453	0.263	0
PRKAB2	0	1.19577	0.312	0.122	0
SRA1	0	1.04851	0.308	0.118	0
ACSL5	0	1.25152	0.271	0.081	0
SPCS2	0	0.251753	0.505	0.315	0
DLST	0	0.653903	0.436	0.246	0
FBXW2	0	0.739388	0.387	0.197	0
SATB1	0	1.51716	0.279	0.09	0
HMOX2	0	0.499383	0.393	0.204	0
GNG7	0	0.630717	0.33	0.141	0
CCDC77	0	1.20099	0.326	0.137	0
SPOPL	0	0.70846	0.447	0.258	0
SRSF1	0	0.387771	0.461	0.272	0
RARS2	0	0.72966	0.497	0.308	0
CRNKL1	0	1.16145	0.307	0.118	0
CDS2	0	0.548444	0.383	0.194	0
ITGB8	0	1.04618	0.293	0.104	0
TSPAN3	0	0.580928	0.304	0.115	0
VPS52	0	0.911516	0.357	0.168	0
TMF1	0	0.494429	0.546	0.358	0
STAM	0	0.870104	0.399	0.211	0
MOV10	0	0.373249	0.402	0.214	0
ARHGEF10L	0	1.20189	0.279	0.091	0
VAMP7	0	1.25546	0.309	0.121	0
TRDMT1	0	1.91116	0.258	0.07	0
NOP14	0	0.890377	0.327	0.139	0
BSCL2	0	1.55404	0.26	0.072	0
DCPS	0	1.36897	0.31	0.122	0
TCEA1	0	0.478828	0.504	0.316	0
MORC3	0	0.451279	0.541	0.354	0
POLR3C	0	0.966514	0.336	0.149	0
1	0	0.97479	0.343	0.156	0
WDFY1	0	0.558917	0.461	0.274	0
LRPPRC	0	0.471543	0.499	0.312	0
COQ8B	0	1.71038	0.258	0.071	0
MTMR14	0	0.773586	0.388	0.201	0
UBP1	0	0.34749	0.476	0.289	0
WASHC5	0	0.857812	0.367	0.18	0
CDC123	0	0.629477	0.418	0.231	0
PTAR1	0	0.77879	0.417	0.23	0
MTX1	0	1.37327	0.272	0.086	0
AASDHPPT	0	1.18215	0.318	0.132	0
PEX1	0	0.905116	0.386	0.2	0
FGGY	0	0.93657	0.377	0.191	0
CPSF3	0	0.867764	0.355	0.169	0
PPCS	0	1.36148	0.286	0.1	0
EPB41L4B	0	1.0841	0.341	0.156	0
RBM3	0	0.397201	0.498	0.313	0
MAPK3	0	1.36986	0.256	0.071	0
PPM1A	0	0.464629	0.472	0.287	0
CCDC138	0	1.0326	0.391	0.207	0
DRAM1	0	1.02395	0.305	0.121	0
ARL2BP	0	1.02705	0.299	0.115	0
RAB23	0	1.78766	0.254	0.07	0
FLOT1	0	0.656689	0.372	0.188	0
GABBR1	0	1.43496	0.263	0.079	0
SNUPN	0	0.874576	0.349	0.165	0
WRAP53	0	1.54229	0.278	0.095	0
PRR12	0	0.786817	0.325	0.142	0
NECAP1	0	0.74857	0.323	0.14	0
LRP11	0	1.90595	0.253	0.07	0
IL1R1	0	0.451692	0.475	0.292	0
SMAD9	0	1.54182	0.265	0.082	0
KDM3B	0	0.46692	0.493	0.31	0
PPP2CB	0	0.490857	0.491	0.308	0
PPP1CC	0	0.490117	0.415	0.232	0
SPTSSA	0	0.965509	0.333	0.151	0
KCTD9	0	1.01545	0.332	0.15	0
CRADD	0	0.975898	0.46	0.278	0
RCBTB2	0	1.48999	0.262	0.08	0
CLPB	0	0.950896	0.372	0.19	0
METTL15	0	0.749693	0.452	0.27	0
SYNJ2BP	0	1.14407	0.31	0.128	0
FRAS1	0	0.838454	0.361	0.179	0
PDCD10	0	0.559327	0.434	0.252	0
STAU2	0	0.480556	0.515	0.333	0
RRBP1	0	0.37798	0.911	0.73	0
ZSCAN29	0	1.526	0.279	0.098	0
HMCN1	0	1.79535	0.281	0.1	0
TERF2IP	0	0.977741	0.336	0.155	0
ZMYM6	0	0.84354	0.388	0.207	0
SUCLG2	0	0.68697	0.472	0.291	0
RC3H2	0	0.416919	0.494	0.313	0
PLCE1	0	0.524989	0.359	0.178	0
VPS26A	0	0.487475	0.488	0.307	0
SEC11C	0	0.39089	0.381	0.2	0
BCL10	0	1.19178	0.287	0.106	0
ANKRD50	0	0.850641	0.296	0.115	0
HGSNAT	0	0.365449	0.483	0.302	0
BRMS1L	0	0.35813	0.411	0.23	0
MKNK2	0	0.551555	0.349	0.168	0
CWF19L1	0	1.13454	0.33	0.15	0
SLC17A5	0	0.914093	0.357	0.177	0
PBXIP1	0	0.704362	0.296	0.116	0
LAMTOR3	0	0.946519	0.306	0.126	0
CRTAP	0	0.598945	0.309	0.129	0
BMP4	0	1.01277	0.286	0.106	0
ESF1	0	0.64163	0.452	0.272	0
DRAM2	0	0.518065	0.421	0.241	0
UBE2V2	0	0.679416	0.435	0.255	0
WASHC3	0	1.00471	0.322	0.143	0
BIRC2	0	0.661525	0.404	0.225	0
TRMT11	0	0.649394	0.435	0.256	0
DDX1	0	0.495685	0.443	0.264	0
TMED4	0	0.651571	0.376	0.197	0
PTPRS	0	1.18558	0.264	0.085	0
PRPSAP2	0	0.91589	0.339	0.161	0
OSBPL1A	0	0.415588	0.428	0.25	0
MIPEP	0	1.21611	0.313	0.135	0
ING3	0	1.24436	0.305	0.127	0
AP1S2	0	1.80856	0.254	0.076	0
TMEM164	0	0.658431	0.415	0.237	0
RNF19A	0	0.404391	0.493	0.315	0
OSGEPL1	0	1.59398	0.268	0.091	0
DHX57	0	0.618708	0.394	0.217	0
PPP2R1B	0	1.43378	0.269	0.092	0
FAM120C	0	0.849554	0.355	0.178	0
ORC4	0	0.640305	0.442	0.265	0
DYNLRB1	0	0.478047	0.361	0.184	0
LRRC40	0	1.13983	0.308	0.131	0
ATP5PB	0	1.16483	0.313	0.136	0
CCDC171	0	0.745954	0.433	0.256	0
PLXDC2	0	0.870207	0.406	0.23	0
WARS2	0	1.28807	0.319	0.143	0
TMCO3	0	1.10886	0.321	0.145	0
ELOC	0	0.562384	0.39	0.214	0
ABCB7	0	1.03502	0.367	0.191	0
PLSCR1	0	1.00097	0.316	0.14	0
TFB1M	0	1.31032	0.284	0.108	0
FBXO3	0	0.687616	0.375	0.199	0
COIL	0	0.844497	0.333	0.158	0
CTIF	0	0.443195	0.406	0.231	0
SCAMP1	0	0.58544	0.394	0.219	0
RBM41	0	1.04152	0.322	0.147	0
SPRED2	0	0.820498	0.445	0.27	0
SLC25A36	0	0.417853	0.468	0.294	0
SLC25A12	0	0.788903	0.382	0.208	0
WDR86	0	1.22354	0.275	0.101	0
RNPC3	0	0.703219	0.388	0.214	0
GABARAPL2	0	0.569006	0.35	0.176	0
GORAB	0	1.34024	0.292	0.118	0
EFCAB14	0	0.488709	0.443	0.269	0
GOLGA5	0	0.513322	0.456	0.283	0
GNL3L	0	0.796064	0.333	0.16	0
ENOPH1	0	0.965396	0.315	0.142	0
SNRNP27	0	0.596753	0.349	0.176	0
CD55	0	1.4459	0.365	0.192	0
FKTN	0	1.14519	0.289	0.116	0
ABHD17B	0	0.805743	0.356	0.183	0
ERLEC1	0	0.675732	0.402	0.23	0
DOCK3	0	1.44131	0.273	0.101	0
RNF114	0	0.637026	0.387	0.215	0
FAM114A1	0	0.707566	0.343	0.171	0
PSMA6	0	0.479327	0.387	0.215	0
SUMO1	0	0.445502	0.412	0.24	0
EIF4E	0	0.484685	0.461	0.29	0
ABI2	0	0.714441	0.4	0.229	0
RETREG3	0	0.436421	0.395	0.224	0
NFKBIZ	0	0.731988	0.334	0.163	0
ABLIM3	0	1.22991	0.271	0.1	0
CAV1	0	0.396607	0.3	0.129	0
GTF2B	0	0.313876	0.417	0.246	0
BBS7	0	1.62033	0.25	0.079	0
PIK3C3	0	0.690354	0.401	0.231	0
NOL7	0	0.633799	0.315	0.145	0
ZSCAN21	0	0.754355	0.33	0.16	0
LRRC8C	0	0.562389	0.324	0.154	0
NRP2	0	0.717877	0.299	0.129	0
GINM1	0	0.566464	0.36	0.19	0
TXNDC5	0	0.396312	0.309	0.139	0
ATXN3	0	0.754268	0.35	0.18	0
MYO10	0	0.605712	0.574	0.404	0
STK26	0	1.37469	0.277	0.108	0
USF1	0	1.15267	0.273	0.104	0
NCOA4	0	0.413684	0.399	0.23	0
UMPS	0	1.09876	0.316	0.147	0
PLA2G4A	0	1.26961	0.251	0.082	0
TUBGCP2	0	0.689595	0.362	0.193	0
SMIM15	0	0.878448	0.273	0.105	0
RPGRIP1L	0	1.40766	0.264	0.096	0
COPS3	0	0.554797	0.38	0.212	0
MBIP	0	0.99171	0.313	0.145	0
MYNN	0	0.810017	0.338	0.17	0
SLCO3A1	0	0.622947	0.388	0.22	0
PARP9	0	1.12592	0.287	0.119	0
MAF	0	0.69275	0.253	0.085	0
HEATR5B	0	0.520004	0.419	0.251	0
TRIM26	0	0.401277	0.418	0.25	0
RBM18	0	0.947843	0.302	0.134	0
ATP6V1C1	0	0.467995	0.434	0.266	0
DCP1A	0	0.625285	0.465	0.298	0
NDUFAF5	0	1.38031	0.273	0.106	0
DHX16	0	0.617111	0.351	0.184	0
GSTCD	0	1.15219	0.359	0.192	0
ZUP1	0	0.711538	0.338	0.172	0
RPF1	0	1.00666	0.277	0.111	0
UTP20	0	0.442144	0.388	0.222	0
MPHOSPH6	0	0.822188	0.327	0.161	0
ASAP2	0	0.500488	0.334	0.168	0
STARD3NL	0	0.867126	0.31	0.144	0
PER1	0	0.927104	0.288	0.122	0
CRY2	0	1.18676	0.286	0.12	0
AIMP1	0	0.720609	0.344	0.178	0
GATB	0	1.21142	0.279	0.114	0
TGS1	0	0.622829	0.404	0.239	0
IVD	0	1.25358	0.255	0.09	0
ATG4C	0	0.748411	0.384	0.219	0
HAGH	0	0.746633	0.299	0.134	0
IFT140	0	1.24265	0.268	0.104	0
SBNO2	0	0.624059	0.34	0.176	0
CHN1	0	1.14745	0.262	0.098	0
SETD7	0	0.539957	0.373	0.209	0
DRG2	0	1.17177	0.266	0.103	0
SENP1	0	0.768352	0.372	0.209	0
TSN	0	0.529382	0.314	0.151	0
PDE6D	0	1.07024	0.305	0.142	0
XRCC4	0	0.999768	0.359	0.196	0
ABCC4	0	0.749906	0.29	0.127	0
ETV3	0	1.0476	0.286	0.123	0
YPEL2	0	0.665707	0.343	0.181	0
PCOLCE2	0	1.147	0.277	0.115	0
ERCC3	0	0.651159	0.336	0.174	0
TRAFD1	0	1.02945	0.267	0.105	0
NIFK	0	0.940196	0.282	0.12	0
IPP	0	1.17122	0.283	0.121	0
PCYOX1	0	0.720404	0.265	0.104	0
FLII	0	0.336264	0.369	0.208	0
PAPOLG	0	0.998539	0.318	0.157	0
NAB1	0	0.849683	0.284	0.123	0
PDZD8	0	0.482391	0.354	0.193	0
SLX4IP	0	0.743495	0.442	0.281	0
OAT	0	0.879018	0.271	0.111	0
DZIP1	0	0.465023	0.284	0.124	0
DCTD	0	0.535217	0.289	0.129	0
OCRL	0	1.07826	0.281	0.122	0
DNAJC2	0	0.717998	0.334	0.175	0
SREK1IP1	0	0.709046	0.337	0.178	0
LMBR1L	0	1.11419	0.25	0.091	0
SLC9A8	0	0.638696	0.363	0.204	0
CHRAC1	0	1.10563	0.256	0.097	0
NREP	0	0.914893	0.283	0.124	0
ARF6	0	0.662431	0.298	0.139	0
NKAPD1	0	0.922731	0.284	0.125	0
NOSTRIN	0	0.297952	0.339	0.181	0
GSAP	0	0.893144	0.273	0.115	0
BFAR	0	0.439983	0.339	0.181	0
MFSD14A	0	0.561929	0.339	0.181	0
COL18A1	0	0.584274	0.28	0.122	0
RBM17	0	0.456842	0.376	0.218	0
SOX13	0	0.5523	0.3	0.142	0
FANCD2	0	0.77249	0.306	0.148	0
EIF1AX	0	0.866734	0.3	0.142	0
SHB	0	0.363666	0.351	0.193	0
FAM20A	0	0.77504	0.267	0.11	0
OMA1	0	1.15826	0.262	0.105	0
PPP6C	0	0.608387	0.383	0.226	0
STX18	0	0.555138	0.386	0.229	0
DROSHA	0	0.4876	0.361	0.204	0
RPF2	0	0.936049	0.296	0.139	0
REXO4	0	1.06999	0.266	0.11	0
PSMD12	0	0.441014	0.386	0.23	0
MTX2	0	0.603994	0.381	0.225	0
TTC27	0	0.930124	0.325	0.169	0
PWWP3A	0	0.856809	0.284	0.128	0
FKBP4	0	0.928067	0.273	0.118	0
FEM1C	0	0.80417	0.298	0.143	0
PRPF18	0	0.51754	0.364	0.209	0
RP2	0	0.748596	0.326	0.171	0
VCPIP1	0	0.39079	0.365	0.21	0
CHRD	0	0.447294	0.291	0.136	0
TMEM219	0	1.06254	0.278	0.124	0
UEVLD	0	0.757334	0.328	0.174	0
SFT2D2	0	0.914326	0.271	0.117	0
ECD	0	0.894121	0.321	0.167	0
EDC3	0	0.813343	0.318	0.164	0
DCUN1D1	0	0.571706	0.381	0.227	0
U2AF1	0	0.424339	0.363	0.209	0
FRG1	0	0.626109	0.314	0.16	0
BLMH	0	0.816037	0.284	0.13	0
MTA1	0	0.597996	0.338	0.185	0
EARS2	0	1.15507	0.257	0.104	0
TDG	0	0.598345	0.38	0.227	0
TIMM23	0	0.457655	0.377	0.224	0
DBF4	0	0.711532	0.32	0.167	0
MPLKIP	0	0.930983	0.277	0.125	0
IGSF8	0	0.568792	0.254	0.102	0
MGME1	0	1.13483	0.272	0.12	0
ARL5B	0	0.882484	0.303	0.151	0
CCDC59	0	0.637654	0.315	0.163	0
CHAMP1	0	1.23761	0.253	0.101	0
PI4K2A	0	0.80681	0.287	0.135	0
PSMC1	0	0.438801	0.354	0.202	0
VPS4A	0	0.728754	0.286	0.134	0
PELI2	0	0.747462	0.289	0.137	0
PGAP2	0	0.695702	0.284	0.132	0
SEPHS1	0	1.05838	0.269	0.118	0
MTMR9	0	0.941844	0.275	0.124	0
KIFAP3	0	0.720474	0.334	0.183	0
UBE2D1	0	0.891851	0.308	0.157	0
GTF2A2	0	0.750341	0.299	0.148	0
AHSA1	0	0.898612	0.283	0.132	0
ME2	0	0.775252	0.28	0.13	0
TTF1	0	0.678963	0.324	0.174	0
ZBTB4	0	1.02311	0.254	0.104	0
COL4A5	0	0.832245	0.261	0.111	0
RAD18	0	0.95638	0.306	0.156	0
SMAP2	0	0.594417	0.316	0.166	0
TMX4	0	0.731337	0.289	0.139	0
SEC22A	0	0.726662	0.399	0.25	0
FBXO25	0	0.886511	0.281	0.132	0
CALCOCO1	0	0.785273	0.299	0.15	0
SLC35B3	0	0.648527	0.317	0.168	0
NOLC1	0	0.749187	0.304	0.155	0
GABPB1	0	0.733679	0.372	0.223	0
NCBP1	0	0.626636	0.348	0.199	0
MAP2K6	0	0.878777	0.267	0.119	0
GPR180	0	0.843867	0.278	0.13	0
GNB5	0	1.10013	0.259	0.111	0
COPS5	0	0.506993	0.33	0.182	0
BIN3	0	0.924574	0.3	0.152	0
NEO1	0	0.723382	0.282	0.134	0
[truncated: 371 more rows]
