# Supplementary material for: Cellular and immune adaptations at the maternal-fetal interface in bats
Source: Cell Rep. Author manuscript; Available in PMC 2026 Apr 16. (PMC13084540; doi:10.1016/j.celrep.2025.116645)
Supplement: Supplemental materials [file NIHMS2160197-supplement-Supplemental_materials.zip › 1-s2.0-S2211124725014172-mmc11.xlsx]

## Sheet: Sheet 1 - Table S10. Bat TB GO 
Table S10. Bat TB GO enrichment with genes
ID	Description	Gene	p.adjust	Count
GO:0034198	cellular response to amino acid starvation	RNF152	0.000338	18
GO:0034198	cellular response to amino acid starvation	RRAGD	0.000338	18
GO:0034198	cellular response to amino acid starvation	DAPL1	0.000338	18
GO:0034198	cellular response to amino acid starvation	DEPDC5	0.000338	18
GO:0034198	cellular response to amino acid starvation	NPRL2	0.000338	18
GO:0034198	cellular response to amino acid starvation	MIOS	0.000338	18
GO:0034198	cellular response to amino acid starvation	GPR155	0.000338	18
GO:0034198	cellular response to amino acid starvation	MAP3K5	0.000338	18
GO:0034198	cellular response to amino acid starvation	SLC38A2	0.000338	18
GO:0034198	cellular response to amino acid starvation	KPTN	0.000338	18
GO:0034198	cellular response to amino acid starvation	MAPK8	0.000338	18
GO:0034198	cellular response to amino acid starvation	SESN1	0.000338	18
GO:0034198	cellular response to amino acid starvation	RRAGA	0.000338	18
GO:0034198	cellular response to amino acid starvation	WDR59	0.000338	18
GO:0034198	cellular response to amino acid starvation	RRAGB	0.000338	18
GO:0034198	cellular response to amino acid starvation	TFEB	0.000338	18
GO:0034198	cellular response to amino acid starvation	ATF2	0.000338	18
GO:0034198	cellular response to amino acid starvation	UCP2	0.000338	18
GO:0045216	cell-cell junction organization	CDH13	0.000338	43
GO:0045216	cell-cell junction organization	NLGN2	0.000338	43
GO:0045216	cell-cell junction organization	LIMS2	0.000338	43
GO:0045216	cell-cell junction organization	ANK2	0.000338	43
GO:0045216	cell-cell junction organization	PKP4	0.000338	43
GO:0045216	cell-cell junction organization	ACE2	0.000338	43
GO:0045216	cell-cell junction organization	CXADR	0.000338	43
GO:0045216	cell-cell junction organization	CDH8	0.000338	43
GO:0045216	cell-cell junction organization	CLDN6	0.000338	43
GO:0045216	cell-cell junction organization	RAMP2	0.000338	43
GO:0045216	cell-cell junction organization	F2RL1	0.000338	43
GO:0045216	cell-cell junction organization	PATJ	0.000338	43
GO:0045216	cell-cell junction organization	NPHP1	0.000338	43
GO:0045216	cell-cell junction organization	2	0.000338	43
GO:0045216	cell-cell junction organization	CLDN20	0.000338	43
GO:0045216	cell-cell junction organization	XIRP2	0.000338	43
GO:0045216	cell-cell junction organization	PKN2	0.000338	43
GO:0045216	cell-cell junction organization	NF2	0.000338	43
GO:0045216	cell-cell junction organization	VCL	0.000338	43
GO:0045216	cell-cell junction organization	VEGFA	0.000338	43
GO:0045216	cell-cell junction organization	FBF1	0.000338	43
GO:0045216	cell-cell junction organization	TLN1	0.000338	43
GO:0045216	cell-cell junction organization	PECAM1	0.000338	43
GO:0045216	cell-cell junction organization	FER	0.000338	43
GO:0045216	cell-cell junction organization	HDAC7	0.000338	43
GO:0045216	cell-cell junction organization	ROCK2	0.000338	43
GO:0045216	cell-cell junction organization	CLDN7	0.000338	43
GO:0045216	cell-cell junction organization	MARVELD3	0.000338	43
GO:0045216	cell-cell junction organization	CLDN3	0.000338	43
GO:0045216	cell-cell junction organization	LIMS1	0.000338	43
GO:0045216	cell-cell junction organization	HIPK1	0.000338	43
GO:0045216	cell-cell junction organization	SNAI1	0.000338	43
GO:0045216	cell-cell junction organization	F2R	0.000338	43
GO:0045216	cell-cell junction organization	PKP2	0.000338	43
GO:0045216	cell-cell junction organization	RHOA	0.000338	43
GO:0045216	cell-cell junction organization	FERMT2	0.000338	43
GO:0045216	cell-cell junction organization	PERP	0.000338	43
GO:0045216	cell-cell junction organization	DSG2	0.000338	43
GO:0045216	cell-cell junction organization	FZD5	0.000338	43
GO:0045216	cell-cell junction organization	EPHA2	0.000338	43
GO:0045216	cell-cell junction organization	PAK2	0.000338	43
GO:0045216	cell-cell junction organization	CDC42	0.000338	43
GO:0045216	cell-cell junction organization	RHOC	0.000338	43
GO:0034470	ncRNA processing	TDRD9	0.000431	70
GO:0034470	ncRNA processing	TERT	0.000431	70
GO:0034470	ncRNA processing	PIH1D2	0.000431	70
GO:0034470	ncRNA processing	FKBP6	0.000431	70
GO:0034470	ncRNA processing	TDRD5	0.000431	70
GO:0034470	ncRNA processing	EXD1	0.000431	70
GO:0034470	ncRNA processing	FDXACB1	0.000431	70
GO:0034470	ncRNA processing	GEMIN4	0.000431	70
GO:0034470	ncRNA processing	ELP3	0.000431	70
GO:0034470	ncRNA processing	BMS1	0.000431	70
GO:0034470	ncRNA processing	GON7	0.000431	70
GO:0034470	ncRNA processing	KTI12	0.000431	70
GO:0034470	ncRNA processing	RIOK3	0.000431	70
GO:0034470	ncRNA processing	RPP25L	0.000431	70
GO:0034470	ncRNA processing	MOCS3	0.000431	70
GO:0034470	ncRNA processing	DDX10	0.000431	70
GO:0034470	ncRNA processing	TDRKH	0.000431	70
GO:0034470	ncRNA processing	1	0.000431	70
GO:0034470	ncRNA processing	TUT1	0.000431	70
GO:0034470	ncRNA processing	DDX5	0.000431	70
GO:0034470	ncRNA processing	SMAD2	0.000431	70
GO:0034470	ncRNA processing	1	0.000431	70
GO:0034470	ncRNA processing	QTRT1	0.000431	70
GO:0034470	ncRNA processing	ZC3H7B	0.000431	70
GO:0034470	ncRNA processing	SPOUT1	0.000431	70
GO:0034470	ncRNA processing	POP1	0.000431	70
GO:0034470	ncRNA processing	GRSF1	0.000431	70
GO:0034470	ncRNA processing	NOP56	0.000431	70
GO:0034470	ncRNA processing	LCMT2	0.000431	70
GO:0034470	ncRNA processing	RCL1	0.000431	70
GO:0034470	ncRNA processing	TSR3	0.000431	70
GO:0034470	ncRNA processing	UTP3	0.000431	70
GO:0034470	ncRNA processing	HENMT1	0.000431	70
GO:0034470	ncRNA processing	RPP21	0.000431	70
GO:0034470	ncRNA processing	RPP40	0.000431	70
GO:0034470	ncRNA processing	CTU2	0.000431	70
GO:0034470	ncRNA processing	DHX37	0.000431	70
GO:0034470	ncRNA processing	METTL1	0.000431	70
GO:0034470	ncRNA processing	ELAC1	0.000431	70
GO:0034470	ncRNA processing	UTP25	0.000431	70
GO:0034470	ncRNA processing	TRMT10A	0.000431	70
GO:0034470	ncRNA processing	UTP6	0.000431	70
GO:0034470	ncRNA processing	UTP20	0.000431	70
GO:0034470	ncRNA processing	MRM3	0.000431	70
GO:0034470	ncRNA processing	EXOSC9	0.000431	70
GO:0034470	ncRNA processing	DDX27	0.000431	70
GO:0034470	ncRNA processing	TRMT11	0.000431	70
GO:0034470	ncRNA processing	YBEY	0.000431	70
GO:0034470	ncRNA processing	RRS1	0.000431	70
GO:0034470	ncRNA processing	NVL	0.000431	70
GO:0034470	ncRNA processing	EIF6	0.000431	70
GO:0034470	ncRNA processing	PUSL1	0.000431	70
GO:0034470	ncRNA processing	IMP3	0.000431	70
GO:0034470	ncRNA processing	ZCCHC8	0.000431	70
GO:0034470	ncRNA processing	TSEN54	0.000431	70
GO:0034470	ncRNA processing	PDCD11	0.000431	70
GO:0034470	ncRNA processing	PUS1	0.000431	70
GO:0034470	ncRNA processing	NOP58	0.000431	70
GO:0034470	ncRNA processing	HNRNPA2B1	0.000431	70
GO:0034470	ncRNA processing	NOLC1	0.000431	70
GO:0034470	ncRNA processing	PWP2	0.000431	70
GO:0034470	ncRNA processing	ELP2	0.000431	70
GO:0034470	ncRNA processing	MTREX	0.000431	70
GO:0034470	ncRNA processing	EXOSC3	0.000431	70
GO:0034470	ncRNA processing	NIFK	0.000431	70
GO:0034470	ncRNA processing	NSUN5	0.000431	70
GO:0034470	ncRNA processing	BRIX1	0.000431	70
GO:0034470	ncRNA processing	FAM98A	0.000431	70
GO:0034470	ncRNA processing	ERCC2	0.000431	70
GO:0034470	ncRNA processing	LYAR	0.000431	70
GO:1990928	response to amino acid starvation	RNF152	0.000445	18
GO:1990928	response to amino acid starvation	RRAGD	0.000445	18
GO:1990928	response to amino acid starvation	DAPL1	0.000445	18
GO:1990928	response to amino acid starvation	DEPDC5	0.000445	18
GO:1990928	response to amino acid starvation	NPRL2	0.000445	18
GO:1990928	response to amino acid starvation	MIOS	0.000445	18
GO:1990928	response to amino acid starvation	GPR155	0.000445	18
GO:1990928	response to amino acid starvation	MAP3K5	0.000445	18
GO:1990928	response to amino acid starvation	SLC38A2	0.000445	18
GO:1990928	response to amino acid starvation	KPTN	0.000445	18
GO:1990928	response to amino acid starvation	MAPK8	0.000445	18
GO:1990928	response to amino acid starvation	SESN1	0.000445	18
GO:1990928	response to amino acid starvation	RRAGA	0.000445	18
GO:1990928	response to amino acid starvation	WDR59	0.000445	18
GO:1990928	response to amino acid starvation	RRAGB	0.000445	18
GO:1990928	response to amino acid starvation	TFEB	0.000445	18
GO:1990928	response to amino acid starvation	ATF2	0.000445	18
GO:1990928	response to amino acid starvation	UCP2	0.000445	18
GO:0038202	TORC1 signaling	RNF152	0.000761	25
GO:0038202	TORC1 signaling	STAMBPL1	0.000761	25
GO:0038202	TORC1 signaling	DYRK3	0.000761	25
GO:0038202	TORC1 signaling	PRKAA2	0.000761	25
GO:0038202	TORC1 signaling	RRAGD	0.000761	25
GO:0038202	TORC1 signaling	PRKACB	0.000761	25
GO:0038202	TORC1 signaling	NLK	0.000761	25
GO:0038202	TORC1 signaling	FNIP2	0.000761	25
GO:0038202	TORC1 signaling	UBE2W	0.000761	25
GO:0038202	TORC1 signaling	DEPDC5	0.000761	25
GO:0038202	TORC1 signaling	USP4	0.000761	25
GO:0038202	TORC1 signaling	NPRL2	0.000761	25
GO:0038202	TORC1 signaling	ATM	0.000761	25
GO:0038202	TORC1 signaling	GPR137B	0.000761	25
GO:0038202	TORC1 signaling	MIOS	0.000761	25
GO:0038202	TORC1 signaling	GPR155	0.000761	25
GO:0038202	TORC1 signaling	RPS6KB1	0.000761	25
GO:0038202	TORC1 signaling	MLST8	0.000761	25
GO:0038202	TORC1 signaling	KPTN	0.000761	25
GO:0038202	TORC1 signaling	FNIP1	0.000761	25
GO:0038202	TORC1 signaling	SESN1	0.000761	25
GO:0038202	TORC1 signaling	RRAGA	0.000761	25
GO:0038202	TORC1 signaling	WDR59	0.000761	25
GO:0038202	TORC1 signaling	RRAGB	0.000761	25
GO:0038202	TORC1 signaling	SIK3	0.000761	25
GO:1903432	regulation of TORC1 signaling	RNF152	0.000761	24
GO:1903432	regulation of TORC1 signaling	STAMBPL1	0.000761	24
GO:1903432	regulation of TORC1 signaling	DYRK3	0.000761	24
GO:1903432	regulation of TORC1 signaling	PRKAA2	0.000761	24
GO:1903432	regulation of TORC1 signaling	RRAGD	0.000761	24
GO:1903432	regulation of TORC1 signaling	PRKACB	0.000761	24
GO:1903432	regulation of TORC1 signaling	NLK	0.000761	24
GO:1903432	regulation of TORC1 signaling	FNIP2	0.000761	24
GO:1903432	regulation of TORC1 signaling	UBE2W	0.000761	24
GO:1903432	regulation of TORC1 signaling	DEPDC5	0.000761	24
GO:1903432	regulation of TORC1 signaling	USP4	0.000761	24
GO:1903432	regulation of TORC1 signaling	NPRL2	0.000761	24
GO:1903432	regulation of TORC1 signaling	ATM	0.000761	24
GO:1903432	regulation of TORC1 signaling	GPR137B	0.000761	24
GO:1903432	regulation of TORC1 signaling	MIOS	0.000761	24
GO:1903432	regulation of TORC1 signaling	GPR155	0.000761	24
GO:1903432	regulation of TORC1 signaling	RPS6KB1	0.000761	24
GO:1903432	regulation of TORC1 signaling	KPTN	0.000761	24
GO:1903432	regulation of TORC1 signaling	FNIP1	0.000761	24
GO:1903432	regulation of TORC1 signaling	SESN1	0.000761	24
GO:1903432	regulation of TORC1 signaling	RRAGA	0.000761	24
GO:1903432	regulation of TORC1 signaling	WDR59	0.000761	24
GO:1903432	regulation of TORC1 signaling	RRAGB	0.000761	24
GO:1903432	regulation of TORC1 signaling	SIK3	0.000761	24
GO:0000280	nuclear division	MAJIN	0.0011686	69
GO:0000280	nuclear division	TDRD9	0.0011686	69
GO:0000280	nuclear division	TEX11	0.0011686	69
GO:0000280	nuclear division	IGF1	0.0011686	69
GO:0000280	nuclear division	TEX12	0.0011686	69
GO:0000280	nuclear division	SHOC1	0.0011686	69
GO:0000280	nuclear division	NFIB	0.0011686	69
GO:0000280	nuclear division	SYCP1	0.0011686	69
GO:0000280	nuclear division	2	0.0011686	69
GO:0000280	nuclear division	UBE2C	0.0011686	69
GO:0000280	nuclear division	SYCP2	0.0011686	69
GO:0000280	nuclear division	CDC20	0.0011686	69
GO:0000280	nuclear division	ARHGEF10	0.0011686	69
GO:0000280	nuclear division	INCENP	0.0011686	69
GO:0000280	nuclear division	SYCP3	0.0011686	69
GO:0000280	nuclear division	SMARCA5	0.0011686	69
GO:0000280	nuclear division	AURKA	0.0011686	69
GO:0000280	nuclear division	CDKN1C	0.0011686	69
GO:0000280	nuclear division	FANCD2	0.0011686	69
GO:0000280	nuclear division	ASZ1	0.0011686	69
GO:0000280	nuclear division	MYBL1	0.0011686	69
GO:0000280	nuclear division	CAV2	0.0011686	69
GO:0000280	nuclear division	MAD2L2	0.0011686	69
GO:0000280	nuclear division	P3H4	0.0011686	69
GO:0000280	nuclear division	DMC1	0.0011686	69
GO:0000280	nuclear division	CHEK1	0.0011686	69
GO:0000280	nuclear division	SPC24	0.0011686	69
GO:0000280	nuclear division	HSPA2	0.0011686	69
GO:0000280	nuclear division	RPS6KA2	0.0011686	69
GO:0000280	nuclear division	DLGAP5	0.0011686	69
GO:0000280	nuclear division	KIF20B	0.0011686	69
GO:0000280	nuclear division	MSH4	0.0011686	69
GO:0000280	nuclear division	DUSP1	0.0011686	69
GO:0000280	nuclear division	RGCC	0.0011686	69
GO:0000280	nuclear division	TDRKH	0.0011686	69
GO:0000280	nuclear division	BAZ1B	0.0011686	69
GO:0000280	nuclear division	PTEN	0.0011686	69
GO:0000280	nuclear division	HNRNPU	0.0011686	69
GO:0000280	nuclear division	NCAPG	0.0011686	69
GO:0000280	nuclear division	PSMC3IP	0.0011686	69
GO:0000280	nuclear division	ATM	0.0011686	69
GO:0000280	nuclear division	TPR	0.0011686	69
GO:0000280	nuclear division	WAPL	0.0011686	69
GO:0000280	nuclear division	SPICE1	0.0011686	69
GO:0000280	nuclear division	TOM1L2	0.0011686	69
GO:0000280	nuclear division	CDC14A	0.0011686	69
GO:0000280	nuclear division	ZSCAN21	0.0011686	69
GO:0000280	nuclear division	ZWILCH	0.0011686	69
GO:0000280	nuclear division	NCAPD3	0.0011686	69
GO:0000280	nuclear division	MUS81	0.0011686	69
GO:0000280	nuclear division	BORA	0.0011686	69
GO:0000280	nuclear division	BCL2L11	0.0011686	69
GO:0000280	nuclear division	UBR2	0.0011686	69
GO:0000280	nuclear division	RAD50	0.0011686	69
GO:0000280	nuclear division	RHOA	0.0011686	69
GO:0000280	nuclear division	SLX4	0.0011686	69
GO:0000280	nuclear division	RRS1	0.0011686	69
GO:0000280	nuclear division	IK	0.0011686	69
GO:0000280	nuclear division	M1AP	0.0011686	69
GO:0000280	nuclear division	CCNE1	0.0011686	69
GO:0000280	nuclear division	KATNB1	0.0011686	69
GO:0000280	nuclear division	RAD51D	0.0011686	69
GO:0000280	nuclear division	SMC2	0.0011686	69
GO:0000280	nuclear division	NUP62	0.0011686	69
GO:0000280	nuclear division	CDC42	0.0011686	69
GO:0000280	nuclear division	BRCA2	0.0011686	69
GO:0000280	nuclear division	KNSTRN	0.0011686	69
GO:0000280	nuclear division	NIPBL	0.0011686	69
GO:0000280	nuclear division	INO80	0.0011686	69
GO:0010639	negative regulation of organelle organization	CARMIL2	0.00278764	58
GO:0010639	negative regulation of organelle organization	MYOC	0.00278764	58
GO:0010639	negative regulation of organelle organization	IGF1	0.00278764	58
GO:0010639	negative regulation of organelle organization	KANK2	0.00278764	58
GO:0010639	negative regulation of organelle organization	ARHGAP6	0.00278764	58
GO:0010639	negative regulation of organelle organization	HDGFL3	0.00278764	58
GO:0010639	negative regulation of organelle organization	SPTA1	0.00278764	58
GO:0010639	negative regulation of organelle organization	CDC20	0.00278764	58
GO:0010639	negative regulation of organelle organization	LPAR1	0.00278764	58
GO:0010639	negative regulation of organelle organization	TSPO	0.00278764	58
GO:0010639	negative regulation of organelle organization	NUPR1	0.00278764	58
GO:0010639	negative regulation of organelle organization	INCENP	0.00278764	58
GO:0010639	negative regulation of organelle organization	SMARCA5	0.00278764	58
GO:0010639	negative regulation of organelle organization	ADD3	0.00278764	58
GO:0010639	negative regulation of organelle organization	ARHGAP28	0.00278764	58
GO:0010639	negative regulation of organelle organization	MAD2L2	0.00278764	58
GO:0010639	negative regulation of organelle organization	CHEK1	0.00278764	58
GO:0010639	negative regulation of organelle organization	PARP1	0.00278764	58
GO:0010639	negative regulation of organelle organization	SPC24	0.00278764	58
GO:0010639	negative regulation of organelle organization	PIK3R1	0.00278764	58
GO:0010639	negative regulation of organelle organization	RPS6KA2	0.00278764	58
GO:0010639	negative regulation of organelle organization	SPTBN1	0.00278764	58
GO:0010639	negative regulation of organelle organization	MDM1	0.00278764	58
GO:0010639	negative regulation of organelle organization	RTEL1	0.00278764	58
GO:0010639	negative regulation of organelle organization	1	0.00278764	58
GO:0010639	negative regulation of organelle organization	DUSP1	0.00278764	58
GO:0010639	negative regulation of organelle organization	IER3	0.00278764	58
GO:0010639	negative regulation of organelle organization	CAPG	0.00278764	58
GO:0010639	negative regulation of organelle organization	BAZ1B	0.00278764	58
GO:0010639	negative regulation of organelle organization	HUWE1	0.00278764	58
GO:0010639	negative regulation of organelle organization	TAOK1	0.00278764	58
GO:0010639	negative regulation of organelle organization	FXN	0.00278764	58
GO:0010639	negative regulation of organelle organization	HNRNPU	0.00278764	58
GO:0010639	negative regulation of organelle organization	ATM	0.00278764	58
GO:0010639	negative regulation of organelle organization	ARPIN	0.00278764	58
GO:0010639	negative regulation of organelle organization	SSH2	0.00278764	58
GO:0010639	negative regulation of organelle organization	TPR	0.00278764	58
GO:0010639	negative regulation of organelle organization	WAPL	0.00278764	58
GO:0010639	negative regulation of organelle organization	TOM1L2	0.00278764	58
GO:0010639	negative regulation of organelle organization	FLII	0.00278764	58
GO:0010639	negative regulation of organelle organization	PARL	0.00278764	58
GO:0010639	negative regulation of organelle organization	ZWILCH	0.00278764	58
GO:0010639	negative regulation of organelle organization	MNAT1	0.00278764	58
GO:0010639	negative regulation of organelle organization	HIP1R	0.00278764	58
GO:0010639	negative regulation of organelle organization	RAD50	0.00278764	58
GO:0010639	negative regulation of organelle organization	FNIP1	0.00278764	58
GO:0010639	negative regulation of organelle organization	SLX4	0.00278764	58
GO:0010639	negative regulation of organelle organization	ACD	0.00278764	58
GO:0010639	negative regulation of organelle organization	MYADM	0.00278764	58
GO:0010639	negative regulation of organelle organization	IK	0.00278764	58
GO:0010639	negative regulation of organelle organization	TFRC	0.00278764	58
GO:0010639	negative regulation of organelle organization	NAA10	0.00278764	58
GO:0010639	negative regulation of organelle organization	PAK2	0.00278764	58
GO:0010639	negative regulation of organelle organization	BNIP3	0.00278764	58
GO:0010639	negative regulation of organelle organization	HNRNPA1	0.00278764	58
GO:0010639	negative regulation of organelle organization	KATNB1	0.00278764	58
GO:0010639	negative regulation of organelle organization	SLIT2	0.00278764	58
GO:0010639	negative regulation of organelle organization	AVIL	0.00278764	58
GO:0000723	telomere maintenance	TERT	0.00278764	32
GO:0000723	telomere maintenance	EID3	0.00278764	32
GO:0000723	telomere maintenance	SHLD3	0.00278764	32
GO:0000723	telomere maintenance	EXO1	0.00278764	32
GO:0000723	telomere maintenance	HDAC8	0.00278764	32
GO:0000723	telomere maintenance	WRAP53	0.00278764	32
GO:0000723	telomere maintenance	INO80B	0.00278764	32
GO:0000723	telomere maintenance	MAD2L2	0.00278764	32
GO:0000723	telomere maintenance	RECQL4	0.00278764	32
GO:0000723	telomere maintenance	PARP1	0.00278764	32
GO:0000723	telomere maintenance	RTEL1	0.00278764	32
GO:0000723	telomere maintenance	1	0.00278764	32
GO:0000723	telomere maintenance	APEX1	0.00278764	32
GO:0000723	telomere maintenance	HNRNPU	0.00278764	32
GO:0000723	telomere maintenance	HSP90AA1	0.00278764	32
GO:0000723	telomere maintenance	ATM	0.00278764	32
GO:0000723	telomere maintenance	CCT2	0.00278764	32
GO:0000723	telomere maintenance	HSP90AB1	0.00278764	32
GO:0000723	telomere maintenance	GCH1	0.00278764	32
GO:0000723	telomere maintenance	RIF1	0.00278764	32
GO:0000723	telomere maintenance	GNL3	0.00278764	32
GO:0000723	telomere maintenance	RAD50	0.00278764	32
GO:0000723	telomere maintenance	SLX4	0.00278764	32
GO:0000723	telomere maintenance	ACD	0.00278764	32
GO:0000723	telomere maintenance	CCNE1	0.00278764	32
GO:0000723	telomere maintenance	FEN1	0.00278764	32
GO:0000723	telomere maintenance	HNRNPA2B1	0.00278764	32
GO:0000723	telomere maintenance	HNRNPA1	0.00278764	32
GO:0000723	telomere maintenance	RAD51D	0.00278764	32
GO:0000723	telomere maintenance	NFRKB	0.00278764	32
GO:0000723	telomere maintenance	BRCA2	0.00278764	32
GO:0000723	telomere maintenance	INO80	0.00278764	32
GO:0061982	meiosis I cell cycle process	MAJIN	0.00365807	29
GO:0061982	meiosis I cell cycle process	TDRD9	0.00365807	29
GO:0061982	meiosis I cell cycle process	TEX11	0.00365807	29
GO:0061982	meiosis I cell cycle process	TEX12	0.00365807	29
GO:0061982	meiosis I cell cycle process	SHOC1	0.00365807	29
GO:0061982	meiosis I cell cycle process	SYCP1	0.00365807	29
GO:0061982	meiosis I cell cycle process	SYCP2	0.00365807	29
GO:0061982	meiosis I cell cycle process	CDC20	0.00365807	29
GO:0061982	meiosis I cell cycle process	SYCP3	0.00365807	29
GO:0061982	meiosis I cell cycle process	AURKA	0.00365807	29
GO:0061982	meiosis I cell cycle process	FANCD2	0.00365807	29
GO:0061982	meiosis I cell cycle process	MYBL1	0.00365807	29
GO:0061982	meiosis I cell cycle process	P3H4	0.00365807	29
GO:0061982	meiosis I cell cycle process	DMC1	0.00365807	29
GO:0061982	meiosis I cell cycle process	HSPA2	0.00365807	29
GO:0061982	meiosis I cell cycle process	MSH4	0.00365807	29
GO:0061982	meiosis I cell cycle process	PSMC3IP	0.00365807	29
GO:0061982	meiosis I cell cycle process	ATM	0.00365807	29
GO:0061982	meiosis I cell cycle process	ZSCAN21	0.00365807	29
GO:0061982	meiosis I cell cycle process	MUS81	0.00365807	29
GO:0061982	meiosis I cell cycle process	BCL2L11	0.00365807	29
GO:0061982	meiosis I cell cycle process	UBR2	0.00365807	29
GO:0061982	meiosis I cell cycle process	RAD50	0.00365807	29
GO:0061982	meiosis I cell cycle process	SLX4	0.00365807	29
GO:0061982	meiosis I cell cycle process	REC114	0.00365807	29
GO:0061982	meiosis I cell cycle process	M1AP	0.00365807	29
GO:0061982	meiosis I cell cycle process	CCNE1	0.00365807	29
GO:0061982	meiosis I cell cycle process	RAD51D	0.00365807	29
GO:0061982	meiosis I cell cycle process	BRCA2	0.00365807	29
GO:0048285	organelle fission	MAJIN	0.00365807	72
GO:0048285	organelle fission	TDRD9	0.00365807	72
GO:0048285	organelle fission	TEX11	0.00365807	72
GO:0048285	organelle fission	IGF1	0.00365807	72
GO:0048285	organelle fission	TEX12	0.00365807	72
GO:0048285	organelle fission	SHOC1	0.00365807	72
GO:0048285	organelle fission	NFIB	0.00365807	72
GO:0048285	organelle fission	SYCP1	0.00365807	72
GO:0048285	organelle fission	2	0.00365807	72
GO:0048285	organelle fission	UBE2C	0.00365807	72
GO:0048285	organelle fission	SYCP2	0.00365807	72
GO:0048285	organelle fission	CDC20	0.00365807	72
GO:0048285	organelle fission	ARHGEF10	0.00365807	72
GO:0048285	organelle fission	INCENP	0.00365807	72
GO:0048285	organelle fission	SYCP3	0.00365807	72
GO:0048285	organelle fission	SMARCA5	0.00365807	72
GO:0048285	organelle fission	AURKA	0.00365807	72
GO:0048285	organelle fission	CDKN1C	0.00365807	72
GO:0048285	organelle fission	FANCD2	0.00365807	72
GO:0048285	organelle fission	ASZ1	0.00365807	72
GO:0048285	organelle fission	MYBL1	0.00365807	72
GO:0048285	organelle fission	CAV2	0.00365807	72
GO:0048285	organelle fission	MAD2L2	0.00365807	72
GO:0048285	organelle fission	P3H4	0.00365807	72
GO:0048285	organelle fission	DMC1	0.00365807	72
GO:0048285	organelle fission	CHEK1	0.00365807	72
GO:0048285	organelle fission	SPC24	0.00365807	72
GO:0048285	organelle fission	HSPA2	0.00365807	72
GO:0048285	organelle fission	RPS6KA2	0.00365807	72
GO:0048285	organelle fission	DLGAP5	0.00365807	72
GO:0048285	organelle fission	KIF20B	0.00365807	72
GO:0048285	organelle fission	MSH4	0.00365807	72
GO:0048285	organelle fission	DUSP1	0.00365807	72
GO:0048285	organelle fission	RGCC	0.00365807	72
GO:0048285	organelle fission	TDRKH	0.00365807	72
GO:0048285	organelle fission	BAZ1B	0.00365807	72
GO:0048285	organelle fission	PTEN	0.00365807	72
GO:0048285	organelle fission	HNRNPU	0.00365807	72
GO:0048285	organelle fission	NCAPG	0.00365807	72
GO:0048285	organelle fission	PSMC3IP	0.00365807	72
GO:0048285	organelle fission	ATM	0.00365807	72
GO:0048285	organelle fission	TPR	0.00365807	72
GO:0048285	organelle fission	WAPL	0.00365807	72
GO:0048285	organelle fission	SPICE1	0.00365807	72
GO:0048285	organelle fission	TOM1L2	0.00365807	72
GO:0048285	organelle fission	CDC14A	0.00365807	72
GO:0048285	organelle fission	ZSCAN21	0.00365807	72
GO:0048285	organelle fission	ZWILCH	0.00365807	72
GO:0048285	organelle fission	NCAPD3	0.00365807	72
GO:0048285	organelle fission	MUS81	0.00365807	72
GO:0048285	organelle fission	BORA	0.00365807	72
GO:0048285	organelle fission	BCL2L11	0.00365807	72
GO:0048285	organelle fission	UBR2	0.00365807	72
GO:0048285	organelle fission	RAD50	0.00365807	72
GO:0048285	organelle fission	RHOA	0.00365807	72
GO:0048285	organelle fission	TMEM135	0.00365807	72
GO:0048285	organelle fission	SLX4	0.00365807	72
GO:0048285	organelle fission	RRS1	0.00365807	72
GO:0048285	organelle fission	IK	0.00365807	72
GO:0048285	organelle fission	M1AP	0.00365807	72
GO:0048285	organelle fission	CCNE1	0.00365807	72
GO:0048285	organelle fission	BNIP3	0.00365807	72
GO:0048285	organelle fission	KATNB1	0.00365807	72
GO:0048285	organelle fission	RAD51D	0.00365807	72
GO:0048285	organelle fission	SMC2	0.00365807	72
GO:0048285	organelle fission	NUP62	0.00365807	72
GO:0048285	organelle fission	CDC42	0.00365807	72
GO:0048285	organelle fission	UCP2	0.00365807	72
GO:0048285	organelle fission	BRCA2	0.00365807	72
GO:0048285	organelle fission	KNSTRN	0.00365807	72
GO:0048285	organelle fission	NIPBL	0.00365807	72
GO:0048285	organelle fission	INO80	0.00365807	72
GO:0006310	DNA recombination	MAJIN	0.00393974	54
GO:0006310	DNA recombination	TEX11	0.00393974	54
GO:0006310	DNA recombination	SHOC1	0.00393974	54
GO:0006310	DNA recombination	SYCP1	0.00393974	54
GO:0006310	DNA recombination	RNF169	0.00393974	54
GO:0006310	DNA recombination	EID3	0.00393974	54
GO:0006310	DNA recombination	SHLD3	0.00393974	54
GO:0006310	DNA recombination	EXO1	0.00393974	54
GO:0006310	DNA recombination	SWSAP1	0.00393974	54
GO:0006310	DNA recombination	WRAP53	0.00393974	54
GO:0006310	DNA recombination	FANCD2	0.00393974	54
GO:0006310	DNA recombination	EPC1	0.00393974	54
GO:0006310	DNA recombination	INO80B	0.00393974	54
GO:0006310	DNA recombination	MAD2L2	0.00393974	54
GO:0006310	DNA recombination	DMC1	0.00393974	54
GO:0006310	DNA recombination	RECQL4	0.00393974	54
GO:0006310	DNA recombination	CHEK1	0.00393974	54
GO:0006310	DNA recombination	PARP1	0.00393974	54
GO:0006310	DNA recombination	RTEL1	0.00393974	54
GO:0006310	DNA recombination	MSH4	0.00393974	54
GO:0006310	DNA recombination	SPIDR	0.00393974	54
GO:0006310	DNA recombination	APEX1	0.00393974	54
GO:0006310	DNA recombination	NHEJ1	0.00393974	54
GO:0006310	DNA recombination	ZSWIM7	0.00393974	54
GO:0006310	DNA recombination	POLN	0.00393974	54
GO:0006310	DNA recombination	PSMC3IP	0.00393974	54
GO:0006310	DNA recombination	ATM	0.00393974	54
GO:0006310	DNA recombination	MRGBP	0.00393974	54
GO:0006310	DNA recombination	RIF1	0.00393974	54
GO:0006310	DNA recombination	MUS81	0.00393974	54
GO:0006310	DNA recombination	MCMDC2	0.00393974	54
GO:0006310	DNA recombination	PMS2	0.00393974	54
GO:0006310	DNA recombination	UBR2	0.00393974	54
GO:0006310	DNA recombination	MSH2	0.00393974	54
GO:0006310	DNA recombination	RAD50	0.00393974	54
GO:0006310	DNA recombination	FBH1	0.00393974	54
GO:0006310	DNA recombination	SENP3	0.00393974	54
GO:0006310	DNA recombination	SLX4	0.00393974	54
GO:0006310	DNA recombination	ENDOG	0.00393974	54
GO:0006310	DNA recombination	TFRC	0.00393974	54
GO:0006310	DNA recombination	REC114	0.00393974	54
GO:0006310	DNA recombination	MCM7	0.00393974	54
GO:0006310	DNA recombination	FEN1	0.00393974	54
GO:0006310	DNA recombination	RHNO1	0.00393974	54
GO:0006310	DNA recombination	SFPQ	0.00393974	54
GO:0006310	DNA recombination	EXOSC3	0.00393974	54
GO:0006310	DNA recombination	RAD51D	0.00393974	54
GO:0006310	DNA recombination	NFRKB	0.00393974	54
GO:0006310	DNA recombination	ERCC6	0.00393974	54
GO:0006310	DNA recombination	KPNA1	0.00393974	54
GO:0006310	DNA recombination	BRCA2	0.00393974	54
GO:0006310	DNA recombination	ERCC2	0.00393974	54
GO:0006310	DNA recombination	NIPBL	0.00393974	54
GO:0006310	DNA recombination	INO80	0.00393974	54
GO:0018210	peptidyl-threonine modification	GALNTL6	0.00400651	24
GO:0018210	peptidyl-threonine modification	DYRK3	0.00400651	24
GO:0018210	peptidyl-threonine modification	SPRED1	0.00400651	24
GO:0018210	peptidyl-threonine modification	HIPK2	0.00400651	24
GO:0018210	peptidyl-threonine modification	WNK3	0.00400651	24
GO:0018210	peptidyl-threonine modification	ACVR1B	0.00400651	24
GO:0018210	peptidyl-threonine modification	GALNT4	0.00400651	24
GO:0018210	peptidyl-threonine modification	NLK	0.00400651	24
GO:0018210	peptidyl-threonine modification	CHEK1	0.00400651	24
GO:0018210	peptidyl-threonine modification	ADCY10	0.00400651	24
GO:0018210	peptidyl-threonine modification	CADM4	0.00400651	24
GO:0018210	peptidyl-threonine modification	CDK5	0.00400651	24
GO:0018210	peptidyl-threonine modification	ROCK2	0.00400651	24
GO:0018210	peptidyl-threonine modification	GALNT2	0.00400651	24
GO:0018210	peptidyl-threonine modification	STOX1	0.00400651	24
GO:0018210	peptidyl-threonine modification	OXSR1	0.00400651	24
GO:0018210	peptidyl-threonine modification	S1PR2	0.00400651	24
GO:0018210	peptidyl-threonine modification	HIPK1	0.00400651	24
GO:0018210	peptidyl-threonine modification	TAF1	0.00400651	24
GO:0018210	peptidyl-threonine modification	CALM2	0.00400651	24
GO:0018210	peptidyl-threonine modification	MAPK8	0.00400651	24
GO:0018210	peptidyl-threonine modification	ATF2	0.00400651	24
GO:0018210	peptidyl-threonine modification	GSK3B	0.00400651	24
GO:0018210	peptidyl-threonine modification	TRIM6	0.00400651	24
GO:0051321	meiotic cell cycle	MAJIN	0.00400651	48
GO:0051321	meiotic cell cycle	TDRD9	0.00400651	48
GO:0051321	meiotic cell cycle	TEX11	0.00400651	48
GO:0051321	meiotic cell cycle	TEX12	0.00400651	48
GO:0051321	meiotic cell cycle	SHOC1	0.00400651	48
GO:0051321	meiotic cell cycle	SYCP1	0.00400651	48
GO:0051321	meiotic cell cycle	2	0.00400651	48
GO:0051321	meiotic cell cycle	SPATA17	0.00400651	48
GO:0051321	meiotic cell cycle	SYCP2	0.00400651	48
GO:0051321	meiotic cell cycle	CDC20	0.00400651	48
GO:0051321	meiotic cell cycle	FKBP6	0.00400651	48
GO:0051321	meiotic cell cycle	EXD1	0.00400651	48
GO:0051321	meiotic cell cycle	INCENP	0.00400651	48
GO:0051321	meiotic cell cycle	EXO1	0.00400651	48
GO:0051321	meiotic cell cycle	SYCP3	0.00400651	48
GO:0051321	meiotic cell cycle	OSGIN2	0.00400651	48
GO:0051321	meiotic cell cycle	SMC1B	0.00400651	48
GO:0051321	meiotic cell cycle	AURKA	0.00400651	48
GO:0051321	meiotic cell cycle	FANCD2	0.00400651	48
GO:0051321	meiotic cell cycle	ASZ1	0.00400651	48
GO:0051321	meiotic cell cycle	MYBL1	0.00400651	48
GO:0051321	meiotic cell cycle	P3H4	0.00400651	48
GO:0051321	meiotic cell cycle	DMC1	0.00400651	48
GO:0051321	meiotic cell cycle	HSPA2	0.00400651	48
GO:0051321	meiotic cell cycle	RPS6KA2	0.00400651	48
GO:0051321	meiotic cell cycle	MSH4	0.00400651	48
GO:0051321	meiotic cell cycle	DUSP1	0.00400651	48
GO:0051321	meiotic cell cycle	TDRKH	0.00400651	48
GO:0051321	meiotic cell cycle	PTEN	0.00400651	48
GO:0051321	meiotic cell cycle	PSMC3IP	0.00400651	48
GO:0051321	meiotic cell cycle	ATM	0.00400651	48
GO:0051321	meiotic cell cycle	ZSCAN21	0.00400651	48
GO:0051321	meiotic cell cycle	ZFP42	0.00400651	48
GO:0051321	meiotic cell cycle	NCAPD3	0.00400651	48
GO:0051321	meiotic cell cycle	MUS81	0.00400651	48
GO:0051321	meiotic cell cycle	MCMDC2	0.00400651	48
GO:0051321	meiotic cell cycle	SUN2	0.00400651	48
GO:0051321	meiotic cell cycle	BCL2L11	0.00400651	48
GO:0051321	meiotic cell cycle	UBR2	0.00400651	48
GO:0051321	meiotic cell cycle	RAD50	0.00400651	48
GO:0051321	meiotic cell cycle	SLX4	0.00400651	48
GO:0051321	meiotic cell cycle	REC114	0.00400651	48
GO:0051321	meiotic cell cycle	M1AP	0.00400651	48
GO:0051321	meiotic cell cycle	CCNE1	0.00400651	48
GO:0051321	meiotic cell cycle	RAD51D	0.00400651	48
GO:0051321	meiotic cell cycle	SMC2	0.00400651	48
GO:0051321	meiotic cell cycle	TUBGCP2	0.00400651	48
GO:0051321	meiotic cell cycle	BRCA2	0.00400651	48
GO:2001251	negative regulation of chromosome organization	CDC20	0.00400651	22
GO:2001251	negative regulation of chromosome organization	INCENP	0.00400651	22
GO:2001251	negative regulation of chromosome organization	SMARCA5	0.00400651	22
GO:2001251	negative regulation of chromosome organization	MAD2L2	0.00400651	22
GO:2001251	negative regulation of chromosome organization	PARP1	0.00400651	22
GO:2001251	negative regulation of chromosome organization	SPC24	0.00400651	22
GO:2001251	negative regulation of chromosome organization	RTEL1	0.00400651	22
GO:2001251	negative regulation of chromosome organization	1	0.00400651	22
GO:2001251	negative regulation of chromosome organization	DUSP1	0.00400651	22
GO:2001251	negative regulation of chromosome organization	BAZ1B	0.00400651	22
GO:2001251	negative regulation of chromosome organization	HNRNPU	0.00400651	22
GO:2001251	negative regulation of chromosome organization	ATM	0.00400651	22
GO:2001251	negative regulation of chromosome organization	TPR	0.00400651	22
GO:2001251	negative regulation of chromosome organization	WAPL	0.00400651	22
GO:2001251	negative regulation of chromosome organization	ZWILCH	0.00400651	22
GO:2001251	negative regulation of chromosome organization	MNAT1	0.00400651	22
GO:2001251	negative regulation of chromosome organization	RAD50	0.00400651	22
GO:2001251	negative regulation of chromosome organization	SLX4	0.00400651	22
GO:2001251	negative regulation of chromosome organization	ACD	0.00400651	22
GO:2001251	negative regulation of chromosome organization	IK	0.00400651	22
GO:2001251	negative regulation of chromosome organization	NAA10	0.00400651	22
GO:2001251	negative regulation of chromosome organization	HNRNPA1	0.00400651	22
GO:0031668	cellular response to extracellular stimulus	RNF152	0.00422824	45
GO:0031668	cellular response to extracellular stimulus	KANK2	0.00422824	45
GO:0031668	cellular response to extracellular stimulus	VDR	0.00422824	45
GO:0031668	cellular response to extracellular stimulus	PRKAA2	0.00422824	45
GO:0031668	cellular response to extracellular stimulus	CDKN2B	0.00422824	45
GO:0031668	cellular response to extracellular stimulus	RRAGD	0.00422824	45
GO:0031668	cellular response to extracellular stimulus	SRD5A1	0.00422824	45
GO:0031668	cellular response to extracellular stimulus	DAPL1	0.00422824	45
GO:0031668	cellular response to extracellular stimulus	FADS1	0.00422824	45
GO:0031668	cellular response to extracellular stimulus	SIPA1	0.00422824	45
GO:0031668	cellular response to extracellular stimulus	NUDT1	0.00422824	45
GO:0031668	cellular response to extracellular stimulus	DEPDC5	0.00422824	45
GO:0031668	cellular response to extracellular stimulus	FOXO1	0.00422824	45
GO:0031668	cellular response to extracellular stimulus	NCOA1	0.00422824	45
GO:0031668	cellular response to extracellular stimulus	SNW1	0.00422824	45
GO:0031668	cellular response to extracellular stimulus	NPRL2	0.00422824	45
GO:0031668	cellular response to extracellular stimulus	MIOS	0.00422824	45
GO:0031668	cellular response to extracellular stimulus	GPR155	0.00422824	45
GO:0031668	cellular response to extracellular stimulus	ASNS	0.00422824	45
GO:0031668	cellular response to extracellular stimulus	SLC39A4	0.00422824	45
GO:0031668	cellular response to extracellular stimulus	MAP3K5	0.00422824	45
GO:0031668	cellular response to extracellular stimulus	SLC38A2	0.00422824	45
GO:0031668	cellular response to extracellular stimulus	RPS6KB1	0.00422824	45
GO:0031668	cellular response to extracellular stimulus	MLST8	0.00422824	45
GO:0031668	cellular response to extracellular stimulus	HSPA8	0.00422824	45
GO:0031668	cellular response to extracellular stimulus	KPTN	0.00422824	45
GO:0031668	cellular response to extracellular stimulus	FNIP1	0.00422824	45
GO:0031668	cellular response to extracellular stimulus	MAPK8	0.00422824	45
GO:0031668	cellular response to extracellular stimulus	SESN1	0.00422824	45
GO:0031668	cellular response to extracellular stimulus	TLE5	0.00422824	45
GO:0031668	cellular response to extracellular stimulus	RRAGA	0.00422824	45
GO:0031668	cellular response to extracellular stimulus	WDR59	0.00422824	45
GO:0031668	cellular response to extracellular stimulus	CD68	0.00422824	45
GO:0031668	cellular response to extracellular stimulus	ADNP	0.00422824	45
GO:0031668	cellular response to extracellular stimulus	NUDT15	0.00422824	45
GO:0031668	cellular response to extracellular stimulus	RRAGB	0.00422824	45
GO:0031668	cellular response to extracellular stimulus	PPM1D	0.00422824	45
GO:0031668	cellular response to extracellular stimulus	TFEB	0.00422824	45
GO:0031668	cellular response to extracellular stimulus	HNRNPA1	0.00422824	45
GO:0031668	cellular response to extracellular stimulus	ATF2	0.00422824	45
GO:0031668	cellular response to extracellular stimulus	GABARAP	0.00422824	45
GO:0031668	cellular response to extracellular stimulus	ERCC6	0.00422824	45
GO:0031668	cellular response to extracellular stimulus	UCP2	0.00422824	45
GO:0031668	cellular response to extracellular stimulus	GAS2L1	0.00422824	45
GO:0031668	cellular response to extracellular stimulus	CTSK	0.00422824	45
GO:0031334	positive regulation of protein-containing complex assembly	CARMIL2	0.00422824	36
GO:0031334	positive regulation of protein-containing complex assembly	CDC42EP5	0.00422824	36
GO:0031334	positive regulation of protein-containing complex assembly	MTLN	0.00422824	36
GO:0031334	positive regulation of protein-containing complex assembly	CD36	0.00422824	36
GO:0031334	positive regulation of protein-containing complex assembly	BID	0.00422824	36
GO:0031334	positive regulation of protein-containing complex assembly	TENM1	0.00422824	36
GO:0031334	positive regulation of protein-containing complex assembly	2	0.00422824	36
GO:0031334	positive regulation of protein-containing complex assembly	BIK	0.00422824	36
GO:0031334	positive regulation of protein-containing complex assembly	VEGFA	0.00422824	36
GO:0031334	positive regulation of protein-containing complex assembly	FNIP2	0.00422824	36
GO:0031334	positive regulation of protein-containing complex assembly	MARK4	0.00422824	36
GO:0031334	positive regulation of protein-containing complex assembly	SPIDR	0.00422824	36
GO:0031334	positive regulation of protein-containing complex assembly	UNC13B	0.00422824	36
GO:0031334	positive regulation of protein-containing complex assembly	FCHSD1	0.00422824	36
GO:0031334	positive regulation of protein-containing complex assembly	FER	0.00422824	36
GO:0031334	positive regulation of protein-containing complex assembly	PPP2R5B	0.00422824	36
GO:0031334	positive regulation of protein-containing complex assembly	BAIAP2L1	0.00422824	36
GO:0031334	positive regulation of protein-containing complex assembly	HSP90AA1	0.00422824	36
GO:0031334	positive regulation of protein-containing complex assembly	ATM	0.00422824	36
GO:0031334	positive regulation of protein-containing complex assembly	BAX	0.00422824	36
GO:0031334	positive regulation of protein-containing complex assembly	MLST8	0.00422824	36
GO:0031334	positive regulation of protein-containing complex assembly	HIP1R	0.00422824	36
GO:0031334	positive regulation of protein-containing complex assembly	BCL2L11	0.00422824	36
GO:0031334	positive regulation of protein-containing complex assembly	AKAP9	0.00422824	36
GO:0031334	positive regulation of protein-containing complex assembly	FNIP1	0.00422824	36
GO:0031334	positive regulation of protein-containing complex assembly	RHOA	0.00422824	36
GO:0031334	positive regulation of protein-containing complex assembly	FERMT2	0.00422824	36
GO:0031334	positive regulation of protein-containing complex assembly	BAIAP2	0.00422824	36
GO:0031334	positive regulation of protein-containing complex assembly	MAPK8	0.00422824	36
GO:0031334	positive regulation of protein-containing complex assembly	TFRC	0.00422824	36
GO:0031334	positive regulation of protein-containing complex assembly	FAF1	0.00422824	36
GO:0031334	positive regulation of protein-containing complex assembly	ICE1	0.00422824	36
GO:0031334	positive regulation of protein-containing complex assembly	GSK3B	0.00422824	36
GO:0031334	positive regulation of protein-containing complex assembly	SLAIN2	0.00422824	36
GO:0031334	positive regulation of protein-containing complex assembly	RHOC	0.00422824	36
GO:0031334	positive regulation of protein-containing complex assembly	ARF6	0.00422824	36
GO:0045786	negative regulation of cell cycle	MYO16	0.00422824	61
GO:0045786	negative regulation of cell cycle	2	0.00422824	61
GO:0045786	negative regulation of cell cycle	KANK2	0.00422824	61
GO:0045786	negative regulation of cell cycle	BTG3	0.00422824	61
GO:0045786	negative regulation of cell cycle	RBL2	0.00422824	61
GO:0045786	negative regulation of cell cycle	HOXC9	0.00422824	61
GO:0045786	negative regulation of cell cycle	DCUN1D3	0.00422824	61
GO:0045786	negative regulation of cell cycle	CDC20	0.00422824	61
GO:0045786	negative regulation of cell cycle	CDKN2B	0.00422824	61
GO:0045786	negative regulation of cell cycle	CDKN2A	0.00422824	61
GO:0045786	negative regulation of cell cycle	CTDSPL	0.00422824	61
GO:0045786	negative regulation of cell cycle	STK33	0.00422824	61
GO:0045786	negative regulation of cell cycle	NUPR1	0.00422824	61
GO:0045786	negative regulation of cell cycle	INCENP	0.00422824	61
GO:0045786	negative regulation of cell cycle	USP28	0.00422824	61
GO:0045786	negative regulation of cell cycle	SMARCA5	0.00422824	61
GO:0045786	negative regulation of cell cycle	CDKN1C	0.00422824	61
GO:0045786	negative regulation of cell cycle	FANCD2	0.00422824	61
GO:0045786	negative regulation of cell cycle	SIPA1	0.00422824	61
GO:0045786	negative regulation of cell cycle	NR2F2	0.00422824	61
GO:0045786	negative regulation of cell cycle	MAD2L2	0.00422824	61
GO:0045786	negative regulation of cell cycle	CRADD	0.00422824	61
GO:0045786	negative regulation of cell cycle	CHEK1	0.00422824	61
GO:0045786	negative regulation of cell cycle	SPC24	0.00422824	61
GO:0045786	negative regulation of cell cycle	RPS6KA2	0.00422824	61
GO:0045786	negative regulation of cell cycle	MDM1	0.00422824	61
GO:0045786	negative regulation of cell cycle	RNASEH2B	0.00422824	61
GO:0045786	negative regulation of cell cycle	DUSP1	0.00422824	61
GO:0045786	negative regulation of cell cycle	NR4A1	0.00422824	61
GO:0045786	negative regulation of cell cycle	RGCC	0.00422824	61
GO:0045786	negative regulation of cell cycle	PLK3	0.00422824	61
GO:0045786	negative regulation of cell cycle	HTRA2	0.00422824	61
GO:0045786	negative regulation of cell cycle	IER3	0.00422824	61
GO:0045786	negative regulation of cell cycle	CDK5	0.00422824	61
GO:0045786	negative regulation of cell cycle	PPP2R5B	0.00422824	61
GO:0045786	negative regulation of cell cycle	BAZ1B	0.00422824	61
GO:0045786	negative regulation of cell cycle	PTEN	0.00422824	61
GO:0045786	negative regulation of cell cycle	TAOK1	0.00422824	61
GO:0045786	negative regulation of cell cycle	1	0.00422824	61
GO:0045786	negative regulation of cell cycle	ATF5	0.00422824	61
GO:0045786	negative regulation of cell cycle	ATM	0.00422824	61
GO:0045786	negative regulation of cell cycle	TPR	0.00422824	61
GO:0045786	negative regulation of cell cycle	WAPL	0.00422824	61
GO:0045786	negative regulation of cell cycle	TOM1L2	0.00422824	61
GO:0045786	negative regulation of cell cycle	ZWILCH	0.00422824	61
GO:0045786	negative regulation of cell cycle	MUS81	0.00422824	61
GO:0045786	negative regulation of cell cycle	GATA3	0.00422824	61
GO:0045786	negative regulation of cell cycle	IPO5	0.00422824	61
GO:0045786	negative regulation of cell cycle	ZBTB17	0.00422824	61
GO:0045786	negative regulation of cell cycle	MSH2	0.00422824	61
GO:0045786	negative regulation of cell cycle	RHOB	0.00422824	61
GO:0045786	negative regulation of cell cycle	RAD50	0.00422824	61
GO:0045786	negative regulation of cell cycle	IK	0.00422824	61
GO:0045786	negative regulation of cell cycle	NAA10	0.00422824	61
GO:0045786	negative regulation of cell cycle	MIIP	0.00422824	61
GO:0045786	negative regulation of cell cycle	BABAM1	0.00422824	61
GO:0045786	negative regulation of cell cycle	RHNO1	0.00422824	61
GO:0045786	negative regulation of cell cycle	ATF2	0.00422824	61
GO:0045786	negative regulation of cell cycle	ERCC6	0.00422824	61
GO:0045786	negative regulation of cell cycle	BRCA2	0.00422824	61
GO:0045786	negative regulation of cell cycle	TRIM35	0.00422824	61
GO:0006260	DNA replication	NFIB	0.00422824	46
GO:0006260	DNA replication	ZBTB38	0.00422824	46
GO:0006260	DNA replication	NFIC	0.00422824	46
GO:0006260	DNA replication	BAZ1A	0.00422824	46
GO:0006260	DNA replication	NUGGC	0.00422824	46
GO:0006260	DNA replication	SMARCA5	0.00422824	46
GO:0006260	DNA replication	HMGA1	0.00422824	46
GO:0006260	DNA replication	INO80B	0.00422824	46
GO:0006260	DNA replication	RECQL4	0.00422824	46
GO:0006260	DNA replication	CHEK1	0.00422824	46
GO:0006260	DNA replication	WDHD1	0.00422824	46
GO:0006260	DNA replication	PARP1	0.00422824	46
GO:0006260	DNA replication	DDX11	0.00422824	46
GO:0006260	DNA replication	RTEL1	0.00422824	46
GO:0006260	DNA replication	1	0.00422824	46
GO:0006260	DNA replication	1	0.00422824	46
GO:0006260	DNA replication	ANKRD17	0.00422824	46
GO:0006260	DNA replication	POLN	0.00422824	46
GO:0006260	DNA replication	NOC3L	0.00422824	46
GO:0006260	DNA replication	METTL4	0.00422824	46
GO:0006260	DNA replication	WAPL	0.00422824	46
GO:0006260	DNA replication	MUS81	0.00422824	46
GO:0006260	DNA replication	DTD1	0.00422824	46
GO:0006260	DNA replication	CHTF8	0.00422824	46
GO:0006260	DNA replication	USP37	0.00422824	46
GO:0006260	DNA replication	RFC4	0.00422824	46
GO:0006260	DNA replication	POLD2	0.00422824	46
GO:0006260	DNA replication	RAD50	0.00422824	46
GO:0006260	DNA replication	FBH1	0.00422824	46
GO:0006260	DNA replication	DHX9	0.00422824	46
GO:0006260	DNA replication	RRM1	0.00422824	46
GO:0006260	DNA replication	SLX4	0.00422824	46
GO:0006260	DNA replication	ENDOG	0.00422824	46
GO:0006260	DNA replication	POLA2	0.00422824	46
GO:0006260	DNA replication	CCNE1	0.00422824	46
GO:0006260	DNA replication	MCM7	0.00422824	46
GO:0006260	DNA replication	FEN1	0.00422824	46
GO:0006260	DNA replication	FAF1	0.00422824	46
GO:0006260	DNA replication	RNASEH2A	0.00422824	46
GO:0006260	DNA replication	ESCO1	0.00422824	46
GO:0006260	DNA replication	NFRKB	0.00422824	46
GO:0006260	DNA replication	SIN3A	0.00422824	46
GO:0006260	DNA replication	CDC42	0.00422824	46
GO:0006260	DNA replication	BRCA2	0.00422824	46
GO:0006260	DNA replication	ORC6	0.00422824	46
GO:0006260	DNA replication	INO80	0.00422824	46
GO:0008630	intrinsic apoptotic signaling pathway in response to DNA damage	BID	0.00424193	23
GO:0008630	intrinsic apoptotic signaling pathway in response to DNA damage	NUPR1	0.00424193	23
GO:0008630	intrinsic apoptotic signaling pathway in response to DNA damage	HIPK2	0.00424193	23
GO:0008630	intrinsic apoptotic signaling pathway in response to DNA damage	USP28	0.00424193	23
GO:0008630	intrinsic apoptotic signaling pathway in response to DNA damage	TAF9B	0.00424193	23
GO:0008630	intrinsic apoptotic signaling pathway in response to DNA damage	FNIP2	0.00424193	23
GO:0008630	intrinsic apoptotic signaling pathway in response to DNA damage	PIK3R1	0.00424193	23
GO:0008630	intrinsic apoptotic signaling pathway in response to DNA damage	SNW1	0.00424193	23
GO:0008630	intrinsic apoptotic signaling pathway in response to DNA damage	HTRA2	0.00424193	23
GO:0008630	intrinsic apoptotic signaling pathway in response to DNA damage	IER3	0.00424193	23
GO:0008630	intrinsic apoptotic signaling pathway in response to DNA damage	ATM	0.00424193	23
GO:0008630	intrinsic apoptotic signaling pathway in response to DNA damage	BAX	0.00424193	23
GO:0008630	intrinsic apoptotic signaling pathway in response to DNA damage	HIPK1	0.00424193	23
GO:0008630	intrinsic apoptotic signaling pathway in response to DNA damage	SNAI1	0.00424193	23
GO:0008630	intrinsic apoptotic signaling pathway in response to DNA damage	PHLDA3	0.00424193	23
GO:0008630	intrinsic apoptotic signaling pathway in response to DNA damage	BCL2L11	0.00424193	23
GO:0008630	intrinsic apoptotic signaling pathway in response to DNA damage	MSH2	0.00424193	23
GO:0008630	intrinsic apoptotic signaling pathway in response to DNA damage	FBH1	0.00424193	23
GO:0008630	intrinsic apoptotic signaling pathway in response to DNA damage	MIF	0.00424193	23
GO:0008630	intrinsic apoptotic signaling pathway in response to DNA damage	EPHA2	0.00424193	23
GO:0008630	intrinsic apoptotic signaling pathway in response to DNA damage	ERCC6	0.00424193	23
GO:0008630	intrinsic apoptotic signaling pathway in response to DNA damage	BRCA2	0.00424193	23
GO:0008630	intrinsic apoptotic signaling pathway in response to DNA damage	HNRNPK	0.00424193	23
GO:0032006	regulation of TOR signaling	RNF152	0.00424193	29
GO:0032006	regulation of TOR signaling	STAMBPL1	0.00424193	29
GO:0032006	regulation of TOR signaling	DYRK3	0.00424193	29
GO:0032006	regulation of TOR signaling	PRKAA2	0.00424193	29
GO:0032006	regulation of TOR signaling	RRAGD	0.00424193	29
GO:0032006	regulation of TOR signaling	PRKACB	0.00424193	29
GO:0032006	regulation of TOR signaling	GPAT3	0.00424193	29
GO:0032006	regulation of TOR signaling	NLK	0.00424193	29
GO:0032006	regulation of TOR signaling	FNIP2	0.00424193	29
GO:0032006	regulation of TOR signaling	UBE2W	0.00424193	29
GO:0032006	regulation of TOR signaling	DEPDC5	0.00424193	29
GO:0032006	regulation of TOR signaling	USP4	0.00424193	29
GO:0032006	regulation of TOR signaling	NPRL2	0.00424193	29
GO:0032006	regulation of TOR signaling	ATM	0.00424193	29
GO:0032006	regulation of TOR signaling	GPR137B	0.00424193	29
GO:0032006	regulation of TOR signaling	MIOS	0.00424193	29
GO:0032006	regulation of TOR signaling	GPR155	0.00424193	29
GO:0032006	regulation of TOR signaling	RPS6KB1	0.00424193	29
GO:0032006	regulation of TOR signaling	MLST8	0.00424193	29
GO:0032006	regulation of TOR signaling	UBR2	0.00424193	29
GO:0032006	regulation of TOR signaling	KPTN	0.00424193	29
GO:0032006	regulation of TOR signaling	FNIP1	0.00424193	29
GO:0032006	regulation of TOR signaling	ENDOG	0.00424193	29
GO:0032006	regulation of TOR signaling	SESN1	0.00424193	29
GO:0032006	regulation of TOR signaling	RRAGA	0.00424193	29
GO:0032006	regulation of TOR signaling	WDR59	0.00424193	29
GO:0032006	regulation of TOR signaling	RRAGB	0.00424193	29
GO:0032006	regulation of TOR signaling	GSK3B	0.00424193	29
GO:0032006	regulation of TOR signaling	SIK3	0.00424193	29
GO:0033044	regulation of chromosome organization	RESF1	0.00426211	42
GO:0033044	regulation of chromosome organization	UBE2C	0.00426211	42
GO:0033044	regulation of chromosome organization	CDC20	0.00426211	42
GO:0033044	regulation of chromosome organization	EID3	0.00426211	42
GO:0033044	regulation of chromosome organization	INCENP	0.00426211	42
GO:0033044	regulation of chromosome organization	HDAC8	0.00426211	42
GO:0033044	regulation of chromosome organization	SMARCA5	0.00426211	42
GO:0033044	regulation of chromosome organization	INO80B	0.00426211	42
GO:0033044	regulation of chromosome organization	MAD2L2	0.00426211	42
GO:0033044	regulation of chromosome organization	PARP1	0.00426211	42
GO:0033044	regulation of chromosome organization	SPC24	0.00426211	42
GO:0033044	regulation of chromosome organization	DDX11	0.00426211	42
GO:0033044	regulation of chromosome organization	DLGAP5	0.00426211	42
GO:0033044	regulation of chromosome organization	RTEL1	0.00426211	42
GO:0033044	regulation of chromosome organization	1	0.00426211	42
GO:0033044	regulation of chromosome organization	DUSP1	0.00426211	42
GO:0033044	regulation of chromosome organization	TASOR	0.00426211	42
GO:0033044	regulation of chromosome organization	BAZ1B	0.00426211	42
GO:0033044	regulation of chromosome organization	HNRNPU	0.00426211	42
GO:0033044	regulation of chromosome organization	NCAPG	0.00426211	42
GO:0033044	regulation of chromosome organization	ATM	0.00426211	42
GO:0033044	regulation of chromosome organization	TPR	0.00426211	42
GO:0033044	regulation of chromosome organization	WAPL	0.00426211	42
GO:0033044	regulation of chromosome organization	CCT2	0.00426211	42
GO:0033044	regulation of chromosome organization	ZWILCH	0.00426211	42
GO:0033044	regulation of chromosome organization	GCH1	0.00426211	42
GO:0033044	regulation of chromosome organization	MNAT1	0.00426211	42
GO:0033044	regulation of chromosome organization	NCAPD3	0.00426211	42
GO:0033044	regulation of chromosome organization	GNL3	0.00426211	42
GO:0033044	regulation of chromosome organization	PPHLN1	0.00426211	42
GO:0033044	regulation of chromosome organization	RAD50	0.00426211	42
GO:0033044	regulation of chromosome organization	SLX4	0.00426211	42
GO:0033044	regulation of chromosome organization	ACD	0.00426211	42
GO:0033044	regulation of chromosome organization	IK	0.00426211	42
GO:0033044	regulation of chromosome organization	FEN1	0.00426211	42
GO:0033044	regulation of chromosome organization	NAA10	0.00426211	42
GO:0033044	regulation of chromosome organization	HNRNPA2B1	0.00426211	42
GO:0033044	regulation of chromosome organization	SMARCE1	0.00426211	42
GO:0033044	regulation of chromosome organization	HNRNPA1	0.00426211	42
GO:0033044	regulation of chromosome organization	NFRKB	0.00426211	42
GO:0033044	regulation of chromosome organization	SMC2	0.00426211	42
GO:0033044	regulation of chromosome organization	INO80	0.00426211	42
GO:0007127	meiosis I	MAJIN	0.00426211	27
GO:0007127	meiosis I	TDRD9	0.00426211	27
GO:0007127	meiosis I	TEX11	0.00426211	27
GO:0007127	meiosis I	TEX12	0.00426211	27
GO:0007127	meiosis I	SHOC1	0.00426211	27
GO:0007127	meiosis I	SYCP1	0.00426211	27
GO:0007127	meiosis I	SYCP2	0.00426211	27
GO:0007127	meiosis I	SYCP3	0.00426211	27
GO:0007127	meiosis I	AURKA	0.00426211	27
GO:0007127	meiosis I	FANCD2	0.00426211	27
GO:0007127	meiosis I	MYBL1	0.00426211	27
GO:0007127	meiosis I	P3H4	0.00426211	27
GO:0007127	meiosis I	DMC1	0.00426211	27
GO:0007127	meiosis I	HSPA2	0.00426211	27
GO:0007127	meiosis I	MSH4	0.00426211	27
GO:0007127	meiosis I	PSMC3IP	0.00426211	27
GO:0007127	meiosis I	ATM	0.00426211	27
GO:0007127	meiosis I	ZSCAN21	0.00426211	27
GO:0007127	meiosis I	MUS81	0.00426211	27
GO:0007127	meiosis I	BCL2L11	0.00426211	27
GO:0007127	meiosis I	UBR2	0.00426211	27
GO:0007127	meiosis I	RAD50	0.00426211	27
GO:0007127	meiosis I	SLX4	0.00426211	27
GO:0007127	meiosis I	M1AP	0.00426211	27
GO:0007127	meiosis I	CCNE1	0.00426211	27
GO:0007127	meiosis I	RAD51D	0.00426211	27
GO:0007127	meiosis I	BRCA2	0.00426211	27
GO:0043254	regulation of protein-containing complex assembly	CARMIL2	0.00442046	62
GO:0043254	regulation of protein-containing complex assembly	CDC42EP5	0.00442046	62
GO:0043254	regulation of protein-containing complex assembly	MTLN	0.00442046	62
GO:0043254	regulation of protein-containing complex assembly	CD36	0.00442046	62
GO:0043254	regulation of protein-containing complex assembly	THRA	0.00442046	62
GO:0043254	regulation of protein-containing complex assembly	BID	0.00442046	62
GO:0043254	regulation of protein-containing complex assembly	KANK2	0.00442046	62
GO:0043254	regulation of protein-containing complex assembly	TENM1	0.00442046	62
GO:0043254	regulation of protein-containing complex assembly	SPTA1	0.00442046	62
GO:0043254	regulation of protein-containing complex assembly	FBXL2	0.00442046	62
GO:0043254	regulation of protein-containing complex assembly	MAPRE3	0.00442046	62
GO:0043254	regulation of protein-containing complex assembly	2	0.00442046	62
GO:0043254	regulation of protein-containing complex assembly	BIK	0.00442046	62
GO:0043254	regulation of protein-containing complex assembly	ADD3	0.00442046	62
GO:0043254	regulation of protein-containing complex assembly	ARHGAP28	0.00442046	62
GO:0043254	regulation of protein-containing complex assembly	HAUS3	0.00442046	62
GO:0043254	regulation of protein-containing complex assembly	APOE	0.00442046	62
GO:0043254	regulation of protein-containing complex assembly	PLEKHG2	0.00442046	62
GO:0043254	regulation of protein-containing complex assembly	VEGFA	0.00442046	62
GO:0043254	regulation of protein-containing complex assembly	FNIP2	0.00442046	62
GO:0043254	regulation of protein-containing complex assembly	MARK4	0.00442046	62
GO:0043254	regulation of protein-containing complex assembly	SPTBN1	0.00442046	62
GO:0043254	regulation of protein-containing complex assembly	SPIDR	0.00442046	62
GO:0043254	regulation of protein-containing complex assembly	RIOK3	0.00442046	62
GO:0043254	regulation of protein-containing complex assembly	UNC13B	0.00442046	62
GO:0043254	regulation of protein-containing complex assembly	KIF9	0.00442046	62
GO:0043254	regulation of protein-containing complex assembly	FCHSD1	0.00442046	62
GO:0043254	regulation of protein-containing complex assembly	FER	0.00442046	62
GO:0043254	regulation of protein-containing complex assembly	PPP2R5B	0.00442046	62
GO:0043254	regulation of protein-containing complex assembly	CAPG	0.00442046	62
GO:0043254	regulation of protein-containing complex assembly	HAUS4	0.00442046	62
GO:0043254	regulation of protein-containing complex assembly	BAIAP2L1	0.00442046	62
GO:0043254	regulation of protein-containing complex assembly	HSP90AA1	0.00442046	62
GO:0043254	regulation of protein-containing complex assembly	ATM	0.00442046	62
GO:0043254	regulation of protein-containing complex assembly	CLDN7	0.00442046	62
GO:0043254	regulation of protein-containing complex assembly	SSH2	0.00442046	62
GO:0043254	regulation of protein-containing complex assembly	FLII	0.00442046	62
GO:0043254	regulation of protein-containing complex assembly	BAX	0.00442046	62
GO:0043254	regulation of protein-containing complex assembly	MLST8	0.00442046	62
GO:0043254	regulation of protein-containing complex assembly	HIP1R	0.00442046	62
GO:0043254	regulation of protein-containing complex assembly	BCL2L11	0.00442046	62
GO:0043254	regulation of protein-containing complex assembly	HSPA8	0.00442046	62
GO:0043254	regulation of protein-containing complex assembly	AKAP9	0.00442046	62
GO:0043254	regulation of protein-containing complex assembly	FNIP1	0.00442046	62
GO:0043254	regulation of protein-containing complex assembly	RHOA	0.00442046	62
GO:0043254	regulation of protein-containing complex assembly	FERMT2	0.00442046	62
GO:0043254	regulation of protein-containing complex assembly	HAUS7	0.00442046	62
GO:0043254	regulation of protein-containing complex assembly	BAIAP2	0.00442046	62
GO:0043254	regulation of protein-containing complex assembly	MAPK8	0.00442046	62
GO:0043254	regulation of protein-containing complex assembly	MYADM	0.00442046	62
GO:0043254	regulation of protein-containing complex assembly	TFRC	0.00442046	62
GO:0043254	regulation of protein-containing complex assembly	FAF1	0.00442046	62
GO:0043254	regulation of protein-containing complex assembly	VPS8	0.00442046	62
GO:0043254	regulation of protein-containing complex assembly	ICE1	0.00442046	62
GO:0043254	regulation of protein-containing complex assembly	GSK3B	0.00442046	62
GO:0043254	regulation of protein-containing complex assembly	JMJD6	0.00442046	62
GO:0043254	regulation of protein-containing complex assembly	SLIT2	0.00442046	62
GO:0043254	regulation of protein-containing complex assembly	AVIL	0.00442046	62
GO:0043254	regulation of protein-containing complex assembly	CDC42	0.00442046	62
GO:0043254	regulation of protein-containing complex assembly	SLAIN2	0.00442046	62
GO:0043254	regulation of protein-containing complex assembly	RHOC	0.00442046	62
GO:0043254	regulation of protein-containing complex assembly	ARF6	0.00442046	62
GO:0001952	regulation of cell-matrix adhesion	MYOC	0.00471119	26
GO:0001952	regulation of cell-matrix adhesion	CDH13	0.00471119	26
GO:0001952	regulation of cell-matrix adhesion	CD36	0.00471119	26
GO:0001952	regulation of cell-matrix adhesion	ARHGAP6	0.00471119	26
GO:0001952	regulation of cell-matrix adhesion	EFEMP2	0.00471119	26
GO:0001952	regulation of cell-matrix adhesion	CDKN2A	0.00471119	26
GO:0001952	regulation of cell-matrix adhesion	CASK	0.00471119	26
GO:0001952	regulation of cell-matrix adhesion	NF2	0.00471119	26
GO:0001952	regulation of cell-matrix adhesion	VCL	0.00471119	26
GO:0001952	regulation of cell-matrix adhesion	VEGFA	0.00471119	26
GO:0001952	regulation of cell-matrix adhesion	PIK3R1	0.00471119	26
GO:0001952	regulation of cell-matrix adhesion	TLN1	0.00471119	26
GO:0001952	regulation of cell-matrix adhesion	PTEN	0.00471119	26
GO:0001952	regulation of cell-matrix adhesion	ROCK2	0.00471119	26
GO:0001952	regulation of cell-matrix adhesion	EPB41L5	0.00471119	26
GO:0001952	regulation of cell-matrix adhesion	MACF1	0.00471119	26
GO:0001952	regulation of cell-matrix adhesion	LIMS1	0.00471119	26
GO:0001952	regulation of cell-matrix adhesion	RRAS	0.00471119	26
GO:0001952	regulation of cell-matrix adhesion	MINK1	0.00471119	26
GO:0001952	regulation of cell-matrix adhesion	DUSP22	0.00471119	26
GO:0001952	regulation of cell-matrix adhesion	RHOA	0.00471119	26
GO:0001952	regulation of cell-matrix adhesion	FERMT2	0.00471119	26
GO:0001952	regulation of cell-matrix adhesion	JAG1	0.00471119	26
GO:0001952	regulation of cell-matrix adhesion	SEMA3E	0.00471119	26
GO:0001952	regulation of cell-matrix adhesion	GPM6B	0.00471119	26
GO:0001952	regulation of cell-matrix adhesion	GSK3B	0.00471119	26
GO:1903046	meiotic cell cycle process	MAJIN	0.00516951	38
GO:1903046	meiotic cell cycle process	TDRD9	0.00516951	38
GO:1903046	meiotic cell cycle process	TEX11	0.00516951	38
GO:1903046	meiotic cell cycle process	TEX12	0.00516951	38
GO:1903046	meiotic cell cycle process	SHOC1	0.00516951	38
GO:1903046	meiotic cell cycle process	SYCP1	0.00516951	38
GO:1903046	meiotic cell cycle process	2	0.00516951	38
GO:1903046	meiotic cell cycle process	SPATA17	0.00516951	38
GO:1903046	meiotic cell cycle process	SYCP2	0.00516951	38
GO:1903046	meiotic cell cycle process	CDC20	0.00516951	38
GO:1903046	meiotic cell cycle process	INCENP	0.00516951	38
GO:1903046	meiotic cell cycle process	SYCP3	0.00516951	38
GO:1903046	meiotic cell cycle process	AURKA	0.00516951	38
GO:1903046	meiotic cell cycle process	FANCD2	0.00516951	38
GO:1903046	meiotic cell cycle process	ASZ1	0.00516951	38
GO:1903046	meiotic cell cycle process	MYBL1	0.00516951	38
GO:1903046	meiotic cell cycle process	P3H4	0.00516951	38
GO:1903046	meiotic cell cycle process	DMC1	0.00516951	38
GO:1903046	meiotic cell cycle process	HSPA2	0.00516951	38
GO:1903046	meiotic cell cycle process	RPS6KA2	0.00516951	38
GO:1903046	meiotic cell cycle process	MSH4	0.00516951	38
GO:1903046	meiotic cell cycle process	TDRKH	0.00516951	38
GO:1903046	meiotic cell cycle process	PTEN	0.00516951	38
GO:1903046	meiotic cell cycle process	PSMC3IP	0.00516951	38
GO:1903046	meiotic cell cycle process	ATM	0.00516951	38
GO:1903046	meiotic cell cycle process	ZSCAN21	0.00516951	38
GO:1903046	meiotic cell cycle process	NCAPD3	0.00516951	38
GO:1903046	meiotic cell cycle process	MUS81	0.00516951	38
GO:1903046	meiotic cell cycle process	BCL2L11	0.00516951	38
GO:1903046	meiotic cell cycle process	UBR2	0.00516951	38
GO:1903046	meiotic cell cycle process	RAD50	0.00516951	38
GO:1903046	meiotic cell cycle process	SLX4	0.00516951	38
GO:1903046	meiotic cell cycle process	REC114	0.00516951	38
GO:1903046	meiotic cell cycle process	M1AP	0.00516951	38
GO:1903046	meiotic cell cycle process	CCNE1	0.00516951	38
GO:1903046	meiotic cell cycle process	RAD51D	0.00516951	38
GO:1903046	meiotic cell cycle process	SMC2	0.00516951	38
GO:1903046	meiotic cell cycle process	BRCA2	0.00516951	38
GO:0007043	cell-cell junction assembly	CDH13	0.00525499	30
GO:0007043	cell-cell junction assembly	ANK2	0.00525499	30
GO:0007043	cell-cell junction assembly	PKP4	0.00525499	30
GO:0007043	cell-cell junction assembly	ACE2	0.00525499	30
GO:0007043	cell-cell junction assembly	CDH8	0.00525499	30
GO:0007043	cell-cell junction assembly	CLDN6	0.00525499	30
GO:0007043	cell-cell junction assembly	RAMP2	0.00525499	30
GO:0007043	cell-cell junction assembly	PATJ	0.00525499	30
GO:0007043	cell-cell junction assembly	NPHP1	0.00525499	30
GO:0007043	cell-cell junction assembly	2	0.00525499	30
GO:0007043	cell-cell junction assembly	CLDN20	0.00525499	30
GO:0007043	cell-cell junction assembly	PKN2	0.00525499	30
GO:0007043	cell-cell junction assembly	VCL	0.00525499	30
GO:0007043	cell-cell junction assembly	FBF1	0.00525499	30
GO:0007043	cell-cell junction assembly	TLN1	0.00525499	30
GO:0007043	cell-cell junction assembly	PECAM1	0.00525499	30
GO:0007043	cell-cell junction assembly	FER	0.00525499	30
GO:0007043	cell-cell junction assembly	HDAC7	0.00525499	30
GO:0007043	cell-cell junction assembly	ROCK2	0.00525499	30
GO:0007043	cell-cell junction assembly	CLDN7	0.00525499	30
GO:0007043	cell-cell junction assembly	MARVELD3	0.00525499	30
GO:0007043	cell-cell junction assembly	CLDN3	0.00525499	30
GO:0007043	cell-cell junction assembly	HIPK1	0.00525499	30
GO:0007043	cell-cell junction assembly	SNAI1	0.00525499	30
GO:0007043	cell-cell junction assembly	PKP2	0.00525499	30
GO:0007043	cell-cell junction assembly	RHOA	0.00525499	30
GO:0007043	cell-cell junction assembly	FZD5	0.00525499	30
GO:0007043	cell-cell junction assembly	EPHA2	0.00525499	30
GO:0007043	cell-cell junction assembly	PAK2	0.00525499	30
GO:0007043	cell-cell junction assembly	RHOC	0.00525499	30
GO:0042594	response to starvation	RNF152	0.00594137	37
GO:0042594	response to starvation	BCAS3	0.00594137	37
GO:0042594	response to starvation	PRKAA2	0.00594137	37
GO:0042594	response to starvation	GPT	0.00594137	37
GO:0042594	response to starvation	RRAGD	0.00594137	37
GO:0042594	response to starvation	SRD5A1	0.00594137	37
GO:0042594	response to starvation	DAPL1	0.00594137	37
GO:0042594	response to starvation	FADS1	0.00594137	37
GO:0042594	response to starvation	ULK3	0.00594137	37
GO:0042594	response to starvation	DEPDC5	0.00594137	37
GO:0042594	response to starvation	FOXO1	0.00594137	37
GO:0042594	response to starvation	CBL	0.00594137	37
GO:0042594	response to starvation	NPRL2	0.00594137	37
GO:0042594	response to starvation	MIOS	0.00594137	37
GO:0042594	response to starvation	GPR155	0.00594137	37
GO:0042594	response to starvation	ASNS	0.00594137	37
GO:0042594	response to starvation	SLC39A4	0.00594137	37
GO:0042594	response to starvation	ADSL	0.00594137	37
GO:0042594	response to starvation	MAP3K5	0.00594137	37
GO:0042594	response to starvation	SLC38A2	0.00594137	37
GO:0042594	response to starvation	HSPA8	0.00594137	37
GO:0042594	response to starvation	KPTN	0.00594137	37
GO:0042594	response to starvation	FNIP1	0.00594137	37
GO:0042594	response to starvation	MAPK8	0.00594137	37
GO:0042594	response to starvation	SESN1	0.00594137	37
GO:0042594	response to starvation	RRAGA	0.00594137	37
GO:0042594	response to starvation	WDR59	0.00594137	37
GO:0042594	response to starvation	RRAGB	0.00594137	37
GO:0042594	response to starvation	PPM1D	0.00594137	37
GO:0042594	response to starvation	DDIT3	0.00594137	37
GO:0042594	response to starvation	TFEB	0.00594137	37
GO:0042594	response to starvation	HNRNPA1	0.00594137	37
GO:0042594	response to starvation	ATF2	0.00594137	37
GO:0042594	response to starvation	GABARAP	0.00594137	37
GO:0042594	response to starvation	UCP2	0.00594137	37
GO:0042594	response to starvation	GAS2L1	0.00594137	37
GO:0042594	response to starvation	CTSK	0.00594137	37
GO:0140013	meiotic nuclear division	MAJIN	0.00614344	35
GO:0140013	meiotic nuclear division	TDRD9	0.00614344	35
GO:0140013	meiotic nuclear division	TEX11	0.00614344	35
GO:0140013	meiotic nuclear division	TEX12	0.00614344	35
GO:0140013	meiotic nuclear division	SHOC1	0.00614344	35
GO:0140013	meiotic nuclear division	SYCP1	0.00614344	35
GO:0140013	meiotic nuclear division	2	0.00614344	35
GO:0140013	meiotic nuclear division	SYCP2	0.00614344	35
GO:0140013	meiotic nuclear division	CDC20	0.00614344	35
GO:0140013	meiotic nuclear division	INCENP	0.00614344	35
GO:0140013	meiotic nuclear division	SYCP3	0.00614344	35
GO:0140013	meiotic nuclear division	AURKA	0.00614344	35
GO:0140013	meiotic nuclear division	FANCD2	0.00614344	35
GO:0140013	meiotic nuclear division	ASZ1	0.00614344	35
GO:0140013	meiotic nuclear division	MYBL1	0.00614344	35
GO:0140013	meiotic nuclear division	P3H4	0.00614344	35
GO:0140013	meiotic nuclear division	DMC1	0.00614344	35
GO:0140013	meiotic nuclear division	HSPA2	0.00614344	35
GO:0140013	meiotic nuclear division	RPS6KA2	0.00614344	35
GO:0140013	meiotic nuclear division	MSH4	0.00614344	35
GO:0140013	meiotic nuclear division	TDRKH	0.00614344	35
GO:0140013	meiotic nuclear division	PTEN	0.00614344	35
GO:0140013	meiotic nuclear division	PSMC3IP	0.00614344	35
GO:0140013	meiotic nuclear division	ATM	0.00614344	35
GO:0140013	meiotic nuclear division	ZSCAN21	0.00614344	35
GO:0140013	meiotic nuclear division	MUS81	0.00614344	35
GO:0140013	meiotic nuclear division	BCL2L11	0.00614344	35
GO:0140013	meiotic nuclear division	UBR2	0.00614344	35
GO:0140013	meiotic nuclear division	RAD50	0.00614344	35
GO:0140013	meiotic nuclear division	SLX4	0.00614344	35
GO:0140013	meiotic nuclear division	M1AP	0.00614344	35
GO:0140013	meiotic nuclear division	CCNE1	0.00614344	35
GO:0140013	meiotic nuclear division	RAD51D	0.00614344	35
GO:0140013	meiotic nuclear division	SMC2	0.00614344	35
GO:0140013	meiotic nuclear division	BRCA2	0.00614344	35
GO:0043297	apical junction assembly	CLDN6	0.00614344	19
GO:0043297	apical junction assembly	RAMP2	0.00614344	19
GO:0043297	apical junction assembly	NPHP1	0.00614344	19
GO:0043297	apical junction assembly	2	0.00614344	19
GO:0043297	apical junction assembly	CLDN20	0.00614344	19
GO:0043297	apical junction assembly	PKN2	0.00614344	19
GO:0043297	apical junction assembly	VCL	0.00614344	19
GO:0043297	apical junction assembly	FBF1	0.00614344	19
GO:0043297	apical junction assembly	PECAM1	0.00614344	19
GO:0043297	apical junction assembly	ROCK2	0.00614344	19
GO:0043297	apical junction assembly	CLDN7	0.00614344	19
GO:0043297	apical junction assembly	MARVELD3	0.00614344	19
GO:0043297	apical junction assembly	CLDN3	0.00614344	19
GO:0043297	apical junction assembly	SNAI1	0.00614344	19
GO:0043297	apical junction assembly	RHOA	0.00614344	19
GO:0043297	apical junction assembly	FZD5	0.00614344	19
GO:0043297	apical junction assembly	EPHA2	0.00614344	19
GO:0043297	apical junction assembly	PAK2	0.00614344	19
GO:0043297	apical junction assembly	RHOC	0.00614344	19
GO:0009409	response to cold	SCN11A	0.00618575	13
GO:0009409	response to cold	THRA	0.00618575	13
GO:0009409	response to cold	PCSK1N	0.00618575	13
GO:0009409	response to cold	CDH8	0.00618575	13
GO:0009409	response to cold	GMPR	0.00618575	13
GO:0009409	response to cold	SAXO1	0.00618575	13
GO:0009409	response to cold	HSPA2	0.00618575	13
GO:0009409	response to cold	FOXO1	0.00618575	13
GO:0009409	response to cold	HSP90AA1	0.00618575	13
GO:0009409	response to cold	NFKBIA	0.00618575	13
GO:0009409	response to cold	DNAJC3	0.00618575	13
GO:0009409	response to cold	TMEM135	0.00618575	13
GO:0009409	response to cold	UCP2	0.00618575	13
GO:0071496	cellular response to external stimulus	RNF152	0.00877881	51
GO:0071496	cellular response to external stimulus	KANK2	0.00877881	51
GO:0071496	cellular response to external stimulus	GADD45A	0.00877881	51
GO:0071496	cellular response to external stimulus	VDR	0.00877881	51
GO:0071496	cellular response to external stimulus	PRKAA2	0.00877881	51
GO:0071496	cellular response to external stimulus	CDKN2B	0.00877881	51
GO:0071496	cellular response to external stimulus	RRAGD	0.00877881	51
GO:0071496	cellular response to external stimulus	SRD5A1	0.00877881	51
GO:0071496	cellular response to external stimulus	DAPL1	0.00877881	51
GO:0071496	cellular response to external stimulus	FADS1	0.00877881	51
GO:0071496	cellular response to external stimulus	SIPA1	0.00877881	51
GO:0071496	cellular response to external stimulus	CRADD	0.00877881	51
GO:0071496	cellular response to external stimulus	CHEK1	0.00877881	51
GO:0071496	cellular response to external stimulus	NUDT1	0.00877881	51
GO:0071496	cellular response to external stimulus	DEPDC5	0.00877881	51
GO:0071496	cellular response to external stimulus	FOXO1	0.00877881	51
GO:0071496	cellular response to external stimulus	CDA	0.00877881	51
GO:0071496	cellular response to external stimulus	NCOA1	0.00877881	51
GO:0071496	cellular response to external stimulus	SNW1	0.00877881	51
GO:0071496	cellular response to external stimulus	NPRL2	0.00877881	51
GO:0071496	cellular response to external stimulus	MIOS	0.00877881	51
GO:0071496	cellular response to external stimulus	GPR155	0.00877881	51
GO:0071496	cellular response to external stimulus	ASNS	0.00877881	51
GO:0071496	cellular response to external stimulus	SLC39A4	0.00877881	51
GO:0071496	cellular response to external stimulus	MAP3K5	0.00877881	51
GO:0071496	cellular response to external stimulus	SLC38A2	0.00877881	51
GO:0071496	cellular response to external stimulus	RPS6KB1	0.00877881	51
GO:0071496	cellular response to external stimulus	MLST8	0.00877881	51
GO:0071496	cellular response to external stimulus	BCL10	0.00877881	51
GO:0071496	cellular response to external stimulus	HSPA8	0.00877881	51
GO:0071496	cellular response to external stimulus	KPTN	0.00877881	51
GO:0071496	cellular response to external stimulus	FNIP1	0.00877881	51
GO:0071496	cellular response to external stimulus	MAPK8	0.00877881	51
GO:0071496	cellular response to external stimulus	SESN1	0.00877881	51
GO:0071496	cellular response to external stimulus	TLE5	0.00877881	51
GO:0071496	cellular response to external stimulus	RRAGA	0.00877881	51
GO:0071496	cellular response to external stimulus	WDR59	0.00877881	51
GO:0071496	cellular response to external stimulus	CD68	0.00877881	51
GO:0071496	cellular response to external stimulus	ADNP	0.00877881	51
GO:0071496	cellular response to external stimulus	NUDT15	0.00877881	51
GO:0071496	cellular response to external stimulus	RRAGB	0.00877881	51
GO:0071496	cellular response to external stimulus	PPM1D	0.00877881	51
GO:0071496	cellular response to external stimulus	BNIP3	0.00877881	51
GO:0071496	cellular response to external stimulus	TFEB	0.00877881	51
GO:0071496	cellular response to external stimulus	HNRNPA1	0.00877881	51
GO:0071496	cellular response to external stimulus	ATF2	0.00877881	51
GO:0071496	cellular response to external stimulus	GABARAP	0.00877881	51
GO:0071496	cellular response to external stimulus	ERCC6	0.00877881	51
GO:0071496	cellular response to external stimulus	UCP2	0.00877881	51
GO:0071496	cellular response to external stimulus	GAS2L1	0.00877881	51
GO:0071496	cellular response to external stimulus	CTSK	0.00877881	51
GO:0032535	regulation of cellular component size	CARMIL2	0.00877881	55
GO:0032535	regulation of cellular component size	CDC42EP5	0.00877881	55
GO:0032535	regulation of cellular component size	KANK2	0.00877881	55
GO:0032535	regulation of cellular component size	TENM1	0.00877881	55
GO:0032535	regulation of cellular component size	SPTA1	0.00877881	55
GO:0032535	regulation of cellular component size	WNT3	0.00877881	55
GO:0032535	regulation of cellular component size	RARG	0.00877881	55
GO:0032535	regulation of cellular component size	F2RL1	0.00877881	55
GO:0032535	regulation of cellular component size	ATP13A2	0.00877881	55
GO:0032535	regulation of cellular component size	SLC12A2	0.00877881	55
GO:0032535	regulation of cellular component size	WNK3	0.00877881	55
GO:0032535	regulation of cellular component size	VAV2	0.00877881	55
GO:0032535	regulation of cellular component size	ADD3	0.00877881	55
GO:0032535	regulation of cellular component size	ARHGAP28	0.00877881	55
GO:0032535	regulation of cellular component size	APOE	0.00877881	55
GO:0032535	regulation of cellular component size	SEMA4F	0.00877881	55
GO:0032535	regulation of cellular component size	PLEKHG2	0.00877881	55
GO:0032535	regulation of cellular component size	CFL2	0.00877881	55
GO:0032535	regulation of cellular component size	ALS2	0.00877881	55
GO:0032535	regulation of cellular component size	VEGFA	0.00877881	55
GO:0032535	regulation of cellular component size	BORCS6	0.00877881	55
GO:0032535	regulation of cellular component size	ADCY10	0.00877881	55
GO:0032535	regulation of cellular component size	SPTBN1	0.00877881	55
GO:0032535	regulation of cellular component size	ATP7A	0.00877881	55
GO:0032535	regulation of cellular component size	FCHSD1	0.00877881	55
GO:0032535	regulation of cellular component size	CDK5	0.00877881	55
GO:0032535	regulation of cellular component size	FER	0.00877881	55
GO:0032535	regulation of cellular component size	PTPRS	0.00877881	55
GO:0032535	regulation of cellular component size	CAPG	0.00877881	55
GO:0032535	regulation of cellular component size	PTEN	0.00877881	55
GO:0032535	regulation of cellular component size	BAIAP2L1	0.00877881	55
GO:0032535	regulation of cellular component size	HSP90AA1	0.00877881	55
GO:0032535	regulation of cellular component size	XK	0.00877881	55
GO:0032535	regulation of cellular component size	SSH2	0.00877881	55
GO:0032535	regulation of cellular component size	DCC	0.00877881	55
GO:0032535	regulation of cellular component size	FLII	0.00877881	55
GO:0032535	regulation of cellular component size	CDKL3	0.00877881	55
GO:0032535	regulation of cellular component size	MACF1	0.00877881	55
GO:0032535	regulation of cellular component size	OXSR1	0.00877881	55
GO:0032535	regulation of cellular component size	SEMA4C	0.00877881	55
GO:0032535	regulation of cellular component size	MLST8	0.00877881	55
GO:0032535	regulation of cellular component size	HIP1R	0.00877881	55
GO:0032535	regulation of cellular component size	BORCS7	0.00877881	55
GO:0032535	regulation of cellular component size	RHOA	0.00877881	55
GO:0032535	regulation of cellular component size	BAIAP2	0.00877881	55
GO:0032535	regulation of cellular component size	DSTN	0.00877881	55
GO:0032535	regulation of cellular component size	MYADM	0.00877881	55
GO:0032535	regulation of cellular component size	SLIT1	0.00877881	55
GO:0032535	regulation of cellular component size	ADNP	0.00877881	55
GO:0032535	regulation of cellular component size	SEMA3E	0.00877881	55
GO:0032535	regulation of cellular component size	GSK3B	0.00877881	55
GO:0032535	regulation of cellular component size	SLIT2	0.00877881	55
GO:0032535	regulation of cellular component size	AVIL	0.00877881	55
GO:0032535	regulation of cellular component size	SIN3A	0.00877881	55
GO:0032535	regulation of cellular component size	ARF6	0.00877881	55
GO:0018107	peptidyl-threonine phosphorylation	DYRK3	0.00960666	21
GO:0018107	peptidyl-threonine phosphorylation	SPRED1	0.00960666	21
GO:0018107	peptidyl-threonine phosphorylation	HIPK2	0.00960666	21
GO:0018107	peptidyl-threonine phosphorylation	WNK3	0.00960666	21
GO:0018107	peptidyl-threonine phosphorylation	ACVR1B	0.00960666	21
GO:0018107	peptidyl-threonine phosphorylation	NLK	0.00960666	21
GO:0018107	peptidyl-threonine phosphorylation	CHEK1	0.00960666	21
GO:0018107	peptidyl-threonine phosphorylation	ADCY10	0.00960666	21
GO:0018107	peptidyl-threonine phosphorylation	CADM4	0.00960666	21
GO:0018107	peptidyl-threonine phosphorylation	CDK5	0.00960666	21
GO:0018107	peptidyl-threonine phosphorylation	ROCK2	0.00960666	21
GO:0018107	peptidyl-threonine phosphorylation	STOX1	0.00960666	21
GO:0018107	peptidyl-threonine phosphorylation	OXSR1	0.00960666	21
GO:0018107	peptidyl-threonine phosphorylation	S1PR2	0.00960666	21
GO:0018107	peptidyl-threonine phosphorylation	HIPK1	0.00960666	21
GO:0018107	peptidyl-threonine phosphorylation	TAF1	0.00960666	21
GO:0018107	peptidyl-threonine phosphorylation	CALM2	0.00960666	21
GO:0018107	peptidyl-threonine phosphorylation	MAPK8	0.00960666	21
GO:0018107	peptidyl-threonine phosphorylation	ATF2	0.00960666	21
GO:0018107	peptidyl-threonine phosphorylation	GSK3B	0.00960666	21
GO:0018107	peptidyl-threonine phosphorylation	TRIM6	0.00960666	21
GO:0018209	peptidyl-serine modification	PRKCB	0.00960666	46
GO:0018209	peptidyl-serine modification	STK32B	0.00960666	46
GO:0018209	peptidyl-serine modification	PRKX	0.00960666	46
GO:0018209	peptidyl-serine modification	GADD45A	0.00960666	46
GO:0018209	peptidyl-serine modification	TENM1	0.00960666	46
GO:0018209	peptidyl-serine modification	DYRK3	0.00960666	46
GO:0018209	peptidyl-serine modification	NOS1	0.00960666	46
GO:0018209	peptidyl-serine modification	PRKACB	0.00960666	46
GO:0018209	peptidyl-serine modification	HIPK2	0.00960666	46
GO:0018209	peptidyl-serine modification	AURKA	0.00960666	46
GO:0018209	peptidyl-serine modification	GALNT4	0.00960666	46
GO:0018209	peptidyl-serine modification	PKN2	0.00960666	46
GO:0018209	peptidyl-serine modification	MAD2L2	0.00960666	46
GO:0018209	peptidyl-serine modification	NLK	0.00960666	46
GO:0018209	peptidyl-serine modification	VEGFA	0.00960666	46
GO:0018209	peptidyl-serine modification	FNIP2	0.00960666	46
GO:0018209	peptidyl-serine modification	ULK3	0.00960666	46
GO:0018209	peptidyl-serine modification	RPS6KA2	0.00960666	46
GO:0018209	peptidyl-serine modification	1	0.00960666	46
GO:0018209	peptidyl-serine modification	CDK5	0.00960666	46
GO:0018209	peptidyl-serine modification	PTEN	0.00960666	46
GO:0018209	peptidyl-serine modification	ATM	0.00960666	46
GO:0018209	peptidyl-serine modification	ROCK2	0.00960666	46
GO:0018209	peptidyl-serine modification	MAST4	0.00960666	46
GO:0018209	peptidyl-serine modification	GALNT2	0.00960666	46
GO:0018209	peptidyl-serine modification	SGK3	0.00960666	46
GO:0018209	peptidyl-serine modification	STOX1	0.00960666	46
GO:0018209	peptidyl-serine modification	BAX	0.00960666	46
GO:0018209	peptidyl-serine modification	MAST2	0.00960666	46
GO:0018209	peptidyl-serine modification	HIPK1	0.00960666	46
GO:0018209	peptidyl-serine modification	TAF1	0.00960666	46
GO:0018209	peptidyl-serine modification	PKN1	0.00960666	46
GO:0018209	peptidyl-serine modification	RPS6KB1	0.00960666	46
GO:0018209	peptidyl-serine modification	AKAP9	0.00960666	46
GO:0018209	peptidyl-serine modification	FNIP1	0.00960666	46
GO:0018209	peptidyl-serine modification	PAQR3	0.00960666	46
GO:0018209	peptidyl-serine modification	MAPK8	0.00960666	46
GO:0018209	peptidyl-serine modification	NSD1	0.00960666	46
GO:0018209	peptidyl-serine modification	INPP5F	0.00960666	46
GO:0018209	peptidyl-serine modification	MIF	0.00960666	46
GO:0018209	peptidyl-serine modification	TFRC	0.00960666	46
GO:0018209	peptidyl-serine modification	PAK2	0.00960666	46
GO:0018209	peptidyl-serine modification	CREBL2	0.00960666	46
GO:0018209	peptidyl-serine modification	GSK3B	0.00960666	46
GO:0018209	peptidyl-serine modification	CHUK	0.00960666	46
GO:0018209	peptidyl-serine modification	TRIM6	0.00960666	46
GO:0009267	cellular response to starvation	RNF152	0.0106766	31
GO:0009267	cellular response to starvation	PRKAA2	0.0106766	31
GO:0009267	cellular response to starvation	RRAGD	0.0106766	31
GO:0009267	cellular response to starvation	SRD5A1	0.0106766	31
GO:0009267	cellular response to starvation	DAPL1	0.0106766	31
GO:0009267	cellular response to starvation	FADS1	0.0106766	31
GO:0009267	cellular response to starvation	DEPDC5	0.0106766	31
GO:0009267	cellular response to starvation	FOXO1	0.0106766	31
GO:0009267	cellular response to starvation	NPRL2	0.0106766	31
GO:0009267	cellular response to starvation	MIOS	0.0106766	31
GO:0009267	cellular response to starvation	GPR155	0.0106766	31
GO:0009267	cellular response to starvation	ASNS	0.0106766	31
GO:0009267	cellular response to starvation	SLC39A4	0.0106766	31
GO:0009267	cellular response to starvation	MAP3K5	0.0106766	31
GO:0009267	cellular response to starvation	SLC38A2	0.0106766	31
GO:0009267	cellular response to starvation	HSPA8	0.0106766	31
GO:0009267	cellular response to starvation	KPTN	0.0106766	31
GO:0009267	cellular response to starvation	FNIP1	0.0106766	31
GO:0009267	cellular response to starvation	MAPK8	0.0106766	31
GO:0009267	cellular response to starvation	SESN1	0.0106766	31
GO:0009267	cellular response to starvation	RRAGA	0.0106766	31
GO:0009267	cellular response to starvation	WDR59	0.0106766	31
GO:0009267	cellular response to starvation	RRAGB	0.0106766	31
GO:0009267	cellular response to starvation	PPM1D	0.0106766	31
GO:0009267	cellular response to starvation	TFEB	0.0106766	31
GO:0009267	cellular response to starvation	HNRNPA1	0.0106766	31
GO:0009267	cellular response to starvation	ATF2	0.0106766	31
GO:0009267	cellular response to starvation	GABARAP	0.0106766	31
GO:0009267	cellular response to starvation	UCP2	0.0106766	31
GO:0009267	cellular response to starvation	GAS2L1	0.0106766	31
GO:0009267	cellular response to starvation	CTSK	0.0106766	31
GO:0010821	regulation of mitochondrion organization	IGF1	0.0107948	28
GO:0010821	regulation of mitochondrion organization	BBC3	0.0107948	28
GO:0010821	regulation of mitochondrion organization	BID	0.0107948	28
GO:0010821	regulation of mitochondrion organization	TSPO	0.0107948	28
GO:0010821	regulation of mitochondrion organization	ATP13A2	0.0107948	28
GO:0010821	regulation of mitochondrion organization	BIK	0.0107948	28
GO:0010821	regulation of mitochondrion organization	AURKA	0.0107948	28
GO:0010821	regulation of mitochondrion organization	TMEM102	0.0107948	28
GO:0010821	regulation of mitochondrion organization	PLSCR3	0.0107948	28
GO:0010821	regulation of mitochondrion organization	ADCY10	0.0107948	28
GO:0010821	regulation of mitochondrion organization	HTRA2	0.0107948	28
GO:0010821	regulation of mitochondrion organization	IER3	0.0107948	28
GO:0010821	regulation of mitochondrion organization	HUWE1	0.0107948	28
GO:0010821	regulation of mitochondrion organization	FXN	0.0107948	28
GO:0010821	regulation of mitochondrion organization	VPS13D	0.0107948	28
GO:0010821	regulation of mitochondrion organization	STOX1	0.0107948	28
GO:0010821	regulation of mitochondrion organization	PARL	0.0107948	28
GO:0010821	regulation of mitochondrion organization	BAX	0.0107948	28
GO:0010821	regulation of mitochondrion organization	VPS13C	0.0107948	28
GO:0010821	regulation of mitochondrion organization	HIP1R	0.0107948	28
GO:0010821	regulation of mitochondrion organization	BCL2L11	0.0107948	28
GO:0010821	regulation of mitochondrion organization	TMEM135	0.0107948	28
GO:0010821	regulation of mitochondrion organization	ENDOG	0.0107948	28
GO:0010821	regulation of mitochondrion organization	TFRC	0.0107948	28
GO:0010821	regulation of mitochondrion organization	FZD5	0.0107948	28
GO:0010821	regulation of mitochondrion organization	FAM162A	0.0107948	28
GO:0010821	regulation of mitochondrion organization	BNIP3	0.0107948	28
GO:0010821	regulation of mitochondrion organization	GSK3B	0.0107948	28
GO:0031929	TOR signaling	RNF152	0.0111244	30
GO:0031929	TOR signaling	STAMBPL1	0.0111244	30
GO:0031929	TOR signaling	DYRK3	0.0111244	30
GO:0031929	TOR signaling	PRKAA2	0.0111244	30
GO:0031929	TOR signaling	RRAGD	0.0111244	30
GO:0031929	TOR signaling	PRKACB	0.0111244	30
GO:0031929	TOR signaling	GPAT3	0.0111244	30
GO:0031929	TOR signaling	NLK	0.0111244	30
GO:0031929	TOR signaling	FNIP2	0.0111244	30
GO:0031929	TOR signaling	UBE2W	0.0111244	30
GO:0031929	TOR signaling	DEPDC5	0.0111244	30
GO:0031929	TOR signaling	USP4	0.0111244	30
GO:0031929	TOR signaling	NPRL2	0.0111244	30
GO:0031929	TOR signaling	ATM	0.0111244	30
GO:0031929	TOR signaling	GPR137B	0.0111244	30
GO:0031929	TOR signaling	MIOS	0.0111244	30
GO:0031929	TOR signaling	GPR155	0.0111244	30
GO:0031929	TOR signaling	RPS6KB1	0.0111244	30
GO:0031929	TOR signaling	MLST8	0.0111244	30
GO:0031929	TOR signaling	GATA3	0.0111244	30
GO:0031929	TOR signaling	UBR2	0.0111244	30
GO:0031929	TOR signaling	KPTN	0.0111244	30
GO:0031929	TOR signaling	FNIP1	0.0111244	30
GO:0031929	TOR signaling	ENDOG	0.0111244	30
GO:0031929	TOR signaling	SESN1	0.0111244	30
GO:0031929	TOR signaling	RRAGA	0.0111244	30
GO:0031929	TOR signaling	WDR59	0.0111244	30
GO:0031929	TOR signaling	RRAGB	0.0111244	30
GO:0031929	TOR signaling	GSK3B	0.0111244	30
GO:0031929	TOR signaling	SIK3	0.0111244	30
GO:0000725	recombinational repair	RNF169	0.0111244	32
GO:0000725	recombinational repair	EID3	0.0111244	32
GO:0000725	recombinational repair	SHLD3	0.0111244	32
GO:0000725	recombinational repair	SWSAP1	0.0111244	32
GO:0000725	recombinational repair	WRAP53	0.0111244	32
GO:0000725	recombinational repair	EPC1	0.0111244	32
GO:0000725	recombinational repair	MAD2L2	0.0111244	32
GO:0000725	recombinational repair	DMC1	0.0111244	32
GO:0000725	recombinational repair	RECQL4	0.0111244	32
GO:0000725	recombinational repair	CHEK1	0.0111244	32
GO:0000725	recombinational repair	PARP1	0.0111244	32
GO:0000725	recombinational repair	RTEL1	0.0111244	32
GO:0000725	recombinational repair	SPIDR	0.0111244	32
GO:0000725	recombinational repair	ZSWIM7	0.0111244	32
GO:0000725	recombinational repair	POLN	0.0111244	32
GO:0000725	recombinational repair	ATM	0.0111244	32
GO:0000725	recombinational repair	MRGBP	0.0111244	32
GO:0000725	recombinational repair	RIF1	0.0111244	32
GO:0000725	recombinational repair	MUS81	0.0111244	32
GO:0000725	recombinational repair	MCMDC2	0.0111244	32
GO:0000725	recombinational repair	FBH1	0.0111244	32
GO:0000725	recombinational repair	SENP3	0.0111244	32
GO:0000725	recombinational repair	SLX4	0.0111244	32
GO:0000725	recombinational repair	MCM7	0.0111244	32
GO:0000725	recombinational repair	FEN1	0.0111244	32
GO:0000725	recombinational repair	RHNO1	0.0111244	32
GO:0000725	recombinational repair	SFPQ	0.0111244	32
GO:0000725	recombinational repair	RAD51D	0.0111244	32
GO:0000725	recombinational repair	ERCC6	0.0111244	32
GO:0000725	recombinational repair	BRCA2	0.0111244	32
GO:0000725	recombinational repair	NIPBL	0.0111244	32
GO:0000725	recombinational repair	INO80	0.0111244	32
GO:0018205	peptidyl-lysine modification	PRKAA2	0.0112814	28
GO:0018205	peptidyl-lysine modification	LOXL3	0.0112814	28
GO:0018205	peptidyl-lysine modification	RWDD3	0.0112814	28
GO:0018205	peptidyl-lysine modification	EID3	0.0112814	28
GO:0018205	peptidyl-lysine modification	PIAS1	0.0112814	28
GO:0018205	peptidyl-lysine modification	CTH	0.0112814	28
GO:0018205	peptidyl-lysine modification	ETFBKMT	0.0112814	28
GO:0018205	peptidyl-lysine modification	LIPT2	0.0112814	28
GO:0018205	peptidyl-lysine modification	P3H4	0.0112814	28
GO:0018205	peptidyl-lysine modification	ATPSCKMT	0.0112814	28
GO:0018205	peptidyl-lysine modification	TRPM4	0.0112814	28
GO:0018205	peptidyl-lysine modification	GCSH	0.0112814	28
GO:0018205	peptidyl-lysine modification	ATP7A	0.0112814	28
GO:0018205	peptidyl-lysine modification	P3H3	0.0112814	28
GO:0018205	peptidyl-lysine modification	EEF1AKMT3	0.0112814	28
GO:0018205	peptidyl-lysine modification	CBX4	0.0112814	28
GO:0018205	peptidyl-lysine modification	HDAC7	0.0112814	28
GO:0018205	peptidyl-lysine modification	TRIM38	0.0112814	28
GO:0018205	peptidyl-lysine modification	VPS33B	0.0112814	28
GO:0018205	peptidyl-lysine modification	GNL3	0.0112814	28
GO:0018205	peptidyl-lysine modification	SENP3	0.0112814	28
GO:0018205	peptidyl-lysine modification	SETD3	0.0112814	28
GO:0018205	peptidyl-lysine modification	HINT2	0.0112814	28
GO:0018205	peptidyl-lysine modification	DHPS	0.0112814	28
GO:0018205	peptidyl-lysine modification	ESCO1	0.0112814	28
GO:0018205	peptidyl-lysine modification	JMJD6	0.0112814	28
GO:0018205	peptidyl-lysine modification	DESI1	0.0112814	28
GO:0018205	peptidyl-lysine modification	PLOD2	0.0112814	28
GO:0031669	cellular response to nutrient levels	RNF152	0.0116596	39
GO:0031669	cellular response to nutrient levels	KANK2	0.0116596	39
GO:0031669	cellular response to nutrient levels	VDR	0.0116596	39
GO:0031669	cellular response to nutrient levels	PRKAA2	0.0116596	39
GO:0031669	cellular response to nutrient levels	CDKN2B	0.0116596	39
GO:0031669	cellular response to nutrient levels	RRAGD	0.0116596	39
GO:0031669	cellular response to nutrient levels	SRD5A1	0.0116596	39
GO:0031669	cellular response to nutrient levels	DAPL1	0.0116596	39
GO:0031669	cellular response to nutrient levels	FADS1	0.0116596	39
GO:0031669	cellular response to nutrient levels	DEPDC5	0.0116596	39
GO:0031669	cellular response to nutrient levels	FOXO1	0.0116596	39
GO:0031669	cellular response to nutrient levels	NCOA1	0.0116596	39
GO:0031669	cellular response to nutrient levels	SNW1	0.0116596	39
GO:0031669	cellular response to nutrient levels	NPRL2	0.0116596	39
GO:0031669	cellular response to nutrient levels	MIOS	0.0116596	39
GO:0031669	cellular response to nutrient levels	GPR155	0.0116596	39
GO:0031669	cellular response to nutrient levels	ASNS	0.0116596	39
GO:0031669	cellular response to nutrient levels	SLC39A4	0.0116596	39
GO:0031669	cellular response to nutrient levels	MAP3K5	0.0116596	39
GO:0031669	cellular response to nutrient levels	SLC38A2	0.0116596	39
GO:0031669	cellular response to nutrient levels	RPS6KB1	0.0116596	39
GO:0031669	cellular response to nutrient levels	MLST8	0.0116596	39
GO:0031669	cellular response to nutrient levels	HSPA8	0.0116596	39
GO:0031669	cellular response to nutrient levels	KPTN	0.0116596	39
GO:0031669	cellular response to nutrient levels	FNIP1	0.0116596	39
GO:0031669	cellular response to nutrient levels	MAPK8	0.0116596	39
GO:0031669	cellular response to nutrient levels	SESN1	0.0116596	39
GO:0031669	cellular response to nutrient levels	RRAGA	0.0116596	39
GO:0031669	cellular response to nutrient levels	WDR59	0.0116596	39
GO:0031669	cellular response to nutrient levels	CD68	0.0116596	39
GO:0031669	cellular response to nutrient levels	RRAGB	0.0116596	39
GO:0031669	cellular response to nutrient levels	PPM1D	0.0116596	39
GO:0031669	cellular response to nutrient levels	TFEB	0.0116596	39
GO:0031669	cellular response to nutrient levels	HNRNPA1	0.0116596	39
GO:0031669	cellular response to nutrient levels	ATF2	0.0116596	39
GO:0031669	cellular response to nutrient levels	GABARAP	0.0116596	39
GO:0031669	cellular response to nutrient levels	UCP2	0.0116596	39
GO:0031669	cellular response to nutrient levels	GAS2L1	0.0116596	39
GO:0031669	cellular response to nutrient levels	CTSK	0.0116596	39
GO:0018105	peptidyl-serine phosphorylation	PRKCB	0.0122499	44
GO:0018105	peptidyl-serine phosphorylation	STK32B	0.0122499	44
GO:0018105	peptidyl-serine phosphorylation	PRKX	0.0122499	44
GO:0018105	peptidyl-serine phosphorylation	GADD45A	0.0122499	44
GO:0018105	peptidyl-serine phosphorylation	TENM1	0.0122499	44
GO:0018105	peptidyl-serine phosphorylation	DYRK3	0.0122499	44
GO:0018105	peptidyl-serine phosphorylation	NOS1	0.0122499	44
GO:0018105	peptidyl-serine phosphorylation	PRKACB	0.0122499	44
GO:0018105	peptidyl-serine phosphorylation	HIPK2	0.0122499	44
GO:0018105	peptidyl-serine phosphorylation	AURKA	0.0122499	44
GO:0018105	peptidyl-serine phosphorylation	PKN2	0.0122499	44
GO:0018105	peptidyl-serine phosphorylation	MAD2L2	0.0122499	44
GO:0018105	peptidyl-serine phosphorylation	NLK	0.0122499	44
GO:0018105	peptidyl-serine phosphorylation	VEGFA	0.0122499	44
GO:0018105	peptidyl-serine phosphorylation	FNIP2	0.0122499	44
GO:0018105	peptidyl-serine phosphorylation	ULK3	0.0122499	44
GO:0018105	peptidyl-serine phosphorylation	RPS6KA2	0.0122499	44
GO:0018105	peptidyl-serine phosphorylation	1	0.0122499	44
GO:0018105	peptidyl-serine phosphorylation	CDK5	0.0122499	44
GO:0018105	peptidyl-serine phosphorylation	PTEN	0.0122499	44
GO:0018105	peptidyl-serine phosphorylation	ATM	0.0122499	44
GO:0018105	peptidyl-serine phosphorylation	ROCK2	0.0122499	44
GO:0018105	peptidyl-serine phosphorylation	MAST4	0.0122499	44
GO:0018105	peptidyl-serine phosphorylation	SGK3	0.0122499	44
GO:0018105	peptidyl-serine phosphorylation	STOX1	0.0122499	44
GO:0018105	peptidyl-serine phosphorylation	BAX	0.0122499	44
GO:0018105	peptidyl-serine phosphorylation	MAST2	0.0122499	44
GO:0018105	peptidyl-serine phosphorylation	HIPK1	0.0122499	44
GO:0018105	peptidyl-serine phosphorylation	TAF1	0.0122499	44
GO:0018105	peptidyl-serine phosphorylation	PKN1	0.0122499	44
GO:0018105	peptidyl-serine phosphorylation	RPS6KB1	0.0122499	44
GO:0018105	peptidyl-serine phosphorylation	AKAP9	0.0122499	44
GO:0018105	peptidyl-serine phosphorylation	FNIP1	0.0122499	44
GO:0018105	peptidyl-serine phosphorylation	PAQR3	0.0122499	44
GO:0018105	peptidyl-serine phosphorylation	MAPK8	0.0122499	44
GO:0018105	peptidyl-serine phosphorylation	NSD1	0.0122499	44
GO:0018105	peptidyl-serine phosphorylation	INPP5F	0.0122499	44
GO:0018105	peptidyl-serine phosphorylation	MIF	0.0122499	44
GO:0018105	peptidyl-serine phosphorylation	TFRC	0.0122499	44
GO:0018105	peptidyl-serine phosphorylation	PAK2	0.0122499	44
GO:0018105	peptidyl-serine phosphorylation	CREBL2	0.0122499	44
GO:0018105	peptidyl-serine phosphorylation	GSK3B	0.0122499	44
GO:0018105	peptidyl-serine phosphorylation	CHUK	0.0122499	44
GO:0018105	peptidyl-serine phosphorylation	TRIM6	0.0122499	44
GO:0016072	rRNA metabolic process	PIH1D2	0.0125334	42
GO:0016072	rRNA metabolic process	ANG	0.0125334	42
GO:0016072	rRNA metabolic process	FDXACB1	0.0125334	42
GO:0016072	rRNA metabolic process	PELO	0.0125334	42
GO:0016072	rRNA metabolic process	GEMIN4	0.0125334	42
GO:0016072	rRNA metabolic process	BMS1	0.0125334	42
GO:0016072	rRNA metabolic process	DDX11	0.0125334	42
GO:0016072	rRNA metabolic process	RIOK3	0.0125334	42
GO:0016072	rRNA metabolic process	DDX10	0.0125334	42
GO:0016072	rRNA metabolic process	1	0.0125334	42
GO:0016072	rRNA metabolic process	GTF3C1	0.0125334	42
GO:0016072	rRNA metabolic process	NOP56	0.0125334	42
GO:0016072	rRNA metabolic process	RCL1	0.0125334	42
GO:0016072	rRNA metabolic process	TSR3	0.0125334	42
GO:0016072	rRNA metabolic process	UTP3	0.0125334	42
GO:0016072	rRNA metabolic process	RPP40	0.0125334	42
GO:0016072	rRNA metabolic process	DHX37	0.0125334	42
GO:0016072	rRNA metabolic process	NCL	0.0125334	42
GO:0016072	rRNA metabolic process	UTP25	0.0125334	42
GO:0016072	rRNA metabolic process	UTP6	0.0125334	42
GO:0016072	rRNA metabolic process	UTP20	0.0125334	42
GO:0016072	rRNA metabolic process	MRM3	0.0125334	42
GO:0016072	rRNA metabolic process	EXOSC9	0.0125334	42
GO:0016072	rRNA metabolic process	DDX27	0.0125334	42
GO:0016072	rRNA metabolic process	YBEY	0.0125334	42
GO:0016072	rRNA metabolic process	RRS1	0.0125334	42
GO:0016072	rRNA metabolic process	NVL	0.0125334	42
GO:0016072	rRNA metabolic process	EIF6	0.0125334	42
GO:0016072	rRNA metabolic process	IMP3	0.0125334	42
GO:0016072	rRNA metabolic process	PDCD11	0.0125334	42
GO:0016072	rRNA metabolic process	NOP58	0.0125334	42
GO:0016072	rRNA metabolic process	NOLC1	0.0125334	42
GO:0016072	rRNA metabolic process	PWP2	0.0125334	42
GO:0016072	rRNA metabolic process	MTREX	0.0125334	42
GO:0016072	rRNA metabolic process	EXOSC3	0.0125334	42
GO:0016072	rRNA metabolic process	NIFK	0.0125334	42
GO:0016072	rRNA metabolic process	NSUN5	0.0125334	42
GO:0016072	rRNA metabolic process	BRIX1	0.0125334	42
GO:0016072	rRNA metabolic process	ZCCHC7	0.0125334	42
GO:0016072	rRNA metabolic process	ERCC6	0.0125334	42
GO:0016072	rRNA metabolic process	ERCC2	0.0125334	42
GO:0016072	rRNA metabolic process	LYAR	0.0125334	42
GO:0044772	mitotic cell cycle phase transition	MYO16	0.0125334	63
GO:0044772	mitotic cell cycle phase transition	NFIB	0.0125334	63
GO:0044772	mitotic cell cycle phase transition	TM4SF5	0.0125334	63
GO:0044772	mitotic cell cycle phase transition	UBE2C	0.0125334	63
GO:0044772	mitotic cell cycle phase transition	BID	0.0125334	63
GO:0044772	mitotic cell cycle phase transition	KANK2	0.0125334	63
GO:0044772	mitotic cell cycle phase transition	RBL2	0.0125334	63
GO:0044772	mitotic cell cycle phase transition	TERT	0.0125334	63
GO:0044772	mitotic cell cycle phase transition	DCUN1D3	0.0125334	63
GO:0044772	mitotic cell cycle phase transition	CDC20	0.0125334	63
GO:0044772	mitotic cell cycle phase transition	PIAS1	0.0125334	63
GO:0044772	mitotic cell cycle phase transition	CDKN2B	0.0125334	63
GO:0044772	mitotic cell cycle phase transition	CDKN2A	0.0125334	63
GO:0044772	mitotic cell cycle phase transition	CTDSPL	0.0125334	63
GO:0044772	mitotic cell cycle phase transition	CDK14	0.0125334	63
GO:0044772	mitotic cell cycle phase transition	PPP3CA	0.0125334	63
GO:0044772	mitotic cell cycle phase transition	INCENP	0.0125334	63
GO:0044772	mitotic cell cycle phase transition	AURKA	0.0125334	63
GO:0044772	mitotic cell cycle phase transition	ACVR1B	0.0125334	63
GO:0044772	mitotic cell cycle phase transition	CDKN1C	0.0125334	63
GO:0044772	mitotic cell cycle phase transition	PIM2	0.0125334	63
GO:0044772	mitotic cell cycle phase transition	MAD2L2	0.0125334	63
GO:0044772	mitotic cell cycle phase transition	CRADD	0.0125334	63
GO:0044772	mitotic cell cycle phase transition	CHEK1	0.0125334	63
GO:0044772	mitotic cell cycle phase transition	CCND3	0.0125334	63
GO:0044772	mitotic cell cycle phase transition	SPC24	0.0125334	63
GO:0044772	mitotic cell cycle phase transition	HSPA2	0.0125334	63
GO:0044772	mitotic cell cycle phase transition	DLGAP5	0.0125334	63
GO:0044772	mitotic cell cycle phase transition	CCNJ	0.0125334	63
GO:0044772	mitotic cell cycle phase transition	RNASEH2B	0.0125334	63
GO:0044772	mitotic cell cycle phase transition	DUSP1	0.0125334	63
GO:0044772	mitotic cell cycle phase transition	RGCC	0.0125334	63
GO:0044772	mitotic cell cycle phase transition	PLK3	0.0125334	63
GO:0044772	mitotic cell cycle phase transition	IER3	0.0125334	63
GO:0044772	mitotic cell cycle phase transition	PTEN	0.0125334	63
GO:0044772	mitotic cell cycle phase transition	TAOK1	0.0125334	63
GO:0044772	mitotic cell cycle phase transition	ANKRD17	0.0125334	63
GO:0044772	mitotic cell cycle phase transition	FBXL15	0.0125334	63
GO:0044772	mitotic cell cycle phase transition	ATM	0.0125334	63
GO:0044772	mitotic cell cycle phase transition	TPR	0.0125334	63
GO:0044772	mitotic cell cycle phase transition	MBLAC1	0.0125334	63
GO:0044772	mitotic cell cycle phase transition	SASS6	0.0125334	63
GO:0044772	mitotic cell cycle phase transition	CDK3	0.0125334	63
GO:0044772	mitotic cell cycle phase transition	CDC14A	0.0125334	63
GO:0044772	mitotic cell cycle phase transition	STOX1	0.0125334	63
GO:0044772	mitotic cell cycle phase transition	ZWILCH	0.0125334	63
GO:0044772	mitotic cell cycle phase transition	MNAT1	0.0125334	63
GO:0044772	mitotic cell cycle phase transition	11	0.0125334	63
GO:0044772	mitotic cell cycle phase transition	RPS6KB1	0.0125334	63
GO:0044772	mitotic cell cycle phase transition	USP37	0.0125334	63
GO:0044772	mitotic cell cycle phase transition	CALM2	0.0125334	63
GO:0044772	mitotic cell cycle phase transition	RAD50	0.0125334	63
GO:0044772	mitotic cell cycle phase transition	RRM1	0.0125334	63
GO:0044772	mitotic cell cycle phase transition	ITGB1	0.0125334	63
GO:0044772	mitotic cell cycle phase transition	IK	0.0125334	63
GO:0044772	mitotic cell cycle phase transition	CCNE1	0.0125334	63
GO:0044772	mitotic cell cycle phase transition	MIIP	0.0125334	63
GO:0044772	mitotic cell cycle phase transition	BABAM1	0.0125334	63
GO:0044772	mitotic cell cycle phase transition	PPM1D	0.0125334	63
GO:0044772	mitotic cell cycle phase transition	SMARCE1	0.0125334	63
GO:0044772	mitotic cell cycle phase transition	SIN3A	0.0125334	63
GO:0044772	mitotic cell cycle phase transition	ERCC2	0.0125334	63
GO:0044772	mitotic cell cycle phase transition	INO80	0.0125334	63
GO:0070192	chromosome organization involved in meiotic cell cycle	MAJIN	0.0125334	16
GO:0070192	chromosome organization involved in meiotic cell cycle	TEX11	0.0125334	16
GO:0070192	chromosome organization involved in meiotic cell cycle	TEX12	0.0125334	16
GO:0070192	chromosome organization involved in meiotic cell cycle	SHOC1	0.0125334	16
GO:0070192	chromosome organization involved in meiotic cell cycle	SYCP1	0.0125334	16
GO:0070192	chromosome organization involved in meiotic cell cycle	SYCP2	0.0125334	16
GO:0070192	chromosome organization involved in meiotic cell cycle	FANCD2	0.0125334	16
GO:0070192	chromosome organization involved in meiotic cell cycle	P3H4	0.0125334	16
GO:0070192	chromosome organization involved in meiotic cell cycle	DMC1	0.0125334	16
GO:0070192	chromosome organization involved in meiotic cell cycle	MSH4	0.0125334	16
GO:0070192	chromosome organization involved in meiotic cell cycle	PSMC3IP	0.0125334	16
GO:0070192	chromosome organization involved in meiotic cell cycle	ATM	0.0125334	16
GO:0070192	chromosome organization involved in meiotic cell cycle	NCAPD3	0.0125334	16
GO:0070192	chromosome organization involved in meiotic cell cycle	RAD50	0.0125334	16
GO:0070192	chromosome organization involved in meiotic cell cycle	CCNE1	0.0125334	16
GO:0070192	chromosome organization involved in meiotic cell cycle	SMC2	0.0125334	16
GO:0051054	positive regulation of DNA metabolic process	BAZ1A	0.0127391	46
GO:0051054	positive regulation of DNA metabolic process	SHLD3	0.0127391	46
GO:0051054	positive regulation of DNA metabolic process	WRAP53	0.0127391	46
GO:0051054	positive regulation of DNA metabolic process	SMARCA5	0.0127391	46
GO:0051054	positive regulation of DNA metabolic process	EPC1	0.0127391	46
GO:0051054	positive regulation of DNA metabolic process	INO80B	0.0127391	46
GO:0051054	positive regulation of DNA metabolic process	MAD2L2	0.0127391	46
GO:0051054	positive regulation of DNA metabolic process	PARP1	0.0127391	46
GO:0051054	positive regulation of DNA metabolic process	DDX11	0.0127391	46
GO:0051054	positive regulation of DNA metabolic process	RTEL1	0.0127391	46
GO:0051054	positive regulation of DNA metabolic process	SPIDR	0.0127391	46
GO:0051054	positive regulation of DNA metabolic process	1	0.0127391	46
GO:0051054	positive regulation of DNA metabolic process	RGCC	0.0127391	46
GO:0051054	positive regulation of DNA metabolic process	CBX8	0.0127391	46
GO:0051054	positive regulation of DNA metabolic process	HSP90AA1	0.0127391	46
GO:0051054	positive regulation of DNA metabolic process	ATM	0.0127391	46
GO:0051054	positive regulation of DNA metabolic process	MRGBP	0.0127391	46
GO:0051054	positive regulation of DNA metabolic process	CEBPG	0.0127391	46
GO:0051054	positive regulation of DNA metabolic process	CCT2	0.0127391	46
GO:0051054	positive regulation of DNA metabolic process	HSP90AB1	0.0127391	46
GO:0051054	positive regulation of DNA metabolic process	GCH1	0.0127391	46
GO:0051054	positive regulation of DNA metabolic process	BAX	0.0127391	46
GO:0051054	positive regulation of DNA metabolic process	RIF1	0.0127391	46
GO:0051054	positive regulation of DNA metabolic process	CHTF8	0.0127391	46
GO:0051054	positive regulation of DNA metabolic process	PMS2	0.0127391	46
GO:0051054	positive regulation of DNA metabolic process	RFC4	0.0127391	46
GO:0051054	positive regulation of DNA metabolic process	MSH2	0.0127391	46
GO:0051054	positive regulation of DNA metabolic process	GNL3	0.0127391	46
GO:0051054	positive regulation of DNA metabolic process	RAD50	0.0127391	46
GO:0051054	positive regulation of DNA metabolic process	DHX9	0.0127391	46
GO:0051054	positive regulation of DNA metabolic process	SLX4	0.0127391	46
GO:0051054	positive regulation of DNA metabolic process	ACD	0.0127391	46
GO:0051054	positive regulation of DNA metabolic process	ENDOG	0.0127391	46
GO:0051054	positive regulation of DNA metabolic process	NVL	0.0127391	46
GO:0051054	positive regulation of DNA metabolic process	TFRC	0.0127391	46
GO:0051054	positive regulation of DNA metabolic process	FAF1	0.0127391	46
GO:0051054	positive regulation of DNA metabolic process	HNRNPA2B1	0.0127391	46
GO:0051054	positive regulation of DNA metabolic process	BABAM1	0.0127391	46
GO:0051054	positive regulation of DNA metabolic process	SMARCE1	0.0127391	46
GO:0051054	positive regulation of DNA metabolic process	HNRNPA1	0.0127391	46
GO:0051054	positive regulation of DNA metabolic process	EXOSC3	0.0127391	46
GO:0051054	positive regulation of DNA metabolic process	NFRKB	0.0127391	46
GO:0051054	positive regulation of DNA metabolic process	ERCC6	0.0127391	46
GO:0051054	positive regulation of DNA metabolic process	CDC42	0.0127391	46
GO:0051054	positive regulation of DNA metabolic process	ERCC2	0.0127391	46
GO:0051054	positive regulation of DNA metabolic process	INO80	0.0127391	46
GO:0000724	double-strand break repair via homologous recombination	RNF169	0.0127391	31
GO:0000724	double-strand break repair via homologous recombination	EID3	0.0127391	31
GO:0000724	double-strand break repair via homologous recombination	SHLD3	0.0127391	31
GO:0000724	double-strand break repair via homologous recombination	SWSAP1	0.0127391	31
GO:0000724	double-strand break repair via homologous recombination	WRAP53	0.0127391	31
GO:0000724	double-strand break repair via homologous recombination	EPC1	0.0127391	31
GO:0000724	double-strand break repair via homologous recombination	MAD2L2	0.0127391	31
GO:0000724	double-strand break repair via homologous recombination	DMC1	0.0127391	31
GO:0000724	double-strand break repair via homologous recombination	RECQL4	0.0127391	31
GO:0000724	double-strand break repair via homologous recombination	CHEK1	0.0127391	31
GO:0000724	double-strand break repair via homologous recombination	PARP1	0.0127391	31
GO:0000724	double-strand break repair via homologous recombination	RTEL1	0.0127391	31
GO:0000724	double-strand break repair via homologous recombination	SPIDR	0.0127391	31
GO:0000724	double-strand break repair via homologous recombination	ZSWIM7	0.0127391	31
GO:0000724	double-strand break repair via homologous recombination	POLN	0.0127391	31
GO:0000724	double-strand break repair via homologous recombination	ATM	0.0127391	31
GO:0000724	double-strand break repair via homologous recombination	MRGBP	0.0127391	31
GO:0000724	double-strand break repair via homologous recombination	RIF1	0.0127391	31
GO:0000724	double-strand break repair via homologous recombination	MUS81	0.0127391	31
GO:0000724	double-strand break repair via homologous recombination	MCMDC2	0.0127391	31
GO:0000724	double-strand break repair via homologous recombination	FBH1	0.0127391	31
GO:0000724	double-strand break repair via homologous recombination	SENP3	0.0127391	31
GO:0000724	double-strand break repair via homologous recombination	SLX4	0.0127391	31
GO:0000724	double-strand break repair via homologous recombination	MCM7	0.0127391	31
GO:0000724	double-strand break repair via homologous recombination	FEN1	0.0127391	31
GO:0000724	double-strand break repair via homologous recombination	SFPQ	0.0127391	31
GO:0000724	double-strand break repair via homologous recombination	RAD51D	0.0127391	31
GO:0000724	double-strand break repair via homologous recombination	ERCC6	0.0127391	31
GO:0000724	double-strand break repair via homologous recombination	BRCA2	0.0127391	31
GO:0000724	double-strand break repair via homologous recombination	NIPBL	0.0127391	31
GO:0000724	double-strand break repair via homologous recombination	INO80	0.0127391	31
GO:1901987	regulation of cell cycle phase transition	MYO16	0.0151054	63
GO:1901987	regulation of cell cycle phase transition	TM4SF5	0.0151054	63
GO:1901987	regulation of cell cycle phase transition	UBE2C	0.0151054	63
GO:1901987	regulation of cell cycle phase transition	BID	0.0151054	63
GO:1901987	regulation of cell cycle phase transition	KANK2	0.0151054	63
GO:1901987	regulation of cell cycle phase transition	RBL2	0.0151054	63
GO:1901987	regulation of cell cycle phase transition	TERT	0.0151054	63
GO:1901987	regulation of cell cycle phase transition	DYRK3	0.0151054	63
GO:1901987	regulation of cell cycle phase transition	DCUN1D3	0.0151054	63
GO:1901987	regulation of cell cycle phase transition	CDC20	0.0151054	63
GO:1901987	regulation of cell cycle phase transition	CDKN2B	0.0151054	63
GO:1901987	regulation of cell cycle phase transition	CDKN2A	0.0151054	63
GO:1901987	regulation of cell cycle phase transition	CTDSPL	0.0151054	63
GO:1901987	regulation of cell cycle phase transition	STK33	0.0151054	63
GO:1901987	regulation of cell cycle phase transition	INCENP	0.0151054	63
GO:1901987	regulation of cell cycle phase transition	USP28	0.0151054	63
GO:1901987	regulation of cell cycle phase transition	AURKA	0.0151054	63
GO:1901987	regulation of cell cycle phase transition	CDKN1C	0.0151054	63
GO:1901987	regulation of cell cycle phase transition	FANCD2	0.0151054	63
GO:1901987	regulation of cell cycle phase transition	MAD2L2	0.0151054	63
GO:1901987	regulation of cell cycle phase transition	CRADD	0.0151054	63
GO:1901987	regulation of cell cycle phase transition	CHEK1	0.0151054	63
GO:1901987	regulation of cell cycle phase transition	CCND3	0.0151054	63
GO:1901987	regulation of cell cycle phase transition	SPC24	0.0151054	63
GO:1901987	regulation of cell cycle phase transition	HSPA2	0.0151054	63
GO:1901987	regulation of cell cycle phase transition	DLGAP5	0.0151054	63
GO:1901987	regulation of cell cycle phase transition	RNASEH2B	0.0151054	63
GO:1901987	regulation of cell cycle phase transition	DUSP1	0.0151054	63
GO:1901987	regulation of cell cycle phase transition	RGCC	0.0151054	63
GO:1901987	regulation of cell cycle phase transition	PLK3	0.0151054	63
GO:1901987	regulation of cell cycle phase transition	IER3	0.0151054	63
GO:1901987	regulation of cell cycle phase transition	PTEN	0.0151054	63
GO:1901987	regulation of cell cycle phase transition	TAOK1	0.0151054	63
GO:1901987	regulation of cell cycle phase transition	1	0.0151054	63
GO:1901987	regulation of cell cycle phase transition	ATF5	0.0151054	63
GO:1901987	regulation of cell cycle phase transition	ANKRD17	0.0151054	63
GO:1901987	regulation of cell cycle phase transition	ATM	0.0151054	63
GO:1901987	regulation of cell cycle phase transition	TPR	0.0151054	63
GO:1901987	regulation of cell cycle phase transition	MBLAC1	0.0151054	63
GO:1901987	regulation of cell cycle phase transition	SASS6	0.0151054	63
GO:1901987	regulation of cell cycle phase transition	CDK3	0.0151054	63
GO:1901987	regulation of cell cycle phase transition	CDC14A	0.0151054	63
GO:1901987	regulation of cell cycle phase transition	STOX1	0.0151054	63
GO:1901987	regulation of cell cycle phase transition	ZWILCH	0.0151054	63
GO:1901987	regulation of cell cycle phase transition	MNAT1	0.0151054	63
GO:1901987	regulation of cell cycle phase transition	11	0.0151054	63
GO:1901987	regulation of cell cycle phase transition	TAF1	0.0151054	63
GO:1901987	regulation of cell cycle phase transition	MUS81	0.0151054	63
GO:1901987	regulation of cell cycle phase transition	MSH2	0.0151054	63
GO:1901987	regulation of cell cycle phase transition	RAD50	0.0151054	63
GO:1901987	regulation of cell cycle phase transition	RRM1	0.0151054	63
GO:1901987	regulation of cell cycle phase transition	IK	0.0151054	63
GO:1901987	regulation of cell cycle phase transition	CCNE1	0.0151054	63
GO:1901987	regulation of cell cycle phase transition	MIIP	0.0151054	63
GO:1901987	regulation of cell cycle phase transition	BABAM1	0.0151054	63
GO:1901987	regulation of cell cycle phase transition	RHNO1	0.0151054	63
GO:1901987	regulation of cell cycle phase transition	SMARCE1	0.0151054	63
GO:1901987	regulation of cell cycle phase transition	ATF2	0.0151054	63
GO:1901987	regulation of cell cycle phase transition	ERCC6	0.0151054	63
GO:1901987	regulation of cell cycle phase transition	SIN3A	0.0151054	63
GO:1901987	regulation of cell cycle phase transition	BRCA2	0.0151054	63
GO:1901987	regulation of cell cycle phase transition	ERCC2	0.0151054	63
GO:1901987	regulation of cell cycle phase transition	INO80	0.0151054	63
GO:1903829	positive regulation of protein localization	DOC2B	0.0152906	66
GO:1903829	positive regulation of protein localization	PRKCB	0.0152906	66
GO:1903829	positive regulation of protein localization	IGF1	0.0152906	66
GO:1903829	positive regulation of protein localization	NLGN2	0.0152906	66
GO:1903829	positive regulation of protein localization	HCAR2	0.0152906	66
GO:1903829	positive regulation of protein localization	TYROBP	0.0152906	66
GO:1903829	positive regulation of protein localization	AKAP5	0.0152906	66
GO:1903829	positive regulation of protein localization	TENM1	0.0152906	66
GO:1903829	positive regulation of protein localization	TERT	0.0152906	66
GO:1903829	positive regulation of protein localization	PRKAA2	0.0152906	66
GO:1903829	positive regulation of protein localization	ANG	0.0152906	66
GO:1903829	positive regulation of protein localization	PIAS1	0.0152906	66
GO:1903829	positive regulation of protein localization	F2RL1	0.0152906	66
GO:1903829	positive regulation of protein localization	ATP13A2	0.0152906	66
GO:1903829	positive regulation of protein localization	PFKM	0.0152906	66
GO:1903829	positive regulation of protein localization	MYO18A	0.0152906	66
GO:1903829	positive regulation of protein localization	ACHE	0.0152906	66
GO:1903829	positive regulation of protein localization	WRAP53	0.0152906	66
GO:1903829	positive regulation of protein localization	JAK1	0.0152906	66
GO:1903829	positive regulation of protein localization	WNK3	0.0152906	66
GO:1903829	positive regulation of protein localization	CYLD	0.0152906	66
GO:1903829	positive regulation of protein localization	NF2	0.0152906	66
GO:1903829	positive regulation of protein localization	ABCG1	0.0152906	66
GO:1903829	positive regulation of protein localization	TRPM4	0.0152906	66
GO:1903829	positive regulation of protein localization	RAB29	0.0152906	66
GO:1903829	positive regulation of protein localization	PARP1	0.0152906	66
GO:1903829	positive regulation of protein localization	PIK3R1	0.0152906	66
GO:1903829	positive regulation of protein localization	MARK4	0.0152906	66
GO:1903829	positive regulation of protein localization	ADCY10	0.0152906	66
GO:1903829	positive regulation of protein localization	SPTBN1	0.0152906	66
GO:1903829	positive regulation of protein localization	KIF20B	0.0152906	66
GO:1903829	positive regulation of protein localization	PECAM1	0.0152906	66
GO:1903829	positive regulation of protein localization	UNC13B	0.0152906	66
GO:1903829	positive regulation of protein localization	PLK3	0.0152906	66
GO:1903829	positive regulation of protein localization	HTRA2	0.0152906	66
GO:1903829	positive regulation of protein localization	CDK5	0.0152906	66
GO:1903829	positive regulation of protein localization	CD81	0.0152906	66
GO:1903829	positive regulation of protein localization	HUWE1	0.0152906	66
GO:1903829	positive regulation of protein localization	HSP90AA1	0.0152906	66
GO:1903829	positive regulation of protein localization	CEP250	0.0152906	66
GO:1903829	positive regulation of protein localization	ROCK2	0.0152906	66
GO:1903829	positive regulation of protein localization	GPR137B	0.0152906	66
GO:1903829	positive regulation of protein localization	PSMD9	0.0152906	66
GO:1903829	positive regulation of protein localization	TPR	0.0152906	66
GO:1903829	positive regulation of protein localization	CCT2	0.0152906	66
GO:1903829	positive regulation of protein localization	HSP90AB1	0.0152906	66
GO:1903829	positive regulation of protein localization	TMEM97	0.0152906	66
GO:1903829	positive regulation of protein localization	OAZ1	0.0152906	66
GO:1903829	positive regulation of protein localization	PPID	0.0152906	66
GO:1903829	positive regulation of protein localization	IPO5	0.0152906	66
GO:1903829	positive regulation of protein localization	GNL3	0.0152906	66
GO:1903829	positive regulation of protein localization	WLS	0.0152906	66
GO:1903829	positive regulation of protein localization	FRMD4A	0.0152906	66
GO:1903829	positive regulation of protein localization	SEC24A	0.0152906	66
GO:1903829	positive regulation of protein localization	FERMT2	0.0152906	66
GO:1903829	positive regulation of protein localization	ITGB1	0.0152906	66
GO:1903829	positive regulation of protein localization	ITGA3	0.0152906	66
GO:1903829	positive regulation of protein localization	TFRC	0.0152906	66
GO:1903829	positive regulation of protein localization	FZD5	0.0152906	66
GO:1903829	positive regulation of protein localization	EPHA2	0.0152906	66
GO:1903829	positive regulation of protein localization	ICE1	0.0152906	66
GO:1903829	positive regulation of protein localization	KIF5B	0.0152906	66
GO:1903829	positive regulation of protein localization	GSK3B	0.0152906	66
GO:1903829	positive regulation of protein localization	NUP62	0.0152906	66
GO:1903829	positive regulation of protein localization	CDC42	0.0152906	66
GO:1903829	positive regulation of protein localization	ARF6	0.0152906	66
GO:0030490	maturation of SSU-rRNA	BMS1	0.0162886	14
GO:0030490	maturation of SSU-rRNA	RIOK3	0.0162886	14
GO:0030490	maturation of SSU-rRNA	RCL1	0.0162886	14
GO:0030490	maturation of SSU-rRNA	TSR3	0.0162886	14
GO:0030490	maturation of SSU-rRNA	UTP3	0.0162886	14
GO:0030490	maturation of SSU-rRNA	RPP40	0.0162886	14
GO:0030490	maturation of SSU-rRNA	DHX37	0.0162886	14
GO:0030490	maturation of SSU-rRNA	UTP25	0.0162886	14
GO:0030490	maturation of SSU-rRNA	UTP6	0.0162886	14
GO:0030490	maturation of SSU-rRNA	UTP20	0.0162886	14
GO:0030490	maturation of SSU-rRNA	RRS1	0.0162886	14
GO:0030490	maturation of SSU-rRNA	IMP3	0.0162886	14
GO:0030490	maturation of SSU-rRNA	PWP2	0.0162886	14
GO:0030490	maturation of SSU-rRNA	ERCC2	0.0162886	14
GO:0032970	regulation of actin filament-based process	CARMIL2	0.0162886	55
GO:0032970	regulation of actin filament-based process	MYOC	0.0162886	55
GO:0032970	regulation of actin filament-based process	EPHA5	0.0162886	55
GO:0032970	regulation of actin filament-based process	CTNNA3	0.0162886	55
GO:0032970	regulation of actin filament-based process	CDC42EP5	0.0162886	55
GO:0032970	regulation of actin filament-based process	ANK2	0.0162886	55
GO:0032970	regulation of actin filament-based process	BCAS3	0.0162886	55
GO:0032970	regulation of actin filament-based process	KANK2	0.0162886	55
GO:0032970	regulation of actin filament-based process	ARHGAP6	0.0162886	55
GO:0032970	regulation of actin filament-based process	TENM1	0.0162886	55
GO:0032970	regulation of actin filament-based process	SPTA1	0.0162886	55
GO:0032970	regulation of actin filament-based process	ARHGEF19	0.0162886	55
GO:0032970	regulation of actin filament-based process	LPAR1	0.0162886	55
GO:0032970	regulation of actin filament-based process	ARHGEF10	0.0162886	55
GO:0032970	regulation of actin filament-based process	F2RL1	0.0162886	55
GO:0032970	regulation of actin filament-based process	IQGAP2	0.0162886	55
GO:0032970	regulation of actin filament-based process	ADD3	0.0162886	55
GO:0032970	regulation of actin filament-based process	ARHGAP28	0.0162886	55
GO:0032970	regulation of actin filament-based process	NF2	0.0162886	55
GO:0032970	regulation of actin filament-based process	PLEKHG2	0.0162886	55
GO:0032970	regulation of actin filament-based process	CFL2	0.0162886	55
GO:0032970	regulation of actin filament-based process	RHOQ	0.0162886	55
GO:0032970	regulation of actin filament-based process	TRPM4	0.0162886	55
GO:0032970	regulation of actin filament-based process	PIK3R1	0.0162886	55
GO:0032970	regulation of actin filament-based process	ADCY10	0.0162886	55
GO:0032970	regulation of actin filament-based process	SPTBN1	0.0162886	55
GO:0032970	regulation of actin filament-based process	FCHSD1	0.0162886	55
GO:0032970	regulation of actin filament-based process	RGCC	0.0162886	55
GO:0032970	regulation of actin filament-based process	FER	0.0162886	55
GO:0032970	regulation of actin filament-based process	CAPG	0.0162886	55
GO:0032970	regulation of actin filament-based process	TAOK1	0.0162886	55
GO:0032970	regulation of actin filament-based process	BAIAP2L1	0.0162886	55
GO:0032970	regulation of actin filament-based process	ROCK2	0.0162886	55
GO:0032970	regulation of actin filament-based process	ARPIN	0.0162886	55
GO:0032970	regulation of actin filament-based process	SSH2	0.0162886	55
GO:0032970	regulation of actin filament-based process	FLII	0.0162886	55
GO:0032970	regulation of actin filament-based process	ALMS1	0.0162886	55
GO:0032970	regulation of actin filament-based process	MLST8	0.0162886	55
GO:0032970	regulation of actin filament-based process	HIP1R	0.0162886	55
GO:0032970	regulation of actin filament-based process	PKP2	0.0162886	55
GO:0032970	regulation of actin filament-based process	AKAP9	0.0162886	55
GO:0032970	regulation of actin filament-based process	RHOA	0.0162886	55
GO:0032970	regulation of actin filament-based process	FERMT2	0.0162886	55
GO:0032970	regulation of actin filament-based process	BAIAP2	0.0162886	55
GO:0032970	regulation of actin filament-based process	DSTN	0.0162886	55
GO:0032970	regulation of actin filament-based process	MYADM	0.0162886	55
GO:0032970	regulation of actin filament-based process	DSG2	0.0162886	55
GO:0032970	regulation of actin filament-based process	ABL2	0.0162886	55
GO:0032970	regulation of actin filament-based process	PAK2	0.0162886	55
GO:0032970	regulation of actin filament-based process	GPM6B	0.0162886	55
GO:0032970	regulation of actin filament-based process	SLIT2	0.0162886	55
GO:0032970	regulation of actin filament-based process	AVIL	0.0162886	55
GO:0032970	regulation of actin filament-based process	CDC42	0.0162886	55
GO:0032970	regulation of actin filament-based process	RHOC	0.0162886	55
GO:0032970	regulation of actin filament-based process	ARF6	0.0162886	55
GO:0060271	cilium assembly	CCDC63	0.0162886	55
GO:0060271	cilium assembly	VANGL2	0.0162886	55
GO:0060271	cilium assembly	DNAH2	0.0162886	55
GO:0060271	cilium assembly	DNAAF3	0.0162886	55
GO:0060271	cilium assembly	DRC1	0.0162886	55
GO:0060271	cilium assembly	DNAH8	0.0162886	55
GO:0060271	cilium assembly	IFT81	0.0162886	55
GO:0060271	cilium assembly	DUSP23	0.0162886	55
GO:0060271	cilium assembly	TEKT2	0.0162886	55
GO:0060271	cilium assembly	SEPTIN7	0.0162886	55
GO:0060271	cilium assembly	KCNQ1	0.0162886	55
GO:0060271	cilium assembly	DNAJB13	0.0162886	55
GO:0060271	cilium assembly	LPAR1	0.0162886	55
GO:0060271	cilium assembly	RFX4	0.0162886	55
GO:0060271	cilium assembly	ARMC2	0.0162886	55
GO:0060271	cilium assembly	IQCG	0.0162886	55
GO:0060271	cilium assembly	CFAP54	0.0162886	55
GO:0060271	cilium assembly	CELSR2	0.0162886	55
GO:0060271	cilium assembly	OFD1	0.0162886	55
GO:0060271	cilium assembly	CFAP69	0.0162886	55
GO:0060271	cilium assembly	CYLD	0.0162886	55
GO:0060271	cilium assembly	SAXO1	0.0162886	55
[truncated: 1,526 more rows]
