# Supplementary material for: Cellular and immune adaptations at the maternal-fetal interface in bats
Source: Cell Rep. Author manuscript; Available in PMC 2026 Apr 16. (PMC13084540; doi:10.1016/j.celrep.2025.116645)
Supplement: Supplemental materials [file NIHMS2160197-supplement-Supplemental_materials.zip › 1-s2.0-S2211124725014172-mmc12.xlsx]

## Sheet: Sheet 1 - Table S11. DEGs from 
Table S11. DEGs from human TOs treated with polyIC
	baseMean	log2FoldChange	lfcSE	stat	pvalue	padj
ISG15	17522.7	5.91954	0.114469	51.7129	0	0
IFIT1	15825.6	7.61687	0.160961	47.3211	0	0
OAS3	24581.5	5.04111	0.115886	43.5006	0	0
OAS2	9589.6	9.22624	0.242169	38.0984	0	0
PARP9	5973.05	4.47069	0.119534	37.4008	3.78683e-306	1.48868e-302
IFIT3	10327.2	6.66526	0.188152	35.4249	7.06521e-275	2.31456e-271
OAS1	4843.18	8.40297	0.245246	34.2635	2.74562e-257	7.7097e-254
MX1	27375.8	6.01842	0.177992	33.8129	1.27541e-250	3.13368e-247
DDX60L	5322.96	3.67286	0.110912	33.1151	1.80431e-240	3.94062e-237
BST2	1914.64	6.32248	0.197001	32.0936	5.41127e-226	1.06364e-222
IFIH1	8458.72	3.70146	0.117455	31.514	5.58367e-218	9.97751e-215
DDX60	9812.82	4.25011	0.136608	31.1118	1.66743e-212	2.73125e-209
RIGI	9365.96	3.99237	0.12866	31.0303	2.1015e-211	3.17746e-208
HELZ2	11171.3	3.55246	0.1278	27.797	4.72033e-170	6.62734e-167
PARP14	12072.9	2.98835	0.107662	27.7568	1.44124e-169	1.8886e-166
SP110	2410.35	3.58946	0.133474	26.8927	2.67657e-159	3.28816e-156
APOL1	3221	3.31535	0.124809	26.5633	1.80272e-155	2.08436e-152
EPSTI1	1191.85	6.67942	0.253266	26.3731	2.78745e-153	3.04389e-150
MX2	4092.27	5.37238	0.206673	25.9945	5.71247e-149	5.9097e-146
SAMD9	2130.64	4.6909	0.180755	25.9517	1.74144e-148	1.71149e-145
IFIT5	2021.97	3.53967	0.136804	25.874	1.30656e-147	1.22294e-144
IFI35	2098.97	4.40355	0.171514	25.6745	2.25181e-145	2.01189e-142
XAF1	1832.5	8.81726	0.345805	25.4978	2.08616e-143	1.78285e-140
STAT1	19905.8	2.90207	0.115182	25.1955	4.48673e-140	3.67463e-137
LRRC32	1659.99	3.66913	0.146983	24.9629	1.5478e-137	1.21694e-134
UBE2L6	3867.57	3.97295	0.162158	24.5005	1.45819e-132	1.10239e-129
DTX3L	6650.13	2.71585	0.116466	23.3188	2.85853e-120	2.08101e-117
USP18	2451.32	4.7403	0.206156	22.9937	5.39162e-117	3.78492e-114
PARP12	4400.56	3.45621	0.151009	22.8875	6.18678e-116	4.19336e-113
KRT14	521.467	5.38991	0.237611	22.6838	6.47185e-114	4.24036e-111
SP100	3420.04	2.60386	0.115878	22.4707	8.03977e-112	5.09773e-109
SAMHD1	7515.15	2.65751	0.11862	22.4036	3.63045e-111	2.23e-108
LOC124902420	2403.81	3.37498	0.150786	22.3825	5.82224e-111	3.46794e-108
TYMP	3636.09	4.15168	0.199404	20.8205	2.8239e-96	1.63255e-93
IRF7_1	1368.04	3.03314	0.146533	20.6994	3.50851e-95	1.97038e-92
HERC6	1974.65	3.15671	0.1547	20.4053	1.50032e-92	8.19177e-90
PLSCR1	9443.23	2.76098	0.136119	20.2836	1.7947e-91	9.5342e-89
KCNK3	599.028	4.69486	0.23317	20.1349	3.65277e-90	1.88944e-87
SLC15A3	3761.58	3.84261	0.191527	20.063	1.5533e-89	7.82865e-87
IRF7	2944.53	2.96109	0.148096	19.9944	6.1667e-89	3.03032e-86
HSH2D	1442.52	2.54725	0.128381	19.8413	1.31035e-87	6.28199e-85
ISG20	1103.45	3.08498	0.156823	19.6717	3.76629e-86	1.76262e-83
TRIM22	2033.06	2.97455	0.151515	19.6321	8.22907e-86	3.76164e-83
DHX58	551.101	4.91463	0.251992	19.5031	1.03285e-84	4.61403e-82
IRF9	2235.79	2.90811	0.150138	19.3695	1.39571e-83	6.09645e-81
OASL	5294.02	9.94199	0.523863	18.9782	2.58192e-80	1.10326e-77
EIF2AK2	12232.5	1.92305	0.101945	18.8636	2.27002e-79	9.49351e-77
CFB_3	1561.48	3.49533	0.186015	18.7905	9.02927e-79	3.69749e-76
SAMD9L	539.157	6.12145	0.330466	18.5237	1.33053e-76	5.33731e-74
CFB_1	1061.12	3.5919	0.195967	18.3291	4.84812e-75	1.90589e-72
CFB_4	2073.95	3.51381	0.192092	18.2923	9.53669e-75	3.67555e-72
HLA-C_2	1110.29	2.58105	0.141509	18.2394	2.51155e-74	9.49368e-72
IFIT2	11676.1	7.40854	0.406395	18.2299	2.98831e-74	1.10827e-71
CFB_2	3923.54	3.56806	0.195897	18.2139	4.00191e-74	1.45669e-71
LAP3	4777.56	2.57965	0.14256	18.0953	3.47302e-73	1.24119e-70
ZNFX1	3755.94	2.29115	0.128096	17.8863	1.50837e-71	5.29438e-69
TRANK1	1411.85	2.95407	0.165318	17.869	2.05722e-71	7.09414e-69
IL32	4002.66	3.18075	0.182003	17.4764	2.16823e-68	7.34807e-66
IFITM1	9710.31	8.54992	0.490439	17.4332	4.61804e-68	1.53851e-65
CTSS	291.563	4.50224	0.259275	17.3647	1.52664e-67	5.00126e-65
CHI3L2	706.062	3.42327	0.197793	17.3073	4.14224e-67	1.33475e-64
TNFAIP3	6121.09	2.57161	0.149507	17.2006	2.62739e-66	8.32969e-64
CFB_5	1437.95	3.58423	0.210056	17.0632	2.78712e-65	8.69581e-63
ITPR3	2733.64	2.19531	0.129336	16.9737	1.28645e-64	3.95102e-62
BATF2	413.458	6.84049	0.405759	16.8585	9.08672e-64	2.74783e-61
ERVFRD-1	12713.2	2.22311	0.134808	16.491	4.25997e-61	1.2687e-58
CFB	1999.69	3.4964	0.21278	16.432	1.12866e-60	3.31117e-58
B2M_1	42789.6	2.02127	0.123939	16.3086	8.57144e-60	2.47765e-57
TNFAIP2	6457.65	2.51034	0.154832	16.2133	4.0638e-59	1.15765e-56
B2M	24691.2	2.01583	0.125383	16.0773	3.67858e-58	1.03295e-55
PARP10	1377.66	2.71175	0.169179	16.0289	8.03029e-58	2.22315e-55
IFITM2	350.718	5.33513	0.332941	16.0243	8.64805e-58	2.36092e-55
APOL6	2697.98	2.12237	0.13364	15.8813	8.54454e-57	2.3007e-54
TAPBP_1	7244.55	1.87185	0.117972	15.8669	1.07397e-56	2.8527e-54
PLAAT4	1138.57	2.74289	0.17385	15.7773	4.45946e-56	1.16874e-53
SHFL	524.449	2.84152	0.180115	15.7761	4.54172e-56	1.17463e-53
LAMP3	4514.45	3.08025	0.198615	15.5087	3.03135e-54	7.73822e-52
SCNN1D	1025.03	3.87006	0.250796	15.4311	1.01144e-53	2.54883e-51
HLA-B_3	333.644	6.49516	0.425715	15.2571	1.47769e-52	3.67665e-50
TMC6	2384.86	1.7363	0.114222	15.2011	3.47872e-52	8.54723e-50
IFI16	689.999	3.24367	0.214933	15.0915	1.84117e-51	4.4679e-49
HERC5	8810.62	2.40965	0.16052	15.0115	6.17164e-51	1.47939e-48
MUC15	8164.49	1.69234	0.113099	14.9634	1.27413e-50	3.01738e-48
ICAM1	573.179	2.30271	0.154739	14.8812	4.36603e-50	1.02165e-47
APOL2	2167.86	2.02969	0.137301	14.7828	1.89181e-49	4.37476e-47
C3	236.435	4.49749	0.304468	14.7717	2.23173e-49	5.10081e-47
CIMAP1B	278.551	3.62841	0.245793	14.7621	2.57285e-49	5.81286e-47
CEACAM1	655.977	2.63636	0.179346	14.6999	6.45717e-49	1.4423e-46
CHGA	191.348	4.44664	0.302868	14.6818	8.43785e-49	1.86353e-46
ADAR	25885	1.51576	0.103385	14.6613	1.14028e-48	2.49037e-46
TRIM25	11852.2	1.56596	0.106854	14.6551	1.24996e-48	2.69992e-46
HLA-C_4	859.083	2.70569	0.184765	14.644	1.47229e-48	3.14558e-46
CFB_6	518.584	3.49035	0.23895	14.607	2.53263e-48	5.35284e-46
DAPP1	3190.14	1.84571	0.127239	14.5059	1.11206e-47	2.32539e-45
FCGR3B	937.68	2.77073	0.191152	14.4949	1.30441e-47	2.6989e-45
FREM2	2424.75	-2.27433	0.157752	-14.4171	4.03702e-47	8.2658e-45
HLA-C_5	328.544	2.8633	0.198981	14.3898	5.99819e-47	1.21547e-44
TNFRSF8	258.405	4.22667	0.29423	14.3652	8.55421e-47	1.71573e-44
PLAAT2	286.934	5.87691	0.410017	14.3333	1.3548e-46	2.6899e-44
LAMC2	5691.6	1.75295	0.122375	14.3244	1.54084e-46	3.02867e-44
HLA-C_3	387.331	2.66918	0.188241	14.1795	1.22643e-45	2.3868e-43
SOD2	11211.3	1.85727	0.132497	14.0174	1.22004e-44	2.3511e-42
UNC13A	296.545	3.21304	0.229325	14.0108	1.33847e-44	2.55426e-42
PSME2	2694.39	1.5399	0.110632	13.9191	4.85119e-44	9.16874e-42
BIRC3	2669.44	1.96349	0.141769	13.85	1.27291e-43	2.3829e-41
PANDAR	445.791	2.59156	0.187621	13.8128	2.13515e-43	3.9593e-41
ECE1	19092.8	1.65917	0.12131	13.6771	1.39121e-42	2.55567e-40
OLR1	23101.2	2.22568	0.164083	13.5644	6.51498e-42	1.18114e-39
HLA-C_1	7074.98	2.52761	0.186348	13.564	6.54988e-42	1.18114e-39
TNIP1	5023.26	1.45873	0.107885	13.5212	1.17293e-41	2.09591e-39
NFKB2	5813.91	1.51536	0.112531	13.4661	2.47602e-41	4.38456e-39
SQSTM1_1	45085.7	1.55583	0.115825	13.4326	3.89585e-41	6.83721e-39
TAPBP_3	2350.12	1.90125	0.141567	13.4301	4.03123e-41	7.0122e-39
AQP3	13994	2.07753	0.154836	13.4176	4.76717e-41	8.21961e-39
ZC3H12A	2925.5	2.77426	0.207536	13.3676	9.34596e-41	1.59743e-38
PTK7	822.936	-2.00456	0.150775	-13.295	2.47414e-40	4.19239e-38
MYD88	3910.06	1.73359	0.130848	13.2489	4.58152e-40	7.69695e-38
HLA-C	2247.39	2.33132	0.177617	13.1255	2.35123e-39	3.91658e-37
SQSTM1	8076.89	1.54905	0.118467	13.0758	4.5288e-39	7.48051e-37
TAPBP_4	1308.63	1.87109	0.143448	13.0437	6.90424e-39	1.13091e-36
ZMAT3	2119.6	-2.03659	0.156413	-13.0206	9.34271e-39	1.51769e-36
MXD1	5349.84	1.57036	0.12106	12.9717	1.7698e-38	2.85141e-36
OPTN	3170.87	1.40297	0.1089	12.8831	5.60271e-38	8.9534e-36
NFKBIZ	1228.82	2.16454	0.168334	12.8586	7.6998e-38	1.22054e-35
ADRB1	948.155	-3.0188	0.234945	-12.8489	8.71878e-38	1.37101e-35
BDKRB2	514.383	2.17258	0.169408	12.8246	1.19414e-37	1.86286e-35
SGK1	18210.6	1.63571	0.128492	12.73	4.02789e-37	6.23404e-35
HSD11B2	6104.23	1.94989	0.153895	12.6703	8.64235e-37	1.32714e-34
SPNS2	508.742	-2.54275	0.201052	-12.6473	1.15855e-36	1.76531e-34
GBP4	175.348	3.87643	0.307533	12.605	1.98297e-36	2.99825e-34
KCNE5	1834.52	2.23385	0.178375	12.5233	5.56859e-36	8.35543e-34
TAPBP_2	1265.6	1.75839	0.141317	12.4429	1.52901e-35	2.27683e-33
GLIPR2	1146.04	1.77907	0.1431	12.4324	1.74423e-35	2.57778e-33
IL2RG	122.515	4.70502	0.381469	12.3339	5.94607e-35	8.72209e-33
NDRG2	908.95	2.13182	0.174306	12.2303	2.14017e-34	3.11608e-32
IKBKE	626.9	1.84375	0.150978	12.2121	2.67989e-34	3.87323e-32
CCND1	3440.09	-1.8537	0.152777	-12.1334	7.03128e-34	1.0015e-31
CERK	468.348	-2.40691	0.198362	-12.1339	6.98063e-34	1.0015e-31
KCNJ2	751.144	2.94812	0.245765	11.9957	3.74354e-33	5.29374e-31
PLAUR	1626.55	2.77526	0.233795	11.8705	1.6852e-32	2.36601e-30
PNPT1	4930.44	1.66286	0.141056	11.7887	4.4644e-32	6.22356e-30
STAT5A	1345.1	1.76288	0.150395	11.7216	9.87465e-32	1.36687e-29
OVOL1	10598.9	1.89903	0.162727	11.6701	1.81282e-31	2.49181e-29
MIDN	19691.6	1.59714	0.137218	11.6395	2.59633e-31	3.54399e-29
CMPK2	3973.63	5.14081	0.442296	11.623	3.14772e-31	4.26701e-29
TNFRSF1B	52045.1	1.42877	0.123277	11.59	4.63286e-31	6.23723e-29
CD68	1681.79	2.45767	0.212081	11.5883	4.72295e-31	6.31526e-29
GBP3	760.83	1.83467	0.16048	11.4324	2.881e-30	3.82628e-28
KRT17	784.955	6.3514	0.557266	11.3974	4.30643e-30	5.68102e-28
LY6G6C_4	855.024	2.39357	0.21096	11.3461	7.75657e-30	1.01642e-27
HLA-B_4	146.441	6.60573	0.582952	11.3315	9.16097e-30	1.1925e-27
RNF213	10498.3	1.48744	0.131289	11.3294	9.38002e-30	1.21299e-27
S100A9	14962.3	1.40654	0.124386	11.3079	1.19992e-29	1.54154e-27
TDRD7	2081.09	1.8904	0.167283	11.3006	1.30285e-29	1.66292e-27
HLA-B_5	138.438	6.39714	0.566374	11.2949	1.39052e-29	1.76336e-27
IFI6	81708.5	1.47668	0.131262	11.2499	2.31869e-29	2.92155e-27
FGD6	5377.48	1.42995	0.127787	11.1901	4.55701e-29	5.70526e-27
LY6G6C_3	356.048	2.52106	0.225662	11.1718	5.60114e-29	6.9681e-27
MXD4	1549.6	-1.49124	0.133503	-11.17	5.71537e-29	7.0655e-27
LINC03029	433.402	3.27171	0.296147	11.0476	2.2521e-28	2.76671e-26
RELB	832.087	1.48573	0.135489	10.9657	5.58557e-28	6.81926e-26
ANKK1	106.577	3.76965	0.345416	10.9134	9.94957e-28	1.20721e-25
TAPBP	696.232	1.83009	0.168072	10.8887	1.3044e-27	1.57296e-25
CXCL16	608.038	2.53819	0.234087	10.8429	2.15461e-27	2.58238e-25
KYNU	4632.03	1.60719	0.148576	10.8173	2.84942e-27	3.39443e-25
LOC107984251	185.538	2.86257	0.265165	10.7954	3.61808e-27	4.28415e-25
TRIM9	400.682	-2.43624	0.22574	-10.7923	3.74477e-27	4.40762e-25
PGLYRP4	205.857	3.3862	0.314027	10.7831	4.13515e-27	4.83813e-25
CSF1	367.89	2.72276	0.25307	10.7589	5.37972e-27	6.25703e-25
PHLDB3	3436.38	1.67934	0.156478	10.7321	7.19416e-27	8.31814e-25
LOC100419583_1	677.267	2.17736	0.203021	10.7248	7.78655e-27	8.95044e-25
SLC7A8	42721.9	1.09984	0.102996	10.6785	1.28337e-26	1.46662e-24
CYP2C18	1918.43	1.343	0.126512	10.6156	2.52103e-26	2.86436e-24
LGALS3BP	34800.8	1.40037	0.132364	10.5797	3.70107e-26	4.18093e-24
IRF9_1	157.38	2.75323	0.260305	10.5769	3.81178e-26	4.28139e-24
PGAP1	1583.81	-1.80138	0.170465	-10.5674	4.21914e-26	4.71201e-24
CDH5	61219.5	1.14703	0.109081	10.5154	7.33457e-26	8.1451e-24
CD274	4034.65	1.12456	0.107273	10.4832	1.03185e-25	1.13944e-23
SERPINE1	44768.8	2.06036	0.197085	10.4542	1.40213e-25	1.53968e-23
FAT1	1908.64	-1.36881	0.131142	-10.4376	1.67008e-25	1.82372e-23
PML	3713.97	1.58406	0.152086	10.4156	2.10533e-25	2.28632e-23
EHF	263.957	2.88675	0.277539	10.4012	2.44737e-25	2.64316e-23
UNC93B1	1181.42	1.45816	0.14061	10.3702	3.38664e-25	3.63758e-23
ZC3HAV1	7417.11	1.31754	0.127064	10.3691	3.42704e-25	3.66097e-23
TUBB3	18641.1	1.42564	0.137526	10.3663	3.52802e-25	3.74847e-23
FMNL1	851.469	2.33671	0.225582	10.3586	3.82629e-25	4.0219e-23
HLA-E_1	2277.08	1.39011	0.134196	10.3588	3.81698e-25	4.0219e-23
ABTB2	12633.1	1.38207	0.133561	10.3479	4.27938e-25	4.47423e-23
SAA1_1	108.301	5.43666	0.526206	10.3318	5.05991e-25	5.2623e-23
CARD6	448.132	1.73859	0.168359	10.3267	5.33499e-25	5.51918e-23
CLDN6	17460.6	1.38145	0.133827	10.3227	5.5645e-25	5.72648e-23
PSTPIP2	6830.65	1.30085	0.126458	10.2868	8.08175e-25	8.27369e-23
UNC5CL	787.437	1.95997	0.190996	10.2619	1.04664e-24	1.06595e-22
TRIM21	2222.62	1.59101	0.155288	10.2455	1.23936e-24	1.25571e-22
DPP7	1610.33	-1.23498	0.120847	-10.2193	1.62442e-24	1.63742e-22
CLEC7A	692.43	1.59272	0.155955	10.2127	1.73957e-24	1.74454e-22
LOC105371646	141.607	3.59819	0.354668	10.1453	3.47869e-24	3.47093e-22
HLA-E_5	3790.26	1.39737	0.137889	10.134	3.90314e-24	3.87475e-22
MTCL2	1421.68	-1.75306	0.173101	-10.1274	4.17788e-24	4.12666e-22
LAD1	4247.45	1.27071	0.125528	10.1229	4.37224e-24	4.29703e-22
NT5C3A	1786.63	1.60642	0.158882	10.1108	4.9499e-24	4.84056e-22
GAS2L1	557.801	-1.62888	0.161147	-10.1081	5.0883e-24	4.95127e-22
IFI27_1	2241.45	8.14089	0.807226	10.085	6.43509e-24	6.23094e-22
LINC03061	3376.4	1.80798	0.180078	10.0399	1.01726e-23	9.80164e-22
MARCKSL1	2535.05	1.53279	0.153016	10.0172	1.28041e-23	1.2277e-21
HLA-B_1	715.456	7.0219	0.702613	9.99399	1.6193e-23	1.5451e-21
STAT2	5899.78	1.30592	0.130703	9.99155	1.65971e-23	1.576e-21
TNFRSF10C	1675.2	-1.50006	0.150397	-9.974	1.98081e-23	1.87186e-21
PTPN13	1319.52	-1.22672	0.123138	-9.96215	2.23175e-23	2.09891e-21
STEAP4	4791.04	1.28951	0.129583	9.95121	2.49136e-23	2.33191e-21
SAA2	79.2692	5.77102	0.583322	9.89336	4.44863e-23	4.14419e-21
LOC105379548	88.4036	4.6439	0.469434	9.89256	4.48404e-23	4.15747e-21
TAP1_6	495.875	2.29246	0.232021	9.88041	5.06229e-23	4.67157e-21
MYEF2	606.552	-1.60348	0.164196	-9.76562	1.5814e-22	1.45252e-20
S100A7A	95.7964	4.72862	0.485725	9.73518	2.13445e-22	1.95139e-20
UBASH3B	3654	-1.46987	0.15105	-9.731	2.22389e-22	2.01442e-20
LYPD3	21725	1.33078	0.136753	9.73129	2.21758e-22	2.01442e-20
FBXO6	331.252	2.07116	0.213443	9.70357	2.9112e-22	2.62489e-20
GAL	210.628	3.2094	0.330788	9.70228	2.9484e-22	2.64629e-20
CD55	15088.8	1.01249	0.104658	9.6743	3.87744e-22	3.46432e-20
PDZK1IP1	114.347	6.42875	0.665713	9.65694	4.5938e-22	4.08578e-20
NMI	3502.63	1.2338	0.127772	9.65626	4.62418e-22	4.09428e-20
CCDC88C	848.891	-1.79761	0.186182	-9.65514	4.67506e-22	4.12076e-20
PSMB10	1114.91	1.41939	0.147115	9.64815	5.00527e-22	4.39213e-20
HLA-E_6	2949.07	1.3768	0.142943	9.63184	5.86689e-22	5.12532e-20
UBA7	600.034	2.03287	0.211391	9.61664	6.80175e-22	5.91572e-20
SLC2A12	864.63	1.35224	0.140772	9.60588	7.55099e-22	6.53842e-20
KLF4	5165.74	1.82117	0.189601	9.60529	7.59407e-22	6.54688e-20
RSAD2	5657.76	6.13496	0.641752	9.5597	1.18104e-21	1.01373e-19
TNS4	6071.83	1.78767	0.187143	9.55243	1.26687e-21	1.08268e-19
HLA-E_2	1133.39	1.4445	0.15128	9.54851	1.31575e-21	1.11958e-19
HLA-E	2245.21	1.43975	0.150951	9.53786	1.45813e-21	1.23539e-19
MVB12B	647.687	-2.63951	0.277367	-9.51629	1.79477e-21	1.51408e-19
IFITM3	12161.8	5.74168	0.603588	9.51258	1.85989e-21	1.5623e-19
SPANXN5	301.329	1.82464	0.193121	9.44819	3.44744e-21	2.88353e-19
CYP26A1	743.559	-2.19683	0.232592	-9.44499	3.5545e-21	2.96048e-19
IFI27	7147.63	8.48812	0.899901	9.43228	4.01263e-21	3.32794e-19
SERTAD4	612.09	-1.54721	0.164289	-9.41765	4.61293e-21	3.80973e-19
TREML2	9914.49	1.51541	0.160954	9.4152	4.72183e-21	3.88336e-19
APOBR	4503.37	1.04735	0.111309	9.40939	4.99013e-21	4.08691e-19
PDK1	766.072	-1.40219	0.149094	-9.40472	5.21667e-21	4.25473e-19
PSME2_1	555.141	1.44262	0.15341	9.40366	5.26956e-21	4.2801e-19
HLA-E_4	2048.27	1.39812	0.148771	9.39784	5.56967e-21	4.50524e-19
SLC52A3	3145.8	1.37576	0.146434	9.3951	5.71615e-21	4.60478e-19
ATP11B	4411.81	-1.35964	0.144739	-9.3937	5.79263e-21	4.62845e-19
ADAM8	16249.5	1.7717	0.188603	9.39385	5.78459e-21	4.62845e-19
PDLIM7	2347.5	1.74391	0.185733	9.38931	6.03954e-21	4.78682e-19
IFNGR1	12022.6	1.0717	0.114136	9.38971	6.01676e-21	4.78682e-19
LOC105372263	162.563	-2.40439	0.256201	-9.38477	6.30515e-21	4.97727e-19
BISPR	84.0063	3.78102	0.405391	9.32685	1.09068e-20	8.57536e-19
ULK2	530.835	-1.7651	0.189316	-9.32356	1.12506e-20	8.8104e-19
FGFR4	1713.44	1.18459	0.127616	9.28248	1.65585e-20	1.29156e-18
TRIM5	3363.52	1.45441	0.15706	9.2602	2.04044e-20	1.58525e-18
TRPV3	999.925	1.27581	0.138487	9.21248	3.18688e-20	2.46619e-18
RIPOR1	507.157	2.04437	0.222171	9.20176	3.52123e-20	2.71424e-18
KCNJ5	156.475	-3.08125	0.336303	-9.16214	5.08803e-20	3.90665e-18
SMAD3	914.87	1.61819	0.17683	9.1511	5.63553e-20	4.31019e-18
SLC22A11	17874.5	0.978189	0.107134	9.13048	6.81937e-20	5.19541e-18
C2CD4D-AS1	433.485	1.49348	0.16365	9.12609	7.10206e-20	5.38989e-18
NT5E	12343.3	1.81656	0.199431	9.10869	8.33836e-20	6.3038e-18
FHDC1	18824.4	1.15132	0.126742	9.08396	1.04691e-19	7.88433e-18
ANKRD65	273.637	-1.76597	0.194555	-9.07698	1.11628e-19	8.37468e-18
SLC35F6	5861.52	1.09308	0.120717	9.05492	1.36664e-19	1.02139e-17
CPNE5	75.6386	4.783	0.528711	9.04653	1.47582e-19	1.09882e-17
TNFRSF10D	464.99	-1.59415	0.176241	-9.04531	1.49237e-19	1.10695e-17
TFPI2	43040.2	1.10076	0.122565	8.98103	2.68252e-19	1.98224e-17
FURIN	115654	1.21803	0.135795	8.96966	2.97442e-19	2.18971e-17
HLA-E_3	2394.75	1.37788	0.153646	8.96788	3.02289e-19	2.21709e-17
NLRP10	1579.12	1.61534	0.180147	8.96677	3.05325e-19	2.23103e-17
PDCD1LG2	306.131	2.04136	0.22777	8.96237	3.17759e-19	2.31329e-17
TMEM79	897.103	1.24564	0.138994	8.96181	3.19406e-19	2.31669e-17
TAP1_4	659.529	2.19329	0.245066	8.94981	3.56106e-19	2.57339e-17
INPP5D	920.998	-1.86364	0.208418	-8.94181	3.82864e-19	2.75662e-17
SHISA4	477.428	1.4142	0.158288	8.93431	4.09745e-19	2.9394e-17
POSTN	176.101	2.29861	0.257708	8.91944	4.68637e-19	3.34964e-17
JUNB	7563.02	1.14808	0.128783	8.91482	4.88625e-19	3.47986e-17
H19_1	228638	-1.29209	0.145092	-8.90531	5.32369e-19	3.77771e-17
PMAIP1	1609.15	1.38475	0.156446	8.85132	8.64882e-19	6.11515e-17
DLX2	164.924	-2.58643	0.292414	-8.8451	9.14441e-19	6.44239e-17
ELF3	10352.1	1.00938	0.114337	8.82809	1.0648e-18	7.47486e-17
F5	974.528	-2.03439	0.231337	-8.79405	1.44261e-18	1.00911e-16
PLEKHO2	1781.58	1.09239	0.12457	8.76932	1.79751e-18	1.2529e-16
NFKBIA	8989.06	1.08389	0.123638	8.76666	1.84045e-18	1.2783e-16
TAP2	561.227	2.41502	0.276277	8.7413	2.3044e-18	1.5949e-16
FAM83F	3376.62	1.22258	0.139886	8.73988	2.33354e-18	1.6094e-16
ADGRA3	2903.82	-1.47102	0.168377	-8.73647	2.405e-18	1.65289e-16
H19	30978.2	-1.29593	0.148549	-8.72391	2.68767e-18	1.84073e-16
PXK	1502.34	1.44222	0.165529	8.7128	2.96454e-18	2.0233e-16
MYCNOS	1485.89	1.29926	0.149207	8.70779	3.09866e-18	2.10752e-16
PDE4D	1305.87	-1.19977	0.137806	-8.7062	3.14246e-18	2.12994e-16
TAP2_7	152.005	2.88789	0.331951	8.69975	3.32621e-18	2.24673e-16
10	425.644	-2.22696	0.25684	-8.6706	4.29843e-18	2.89349e-16
MARVELD3	1162.94	-1.20909	0.139553	-8.66398	4.55555e-18	3.05611e-16
PLEKHA2	1003.32	-1.36917	0.158358	-8.64605	5.3312e-18	3.56429e-16
BTN3A1	831.304	1.23365	0.142979	8.62815	6.23534e-18	4.15464e-16
SPHK1	716.877	2.01672	0.233898	8.62223	6.56623e-18	4.36033e-16
STAP2	898.373	1.22727	0.142754	8.59713	8.17327e-18	5.40922e-16
CRYBG2	20793.8	1.19934	0.139893	8.57328	1.00578e-17	6.63407e-16
TUBB6	5777.23	-1.05942	0.123589	-8.57213	1.01592e-17	6.67857e-16
OGDH	17715.2	0.910649	0.106355	8.56232	1.10616e-17	7.24756e-16
LOC107001062	89.6418	2.88459	0.337016	8.55922	1.13638e-17	7.42084e-16
ABHD5	3379.95	0.986195	0.115468	8.54083	1.33261e-17	8.67347e-16
MYCNUT	2224.28	1.28967	0.151013	8.54011	1.34095e-17	8.69892e-16
SIDT2	8263.68	1.01861	0.119393	8.53158	1.4436e-17	9.33405e-16
AGRN	13155	1.31717	0.154569	8.5216	1.57361e-17	1.01413e-15
MYRF	940.703	1.88895	0.221736	8.51894	1.61023e-17	1.03434e-15
NLRC5	114.839	3.44435	0.404952	8.50559	1.80676e-17	1.1568e-15
AFAP1L1	1918.88	-1.0971	0.129002	-8.50448	1.82409e-17	1.1641e-15
DLC1	259.73	-1.66996	0.196605	-8.49402	1.99602e-17	1.2697e-15
UTRN	4901.5	-1.67286	0.197224	-8.48203	2.21297e-17	1.40316e-15
SPRY1	303.874	-1.60235	0.189131	-8.4722	2.40809e-17	1.52197e-15
FBXO32	398.289	1.45269	0.171581	8.46651	2.52846e-17	1.59293e-15
LHFPL6	329.978	-1.73583	0.205139	-8.46174	2.63406e-17	1.65416e-15
PRSS23	655.639	1.71593	0.202834	8.45979	2.67854e-17	1.67673e-15
SIAH1	8833.77	0.98394	0.116448	8.44961	2.92273e-17	1.82379e-15
CLCA2	323.408	-2.05519	0.243289	-8.44749	2.97623e-17	1.85129e-15
GBP2	1438.1	1.01466	0.120447	8.42416	3.63344e-17	2.25296e-15
H1-0	31434.5	1.27536	0.151428	8.42225	3.69317e-17	2.2828e-15
NCF2	275.243	2.40096	0.285169	8.41943	3.78334e-17	2.3312e-15
CELSR1	2509.15	-1.07234	0.127475	-8.41218	4.02449e-17	2.47205e-15
CYP24A1	193.018	3.06399	0.364255	8.41166	4.04264e-17	2.47546e-15
WARS1	5185.65	1.1169	0.132796	8.4107	4.07566e-17	2.48792e-15
NANOS1	550.225	-1.49957	0.178573	-8.39751	4.56065e-17	2.77536e-15
FRAS1	419.37	-2.5786	0.307104	-8.39652	4.59895e-17	2.79003e-15
MPDZ	1397.87	-1.02071	0.121611	-8.39325	4.72878e-17	2.85997e-15
HSPB8	64478.1	1.11577	0.132952	8.39227	4.7683e-17	2.87502e-15
MMP14	57647.7	1.0325	0.123075	8.38918	4.89524e-17	2.94253e-15
LPAR3	952.198	-1.26845	0.151277	-8.38497	5.07399e-17	3.04068e-15
LY6G6C	174.49	2.53911	0.303139	8.37609	5.47174e-17	3.26907e-15
SNAI1	453.401	1.70227	0.20388	8.34937	6.86299e-17	4.08785e-15
CCL22	271.041	7.08872	0.849069	8.34882	6.89456e-17	4.09424e-15
SMIM5	442.515	1.39983	0.168028	8.33097	8.01806e-17	4.74708e-15
NLRP10_2	541.838	1.65888	0.199142	8.33013	8.07516e-17	4.76653e-15
OSMR	10031.8	1.68195	0.201927	8.32953	8.11661e-17	4.77665e-15
ESRRG	9550.53	1.04514	0.125714	8.31366	9.27965e-17	5.4448e-15
CADM1	1722.25	-1.18401	0.142637	-8.30092	1.03307e-16	6.04346e-15
TAP2_6	188.969	2.7311	0.329142	8.29765	1.06195e-16	6.19397e-15
RAB25	4268.79	0.890106	0.107478	8.28175	1.21377e-16	7.05856e-15
DACT2	9941.87	0.880181	0.106373	8.27449	1.29011e-16	7.48035e-15
SP140	143.015	2.15869	0.261	8.27086	1.32998e-16	7.68885e-15
STC2	4316.11	-1.21136	0.146569	-8.26482	1.39906e-16	8.06448e-15
PSME1	5100.63	0.865763	0.10481	8.26031	1.45289e-16	8.35029e-15
SULF2	283.587	-1.64747	0.199655	-8.25157	1.56331e-16	8.95872e-15
A2ML1	564.103	2.21038	0.267961	8.24888	1.59885e-16	9.13576e-15
FLVCR2-AS1	182.131	2.20065	0.266845	8.2469	1.62562e-16	9.26177e-15
TRIM14	5783.23	1.47465	0.17888	8.24378	1.6685e-16	9.46571e-15
WDFY2	1195.9	-1.13095	0.137191	-8.2436	1.67104e-16	9.46571e-15
LOC107984551	78.6867	3.26618	0.397202	8.22295	1.98553e-16	1.12148e-14
ACO1	4736.08	-1.50674	0.183255	-8.22207	2.00015e-16	1.12651e-14
C1orf116	240.471	2.32886	0.283561	8.21289	2.15925e-16	1.21263e-14
MEX3B	480.872	-2.43822	0.296943	-8.21108	2.19214e-16	1.2276e-14
STX11	1093.15	1.04307	0.127185	8.20123	2.37935e-16	1.32865e-14
PRKX	2674.77	-1.38009	0.168748	-8.17843	2.87577e-16	1.60131e-14
TBX3	25386.2	1.05587	0.129165	8.1746	2.9685e-16	1.64827e-14
LOXL2	1460.65	-1.3296	0.162669	-8.17365	2.99202e-16	1.65665e-14
CLDN19	294.651	-2.22594	0.272388	-8.17193	3.03488e-16	1.67357e-14
CKB	2474.33	1.31527	0.160953	8.17175	3.0396e-16	1.67357e-14
LINC02757	67.1522	3.55848	0.435568	8.16974	3.09063e-16	1.69691e-14
TRIM8	1922.95	1.03917	0.127232	8.16748	3.14897e-16	1.72413e-14
PLPP3	5376.26	0.848315	0.103878	8.16647	3.17542e-16	1.73378e-14
AFAP1L2	266.101	-1.5842	0.194001	-8.16593	3.18963e-16	1.73671e-14
ARMS2	82.0765	4.21154	0.516219	8.15844	3.39388e-16	1.84282e-14
SEPTIN10	1109.34	-1.14478	0.140406	-8.1534	3.53839e-16	1.916e-14
SORBS1	6357.11	0.906692	0.11125	8.15005	3.63784e-16	1.96443e-14
ANXA1	98529	1.14255	0.140448	8.13502	4.11872e-16	2.21802e-14
SERTAD4_1	441.719	-1.45362	0.179087	-8.11687	4.78348e-16	2.56896e-14
ARPIN	1662.82	-1.2342	0.152263	-8.10571	5.24374e-16	2.80847e-14
UNC119B	3252.73	-1.3385	0.16531	-8.0969	5.63754e-16	3.01118e-14
ATP6V0E2	1036.92	-1.20356	0.148762	-8.09048	5.94283e-16	3.16564e-14
PSD3	413.712	-2.04415	0.252685	-8.08973	5.97983e-16	3.17675e-14
SAA1	65.306	6.71879	0.831481	8.08051	6.44979e-16	3.41717e-14
KREMEN2	356.758	2.08698	0.25874	8.06593	7.2681e-16	3.83008e-14
TAP2_2	257.879	2.52127	0.312573	8.06619	7.25262e-16	3.83008e-14
ANKRD33B	2156.73	1.166	0.144591	8.06412	7.37657e-16	3.87684e-14
ZNF165	1235.03	1.28654	0.159712	8.05537	7.92417e-16	4.15353e-14
SH3BGRL3	2287.83	1.18946	0.147728	8.05169	8.16552e-16	4.26866e-14
ERAP2	2120.26	1.04193	0.129513	8.04494	8.62889e-16	4.49893e-14
ITIH5	12098.1	-1.04777	0.130275	-8.04279	8.78127e-16	4.56626e-14
TGFBR2	2276.04	1.00513	0.125002	8.04089	8.91909e-16	4.62569e-14
IL17C	652.454	2.16152	0.268907	8.03819	9.11779e-16	4.7163e-14
GPAT3	1145.15	1.76108	0.219181	8.03481	9.37204e-16	4.83509e-14
C1QTNF1	4125.39	1.08559	0.135162	8.03176	9.6085e-16	4.9441e-14
PPIAP46	1345.36	1.70593	0.212431	8.03053	9.70496e-16	4.9807e-14
WWC1	11673.4	1.05895	0.131925	8.02693	9.99449e-16	5.11593e-14
SLC25A22	2206.7	1.21906	0.152404	7.99888	1.25555e-15	6.41016e-14
CCNG2	1789.85	-1.09492	0.137029	-7.99043	1.34473e-15	6.84766e-14
SPATA18	1342.9	-1.6705	0.209164	-7.98656	1.38753e-15	7.04734e-14
EPS8	1377.78	-1.05192	0.131983	-7.97009	1.58553e-15	8.03228e-14
CYBA	6719.99	0.938081	0.117707	7.96964	1.59136e-15	8.04108e-14
SLC16A13	1613.9	1.16888	0.146757	7.96472	1.65605e-15	8.34649e-14
TMEM168	1516.78	-1.25321	0.157569	-7.95342	1.81431e-15	9.12074e-14
XAGE2	12486.2	0.821845	0.103477	7.94227	1.98515e-15	9.95412e-14
CHST11	2481.58	0.952746	0.12005	7.93627	2.08348e-15	1.04206e-13
S100A7	1010.53	3.73118	0.470512	7.93004	2.19071e-15	1.09291e-13
GALNT11	1603.57	-1.5612	0.196922	-7.92805	2.22618e-15	1.10779e-13
IDH2	11749.6	-0.930344	0.117455	-7.92088	2.35843e-15	1.17064e-13
ARHGAP35	652.151	-1.79655	0.227453	-7.89854	2.82195e-15	1.39718e-13
RRM2B	7110.35	-1.1343	0.143639	-7.89687	2.85984e-15	1.41239e-13
LINC01819	1316.44	1.37654	0.174419	7.89216	2.97008e-15	1.46315e-13
TPST2	2575.45	-1.08251	0.137175	-7.89143	2.98752e-15	1.46807e-13
IKBIP	1624.9	-1.18123	0.149782	-7.88632	3.11217e-15	1.52551e-13
PM20D2	840.906	-1.10951	0.140878	-7.87571	3.38822e-15	1.65669e-13
EFR3B	742.299	1.12405	0.1429	7.86601	3.66144e-15	1.78584e-13
TXNRD1	25083.7	1.20375	0.153391	7.8476	4.24063e-15	2.06322e-13
GAB2	16279.6	0.838429	0.106985	7.83685	4.61986e-15	2.24217e-13
IL12RB1	97.0754	2.72643	0.348013	7.8343	4.71477e-15	2.2826e-13
TGFBR1	1312.48	-1.13585	0.145055	-7.83046	4.86106e-15	2.34764e-13
NMNAT2	1831.57	0.995884	0.127204	7.82904	4.91618e-15	2.36844e-13
NDST1	2410.06	-0.87798	0.11222	-7.82371	5.12876e-15	2.46481e-13
NLRP2	2841.53	0.981743	0.125568	7.81841	5.34967e-15	2.56471e-13
GRAMD2B	6177.96	1.03979	0.133011	7.81733	5.39559e-15	2.58043e-13
TBC1D4	2916.25	-1.02412	0.131018	-7.81665	5.42481e-15	2.58811e-13
MICALL2	2680.39	1.73176	0.221924	7.80337	6.0277e-15	2.86878e-13
TMEM140	1264.16	1.01026	0.129502	7.80112	6.1358e-15	2.91317e-13
NT5DC2	1212.76	-1.58208	0.20296	-7.79503	6.43941e-15	3.04995e-13
MAP7D2	1139.61	-1.23194	0.158073	-7.79348	6.51899e-15	3.08022e-13
SLC35D1	1154.65	-1.39994	0.179903	-7.78164	7.15899e-15	3.37451e-13
ALDH1A3	215.354	-1.66719	0.214537	-7.77111	7.78026e-15	3.65858e-13
SPAG9	11772.6	0.848681	0.109338	7.76198	8.36139e-15	3.92247e-13
DDB2	588.504	-1.27052	0.163714	-7.7606	8.45314e-15	3.95607e-13
CLDN7	6527.88	0.921804	0.118943	7.74995	9.19258e-15	4.29191e-13
TPRA1	3002.48	1.01403	0.130978	7.74195	9.79021e-15	4.55995e-13
ANKRD6	324.302	-1.56724	0.202442	-7.74166	9.81308e-15	4.55995e-13
DENND2D	5574.75	0.818568	0.105818	7.73563	1.02895e-14	4.77007e-13
INPP5D_1	380.052	-1.80372	0.233542	-7.72331	1.13346e-14	5.24219e-13
ATG3	3877.76	1.34161	0.173722	7.72277	1.13825e-14	5.25197e-13
SMARCA1	3925.84	-0.8869	0.114982	-7.71339	1.22516e-14	5.63975e-13
ID1	1395.14	-1.39307	0.180764	-7.70656	1.29255e-14	5.93608e-13
HSD3B1	33386.3	0.955916	0.124056	7.70552	1.30314e-14	5.97077e-13
SLC49A4	11020.7	1.05398	0.13689	7.69948	1.36618e-14	6.24502e-13
H2AC18	563.068	1.57521	0.20463	7.69784	1.38383e-14	6.31104e-13
LRG1	3116.15	0.886562	0.115303	7.68896	1.4833e-14	6.74903e-13
HLA-B_2	57.9999	5.27901	0.686917	7.68508	1.52902e-14	6.94096e-13
LCMT1-AS2	19083.1	1.3048	0.170018	7.67447	1.66101e-14	7.52278e-13
RAB15	2491.01	-1.20867	0.157604	-7.66904	1.73293e-14	7.83047e-13
SPRR3	93.7679	3.03975	0.396745	7.66173	1.8344e-14	8.26994e-13
FCGR3A	229.268	2.40191	0.313664	7.65758	1.89472e-14	8.52235e-13
PARD3B	159.048	-1.95969	0.255982	-7.65559	1.92425e-14	8.63541e-13
MANF	9341.76	1.12547	0.147058	7.65326	1.9594e-14	8.75716e-13
TRIM56	6022.77	0.923247	0.120635	7.65321	1.96029e-14	8.75716e-13
PLS3	6742.67	0.878079	0.114763	7.65124	1.99047e-14	8.87183e-13
HLTF	1037.68	-1.15454	0.151078	-7.64201	2.13856e-14	9.51031e-13
LY6G6C_5	112.916	2.48804	0.326113	7.62938	2.3589e-14	1.04665e-12
RAB9A	3918.07	0.861661	0.112992	7.62583	2.42465e-14	1.07099e-12
HLA-C_6	103.123	2.29024	0.300322	7.62595	2.42241e-14	1.07099e-12
SRXN1	5507.67	1.29533	0.17004	7.61778	2.58074e-14	1.13738e-12
FYB1	1209.52	1.06681	0.140302	7.60369	2.87806e-14	1.26557e-12
EEIG1	5449.59	0.925594	0.121744	7.60282	2.89745e-14	1.27125e-12
MXRA7	776.963	-1.09061	0.144005	-7.5734	3.63578e-14	1.59165e-12
APPBP2	6187.48	0.980579	0.129524	7.57061	3.71467e-14	1.62257e-12
PAQR8	278.716	-2.21553	0.292697	-7.56939	3.74991e-14	1.63251e-12
RTL8B	1308.16	-1.27048	0.167847	-7.56924	3.75403e-14	1.63251e-12
STAT4	68.4378	2.95685	0.390882	7.56456	3.89189e-14	1.68872e-12
BCL3	378.361	1.67948	0.222038	7.5639	3.91164e-14	1.69355e-12
BIK	207.749	2.12606	0.281521	7.55205	4.28458e-14	1.85094e-12
TMEM265	656.889	1.11887	0.148226	7.54838	4.4069e-14	1.89961e-12
ZNF358	340.023	-1.64052	0.217381	-7.54677	4.46184e-14	1.91908e-12
NOPCHAP1	862.81	-1.01522	0.134664	-7.53888	4.74008e-14	2.02987e-12
NEDD4L	5396.4	0.795619	0.105531	7.53917	4.72977e-14	2.02987e-12
PEG3	57956	-1.04214	0.138263	-7.53739	4.79455e-14	2.04873e-12
LY6G6C_2	99.3733	2.50408	0.332246	7.53682	4.81566e-14	2.05329e-12
CPXM1	1113.06	1.65622	0.219816	7.53456	4.89985e-14	2.08467e-12
NEXN	78.409	3.18842	0.423261	7.53298	4.9594e-14	2.10544e-12
GATA3	25650.5	0.891784	0.118407	7.53153	5.01486e-14	2.1244e-12
LOC122526782	492.346	1.22926	0.163359	7.5249	5.2762e-14	2.2303e-12
TLE5	13130.9	0.759562	0.100952	7.52398	5.31345e-14	2.24123e-12
CPS1	945.537	-1.20894	0.160784	-7.51904	5.51781e-14	2.32244e-12
DNAJB11	8546.73	1.01087	0.134449	7.51862	5.5358e-14	2.32504e-12
PROSER2	749.419	-1.63763	0.218092	-7.50892	5.96152e-14	2.4985e-12
BCAM	6698.33	-1.44855	0.193045	-7.50366	6.20592e-14	2.59539e-12
C1orf198	2001.11	-0.966818	0.128852	-7.50335	6.22092e-14	2.59615e-12
SPTBN1	5123.45	-0.783521	0.104496	-7.4981	6.47474e-14	2.69635e-12
TMCO3	2101.19	-1.08313	0.144487	-7.49638	6.56054e-14	2.7263e-12
SP6	32342.2	1.23697	0.165047	7.49465	6.64759e-14	2.75665e-12
SLC2A6_1	246.259	1.77593	0.237128	7.48935	6.92168e-14	2.86426e-12
MLKL	199.312	2.03807	0.272242	7.48622	7.08854e-14	2.92715e-12
CHGA_1	43.8653	4.42557	0.591608	7.48058	7.39931e-14	3.04908e-12
MICAL3	2934.92	-0.95504	0.127713	-7.47804	7.54388e-14	3.10214e-12
MIR22HG_1	2138.49	1.12378	0.150418	7.47103	7.95673e-14	3.26508e-12
IFI30	7913.6	0.996006	0.13336	7.46856	8.10793e-14	3.3202e-12
USP44	148.2	-1.90523	0.255203	-7.46555	8.29542e-14	3.38991e-12
NOS2	1512.12	1.57167	0.210593	7.46309	8.45178e-14	3.44664e-12
PPARA	846.863	-1.36325	0.182787	-7.45812	8.77645e-14	3.57163e-12
SMARCA5	16485.1	0.805439	0.108051	7.45425	9.03803e-14	3.67048e-12
SH3D21	3573.91	0.945873	0.126957	7.45035	9.30899e-14	3.77273e-12
ALPK3	1451.98	1.01522	0.136312	7.44781	9.49056e-14	3.8384e-12
MFSD13A	1403.5	1.28817	0.172984	7.44673	9.56796e-14	3.86176e-12
XDH	1327.29	1.53226	0.20581	7.44505	9.69093e-14	3.90338e-12
WWC2	2025.91	-1.20384	0.161783	-7.44112	9.98342e-14	4.01297e-12
DEPP1	15835.6	0.999924	0.134399	7.43998	1.00703e-13	4.03964e-12
CD200	1681.3	1.02987	0.138469	7.43752	1.02596e-13	4.10717e-12
CTNNBIP1	1039.4	-1.17038	0.157394	-7.43597	1.038e-13	4.14693e-12
SYNPO	3147.3	0.970047	0.130474	7.43477	1.04749e-13	4.17635e-12
BCAR4	1499.93	1.00382	0.135056	7.43264	1.06454e-13	4.23573e-12
RAP1B	11207	0.882599	0.118813	7.42847	1.09859e-13	4.3624e-12
TAP1	212.662	2.35625	0.317262	7.42684	1.11225e-13	4.40774e-12
KMT5C	956.546	-1.18086	0.15914	-7.42028	1.16876e-13	4.62238e-12
SOX12	474.338	-1.44438	0.194662	-7.41994	1.17173e-13	4.62479e-12
GBA1_1	3021.4	0.896121	0.120802	7.41812	1.18794e-13	4.6794e-12
MYH10	7859.98	-0.758642	0.102278	-7.41743	1.19413e-13	4.69435e-12
BLZF1	2078.35	1.07208	0.144864	7.40059	1.35578e-13	5.31919e-12
NRP2	2891.46	-1.04073	0.140652	-7.3993	1.36899e-13	5.36035e-12
PHGDH	4832.45	-1.04203	0.140934	-7.39369	1.42804e-13	5.58043e-12
FZD5	6703.86	-1.15862	0.156856	-7.38652	1.50721e-13	5.87811e-12
CMTM4	2496.6	-1.38975	0.188409	-7.37625	1.62807e-13	6.33691e-12
PRKD2	4346.38	1.17051	0.158755	7.37306	1.66751e-13	6.47758e-12
HEXIM1	16711.1	1.06104	0.143914	7.37274	1.67156e-13	6.48053e-12
ARHGEF37	587.764	1.50519	0.204321	7.36681	1.74758e-13	6.76189e-12
SPATS2L	3437.05	1.21115	0.164445	7.36509	1.77024e-13	6.8361e-12
GOLGA8B	1256.31	-1.02236	0.138834	-7.36387	1.78655e-13	6.88558e-12
NEK6	4359.44	-1.23597	0.167894	-7.36163	1.81679e-13	6.98844e-12
PPIAP46_1	2582.72	1.58114	0.214881	7.35822	1.86372e-13	7.15493e-12
CXCL5	917.125	4.38594	0.596282	7.35549	1.9023e-13	7.28882e-12
CAPG	1309.49	1.05864	0.143936	7.35492	1.91043e-13	7.30573e-12
DNAJB4	1476.84	1.00877	0.137196	7.35274	1.94191e-13	7.4117e-12
CPNE8	674.106	-1.17683	0.160106	-7.35035	1.97692e-13	7.5307e-12
ARHGAP22	108.757	-2.54869	0.347469	-7.33501	2.21713e-13	8.42937e-12
SIK2	1558.71	-1.13829	0.155297	-7.32974	2.30593e-13	8.75009e-12
RHCG	246.062	2.85505	0.389632	7.32756	2.34385e-13	8.87682e-12
PRKAB2	1425.51	-1.463	0.199816	-7.32174	2.4478e-13	9.25268e-12
LRRFIP1	3624.08	-0.931022	0.127249	-7.31651	2.54504e-13	9.6018e-12
CNST	4489.2	1.12237	0.153493	7.31219	2.62824e-13	9.89668e-12
APBB1IP	158.883	-1.98637	0.271697	-7.31098	2.65197e-13	9.96693e-12
KDM4B	3848.5	-0.86803	0.118868	-7.30246	2.82563e-13	1.05993e-11
WAKMAR2	207.917	1.99377	0.27308	7.30105	2.85523e-13	1.069e-11
GRB7	3976.67	0.961787	0.131805	7.29702	2.94205e-13	1.09941e-11
BLACAT1	305.633	1.54735	0.212211	7.29156	3.06385e-13	1.14275e-11
SERPINF1	5242.6	-0.826599	0.113395	-7.28956	3.10967e-13	1.15765e-11
EXPH5	4454.07	1.46131	0.200585	7.28521	3.21172e-13	1.19338e-11
BAMBI	304.312	-1.48231	0.203554	-7.28216	3.28509e-13	1.21834e-11
ARFGEF3	1676.24	-0.962494	0.132234	-7.27871	3.37031e-13	1.24759e-11
TMEM131L	425.962	-1.63821	0.225346	-7.26975	3.60151e-13	1.33066e-11
GBA1	3611.27	0.873215	0.120126	7.26918	3.61668e-13	1.33376e-11
SLC27A2	4850.19	-1.48031	0.203693	-7.26736	3.66578e-13	1.34934e-11
ABCA2	698.154	-1.67239	0.230139	-7.26688	3.67886e-13	1.35162e-11
H2BC21	3761.23	0.981395	0.135112	7.26356	3.77019e-13	1.38259e-11
FGD5	88.2067	-3.14722	0.433389	-7.26187	3.81777e-13	1.39743e-11
ASB1	900.016	-0.995811	0.137188	-7.25872	3.90774e-13	1.42771e-11
BACE2	5848.41	0.842058	0.11603	7.25724	3.95069e-13	1.44072e-11
NUFIP2	21433.2	0.801066	0.11041	7.25535	4.00626e-13	1.45828e-11
NLRP10_1	316.061	1.5153	0.209002	7.25017	4.1625e-13	1.51235e-11
IRX2	2180.92	-1.1263	0.155536	-7.2414	4.44075e-13	1.61047e-11
NCOA7	2446.59	0.911932	0.125981	7.23862	4.53264e-13	1.63969e-11
MPP2	357.734	-1.9917	0.275155	-7.23846	4.538e-13	1.63969e-11
KIF13B	1316.8	-1.0123	0.139919	-7.23487	4.65958e-13	1.68053e-11
LY6G6C_6	140.648	2.2253	0.307619	7.23394	4.6917e-13	1.68901e-11
EID2	1054.68	-1.14107	0.157828	-7.22979	4.83754e-13	1.73833e-11
MED13	14549.3	0.940005	0.130096	7.22547	4.99359e-13	1.78841e-11
NLRP2_2	2765.61	0.922448	0.127667	7.22543	4.99511e-13	1.78841e-11
H2BC12	6523.32	0.983086	0.136098	7.22335	5.07228e-13	1.81274e-11
AASS	1546.8	-1.35422	0.18756	-7.2202	5.19127e-13	1.8519e-11
ITGA6	18788.1	-1.24097	0.171924	-7.21809	5.27224e-13	1.87738e-11
TNFSF13B	53.4796	3.39013	0.469779	7.21642	5.33723e-13	1.89708e-11
ADGRF4	1091	1.37973	0.191294	7.21265	5.48744e-13	1.94695e-11
MGAT4B_1	5259.5	0.864215	0.119864	7.20994	5.59772e-13	1.9825e-11
RIMKLA	505.742	-1.1817	0.163992	-7.20584	5.7689e-13	2.03945e-11
ADD3	2338.14	-1.04826	0.145485	-7.20533	5.79039e-13	2.04337e-11
PPP4R2	11175.4	0.805248	0.111938	7.19367	6.3072e-13	2.22176e-11
EVPL	235.571	1.62666	0.226415	7.18441	6.74973e-13	2.37339e-11
MAP3K3	466.929	-1.55238	0.216196	-7.18043	6.94942e-13	2.43925e-11
HRH1	1321.29	0.99988	0.139347	7.17544	7.20733e-13	2.52526e-11
RYK	2783.2	-1.11647	0.155644	-7.17325	7.32355e-13	2.56142e-11
TIMP1	898.565	1.00274	0.13999	7.16293	7.8969e-13	2.75704e-11
CTSE	142.318	1.98948	0.277789	7.16186	7.9591e-13	2.77383e-11
TBX20	1289.69	1.17948	0.164696	7.16155	7.9772e-13	2.77522e-11
PNCK	682.151	-1.2495	0.174512	-7.15995	8.0708e-13	2.80282e-11
VGLL4	1691.59	-0.870219	0.121585	-7.15726	8.23028e-13	2.85316e-11
C6orf62	14536.9	0.866152	0.121078	7.15365	8.45013e-13	2.92422e-11
FZD3	1677.65	-1.06032	0.148226	-7.15338	8.46655e-13	2.92475e-11
RHOV	2041.79	1.21462	0.169817	7.15251	8.5204e-13	2.93819e-11
DYSF	13883.2	0.840638	0.117592	7.14875	8.75708e-13	3.01452e-11
CMBL	1049.95	-1.27965	0.179045	-7.14706	8.86543e-13	3.04648e-11
FBN1	2069.23	-0.998693	0.139798	-7.14382	9.07699e-13	3.11374e-11
BPGM	6182.32	0.977787	0.136963	7.13908	9.39585e-13	3.21751e-11
PIWIL4	441.47	1.14855	0.160905	7.13805	9.46656e-13	3.23608e-11
LOC112268317	3415.36	-1.11482	0.156228	-7.1359	9.61569e-13	3.28136e-11
SDCBP	21976.8	0.731452	0.102516	7.13497	9.68061e-13	3.29778e-11
TAF13	3834.34	0.833111	0.116862	7.12901	1.01092e-12	3.43784e-11
FES	539.511	1.53663	0.215647	7.12566	1.03581e-12	3.51638e-11
PROSER2-AS1	1118.23	-1.46893	0.20629	-7.12071	1.07375e-12	3.63892e-11
DLC1_1	223.524	-1.63278	0.229316	-7.12023	1.07749e-12	3.6453e-11
NRIP1	4399.02	-0.910548	0.127917	-7.11829	1.09277e-12	3.69064e-11
LOC105374117	278.175	1.37894	0.193838	7.11386	1.12842e-12	3.80451e-11
UBALD2	3541.45	1.374	0.193151	7.11361	1.13046e-12	3.80485e-11
ADAP1	84.37	3.09922	0.436046	7.10756	1.18114e-12	3.96187e-11
IGFL1	47.0996	5.7719	0.812056	7.10777	1.17936e-12	3.96187e-11
GJA1	3394.62	-1.33558	0.188041	-7.1026	1.2243e-12	4.09964e-11
SNHG32_2	1003.34	-1.22426	0.172408	-7.10094	1.2391e-12	4.14214e-11
ST8SIA4	2058.5	0.9422	0.132767	7.09662	1.27841e-12	4.26629e-11
TRPC1	456.287	-1.19478	0.168563	-7.08801	1.3605e-12	4.53253e-11
NLRP2_5	4759.89	0.925094	0.130577	7.08469	1.39358e-12	4.63488e-11
LOC100129034	1997	-1.44154	0.203777	-7.07408	1.50444e-12	4.99514e-11
CD24	20902.5	-0.714764	0.10114	-7.06708	1.58225e-12	5.24463e-11
ZFP36	1427.16	1.19788	0.169547	7.06521	1.60373e-12	5.29621e-11
RIPK4	2114.45	-1.02845	0.14556	-7.06547	1.60075e-12	5.29621e-11
FAM247D	42.1289	5.17399	0.732339	7.06502	1.60589e-12	5.29621e-11
ALDH7A1	3613.71	-1.32967	0.188242	-7.06363	1.62207e-12	5.3406e-11
LRRK1	803.815	-1.00058	0.141805	-7.05601	1.71346e-12	5.63208e-11
ZFP36L2	5042.41	0.764586	0.108367	7.05553	1.71945e-12	5.64232e-11
TRIM2	174.595	-1.75596	0.248924	-7.05419	1.7361e-12	5.68746e-11
NCOR2	9658.9	-0.736667	0.104516	-7.04836	1.81038e-12	5.92095e-11
GDPD5	6959.63	0.955638	0.135622	7.04635	1.83668e-12	5.99696e-11
MOCS1	534.09	-1.23858	0.175804	-7.04525	1.85133e-12	6.03477e-11
NLRP2_3	3280.57	0.917139	0.130499	7.02796	2.09576e-12	6.82025e-11
HSD17B1	6183.54	1.14102	0.162374	7.02715	2.10789e-12	6.84838e-11
PTP4A2	13490.4	0.710161	0.101068	7.02654	2.11716e-12	6.86713e-11
DSC3	9353.65	-1.12112	0.159629	-7.02326	2.16757e-12	7.01906e-11
TMEM239	68.1611	3.91286	0.557509	7.01847	2.2431e-12	7.25169e-11
EAF1	6601.1	0.901142	0.128543	7.01045	2.37547e-12	7.66705e-11
TAP2_3	162.089	2.25404	0.321646	7.00782	2.42054e-12	7.79969e-11
SLC24A3	112.11	-2.37713	0.339521	-7.00143	2.53367e-12	8.15087e-11
KISS1	40874.2	0.746186	0.106678	6.99472	2.65781e-12	8.53625e-11
PPFIBP2	1278.96	-1.29864	0.185698	-6.9933	2.68504e-12	8.60964e-11
RAB40B	112.286	-2.74317	0.392542	-6.98822	2.78395e-12	8.91226e-11
PPFIA1	4356.54	0.815673	0.116746	6.98676	2.81314e-12	8.99107e-11
PLEKHH3	1504.21	-1.14348	0.163888	-6.9772	3.01115e-12	9.60831e-11
PIK3CD	929.151	1.03926	0.148989	6.9754	3.04996e-12	9.7159e-11
NCKAP5L	781.575	-1.30036	0.186427	-6.97518	3.05476e-12	9.7159e-11
BOK	1036.58	1.09126	0.156501	6.97288	3.10517e-12	9.86028e-11
PHOSPHO1	9236.67	1.19797	0.171868	6.97028	3.16306e-12	1.00279e-10
OSBPL7	93.8454	2.23145	0.320317	6.96638	3.2521e-12	1.02936e-10
NIPSNAP2	1656.27	-1.17197	0.168282	-6.96433	3.29974e-12	1.04276e-10
CROT	1804.02	-0.938436	0.13493	-6.955	3.52574e-12	1.11239e-10
GBP1	1186.22	3.29221	0.47345	6.95366	3.5592e-12	1.12115e-10
SEMA7A_1	24134.3	0.961245	0.138249	6.95301	3.57561e-12	1.12452e-10
CEACAM19	185.229	1.58954	0.228684	6.9508	3.6321e-12	1.14046e-10
LOC100419583	179.19	1.8734	0.269619	6.94832	3.69649e-12	1.15882e-10
KLHDC7B	51.5458	3.53792	0.509408	6.94515	3.78063e-12	1.18331e-10
ACADSB	763.21	-1.61683	0.232856	-6.94347	3.82572e-12	1.19552e-10
UCP2	1417.4	1.00879	0.145293	6.94317	3.8341e-12	1.19624e-10
CD47	9590.53	0.773374	0.11163	6.92799	4.26848e-12	1.32545e-10
MFHAS1_1	1820.35	-0.808064	0.116635	-6.92812	4.26479e-12	1.32545e-10
CLDN7_1	8150.01	0.92654	0.133735	6.92817	4.26328e-12	1.32545e-10
S100A11	21045.2	0.809427	0.116841	6.92757	4.28133e-12	1.32735e-10
TPPP3	632.634	1.36566	0.197142	6.9273	4.28938e-12	1.32775e-10
FGFR2	2190.66	-1.20792	0.174489	-6.92266	4.43253e-12	1.3699e-10
RICTOR	5818.03	0.829344	0.119914	6.91617	4.6403e-12	1.43186e-10
RALGPS1	826.907	-1.27523	0.184446	-6.91382	4.71765e-12	1.45345e-10
ALOXE3	421.514	1.65545	0.239909	6.90031	5.18899e-12	1.59616e-10
SEMA7A	8190.4	0.980552	0.14219	6.89608	5.34569e-12	1.6418e-10
CEP250	791.346	-1.40035	0.203186	-6.89195	5.50331e-12	1.68757e-10
DDIT3	425.963	1.46884	0.21323	6.88853	5.63717e-12	1.72555e-10
TGFB1	25610.4	0.764346	0.110962	6.88834	5.64475e-12	1.72555e-10
RASGRP3	36.5552	4.61006	0.670215	6.87847	6.04979e-12	1.8465e-10
TACSTD2	8662.71	1.20275	0.17487	6.87799	6.07031e-12	1.84989e-10
EPB41L4A-AS1	798.168	-1.10361	0.160484	-6.87681	6.12086e-12	1.86241e-10
APOBEC3G	207.413	1.70537	0.248016	6.87603	6.15431e-12	1.86969e-10
GCM1	9977.74	0.753851	0.10966	6.87444	6.2233e-12	1.88773e-10
TYRO3	6144.06	1.03059	0.149931	6.87377	6.25282e-12	1.89377e-10
CNTNAP1	164.876	2.39266	0.348223	6.87107	6.37231e-12	1.92699e-10
TLR3	1174.14	0.963629	0.14026	6.87029	6.40736e-12	1.93461e-10
ADAM22	196.674	-2.18214	0.317663	-6.86934	6.44976e-12	1.94443e-10
ZBTB8B	98.7004	-2.48671	0.362076	-6.86793	6.51409e-12	1.96081e-10
N4BP3	1627.52	0.894171	0.130221	6.86655	6.57747e-12	1.97686e-10
LOC124901136	189.941	-1.59014	0.231799	-6.85998	6.88692e-12	2.06671e-10
CRYAB	3175.29	0.957435	0.139597	6.85856	6.95584e-12	2.08421e-10
FBRS	10540.7	0.787609	0.114849	6.85776	6.99487e-12	2.09271e-10
EDN1	67.5066	3.07099	0.447872	6.85686	7.03924e-12	2.10279e-10
TICAM1	1858.91	1.00239	0.146205	6.85606	7.0786e-12	2.11134e-10
SYTL2	226.501	-1.68999	0.24654	-6.85485	7.1388e-12	2.12606e-10
CARHSP1	6198.77	0.86791	0.126679	6.85124	7.32129e-12	2.17712e-10
ATP1B1	10802.5	1.03705	0.151438	6.84799	7.48934e-12	2.22372e-10
PSMA3	5620.25	0.820478	0.119919	6.84195	7.81235e-12	2.31613e-10
RNF144B	1339.99	-0.921313	0.134661	-6.84171	7.82524e-12	2.31646e-10
DZIP1	1366.98	-1.38043	0.201784	-6.84113	7.85686e-12	2.32232e-10
SPRED1	412.84	-1.26491	0.184939	-6.8396	7.94168e-12	2.34387e-10
PHKA2	1684.57	-1.45696	0.213063	-6.83816	8.02157e-12	2.3639e-10
ETV7	976.638	0.972055	0.142218	6.83498	8.2015e-12	2.4133e-10
TET3	3604.47	-0.830714	0.121581	-6.83258	8.34022e-12	2.45045e-10
SNX10	1523.79	-0.864884	0.126608	-6.8312	8.42085e-12	2.47045e-10
TRIM38	2839.45	0.78999	0.11577	6.82377	8.86816e-12	2.5978e-10
GPD1L	1903.74	-1.33597	0.195924	-6.8188	9.18012e-12	2.6812e-10
FERMT1	1934.1	-1.37564	0.201737	-6.81897	9.16954e-12	2.6812e-10
CREM	2415.77	0.942413	0.138222	6.81811	9.22465e-12	2.6902e-10
SYDE2	1074.86	-1.00412	0.147375	-6.81338	9.53348e-12	2.77615e-10
VNN3P	50.2994	3.91575	0.574746	6.81301	9.55785e-12	2.77913e-10
TAP1_5	228.716	2.31335	0.339628	6.81141	9.665e-12	2.80613e-10
LOC124902766	168.424	2.41429	0.354505	6.81033	9.73726e-12	2.82294e-10
PUS3	875.085	0.938032	0.137748	6.8098	9.77378e-12	2.82936e-10
EHD4	4137.05	1.01727	0.149402	6.80898	9.82963e-12	2.84134e-10
SP140L	1316.48	0.843545	0.123891	6.80876	9.8444e-12	2.84143e-10
CCDC88A	510.264	-1.69733	0.249305	-6.80828	9.87733e-12	2.84676e-10
CASZ1	322.083	1.47669	0.217023	6.80428	1.01557e-11	2.92269e-10
FBLN2	1639.66	-1.01086	0.148647	-6.80039	1.04336e-11	2.99828e-10
TMT1A	6853.22	-0.836561	0.123043	-6.79895	1.05385e-11	3.02402e-10
CYP2S1	2304.49	1.01227	0.149065	6.79077	1.11536e-11	3.19584e-10
AKR1B1	66738.4	0.735007	0.108363	6.78282	1.17849e-11	3.37182e-10
CHKA	1177.1	-1.01369	0.149659	-6.77335	1.25832e-11	3.595e-10
SRGAP1	691.56	-1.1319	0.167134	-6.77239	1.26671e-11	3.6137e-10
NEDD9	3925.25	0.945894	0.13968	6.77188	1.27121e-11	3.62129e-10
SLC19A1	3600.45	0.821914	0.121388	6.77096	1.2793e-11	3.63907e-10
ZNF395	4039.2	-1.30563	0.19288	-6.76913	1.2956e-11	3.6801e-10
GNE	10052.8	0.78091	0.115434	6.76499	1.3332e-11	3.78145e-10
TRPV2	3826.35	0.741015	0.109703	6.75475	1.43086e-11	4.05258e-10
PARD3	2789.54	-1.01754	0.150659	-6.75394	1.43887e-11	4.06941e-10
HEG1	8755	0.956424	0.141623	6.7533	1.44516e-11	4.08132e-10
STON1	1393.82	-1.04978	0.155659	-6.74407	1.54013e-11	4.33709e-10
MAP3K8	3785.54	0.748096	0.110925	6.74413	1.53945e-11	4.33709e-10
GTPBP1	4304.39	0.776055	0.115172	6.73824	1.60319e-11	4.50818e-10
TP63	2557.85	-0.954774	0.141775	-6.73445	1.64546e-11	4.62044e-10
DRAM1	6545.38	0.768076	0.114154	6.72843	1.71503e-11	4.80893e-10
SNN	905.455	0.996128	0.148064	6.72767	1.72404e-11	4.82732e-10
SPSB1	163.118	1.70956	0.25445	6.71862	1.83458e-11	5.12199e-10
PLXNB1	2859.58	-0.771824	0.114877	-6.71868	1.83381e-11	5.12199e-10
RHPN2	2040.46	-0.783906	0.11668	-6.71842	1.8371e-11	5.12199e-10
SERPINB2	2698.2	1.11291	0.165724	6.71541	1.8754e-11	5.22137e-10
RAB38	779.972	-1.17265	0.174638	-6.71476	1.88374e-11	5.23718e-10
ADGRB2	496.464	-1.12275	0.167312	-6.71048	1.93984e-11	5.38552e-10
ERVH48-1	23394.4	-0.917179	0.136701	-6.70938	1.9545e-11	5.41856e-10
GBA1LP	1136.58	0.92253	0.137553	6.70672	1.99045e-11	5.51046e-10
PIGA	1779.65	0.868909	0.129729	6.69786	2.11496e-11	5.84693e-10
H6PD	2262.39	-1.11296	0.166223	-6.69557	2.14833e-11	5.93085e-10
PLAC8	815.123	-0.947211	0.141518	-6.69323	2.18299e-11	6.01808e-10
SIGLEC5	1136.63	1.23837	0.185039	6.69248	2.19427e-11	6.0407e-10
LOC124904632	283.394	1.46622	0.219196	6.6891	2.24554e-11	6.1732e-10
VAV2	1323.85	-1.33717	0.199924	-6.68841	2.25606e-11	6.19346e-10
LOC107984690	1135.85	1.06494	0.159241	6.68761	2.26841e-11	6.21866e-10
DBP	92.9909	-2.11307	0.316036	-6.68617	2.29085e-11	6.27144e-10
CCNG1	10913	-1.10021	0.164563	-6.68561	2.29957e-11	6.28657e-10
FBXL16	498.07	-1.05744	0.15823	-6.68298	2.34133e-11	6.39182e-10
PHF23	1934.23	0.797929	0.119434	6.68094	2.37422e-11	6.47263e-10
COBLL1	16916	0.910946	0.136358	6.68053	2.38083e-11	6.48165e-10
DGKD	6831.82	-1.01333	0.151765	-6.67694	2.43977e-11	6.63293e-10
MOB3C	268.8	1.70053	0.254835	6.67306	2.5052e-11	6.8014e-10
TNF	43.3165	3.51212	0.526535	6.67024	2.55382e-11	6.92385e-10
ACTA2	214.6	-2.12478	0.318689	-6.66726	2.60623e-11	7.05622e-10
WHRN	588.268	-1.13926	0.170942	-6.6646	2.65392e-11	7.17544e-10
SLC19A1_1	3153.77	0.787356	0.118172	6.66282	2.68629e-11	7.25298e-10
CX3CL1	1470.41	6.02717	0.90477	6.66155	2.70955e-11	7.30576e-10
PGF	31290.1	1.20496	0.181034	6.65599	2.81391e-11	7.57675e-10
CCL28	891.438	1.05982	0.159492	6.64496	3.03295e-11	8.15534e-10
ZNF850	772.082	-1.05298	0.158504	-6.64323	3.06878e-11	8.24044e-10
DPYSL2	1027.71	-1.19582	0.180059	-6.64124	3.11052e-11	8.34111e-10
ALG10B	1680.18	-0.967328	0.145784	-6.63536	3.23713e-11	8.6688e-10
CMTR1	4704.95	0.823197	0.124067	6.63508	3.24316e-11	8.67314e-10
IL23A	75.2883	2.40571	0.363244	6.62284	3.52357e-11	9.41024e-10
PIDD1	2067.91	-1.12298	0.16979	-6.61395	3.74189e-11	9.97972e-10
IFNL2_1	43.2083	7.64361	1.15606	6.61179	3.79712e-11	1.01133e-09
QSER1	3470.67	-0.998081	0.150965	-6.61133	3.80874e-11	1.01305e-09
NUDT3	1692.57	-1.20249	0.181971	-6.60814	3.89174e-11	1.03373e-09
ZNF595	2014.8	-0.823471	0.124863	-6.59499	4.25291e-11	1.12814e-09
IQCE	356.417	-1.42778	0.216543	-6.59351	4.29552e-11	1.13791e-09
PTGES	10720	0.725123	0.110082	6.58709	4.48518e-11	1.18655e-09
PGLYRP3	45.6514	5.26123	0.799065	6.58423	4.57244e-11	1.20801e-09
AP5B1	6535.09	0.947515	0.144007	6.57966	4.71541e-11	1.24411e-09
HAS3	607.684	-0.992196	0.15087	-6.5765	4.81665e-11	1.26912e-09
PPBP	45.5434	4.0869	0.621591	6.5749	4.86868e-11	1.28111e-09
STRA6_1	1297.17	0.805275	0.122537	6.57169	4.97476e-11	1.30727e-09
B4GALT6	211.387	-1.63939	0.249589	-6.56837	5.08679e-11	1.33493e-09
ESPN	2995.98	-0.91663	0.139608	-6.56573	5.17803e-11	1.35706e-09
EDF1	13117.9	0.706537	0.107733	6.55821	5.44575e-11	1.42532e-09
NLRP2_9	958.685	0.996898	0.152063	6.55584	5.53308e-11	1.44625e-09
CCNB1IP1	529.99	-1.20769	0.184234	-6.55519	5.55707e-11	1.45059e-09
ZMYND11	812.738	-1.20933	0.184537	-6.55334	5.62636e-11	1.46673e-09
TFDP2	3136.34	-0.983169	0.150079	-6.55101	5.71478e-11	1.48679e-09
GASK1B-AS1	402.344	-1.67856	0.256233	-6.55092	5.71843e-11	1.48679e-09
CELSR2	524.138	-1.32002	0.201682	-6.54506	5.94708e-11	1.5442e-09
ERP44	9597.93	0.837416	0.128028	6.5409	6.11515e-11	1.58574e-09
GALM	450.446	-1.25114	0.191473	-6.53429	6.39137e-11	1.65519e-09
MAST4	5570.27	0.759666	0.116273	6.53348	6.426e-11	1.66197e-09
IL36RN	1467.85	0.932989	0.142854	6.53108	6.5296e-11	1.68654e-09
PLS1	1731.55	-0.920461	0.141017	-6.52729	6.69691e-11	1.72619e-09
COL6A1	98.2898	2.17161	0.332702	6.52721	6.70065e-11	1.72619e-09
NUDT11	192.928	-1.70075	0.26063	-6.52555	6.7752e-11	1.74311e-09
TMEM45B	74.0289	-2.79266	0.427994	-6.52499	6.80071e-11	1.74738e-09
MYO1A	148.652	1.70281	0.261034	6.52334	6.87582e-11	1.76437e-09
TGFBR3	16359.3	0.68669	0.105424	6.51359	7.33752e-11	1.88039e-09
TAP2_5	157.123	2.6409	0.405518	6.51241	7.39547e-11	1.89278e-09
DCTD	1406.3	-0.824085	0.126612	-6.50875	7.57812e-11	1.937e-09
RAD54L2	3656.64	0.791123	0.121591	6.50644	7.6953e-11	1.9644e-09
GALNT18	1948.73	-1.37477	0.211341	-6.50501	7.76903e-11	1.98065e-09
SNHG29	14552.2	-0.924978	0.14221	-6.50429	7.80616e-11	1.98754e-09
ZNF219	484.032	-1.16239	0.178774	-6.50205	7.92346e-11	2.01479e-09
GSDMB	170.967	1.48661	0.228653	6.50158	7.9483e-11	2.0185e-09
GPR37L1	143.504	1.97429	0.303711	6.50053	8.00381e-11	2.02997e-09
HLA-B	852.449	6.50014	1.00047	6.49708	8.18946e-11	2.07438e-09
USP43	3913.68	0.808832	0.124514	6.4959	8.25373e-11	2.08797e-09
BCL9L	25452.2	0.887914	0.136755	6.49273	8.42961e-11	2.12972e-09
CTSV	2368.99	-0.849491	0.130902	-6.48954	8.60994e-11	2.17249e-09
HR	397.462	-1.12752	0.174158	-6.47413	9.53586e-11	2.40304e-09
KALRN	3692.8	0.760266	0.117445	6.47338	9.58342e-11	2.41193e-09
GLA	4778.95	0.809125	0.125029	6.47149	9.70412e-11	2.43918e-09
RPL13A	26818.5	-0.798417	0.123529	-6.46338	1.02389e-10	2.57031e-09
ADAMTS19	324.409	-1.81095	0.280519	-6.4557	1.07719e-10	2.70068e-09
KLHL36	2759.58	-0.923277	0.14312	-6.45105	1.11077e-10	2.78132e-09
CHMP5	4247.28	0.949082	0.147197	6.44768	1.13572e-10	2.83656e-09
NAP1L1	24517.7	-0.874038	0.135557	-6.44773	1.13539e-10	2.83656e-09
BBS1	507.725	-1.13626	0.176331	-6.44393	1.1642e-10	2.90401e-09
PRSS12	1199.56	-0.831656	0.129084	-6.44275	1.17324e-10	2.92285e-09
OSBP2	129.631	1.84032	0.286404	6.4256	1.31354e-10	3.26823e-09
KRT6A	155.44	2.64527	0.411702	6.42522	1.31683e-10	3.27226e-09
RNF31	2662.9	0.782025	0.12179	6.42111	1.35281e-10	3.35744e-09
ALDH3A2	1672.33	-1.02993	0.160449	-6.41905	1.37128e-10	3.39898e-09
HES4	301.281	2.11469	0.329587	6.41617	1.39744e-10	3.45945e-09
CDSN_5	39.3786	5.63107	0.878915	6.40683	1.48572e-10	3.67337e-09
RAB36	761.857	-0.932267	0.145607	-6.40262	1.52736e-10	3.77158e-09
LYN	9771.68	0.668705	0.10446	6.40153	1.53831e-10	3.79386e-09
THRB-AS2	276.725	1.58682	0.248008	6.39827	1.57149e-10	3.87082e-09
LONRF3	176.673	1.55329	0.242954	6.39335	1.62294e-10	3.99256e-09
VASP	6196.04	0.969596	0.151672	6.39272	1.6296e-10	4.00393e-09
ARHGAP28	654.486	-1.19222	0.186623	-6.3884	1.67628e-10	4.11348e-09
ELF1	8212.72	0.750838	0.11758	6.38578	1.70523e-10	4.1793e-09
MCRIP2	373.884	-1.19129	0.186695	-6.38096	1.75976e-10	4.30758e-09
DCBLD2	1517.02	-1.18951	0.186441	-6.38008	1.76995e-10	4.32301e-09
TENT5A	26134.3	0.846192	0.132631	6.38004	1.77046e-10	4.32301e-09
LOC124901892	168.202	1.63389	0.256209	6.37716	1.80404e-10	4.39953e-09
SDF2L1	5088.33	1.17172	0.183834	6.37382	1.84379e-10	4.49089e-09
NLRP2_7	1570.14	0.957346	0.150216	6.37311	1.85235e-10	4.50616e-09
PSMC2	6573.48	0.843423	0.13235	6.37266	1.85775e-10	4.50814e-09
HYOU1	5310.28	0.915982	0.143735	6.37269	1.85739e-10	4.50814e-09
CDC42EP2	291.795	1.50799	0.236731	6.37007	1.88945e-10	4.57941e-09
HYOU1_1	21706.8	0.918555	0.144227	6.3688	1.90511e-10	4.61169e-09
FBXO11	5650.44	0.747315	0.117382	6.36649	1.93397e-10	4.67579e-09
NLRP2_8	2667.23	0.902336	0.141751	6.36564	1.94471e-10	4.69597e-09
CLSTN3_1	422.335	-1.04639	0.164398	-6.36499	1.95298e-10	4.71017e-09
BCKDHB	903.625	-0.885783	0.139221	-6.36243	1.98592e-10	4.78372e-09
RAB4A	1598.92	-1.02995	0.162016	-6.3571	2.05594e-10	4.9403e-09
TMEM170B	634.622	-1.02553	0.16132	-6.35712	2.05566e-10	4.9403e-09
SLC4A3	883.361	-1.108	0.1743	-6.35686	2.05926e-10	4.94222e-09
ACVR2B	1841.36	-0.948671	0.14933	-6.35286	2.11341e-10	5.066e-09
IFNL2	33.0534	8.19463	1.29123	6.3464	2.20417e-10	5.27712e-09
S100P	16353	0.633303	0.0998424	6.34303	2.2529e-10	5.38723e-09
PPM1B	7967.47	0.971327	0.153379	6.33285	2.40677e-10	5.74818e-09
MASTL	3471.89	0.839853	0.13264	6.3318	2.42312e-10	5.7656e-09
HSP90B1	65421.1	0.667471	0.105412	6.33205	2.41925e-10	5.7656e-09
DPEP2NB	356.208	1.6082	0.253995	6.33163	2.4258e-10	5.7656e-09
NAPA	7476.24	0.738395	0.11662	6.33163	2.42578e-10	5.7656e-09
MEP1B	35.5448	4.45873	0.704465	6.32925	2.46353e-10	5.8482e-09
RRM2	9919.95	0.849008	0.13416	6.32832	2.47846e-10	5.87654e-09
RARRES1	2181.86	2.89271	0.457334	6.32517	2.52958e-10	5.99053e-09
CALR	146965	0.784497	0.124135	6.31971	2.6206e-10	6.19861e-09
STMN1	2913.51	-1.23435	0.195365	-6.31819	2.64641e-10	6.25215e-09
WDR54	225.226	-1.3807	0.218554	-6.3174	2.65994e-10	6.27656e-09
H4C15	918.658	0.968868	0.153373	6.31708	2.66545e-10	6.28201e-09
PRXL2A	2231.98	-0.824422	0.130572	-6.31393	2.72031e-10	6.40365e-09
CAT	1775.62	-1.1614	0.184132	-6.30745	2.83677e-10	6.66979e-09
DDAH1	1862.13	-1.03007	0.163344	-6.30612	2.86123e-10	6.71928e-09
LAPTM5	108.692	2.71152	0.430353	6.30068	2.96344e-10	6.951e-09
KCTD7	178.1	-1.49081	0.236807	-6.29547	3.0648e-10	7.18017e-09
E2F7	1149.92	-0.796736	0.126576	-6.29453	3.0833e-10	7.21492e-09
PSMB8_1	272.233	1.68454	0.267986	6.28592	3.2592e-10	7.61746e-09
OBSCN	348.411	-1.17776	0.187421	-6.28402	3.29919e-10	7.70176e-09
CDSN_3	59.0106	4.84356	0.77097	6.28243	3.33323e-10	7.772e-09
ACHE	4026.74	2.8443	0.452957	6.2794	3.39874e-10	7.89665e-09
TCL1B	2030.76	0.997933	0.158919	6.27949	3.39689e-10	7.89665e-09
CLEC4GP1	75.9371	-2.28124	0.363286	-6.27947	3.39723e-10	7.89665e-09
GATD1	1934.22	-0.897302	0.14294	-6.27747	3.44126e-10	7.98599e-09
OTUB2	1505.89	1.03661	0.165353	6.26906	3.63241e-10	8.41966e-09
AGO2	5801.86	-0.941024	0.150164	-6.26662	3.68958e-10	8.5421e-09
LRP4	570.498	-1.40626	0.224489	-6.26428	3.7455e-10	8.66137e-09
SPRR2D	54.1797	2.83169	0.452078	6.26372	3.75907e-10	8.68252e-09
ABCA12	9536.46	0.724139	0.115641	6.26196	3.8016e-10	8.77046e-09
IRX2-DT	301.134	-1.21746	0.194544	-6.25804	3.89852e-10	8.98352e-09
GASK1B	856.144	-1.26809	0.202761	-6.25415	3.99699e-10	9.19964e-09
TSPAN5	169.293	-1.55078	0.247974	-6.25379	4.00612e-10	9.20985e-09
ECHDC2	1823.59	-0.853767	0.136637	-6.24843	4.14588e-10	9.52002e-09
EFNB1	3061.76	-0.76451	0.122401	-6.24595	4.21221e-10	9.66106e-09
AMZ1	1602.35	-1.07017	0.171377	-6.24452	4.25097e-10	9.73858e-09
RIN3	6174.17	0.86966	0.139341	6.24124	4.34125e-10	9.93382e-09
CD276	13012.7	1.00684	0.161328	6.24095	4.34909e-10	9.94021e-09
THEM6	2048.47	-0.806212	0.129289	-6.23573	4.49679e-10	1.02658e-08
PSMD1	11447	0.782876	0.125554	6.23535	4.50768e-10	1.02788e-08
SMG7	8349.27	0.724221	0.116176	6.23382	4.55208e-10	1.03323e-08
PSMA6	2799.54	0.920021	0.147586	6.23381	4.55218e-10	1.03323e-08
IFNL3	29.7044	8.10105	1.29953	6.23384	4.55126e-10	1.03323e-08
RRBP1	36035.4	0.68546	0.109957	6.23391	4.54934e-10	1.03323e-08
LOC100288175	82.2416	2.86738	0.460281	6.22963	4.6753e-10	1.05995e-08
MAPRE3	814.307	0.93174	0.149673	6.22516	4.81063e-10	1.08937e-08
PSMA5	5850.34	0.7794	0.125251	6.22272	4.88624e-10	1.10522e-08
AK4	1908.02	-1.06786	0.171616	-6.22236	4.89719e-10	1.10643e-08
TAPBPL	674.017	1.08155	0.173828	6.22199	4.90883e-10	1.10778e-08
ACE2	441.148	1.27861	0.205512	6.2216	4.921e-10	1.10926e-08
RAVER2	167.824	-1.82433	0.293255	-6.22096	4.94115e-10	1.11252e-08
LCN2	384.426	5.91508	0.951323	6.21774	5.04351e-10	1.13427e-08
MC1R	468.91	1.27143	0.204503	6.21715	5.06256e-10	1.13725e-08
1	19043.5	0.750068	0.120668	6.21596	5.10132e-10	1.14465e-08
IER3_2	643.881	1.39969	0.225222	6.21471	5.14197e-10	1.15246e-08
TMEM52B	357.354	1.25492	0.202018	6.21195	5.2332e-10	1.17157e-08
APOBEC3C	1000.55	-0.833914	0.134259	-6.21122	5.25732e-10	1.17563e-08
AGBL5	739.257	-1.1043	0.17789	-6.20773	5.37548e-10	1.20069e-08
MTM1	2538.49	0.700667	0.112955	6.20306	5.53753e-10	1.23548e-08
TMEM154	3727.12	0.783155	0.126287	6.20139	5.59668e-10	1.24726e-08
LOC124901431	280.726	1.38893	0.224102	6.19777	5.72693e-10	1.27484e-08
PPFIA1_1	4794.7	0.790913	0.127654	6.19575	5.80069e-10	1.2898e-08
FLYWCH1	1272.34	-0.896961	0.144986	-6.18652	6.15069e-10	1.36608e-08
BZW2	16890.5	0.666954	0.107814	6.18615	6.16507e-10	1.36773e-08
FAM169A	443.932	-1.13377	0.183424	-6.18115	6.3636e-10	1.40859e-08
ZMYND8	5598.31	0.890613	0.144081	6.18131	6.35701e-10	1.40859e-08
PHLDA3	3782.1	-0.686324	0.111086	-6.17831	6.47933e-10	1.4326e-08
SEMA6D	484.357	-1.45378	0.235346	-6.17722	6.52419e-10	1.44089e-08
TRAM2	11634.8	-0.91584	0.148265	-6.17704	6.53161e-10	1.44091e-08
EIF2AK4	3977.47	-0.755869	0.122435	-6.17363	6.67385e-10	1.469e-08
C1R_1	34.3542	3.6966	0.598768	6.17367	6.67209e-10	1.469e-08
EFNA1	3335.58	-1.26203	0.204482	-6.17185	6.74968e-10	1.48402e-08
CLIP1	21799.7	0.696291	0.112829	6.17123	6.77624e-10	1.4882e-08
MAPK8IP2	619.261	1.0854	0.175902	6.17047	6.8088e-10	1.49368e-08
ATXN1	175.031	-1.44231	0.233751	-6.17026	6.81764e-10	1.49395e-08
LRP10	14101.2	0.832607	0.134982	6.16826	6.90447e-10	1.51129e-08
TSPAN9	8489.65	-1.05423	0.171083	-6.16211	7.17819e-10	1.56946e-08
SLC38A7	2438.45	0.869152	0.141107	6.15954	7.29551e-10	1.59334e-08
MUC19	122.132	-2.05874	0.334464	-6.15536	7.4909e-10	1.6342e-08
SAMD4A	1061.77	-0.960085	0.156084	-6.15106	7.69646e-10	1.67718e-08
LPGAT1	727.245	-0.969245	0.157665	-6.1475	7.87151e-10	1.71343e-08
MAN1A1	881.991	-0.897184	0.146085	-6.14151	8.17426e-10	1.77736e-08
DCDC2	373.244	-1.06996	0.174234	-6.14094	8.20364e-10	1.77981e-08
ACBD7	106.241	-2.09711	0.341493	-6.141	8.20019e-10	1.77981e-08
PIP5K1A	8573.34	0.816674	0.133127	6.13456	8.53975e-10	1.85069e-08
PAK6-AS1	199.978	1.36582	0.222652	6.13431	8.55279e-10	1.85147e-08
SLC16A10	306.892	-1.64951	0.268961	-6.13289	8.62976e-10	1.86608e-08
CSRP2	412.983	-1.26022	0.205492	-6.13269	8.64051e-10	1.86635e-08
MAP4K4	10274.9	0.685319	0.111821	6.12869	8.8605e-10	1.91177e-08
TMEM50A	4553.86	0.733991	0.119788	6.12744	8.9305e-10	1.92476e-08
PPM1H	7027.12	-0.777243	0.126858	-6.12688	8.96207e-10	1.92945e-08
MYCL	362.293	-1.054	0.172114	-6.12383	9.13518e-10	1.96456e-08
NSD2	4473.13	-1.0867	0.177535	-6.12103	9.2971e-10	1.9972e-08
MARCKS	10283.2	0.747529	0.122167	6.11889	9.42303e-10	2.02204e-08
MXRA8	2196.48	0.947852	0.154914	6.11856	9.44254e-10	2.02402e-08
IER3_1	403.288	1.45734	0.238252	6.1168	9.5475e-10	2.04429e-08
APOBEC3B	814.613	0.934587	0.152796	6.11656	9.56147e-10	2.04505e-08
SLFN11	639.437	-1.08074	0.176745	-6.11466	9.67626e-10	2.06735e-08
TMEM62	3528.65	1.18411	0.19372	6.11246	9.81094e-10	2.09385e-08
NME4	233.777	-1.83083	0.29954	-6.11215	9.83e-10	2.09564e-08
PSMD11	12241.2	0.734307	0.120158	6.11118	9.88968e-10	2.10608e-08
EHD1	28313.5	0.93314	0.152712	6.11046	9.93413e-10	2.11326e-08
REC8	151.068	1.50191	0.245926	6.10716	1.01423e-09	2.15521e-08
RAB17	894.512	-1.0471	0.171509	-6.10523	1.02653e-09	2.179e-08
SELENOT	14860.8	0.799244	0.130932	6.10425	1.03287e-09	2.19008e-08
PRKAA2	1139.93	-0.931276	0.152598	-6.10282	1.04214e-09	2.20737e-08
SIAH2	11920.5	0.805042	0.13192	6.10252	1.04408e-09	2.2091e-08
ADM2	412.356	1.07628	0.176417	6.10076	1.05564e-09	2.23115e-08
P2RY2	2015.65	-0.723417	0.118622	-6.09851	1.07061e-09	2.26036e-08
APH1B	1301.45	-0.882712	0.144749	-6.09821	1.07265e-09	2.26224e-08
EIF2AK3	2984.98	0.85688	0.140524	6.09775	1.07569e-09	2.26621e-08
LOC124901355	41.5732	3.05055	0.500598	6.0938	1.10263e-09	2.32048e-08
PANK1	960.793	-0.807773	0.132739	-6.08541	1.16195e-09	2.44271e-08
EMP2	361.591	-1.38025	0.226826	-6.08504	1.16461e-09	2.44567e-08
P3H1	2255.83	-0.82219	0.135142	-6.08388	1.17311e-09	2.4609e-08
MET	4959.85	-1.26515	0.207974	-6.08319	1.17814e-09	2.46881e-08
APOL3	269.365	1.18569	0.194957	6.08178	1.18853e-09	2.48794e-08
NUAK1	72.8794	-2.44639	0.402286	-6.08123	1.19261e-09	2.49383e-08
LY6G6C_1	98.4537	2.04767	0.336761	6.08047	1.1983e-09	2.50306e-08
FEZ1	525.136	-1.0376	0.17065	-6.08026	1.19985e-09	2.50364e-08
GAS1	456.149	-1.17862	0.193861	-6.07969	1.20417e-09	2.50998e-08
RIPOR2	4285.17	1.16262	0.191393	6.07452	1.24358e-09	2.58938e-08
KCNQ4	56.3103	2.75625	0.45401	6.07089	1.27201e-09	2.64578e-08
CCDC97	3233.15	0.794342	0.130894	6.06859	1.29036e-09	2.68112e-08
MUC1	80.6334	2.58448	0.426032	6.06639	1.30814e-09	2.71519e-08
FN3K	305.184	-1.44732	0.239118	-6.05275	1.42396e-09	2.95246e-08
NCOA1	1122.94	-1.04851	0.173266	-6.05142	1.43574e-09	2.97375e-08
B3GNT5	3673.42	0.656628	0.108615	6.04544	1.49006e-09	3.08302e-08
RAB7B	245.888	-1.51299	0.250527	-6.03921	1.54871e-09	3.19762e-08
MVP	8852.65	0.70168	0.116185	6.03931	1.54776e-09	3.19762e-08
STRA6	1323.91	0.735694	0.121887	6.03588	1.58101e-09	3.26089e-08
CCIN	355.01	1.05761	0.175232	6.03549	1.58482e-09	3.26533e-08
GAA	3499.77	-0.681516	0.112935	-6.03457	1.59387e-09	3.28054e-08
AGL	3234.97	-0.808221	0.133967	-6.03297	1.60973e-09	3.30972e-08
CCR1	298.978	1.31421	0.218093	6.02594	1.68134e-09	3.45334e-08
DCAKD	1662.64	-0.970246	0.161102	-6.02257	1.71671e-09	3.5223e-08
SLC25A6_1	21497.8	-0.854604	0.141941	-6.02084	1.73519e-09	3.55651e-08
ABHD4	3047.6	0.679904	0.112975	6.0182	1.76362e-09	3.61101e-08
CLDN11	140.055	-2.0803	0.345766	-6.0165	1.7823e-09	3.64547e-08
IFFO2	5471.17	-0.883841	0.147035	-6.01108	1.84287e-09	3.76543e-08
ISYNA1	16726.8	-1.17301	0.195292	-6.00642	1.89665e-09	3.87129e-08
ADCY9	1399.65	-0.963768	0.160511	-6.00437	1.92081e-09	3.91653e-08
ITGB8	203.345	-1.7798	0.296495	-6.0028	1.93949e-09	3.94849e-08
NUP58	9881.12	0.803329	0.133828	6.00271	1.9405e-09	3.94849e-08
LOC105376938	5080.49	0.951064	0.158476	6.00133	1.95709e-09	3.97814e-08
NFE2L3	20878.7	1.14358	0.19056	6.00113	1.9595e-09	3.97891e-08
ESYT1	3877.9	-0.799756	0.13328	-6.00059	1.96606e-09	3.98812e-08
GAA_1	7125.64	-0.671363	0.111948	-5.99708	2.00896e-09	4.07094e-08
ZNF750	3612.15	0.72755	0.121322	5.99685	2.0118e-09	4.07249e-08
CTDSPL	4811.72	-1.13176	0.188755	-5.99594	2.02315e-09	4.09125e-08
CMAHP	1491.21	0.744157	0.124244	5.98948	2.10513e-09	4.25267e-08
RTP4_1	35.4858	5.76274	0.963096	5.98355	2.18325e-09	4.40594e-08
JAG2	563.255	-1.32469	0.221579	-5.97841	2.25329e-09	4.54264e-08
PLEKHF2	2266.11	-0.774558	0.129579	-5.97751	2.26571e-09	4.56299e-08
LVRN	5782.6	1.06591	0.178333	5.97706	2.27199e-09	4.57095e-08
HYCC1	2987.82	-0.694381	0.116234	-5.97401	2.31494e-09	4.6526e-08
TLE3	14095.1	0.659079	0.110375	5.97124	2.35454e-09	4.72736e-08
DBNDD1	152.101	-1.51515	0.25391	-5.96729	2.41229e-09	4.83837e-08
MAGI1	632.637	-1.16056	0.19451	-5.96659	2.42267e-09	4.85423e-08
C3orf52_1	677.105	-1.01395	0.169963	-5.96572	2.43556e-09	4.87508e-08
FAM156B	8144.58	0.858779	0.144033	5.96238	2.48591e-09	4.97082e-08
CASP8	2149.09	0.677315	0.113609	5.96179	2.49483e-09	4.98357e-08
VIT	35.5189	-3.71471	0.623227	-5.96045	2.51539e-09	5.01955e-08
MAP3K20	2784.1	-1.11116	0.186443	-5.95977	2.52588e-09	5.03537e-08
SRPRA	13752.5	0.614965	0.103215	5.95809	2.5521e-09	5.08248e-08
PRKACB	435.796	-1.30598	0.219235	-5.95701	2.56901e-09	5.11098e-08
KIF21A	5382.05	0.640769	0.107581	5.95617	2.58211e-09	5.13184e-08
GRIP2	45.8448	2.88411	0.484314	5.95505	2.59993e-09	5.16205e-08
BRD2	2224.73	0.787522	0.132544	5.94158	2.82286e-09	5.599e-08
CPEB4	8141.35	0.908477	0.152917	5.94096	2.83353e-09	5.6145e-08
IL17RD	368.001	-1.40441	0.236428	-5.94011	2.84826e-09	5.638e-08
KANK2	569.767	-0.903147	0.152123	-5.93694	2.90385e-09	5.74227e-08
SECTM1	107.579	1.87562	0.316003	5.93546	2.93019e-09	5.78852e-08
ANKS6	784.982	-1.00428	0.169432	-5.92734	3.07879e-09	6.07597e-08
TRAPPC14	1925.46	0.786733	0.13276	5.92598	3.10449e-09	6.12054e-08
WFDC21P	30.6039	4.91354	0.82934	5.92464	3.12982e-09	6.1643e-08
ZSCAN12P1	674.151	1.26074	0.212899	5.92178	3.1848e-09	6.26632e-08
DPF3	325.016	-1.70949	0.288707	-5.92119	3.19612e-09	6.2795e-08
PKN1	2639.29	-0.789845	0.133395	-5.9211	3.19789e-09	6.2795e-08
ABLIM1	569.198	-0.983919	0.166314	-5.91604	3.29782e-09	6.46747e-08
CCR7	6218.88	1.20789	0.204176	5.91592	3.3002e-09	6.46747e-08
MTSS1_1	1199.66	0.834496	0.141095	5.91442	3.33054e-09	6.52043e-08
MAP1A	125.497	2.02744	0.342882	5.91294	3.36046e-09	6.57247e-08
ABHD16A	545.116	0.91723	0.15519	5.91036	3.41361e-09	6.66978e-08
SLC13A3	1656.67	-1.09465	0.18531	-5.90715	3.48071e-09	6.79413e-08
WASF1	647.844	-1.16289	0.196872	-5.90685	3.48717e-09	6.79998e-08
SNCA	81.0558	-2.09331	0.354568	-5.90383	3.55155e-09	6.91867e-08
CA12	1917.07	0.865782	0.1467	5.90173	3.59702e-09	7.0003e-08
H4C14	302.619	1.39929	0.23713	5.90094	3.6144e-09	7.02717e-08
PTCHD4	401.953	-1.30005	0.220456	-5.89709	3.69967e-09	7.18585e-08
MAP3K21	131.904	-1.9428	0.329553	-5.89525	3.74123e-09	7.25926e-08
SLU7	2206.52	0.724426	0.122886	5.89509	3.74486e-09	7.25926e-08
SLC25A6	13890.4	-0.842992	0.143041	-5.89337	3.78393e-09	7.32778e-08
XYLT1	615.59	-1.55116	0.263249	-5.89237	3.80702e-09	7.36523e-08
N4BP2	1636.87	-0.835131	0.141738	-5.89208	3.81364e-09	7.37078e-08
RIMKLB	4858.95	0.660814	0.112164	5.89149	3.82739e-09	7.3901e-08
C3orf52	554.424	-1.08794	0.184724	-5.88951	3.87335e-09	7.47149e-08
N4BP1	6149.61	0.720387	0.122341	5.88836	3.9005e-09	7.51648e-08
C1S	96.9107	2.16405	0.367529	5.88811	3.90646e-09	7.5206e-08
SLC5A3	7187.26	-0.904589	0.153685	-5.88599	3.95666e-09	7.6098e-08
SNX25	986.985	-0.819446	0.139226	-5.88572	3.96334e-09	7.6152e-08
SLC8B1	2312.17	0.677649	0.115195	5.8826	4.03861e-09	7.75224e-08
D2HGDH	1196.46	-0.992305	0.168737	-5.88079	4.08316e-09	7.82248e-08
ECI2	1706.45	-1.04669	0.177983	-5.88087	4.08109e-09	7.82248e-08
NECTIN3	18593.8	0.74433	0.126588	5.87993	4.10443e-09	7.85557e-08
IRAK2	432.602	1.12595	0.191534	5.87862	4.13704e-09	7.91028e-08
CXCL2	57.8397	2.394	0.407551	5.8741	4.25159e-09	8.11002e-08
C15orf48	3809.6	3.01468	0.513198	5.8743	4.24634e-09	8.11002e-08
FXYD5	2362.8	0.851526	0.144965	5.87401	4.25388e-09	8.11002e-08
RAB8B	9968.86	0.675178	0.114963	5.87299	4.28013e-09	8.15215e-08
PHYH	1609.51	-1.26916	0.216351	-5.86624	4.45795e-09	8.48262e-08
SYNPO2	105.767	2.11101	0.36006	5.86294	4.54739e-09	8.64444e-08
FAM210B	2267.31	-1.00915	0.172158	-5.86174	4.58033e-09	8.69865e-08
PLCH1	88.4525	-1.90314	0.324852	-5.8585	4.67078e-09	8.85833e-08
EIF4G2	118424	0.612515	0.104553	5.8584	4.67342e-09	8.85833e-08
CAB39	6563.29	0.660107	0.11269	5.85772	4.69255e-09	8.88602e-08
SEPTIN8	5316.07	-0.892674	0.152425	-5.85649	4.72739e-09	8.94336e-08
CANX	10540.6	0.628539	0.107335	5.85589	4.74475e-09	8.95897e-08
HTATIP2	3242.79	0.933792	0.15946	5.85597	4.74244e-09	8.95897e-08
CAVIN1	3530.77	-0.855441	0.146093	-5.85545	4.75727e-09	8.97398e-08
SENP7	448.348	-0.964688	0.164804	-5.85354	4.81228e-09	9.06904e-08
ARVCF	927.857	-1.06379	0.181784	-5.85194	4.85864e-09	9.14765e-08
PDIA3P1	33463.5	0.683533	0.116816	5.85136	4.87583e-09	9.17123e-08
TCF7L1_1	691.994	-1.41603	0.242015	-5.85099	4.88662e-09	9.18274e-08
ASMER1	249.708	-1.51467	0.258969	-5.84886	4.94952e-09	9.29205e-08
MMP19	2956.5	0.719391	0.123077	5.84504	5.06444e-09	9.49872e-08
AKNA	1973.76	-0.895595	0.153269	-5.84329	5.11795e-09	9.58994e-08
NPNT	944.927	-1.09386	0.187268	-5.84113	5.18466e-09	9.70568e-08
CASP1	78.5416	1.98962	0.340793	5.83821	5.2766e-09	9.86518e-08
DEDD2	2853.82	0.842613	0.14433	5.8381	5.2799e-09	9.86518e-08
BMAL2	2339.38	0.825525	0.14141	5.83781	5.28918e-09	9.87314e-08
PACS2	771.771	-0.832566	0.142628	-5.83732	5.30477e-09	9.89284e-08
BCOR	1510.97	-1.10675	0.189739	-5.83304	5.44258e-09	1.01402e-07
STEAP3	1036.7	-1.45161	0.249241	-5.82412	5.74141e-09	1.06868e-07
CTTNBP2NL	2243.77	0.659506	0.113259	5.82299	5.78055e-09	1.07495e-07
TP73	144.48	2.67931	0.460389	5.81967	5.89628e-09	1.09354e-07
CIMAP3	142.758	-1.75099	0.300884	-5.81949	5.90276e-09	1.09354e-07
ANTXR1	118.401	-1.78831	0.307293	-5.81954	5.90091e-09	1.09354e-07
INAFM2	1117.12	-1.24128	0.213287	-5.81977	5.89276e-09	1.09354e-07
GJC1	429.366	-1.0909	0.187516	-5.81764	5.96855e-09	1.10365e-07
NIPSNAP1	3251.79	-0.765708	0.131617	-5.81771	5.96578e-09	1.10365e-07
ELMO1	1420.94	0.874173	0.150303	5.81608	6.02452e-09	1.11295e-07
NNT	218.364	-1.50584	0.258941	-5.81539	6.04938e-09	1.11649e-07
ENGASE	3407.75	0.810847	0.139636	5.80684	6.36613e-09	1.17385e-07
XRCC4	814.636	0.84442	0.145497	5.80369	6.48718e-09	1.19505e-07
ICE1	6290.06	-0.767507	0.132342	-5.79941	6.65503e-09	1.22482e-07
OPRK1	50.9856	-2.65269	0.457976	-5.7922	6.94692e-09	1.27735e-07
UBE2B	4844.96	0.658811	0.113774	5.79053	7.01642e-09	1.28892e-07
MIR9-1HG	133.358	1.62404	0.280648	5.78676	7.17566e-09	1.31694e-07
GATA2	33230.6	0.861314	0.148874	5.78553	7.22822e-09	1.32535e-07
CMYA5	1019.21	0.956953	0.165441	5.78426	7.2833e-09	1.33421e-07
IFNL1	22.5816	7.7289	1.33625	5.78403	7.29331e-09	1.3348e-07
IL1RAP	6175.45	0.724945	0.125383	5.78186	7.38806e-09	1.35088e-07
NOP53	10166.5	-0.613728	0.106151	-5.78163	7.39806e-09	1.35145e-07
MFSD1	4078.25	0.70745	0.122403	5.77966	7.48527e-09	1.36611e-07
PSMD6	5187.58	0.693813	0.120092	5.77735	7.58873e-09	1.38371e-07
GTPBP2	1540.28	0.772126	0.133658	5.77689	7.60949e-09	1.38572e-07
C10orf95	729.326	1.05963	0.183428	5.77679	7.61382e-09	1.38572e-07
ZBTB4_1	1309.94	-0.752453	0.130289	-5.77527	7.68283e-09	1.39698e-07
CLYBL	182.147	-1.51341	0.262161	-5.77283	7.79518e-09	1.4161e-07
KDM6A	3062.2	0.688932	0.119352	5.77225	7.82217e-09	1.41969e-07
RXRA	6648.06	-0.956832	0.165779	-5.77173	7.84609e-09	1.42272e-07
MEGF8	1643.09	-0.812634	0.140827	-5.77046	7.90539e-09	1.43215e-07
ELOVL2	366.648	-1.28253	0.22228	-5.76991	7.93123e-09	1.43551e-07
CXCL8	37.3213	3.09881	0.537142	5.76907	7.97093e-09	1.44137e-07
GNA15	102.004	2.07787	0.360222	5.76831	8.00721e-09	1.4466e-07
TAP1_7	67.5971	2.2235	0.385817	5.7631	8.25843e-09	1.49061e-07
ABCB10	1679.72	-0.816264	0.141651	-5.76252	8.28685e-09	1.493e-07
EIF4B	27952.1	-0.911585	0.158191	-5.76257	8.28412e-09	1.493e-07
BEND7	156.604	-1.40934	0.24464	-5.76086	8.3684e-09	1.50631e-07
TP53INP1	2425.99	-0.872421	0.151525	-5.75762	8.53076e-09	1.53413e-07
ATP6V1F	2630.6	0.66408	0.115356	5.75677	8.57373e-09	1.54045e-07
PSMC3	8007.8	0.72673	0.126256	5.75601	8.61237e-09	1.54598e-07
ICA1L	359.096	-1.24297	0.215973	-5.75521	8.65361e-09	1.55196e-07
15	4381.31	-1.02942	0.178913	-5.75376	8.72801e-09	1.56388e-07
LTA4H	4671.28	-0.725732	0.126252	-5.7483	9.01444e-09	1.61373e-07
COL4A1	7315.99	1.17232	0.203955	5.74796	9.03278e-09	1.61554e-07
GIT1	1855.8	-0.902732	0.157143	-5.74466	9.21035e-09	1.64581e-07
DAZAP2	3099.75	0.662174	0.115345	5.74082	9.42184e-09	1.68062e-07
PDIA3	46317.8	0.657974	0.114613	5.74081	9.4223e-09	1.68062e-07
DCP2	14375.3	-0.771862	0.134595	-5.73471	9.76786e-09	1.7391e-07
FMN1_1	1151.04	-0.800627	0.13961	-5.73472	9.76742e-09	1.7391e-07
CFLAR	5177.69	0.873987	0.152414	5.73428	9.7927e-09	1.74195e-07
SFXN3	1935.04	-0.842203	0.146901	-5.73313	9.85939e-09	1.75223e-07
TLN1	10308.6	-0.587367	0.102458	-5.73276	9.88093e-09	1.75447e-07
C2orf72	7178.93	1.0756	0.187631	5.73254	9.89379e-09	1.75517e-07
PDE4A	194.881	-1.55331	0.271023	-5.7313	9.9666e-09	1.76649e-07
SLC49A3	164.491	1.63301	0.285073	5.72838	1.01392e-08	1.79547e-07
HSPA8	81415.3	0.572978	0.100057	5.72653	1.02507e-08	1.81357e-07
CCDC144A	340.321	-1.12586	0.196733	-5.72277	1.04799e-08	1.85245e-07
TNF_7	44.9978	2.89677	0.506211	5.72246	1.04993e-08	1.85421e-07
LAMA5	32429	-0.634086	0.110844	-5.7205	1.0621e-08	1.87403e-07
ZNF292	14280.8	0.626827	0.109594	5.71951	1.06833e-08	1.88332e-07
AVPI1	1957.9	0.902651	0.157924	5.71572	1.09238e-08	1.924e-07
BUB1B	1939.67	-0.922006	0.16132	-5.71539	1.09456e-08	1.9261e-07
ANGPT2	10496.8	0.951527	0.166538	5.71356	1.1064e-08	1.9452e-07
TRIM47	104.824	1.72505	0.301947	5.71308	1.10952e-08	1.94895e-07
NLRX1	383.983	-1.26271	0.221038	-5.71262	1.11248e-08	1.9524e-07
SYNJ2BP	1849.61	-0.919242	0.16111	-5.7057	1.15869e-08	2.03169e-07
NUS1	14558.6	0.63685	0.111628	5.70511	1.16265e-08	2.03681e-07
CPLANE1	535.019	-0.913336	0.160113	-5.70432	1.16808e-08	2.0445e-07
PPM1K	822.999	0.770341	0.13505	5.70412	1.16946e-08	2.0451e-07
CCDC92	262.258	-1.20571	0.211438	-5.70243	1.18108e-08	2.06358e-07
SDC4	9998.58	0.662335	0.116183	5.70079	1.19253e-08	2.08175e-07
CCL5	8618.05	4.62689	0.81173	5.70003	1.19786e-08	2.08919e-07
GMPPB	3496.14	0.826701	0.145054	5.69928	1.20315e-08	2.09656e-07
PSMD7	8397.8	0.68087	0.119475	5.69883	1.20636e-08	2.10028e-07
IBA57	1293.78	-0.827785	0.145282	-5.69778	1.21374e-08	2.11126e-07
ABI1	5668.08	0.628624	0.110335	5.6974	1.21651e-08	2.11422e-07
RBM11	170.417	1.34773	0.236599	5.69624	1.22475e-08	2.12665e-07
RAB9B	87.2125	-1.88279	0.330742	-5.69264	1.25093e-08	2.1702e-07
TCF7L2	2137.1	-0.897612	0.157686	-5.69242	1.25255e-08	2.17108e-07
PPP1CB	29795.4	0.721972	0.126844	5.69181	1.25703e-08	2.17693e-07
PHLPP2	653.045	-1.01449	0.178334	-5.68869	1.28018e-08	2.21507e-07
NADK2	1059.73	-0.841116	0.147896	-5.68722	1.29123e-08	2.23222e-07
SMTN	1218.37	-0.945682	0.166358	-5.68464	1.3109e-08	2.26425e-07
IRS4	128.545	-1.95903	0.344682	-5.68357	1.31912e-08	2.27643e-07
PCNX4	1416.3	-0.702977	0.123697	-5.68307	1.32294e-08	2.28103e-07
FOXN2	4756.84	0.712557	0.125473	5.67899	1.35496e-08	2.33419e-07
VOPP1	340.233	-1.38439	0.243799	-5.67843	1.35933e-08	2.33758e-07
C22orf46P	1781.33	0.73858	0.130074	5.67814	1.36168e-08	2.33758e-07
CCNB1IP1_1	1475.85	-1.11079	0.195623	-5.67824	1.36087e-08	2.33758e-07
CLIC1_4	3615.31	0.666446	0.117365	5.67841	1.35953e-08	2.33758e-07
CD9	8158.2	0.884323	0.155797	5.67613	1.37778e-08	2.36315e-07
JUP	47082.8	0.722406	0.127344	5.67287	1.40424e-08	2.40644e-07
H2BC5	706.762	0.826523	0.145784	5.66949	1.43223e-08	2.45225e-07
CD63	26184.1	0.566643	0.0999656	5.66838	1.44153e-08	2.46604e-07
NAT1	757.265	0.87034	0.153578	5.6671	1.45235e-08	2.48238e-07
MCAM	1012.69	0.751914	0.13273	5.66498	1.47038e-08	2.51101e-07
ALAS1	8487.27	0.60679	0.10717	5.66195	1.49659e-08	2.55356e-07
TP53TG1	347.103	-1.02507	0.181085	-5.66068	1.50773e-08	2.57033e-07
GLUD1	3506.87	-0.940117	0.166284	-5.65368	1.57044e-08	2.6703e-07
SACS	431.552	-1.28773	0.227764	-5.65378	1.56953e-08	2.6703e-07
SEC23B	8076.6	0.643633	0.11384	5.65385	1.56897e-08	2.6703e-07
PROM2_1	3041.26	-0.783564	0.138598	-5.65348	1.5723e-08	2.67115e-07
PDGFC	47.7262	-2.81937	0.498763	-5.65273	1.5792e-08	2.68055e-07
ECH1_1	1502.3	-0.723212	0.127972	-5.6513	1.59234e-08	2.70053e-07
KPNA3	3162.01	0.726401	0.128572	5.64976	1.60673e-08	2.72257e-07
EDA2R	876.502	-0.911928	0.16146	-5.64801	1.62318e-08	2.74808e-07
PSMC4_1	1902.99	1.0052	0.178222	5.64015	1.69906e-08	2.87407e-07
PROM1	138.441	-1.74687	0.309846	-5.63786	1.72178e-08	2.91001e-07
EHBP1	964.636	-0.754668	0.133869	-5.63737	1.72665e-08	2.91321e-07
LOC102724334	606.368	0.870653	0.154442	5.63742	1.72613e-08	2.91321e-07
SNORD141A	52570.4	-0.593636	0.10531	-5.63703	1.73012e-08	2.91657e-07
EIF2B2	5635.68	0.971561	0.172375	5.63632	1.73724e-08	2.92607e-07
EFEMP1	21991.9	-0.718399	0.127462	-5.63617	1.73876e-08	2.92612e-07
TP53I3	1017.48	-0.755416	0.134037	-5.63588	1.7417e-08	2.92855e-07
FAM156A	1088.26	0.894949	0.158845	5.6341	1.75972e-08	2.95632e-07
TCEA3	121.355	-1.92933	0.342567	-5.63199	1.78147e-08	2.99031e-07
EPOP	1812.24	0.909394	0.161482	5.63157	1.78581e-08	2.99504e-07
JDP2	348.258	-1.02253	0.18162	-5.63009	1.80115e-08	3.0182e-07
LAMB4	60.9167	-2.18735	0.388704	-5.6273	1.83056e-08	3.06486e-07
SMYD2	2433.28	-0.932738	0.165791	-5.62599	1.84449e-08	3.08555e-07
CCDC71L	656.099	0.970417	0.172554	5.62385	1.86749e-08	3.12138e-07
DHRS7	2245.89	0.918337	0.163326	5.62273	1.87962e-08	3.13898e-07
CCL5_1	3373.81	4.56802	0.812561	5.62176	1.89025e-08	3.15405e-07
INSL4	4726.89	0.836268	0.148935	5.615	1.96565e-08	3.27568e-07
CMTM3	988.318	-0.973475	0.173373	-5.61493	1.96647e-08	3.27568e-07
B4GAT1	1426	-0.989701	0.176343	-5.61236	1.99584e-08	3.32178e-07
TAB1	1802.45	-0.697151	0.124246	-5.61106	2.01092e-08	3.34404e-07
SMIM29	789.907	0.850211	0.151611	5.60786	2.0484e-08	3.40349e-07
PRPS1	814.346	-1.0542	0.188017	-5.60696	2.05916e-08	3.41848e-07
FDXR	1515.98	-1.08774	0.194059	-5.60519	2.08032e-08	3.45069e-07
CENPF	2903.64	-0.854824	0.152539	-5.60398	2.0949e-08	3.47193e-07
EIF3L	20004.3	-0.686004	0.122417	-5.60383	2.09666e-08	3.47193e-07
LINC01215	66.273	2.3815	0.425082	5.60245	2.11349e-08	3.49686e-07
FLOT2	7724.63	-0.785748	0.140277	-5.60138	2.12648e-08	3.5154e-07
DNMBP	2084.32	-0.798153	0.142536	-5.59968	2.14752e-08	3.54719e-07
SELENOP	215.531	-1.89171	0.338047	-5.59598	2.19382e-08	3.62032e-07
PPIB	23646.6	0.65978	0.117905	5.59585	2.19547e-08	3.62032e-07
TES	5972.69	0.618797	0.110605	5.59466	2.2105e-08	3.64204e-07
STK40	10888.1	0.645943	0.115595	5.588	2.297e-08	3.7814e-07
HES6	248.736	-1.34555	0.240871	-5.58619	2.32108e-08	3.81464e-07
PLCXD2	2169.9	1.11177	0.199021	5.5862	2.32093e-08	3.81464e-07
RBM38	3359.79	0.728677	0.130465	5.58524	2.33375e-08	3.83227e-07
GRAMD4	2533.01	-0.750093	0.134343	-5.58343	2.35822e-08	3.86922e-07
PTPRU	8990.52	-0.816216	0.146206	-5.58263	2.36902e-08	3.88369e-07
IDH1	11072.4	-0.911455	0.163333	-5.58033	2.40062e-08	3.93222e-07
ATP10D	18294.1	0.659438	0.118177	5.58011	2.4037e-08	3.93385e-07
USP32P3	931.853	-0.85568	0.153353	-5.57982	2.40762e-08	3.93385e-07
BRD2_2	1578.73	0.786788	0.141005	5.57987	2.40705e-08	3.93385e-07
HDAC11	322.092	-1.81472	0.325243	-5.57959	2.41093e-08	3.93449e-07
NIPA1_1	498.055	-0.871185	0.15614	-5.57951	2.41202e-08	3.93449e-07
NOD2	77.4122	2.58629	0.463788	5.57646	2.45466e-08	4.00072e-07
CSNK1A1	12432	0.648932	0.116379	5.57601	2.46101e-08	4.00776e-07
ZDHHC17	1359.42	-0.798729	0.143269	-5.57502	2.47508e-08	4.02733e-07
SEMA4F	345.981	-1.05821	0.189873	-5.57327	2.50008e-08	4.06465e-07
EYA2	49.2879	-2.75179	0.494038	-5.56999	2.54751e-08	4.13834e-07
ZNF483	313.59	-1.06047	0.190405	-5.56956	2.55377e-08	4.14507e-07
CILK1	5317.04	0.58785	0.105564	5.56867	2.56691e-08	4.16298e-07
ST3GAL4	9782.64	0.780786	0.140307	5.56485	2.62371e-08	4.25159e-07
PDIA4	27585.1	0.684318	0.123028	5.56229	2.66261e-08	4.31106e-07
SEC24D	8120.6	0.801413	0.14409	5.56189	2.66866e-08	4.3173e-07
CIR1	1414.16	0.727879	0.130931	5.55925	2.7093e-08	4.37944e-07
KANK1	3987.4	-0.695926	0.125198	-5.55859	2.71961e-08	4.39249e-07
FAM98A	5437.45	0.601791	0.10839	5.55208	2.82291e-08	4.5556e-07
EPB41L3	8242.06	0.572297	0.103083	5.55179	2.82763e-08	4.55947e-07
ORMDL2	1669.04	0.723327	0.130298	5.55131	2.83544e-08	4.56832e-07
ZNF362	1444.68	-0.898673	0.161898	-5.55085	2.84289e-08	4.57656e-07
SLC25A30	3022.93	0.707798	0.127577	5.548	2.88959e-08	4.64793e-07
BTBD2	5768.55	-0.839097	0.151377	-5.54311	2.97149e-08	4.77576e-07
TBPL1	1444.06	0.695592	0.125539	5.54086	3.00994e-08	4.8336e-07
KIAA1671	1478.45	0.983163	0.17748	5.53956	3.03239e-08	4.86569e-07
NPLOC4	13085.4	0.684378	0.123564	5.53866	3.04788e-08	4.88655e-07
IAH1	931.482	-1.00412	0.181317	-5.53793	3.06074e-08	4.89919e-07
SLC25A25	2825.35	0.797417	0.143992	5.53793	3.0606e-08	4.89919e-07
S100A3	62.4935	2.43422	0.439592	5.53746	3.06886e-08	4.90818e-07
PNMA8A	121.484	-1.92963	0.34853	-5.53649	3.08599e-08	4.93156e-07
ATP11A	11794.4	0.768333	0.138808	5.53524	3.10806e-08	4.9628e-07
SH2D1B	30.4725	4.25521	0.768809	5.5348	3.11576e-08	4.96766e-07
DLK2	261.147	-1.41093	0.254928	-5.53464	3.11869e-08	4.96766e-07
PSMC4	4363.93	0.999952	0.180668	5.53474	3.11694e-08	4.96766e-07
LRRC8C	412.232	-1.39673	0.252412	-5.53352	3.13867e-08	4.99544e-07
KCNC3	1017.2	0.768687	0.138975	5.53111	3.18207e-08	5.06041e-07
GAMT	633.526	-1.19667	0.216364	-5.53081	3.18761e-08	5.06512e-07
HDGF	9675.34	0.559289	0.101145	5.52958	3.2099e-08	5.09643e-07
DIAPH1	18269.5	0.617731	0.111756	5.52751	3.24806e-08	5.15286e-07
IFNL3_1	134.533	10.3029	1.86502	5.52428	3.30847e-08	5.24446e-07
BGN	4471.09	0.830917	0.150443	5.52313	3.33018e-08	5.27463e-07
CDH3	3002.47	-0.971362	0.17591	-5.52192	3.35318e-08	5.30677e-07
ING5	2493.53	-0.704611	0.127714	-5.51708	3.44677e-08	5.45049e-07
TAP1_3	71.4776	2.44437	0.443097	5.51655	3.45718e-08	5.46256e-07
RNF166	546.866	-0.927941	0.168312	-5.51321	3.52342e-08	5.55829e-07
ACADVL	13397.5	0.81421	0.147683	5.51324	3.52292e-08	5.55829e-07
SYT7	7750.38	-0.957318	0.173661	-5.51257	3.5364e-08	5.5743e-07
EPHA2	4910.45	-0.748035	0.135736	-5.51094	3.56928e-08	5.62162e-07
GSKIP	3437.75	0.598673	0.108714	5.50688	3.65243e-08	5.74798e-07
TBX2	874.012	-0.845777	0.153639	-5.50498	3.69212e-08	5.80579e-07
IFFO1	149.722	-1.72074	0.312686	-5.50311	3.73144e-08	5.86292e-07
PLXNB2	3355.04	-0.668811	0.121544	-5.50264	3.74148e-08	5.87401e-07
GLCCI1	3954.85	0.84152	0.15295	5.50194	3.75639e-08	5.8927e-07
FMN1	1429.64	-0.742601	0.13513	-5.49544	3.89728e-08	6.10884e-07
PLAAT1	98.8372	-1.64886	0.300072	-5.49488	3.90966e-08	6.12337e-07
ZSWIM4	745.238	0.890839	0.162169	5.49328	3.94528e-08	6.17424e-07
GUCY2F	78.3719	1.95295	0.355583	5.49227	3.96809e-08	6.205e-07
PIP4K2C	4492.68	0.62622	0.11408	5.48929	4.03552e-08	6.30542e-07
LANCL1	1669.35	-0.858865	0.156491	-5.48826	4.05919e-08	6.33233e-07
ECHDC3	714.283	-1.29031	0.235097	-5.4884	4.056e-08	6.33233e-07
JADE1	1414.12	-0.950312	0.173162	-5.48798	4.06562e-08	6.33734e-07
RAD51C	2123	-0.70986	0.129363	-5.48733	4.08059e-08	6.35061e-07
NLRP7_1	311.228	1.28707	0.234549	5.4874	4.07887e-08	6.35061e-07
PSMD3	10771.8	0.70185	0.127918	5.48671	4.0948e-08	6.36768e-07
NECTIN2	6423.44	0.835165	0.152226	5.48634	4.10346e-08	6.3761e-07
SLC1A5	6473.54	-0.795158	0.145092	-5.48038	4.24418e-08	6.58955e-07
LOC101929439	56.0269	2.6649	0.486488	5.47784	4.30541e-08	6.67933e-07
BCAS4	139.325	-1.49574	0.27319	-5.47508	4.37317e-08	6.7791e-07
PRR9	1092.38	0.817232	0.149299	5.4738	4.4049e-08	6.82291e-07
YEATS2	2633.04	-0.621389	0.113558	-5.47199	4.45011e-08	6.88751e-07
TRIAP1	3853.98	-0.695656	0.127145	-5.47137	4.46577e-08	6.90631e-07
CANX_1	70033.3	0.617447	0.112878	5.47006	4.49886e-08	6.95202e-07
PYROXD2	69.6651	-2.035	0.37204	-5.46984	4.50436e-08	6.95505e-07
RBPMS	2363.72	-0.922103	0.168591	-5.46946	4.51419e-08	6.96475e-07
BTN2A1	981.284	0.985693	0.180234	5.46895	4.527e-08	6.97903e-07
LOC105371412	54.1961	2.57922	0.471793	5.46684	4.58127e-08	7.05716e-07
FGF2	622.226	1.11363	0.203741	5.46592	4.60502e-08	7.08819e-07
POMP	7324.82	0.590207	0.107984	5.4657	4.6109e-08	7.0917e-07
DNAJB9	9491.15	0.930814	0.170341	5.46441	4.64441e-08	7.13765e-07
CNTNAP2	877.684	-2.89257	0.529381	-5.46405	4.65381e-08	7.14651e-07
PELO	2679.57	0.840984	0.153988	5.46136	4.72512e-08	7.25035e-07
ACACB	371.428	-1.23418	0.226072	-5.45924	4.78173e-08	7.33148e-07
SLC16A4	1173.81	0.757171	0.138757	5.45682	4.84749e-08	7.42653e-07
NAGK	2890.86	0.728563	0.133536	5.45591	4.87216e-08	7.4585e-07
IL2RB	2951.19	0.796382	0.146053	5.45268	4.9615e-08	7.58935e-07
SERTAD4BP	1484.83	-1.15381	0.21163	-5.45201	4.98038e-08	7.61232e-07
GXYLT2	235.266	1.17362	0.215323	5.45052	5.02218e-08	7.67024e-07
LAMA1	15930.5	-0.769072	0.141121	-5.44972	5.04488e-08	7.69892e-07
SERPINB5	85.2968	-1.89267	0.347408	-5.44797	5.09475e-08	7.76899e-07
FASN	48954.6	-0.742452	0.136333	-5.44589	5.15467e-08	7.85427e-07
ZDHHC1	241.613	1.22423	0.224823	5.44528	5.1724e-08	7.87518e-07
SCCPDH	11857.6	0.662588	0.121713	5.44384	5.2145e-08	7.9329e-07
ANKRD13A	5236.29	0.569913	0.104695	5.44357	5.22241e-08	7.9329e-07
SYNGR3	551.02	0.827796	0.152068	5.44359	5.22188e-08	7.9329e-07
COL1A2	1797	-0.650748	0.119573	-5.44227	5.26062e-08	7.98476e-07
ADGRG1	10108.1	-1.10029	0.202224	-5.44096	5.29941e-08	8.03743e-07
ATP6V0C	22181.4	0.6029	0.110832	5.43977	5.33494e-08	8.08509e-07
PSMA1	9004.75	0.655132	0.12046	5.43859	5.37048e-08	8.13268e-07
PGGHG	522.128	1.27179	0.234017	5.43459	5.49233e-08	8.31079e-07
PPM1N	159.778	1.54375	0.284116	5.43353	5.52511e-08	8.35397e-07
IL6	71.6294	2.22742	0.409993	5.43282	5.54701e-08	8.38063e-07
ZCCHC14	1898.97	-0.809005	0.148967	-5.43076	5.61137e-08	8.47136e-07
TSTD1	770.078	-0.767803	0.141406	-5.42976	5.64289e-08	8.51241e-07
MPIG6B_6	35.4786	2.99116	0.550897	5.42962	5.64754e-08	8.51288e-07
PPM1F	2480.35	-0.666757	0.122833	-5.42816	5.69376e-08	8.57599e-07
LOC105376292	32.1907	3.05528	0.563045	5.42636	5.75149e-08	8.65631e-07
PSMD14	6714.34	0.697719	0.128667	5.42269	5.87081e-08	8.82912e-07
KCNMB4	55.7065	-2.29642	0.423513	-5.42231	5.88342e-08	8.84133e-07
DUBR	2262.8	0.733824	0.135351	5.42162	5.90604e-08	8.86853e-07
DDHD2	2522.61	-0.782949	0.144434	-5.42082	5.93272e-08	8.9018e-07
PAIP2B	320.637	-1.1961	0.220758	-5.41816	6.02167e-08	9.02837e-07
SEC11C	3502.04	0.738237	0.13626	5.41786	6.03179e-08	9.03665e-07
PSMB3	3108.78	0.674507	0.124508	5.41736	6.04849e-08	9.05477e-07
AGAP1	4239.54	-0.685506	0.12657	-5.41602	6.09392e-08	9.11584e-07
MISP	406.512	1.34662	0.248762	5.41328	6.18822e-08	9.24986e-07
ACAT1	1494.9	-1.02541	0.189495	-5.41127	6.25781e-08	9.34677e-07
NRBF2	5023.98	0.713038	0.131886	5.40648	6.42746e-08	9.59287e-07
ELF3-AS1	266.358	1.04191	0.192727	5.40613	6.44027e-08	9.6047e-07
ATG4A	1012.24	0.807664	0.149415	5.40549	6.46316e-08	9.63153e-07
PSMC6	3375.04	0.670483	0.124065	5.40428	6.50695e-08	9.68944e-07
RAB11FIP3	754.757	-0.748031	0.138427	-5.4038	6.52442e-08	9.7081e-07
PSIP1	2192.9	-0.785824	0.145425	-5.40362	6.53093e-08	9.71043e-07
MTARC1	2478.16	-0.970292	0.179621	-5.4019	6.59377e-08	9.79646e-07
HUNK	304.874	-1.21782	0.225501	-5.4005	6.64553e-08	9.8659e-07
H2AJ	2038.8	0.831939	0.154053	5.40034	6.65152e-08	9.86733e-07
STX2	209.123	-1.44398	0.267517	-5.3977	6.75006e-08	1.0006e-06
GALK1	877.319	-0.949986	0.176077	-5.3953	6.84082e-08	1.01329e-06
MYORG	9452.63	-0.93692	0.17367	-5.39484	6.85847e-08	1.01514e-06
PATJ	1261.37	-0.879894	0.163111	-5.39443	6.874e-08	1.01667e-06
MME	14697.4	0.69305	0.128552	5.39119	6.99941e-08	1.03444e-06
ARHGEF40	267.997	1.17461	0.217999	5.38813	7.11951e-08	1.0514e-06
RPN1	30433.4	0.634703	0.117837	5.38628	7.19315e-08	1.06148e-06
FTL	27483.7	0.818466	0.151973	5.38559	7.22068e-08	1.06474e-06
INO80C	1126.23	0.710643	0.131976	5.38464	7.25896e-08	1.06958e-06
MTSS1	1092.44	0.864589	0.160594	5.3837	7.29716e-08	1.0744e-06
FOXO6_1	1679.75	0.964976	0.179248	5.38348	7.30594e-08	1.07489e-06
LDLRAP1	3911.6	-0.741083	0.137676	-5.38281	7.33333e-08	1.07811e-06
TMEM33	8247.83	0.622389	0.115677	5.38039	7.43259e-08	1.0914e-06
GALNT12	554.24	-1.05775	0.196597	-5.38033	7.43479e-08	1.0914e-06
LOC124907756	60.5179	2.55672	0.475313	5.37903	7.48883e-08	1.09769e-06
NLRP2_4	1168.4	0.841286	0.156398	5.37913	7.48451e-08	1.09769e-06
CLIC1_6	1412.35	0.645738	0.120058	5.37854	7.50924e-08	1.09986e-06
ADRA2B	109.486	-1.93647	0.360331	-5.37416	7.69408e-08	1.1261e-06
CCDC149	171.982	-1.65586	0.308176	-5.37309	7.73967e-08	1.13193e-06
MYH9	33186.8	-0.617013	0.114857	-5.37202	7.7858e-08	1.13783e-06
APOBEC2	472.888	1.10359	0.205503	5.37017	7.86645e-08	1.14876e-06
H3-3B	20336.5	0.700598	0.13047	5.36981	7.88184e-08	1.15015e-06
PROM2	2719.97	-0.766839	0.142866	-5.36753	7.98221e-08	1.16393e-06
BLVRA	255.134	-1.34428	0.250508	-5.36622	8.04025e-08	1.1708e-06
C22orf39	858.561	-0.812396	0.151391	-5.3662	8.04121e-08	1.1708e-06
LIX1L	73.9323	-2.49857	0.465648	-5.36578	8.06012e-08	1.17268e-06
TCHHL1	149.882	1.72197	0.320927	5.36561	8.06781e-08	1.17294e-06
CALCR	221.98	1.19592	0.222949	5.36408	8.13627e-08	1.18201e-06
TMEM199	1836.6	0.643639	0.120007	5.36334	8.16953e-08	1.18597e-06
NAALADL2	266.625	-1.55789	0.290589	-5.36115	8.26961e-08	1.19873e-06
FAM13B	1454.51	-0.741507	0.13831	-5.3612	8.26719e-08	1.19873e-06
LOC124900602	698.161	-0.91088	0.169912	-5.36088	8.28174e-08	1.1996e-06
TNFRSF1A	5698.6	0.563138	0.105061	5.3601	8.31754e-08	1.2039e-06
CYRIA	8641.89	0.568732	0.106223	5.35411	8.59798e-08	1.24266e-06
ECH1	3241.23	-0.661194	0.123491	-5.35418	8.59441e-08	1.24266e-06
POLB	1362.36	0.911008	0.170238	5.35139	8.72816e-08	1.26055e-06
GATA3-AS1	96.8393	1.65529	0.309391	5.35017	8.78715e-08	1.26814e-06
CDSN_1	40.4285	4.73549	0.885404	5.34839	8.87409e-08	1.27974e-06
SERPINB8	936.83	0.704883	0.131822	5.34722	8.93144e-08	1.28707e-06
SPATA24	274.252	1.35883	0.25427	5.34405	9.08914e-08	1.30884e-06
PSMB2	8716.42	0.65864	0.123396	5.3376	9.41858e-08	1.35528e-06
LOC284379	346.017	1.19425	0.22378	5.3367	9.46512e-08	1.36098e-06
CHSY1	12302.1	0.613249	0.11495	5.33491	9.55913e-08	1.3735e-06
NTPCR	1084.4	-0.872862	0.163676	-5.33285	9.66822e-08	1.38816e-06
SPRED2	4775.55	-0.748276	0.140369	-5.33079	9.77851e-08	1.40194e-06
SPACA9	248.256	-1.29134	0.242236	-5.3309	9.77272e-08	1.40194e-06
REL	2272.1	0.665324	0.124906	5.32659	1.00074e-07	1.43371e-06
ARID5B	4857.8	0.694608	0.130413	5.32621	1.00284e-07	1.43491e-06
COL9A3	2920.03	-0.670017	0.125797	-5.32617	1.00304e-07	1.43491e-06
SOBP	89.3133	-2.55135	0.479181	-5.32439	1.01294e-07	1.44803e-06
ELF5	424.464	-0.888842	0.166974	-5.32322	1.01945e-07	1.45627e-06
ZMIZ1	3175.57	-0.579588	0.109044	-5.31516	1.06563e-07	1.52114e-06
TCIM	40.4875	2.6321	0.495249	5.31469	1.06836e-07	1.52393e-06
CCL3_2	17.9598	7.29274	1.37255	5.31327	1.07678e-07	1.53482e-06
PSMC5	7201.53	0.709095	0.133524	5.31063	1.09249e-07	1.55608e-06
CLIC1_5	959.361	0.689203	0.12983	5.30852	1.10518e-07	1.57302e-06
MLXIP	183.118	-1.28464	0.242007	-5.3083	1.10654e-07	1.57382e-06
CRH	1232.84	0.968821	0.182583	5.3062	1.11932e-07	1.59085e-06
COBL	2216.72	-1.20271	0.226694	-5.30546	1.12392e-07	1.59623e-06
H3C4	204.79	1.43213	0.269966	5.30486	1.12761e-07	1.60031e-06
NCF4	500.033	0.891303	0.168031	5.30438	1.13054e-07	1.60332e-06
H2AC6	1413.21	0.999699	0.188515	5.30304	1.13893e-07	1.61368e-06
LOC105372497	94.8929	1.69638	0.319894	5.30295	1.13949e-07	1.61368e-06
PPP1R15A	3795.76	0.717885	0.135412	5.30148	1.14867e-07	1.6255e-06
DANCR	1830.69	-0.98879	0.186547	-5.3005	1.15485e-07	1.63223e-06
TEAD3	16176.6	0.676242	0.127582	5.30046	1.15508e-07	1.63223e-06
CEP85	18797.4	0.817384	0.154305	5.29719	1.17595e-07	1.66053e-06
DCBLD1	1671.28	-0.662977	0.125165	-5.29681	1.17844e-07	1.66284e-06
ST3GAL1	13677.8	0.810417	0.15301	5.29649	1.18051e-07	1.66456e-06
PSMD2	17009.9	0.708716	0.133851	5.29483	1.1913e-07	1.67738e-06
LINC01003	435.665	0.948655	0.179165	5.29487	1.19099e-07	1.67738e-06
NCF1	152.331	1.50257	0.283792	5.29461	1.19271e-07	1.67816e-06
PRAG1_1	427.831	-0.913213	0.172585	-5.29137	1.21404e-07	1.70694e-06
CLIC1	3031.71	0.675752	0.127722	5.29079	1.2179e-07	1.71116e-06
CLSTN3	319.231	-0.951058	0.17982	-5.28895	1.23021e-07	1.72721e-06
NLRP7_6	46.2916	2.5473	0.481757	5.28752	1.23988e-07	1.73955e-06
PSME3	10351.9	0.598614	0.113242	5.28613	1.24929e-07	1.7515e-06
PHF20	2299.42	-0.83847	0.158657	-5.2848	1.2584e-07	1.76302e-06
RGS12	267.165	-1.15584	0.218757	-5.28366	1.26627e-07	1.77277e-06
CXCL1	661.883	2.8533	0.540334	5.28062	1.28748e-07	1.80067e-06
MGAT4B	526.585	0.85567	0.162042	5.28054	1.28802e-07	1.80067e-06
SCARB2	11151.1	0.571005	0.108162	5.27917	1.29768e-07	1.81287e-06
PLXNA1	6275.84	-0.656584	0.124379	-5.2789	1.29961e-07	1.81429e-06
CXCL11	59.9222	3.6067	0.683827	5.27429	1.33272e-07	1.85918e-06
ARHGAP18	10096.1	0.549388	0.104181	5.27339	1.33928e-07	1.86702e-06
PRDX1	24383.2	0.522527	0.0990962	5.27293	1.34261e-07	1.87033e-06
ALDOC	815.363	-1.01206	0.192019	-5.27066	1.35934e-07	1.89119e-06
DNAAF9	246.927	-1.14471	0.217187	-5.27064	1.35951e-07	1.89119e-06
SEC61B	3212.14	0.673942	0.127913	5.26874	1.37362e-07	1.90946e-06
TTC28	742.269	-0.988341	0.187599	-5.26838	1.37636e-07	1.91193e-06
EVL	1271.76	-0.846246	0.160632	-5.26825	1.37734e-07	1.91193e-06
GCSH_1	744.775	-1.12395	0.21355	-5.26319	1.41574e-07	1.96386e-06
FJX1	842.263	-0.970946	0.184516	-5.26212	1.42407e-07	1.97402e-06
METRNL	2929.97	0.826755	0.157162	5.26053	1.43641e-07	1.98971e-06
OGFRL1	2923.53	-0.91429	0.173811	-5.26025	1.43861e-07	1.99136e-06
H4C8	606.15	0.858374	0.163202	5.25958	1.44386e-07	1.99722e-06
GABARAPL1	12212.4	0.534485	0.101633	5.25896	1.44872e-07	2.00253e-06
BRD3OS	296.971	-1.15616	0.219979	-5.25577	1.47409e-07	2.03617e-06
FAM168B	12247.7	-0.594305	0.113143	-5.25271	1.49881e-07	2.06886e-06
SELENOK	1342.52	0.777113	0.147979	5.25152	1.50847e-07	2.08074e-06
CRELD2	3547.73	0.755667	0.143971	5.24875	1.53136e-07	2.11083e-06
TAX1BP1	9482.67	0.589694	0.11237	5.24779	1.53938e-07	2.12039e-06
TNF_6	28.9262	3.60578	0.687201	5.24706	1.54547e-07	2.1273e-06
HMCES	1399.36	-0.773923	0.147542	-5.24544	1.55909e-07	2.14454e-06
IL1R1	7468.64	0.561613	0.107079	5.24483	1.56423e-07	2.14861e-06
ABHD16A_4	661.695	0.857527	0.163499	5.24486	1.56399e-07	2.14861e-06
IER3	103.73	1.6001	0.305132	5.24395	1.57176e-07	2.15743e-06
SESN1	5411.69	-0.544332	0.103823	-5.24287	1.58095e-07	2.16854e-06
CTSB	26872.1	0.559521	0.106758	5.24105	1.59666e-07	2.18857e-06
SSPN	307.651	-1.62221	0.309575	-5.24013	1.60462e-07	2.19794e-06
LOC124903654_1	43.6656	-2.5732	0.491117	-5.23948	1.61029e-07	2.20416e-06
ERVW-1	71034.6	0.578854	0.110487	5.2391	1.61357e-07	2.20713e-06
MARS1	8230.72	0.723622	0.138137	5.23843	1.61947e-07	2.21365e-06
AP1S3	1364.95	-0.745296	0.142288	-5.23793	1.62389e-07	2.21815e-06
EPHX2	801.518	-1.02418	0.195541	-5.23769	1.626e-07	2.21949e-06
ZNF143	1690.3	0.646024	0.123364	5.23671	1.63467e-07	2.22978e-06
UNC5B	259.359	-1.04043	0.19869	-5.23644	1.63702e-07	2.23143e-06
FZD6	2957.61	-0.64804	0.123773	-5.2357	1.64357e-07	2.23881e-06
CAPNS1	4603.78	0.612269	0.116993	5.23338	1.6644e-07	2.26562e-06
IER3_3	354.963	1.33871	0.255971	5.22992	1.69587e-07	2.30685e-06
SSX2IP	398.479	-0.988558	0.189162	-5.22598	1.73237e-07	2.35487e-06
PARP16	480.688	-0.934365	0.17885	-5.22431	1.74809e-07	2.3746e-06
MATCAP2	622.541	-0.761308	0.145788	-5.22203	1.76972e-07	2.40233e-06
TRIQK	250.556	-1.1646	0.223049	-5.22128	1.77693e-07	2.41044e-06
AFF4	9757.77	0.579118	0.110931	5.22053	1.78408e-07	2.41847e-06
BRD2_3	5334.72	0.714725	0.136958	5.21858	1.803e-07	2.44244e-06
PHYHD1	296.716	-1.34594	0.25797	-5.21744	1.81417e-07	2.45419e-06
IER3_4	425.598	1.2778	0.244906	5.21749	1.81364e-07	2.45419e-06
GUCY2EP	23.3615	4.70349	0.901677	5.21638	1.82454e-07	2.46651e-06
EMC3	2018.12	0.704573	0.135085	5.21579	1.83037e-07	2.4727e-06
BRD2_5	4055.82	0.703863	0.134958	5.21543	1.83394e-07	2.47581e-06
MAML3	3000.65	0.69265	0.132822	5.21486	1.83955e-07	2.48169e-06
LIG4	1251.74	0.78937	0.151428	5.21285	1.85957e-07	2.50698e-06
GOPC	6910.58	0.555674	0.106635	5.211	1.87823e-07	2.5304e-06
SYNE1	130.065	-2.13067	0.408911	-5.2106	1.88228e-07	2.53412e-06
ZSWIM4_1	342.691	0.972719	0.186706	5.20991	1.88934e-07	2.54188e-06
GPR155	135.467	-1.31831	0.253242	-5.20574	1.93228e-07	2.59787e-06
OTOF	829.56	4.21739	0.810283	5.20483	1.94171e-07	2.60876e-06
PLAA	3954.35	0.770105	0.147977	5.20421	1.94824e-07	2.61575e-06
CTSF	469.131	-0.897454	0.172485	-5.20309	1.95998e-07	2.62972e-06
KRT18	187089	0.621512	0.119494	5.20122	1.97988e-07	2.65461e-06
MAOA	25141.2	0.619754	0.119164	5.20084	1.98393e-07	2.65822e-06
ZFX	2940.75	-0.635901	0.1223	-5.19953	1.99788e-07	2.67509e-06
PIK3R2	4293.67	-0.626196	0.12044	-5.19923	2.00118e-07	2.67769e-06
PDCD5	2224.24	0.622481	0.119741	5.19855	2.00845e-07	2.68558e-06
SSH1	2567.35	-0.604518	0.116303	-5.19779	2.01667e-07	2.69475e-06
LOC107986768	3501.56	0.62927	0.121114	5.19569	2.03966e-07	2.72361e-06
LGALSL	817.015	1.11736	0.215061	5.19555	2.04116e-07	2.72376e-06
DDIT4	2663.54	-0.601586	0.115915	-5.18989	2.10422e-07	2.806e-06
ZSWIM8	3237.96	0.63249	0.121878	5.18952	2.10834e-07	2.8077e-06
RNF167	5493.76	0.549471	0.10588	5.18954	2.10812e-07	2.8077e-06
DDX21	18912.1	0.615336	0.118647	5.18627	2.14553e-07	2.85528e-06
GRB10	2100.28	0.701059	0.135219	5.18461	2.16469e-07	2.87884e-06
DHRS2	2274.1	0.768636	0.148329	5.18195	2.19573e-07	2.91814e-06
GPAM	1017.84	-0.984143	0.189923	-5.1818	2.1975e-07	2.91852e-06
EIF4E3	1388.23	-0.986436	0.190457	-5.1793	2.22716e-07	2.95392e-06
LOC105375913	22.4174	5.43778	1.0499	5.17933	2.22687e-07	2.95392e-06
C1QTNF1-AS1	750.288	0.975995	0.188462	5.17873	2.23398e-07	2.96097e-06
RPL15	26666.3	-0.668752	0.129154	-5.17795	2.24335e-07	2.97138e-06
FABP7	74.5126	-2.26883	0.438395	-5.17532	2.27525e-07	3.0116e-06
TCIRG1	3949.54	0.800784	0.154754	5.17457	2.28439e-07	3.02167e-06
LOC105371712	262.685	1.0229	0.197718	5.17353	2.2971e-07	3.03644e-06
KMT2A	1374.88	-0.727368	0.140638	-5.17192	2.31698e-07	3.06066e-06
LINC-PINT	311.482	0.973759	0.18837	5.1694	2.34849e-07	3.1002e-06
PIM2_1	378.299	-1.09433	0.211758	-5.16784	2.36821e-07	3.12413e-06
BASP1	47783.5	0.58694	0.113581	5.16761	2.37102e-07	3.12573e-06
TNK2	2409.15	-0.744497	0.144118	-5.1659	2.39284e-07	3.15239e-06
EGR1	427.669	1.25817	0.243888	5.1588	2.4854e-07	3.26995e-06
MTMR7	369.333	-0.943935	0.182975	-5.15883	2.48503e-07	3.26995e-06
PPM1L	471.181	-1.03216	0.200146	-5.15702	2.50916e-07	3.29901e-06
CCL3	15.4652	7.20014	1.39704	5.15385	2.55191e-07	3.35296e-06
HSP90B2P	3147.94	0.627991	0.121865	5.15315	2.56144e-07	3.36323e-06
TMEM8B	269.612	-1.48223	0.287651	-5.15285	2.56551e-07	3.36633e-06
PPP1R18_1	278.311	1.12925	0.219205	5.15158	2.58297e-07	3.38698e-06
GLRB	133.81	-1.3944	0.270709	-5.15094	2.59189e-07	3.39641e-06
MACF1	11567	-0.61054	0.118564	-5.14945	2.61248e-07	3.42111e-06
ANKH	4032.49	-0.640298	0.12438	-5.14791	2.63399e-07	3.44699e-06
ATM	2193.04	-0.854947	0.166154	-5.14549	2.66817e-07	3.48939e-06
NAA40	1738.9	-0.629422	0.122333	-5.14516	2.67292e-07	3.49328e-06
RFX7	1696.45	-0.650182	0.126426	-5.14278	2.70697e-07	3.53543e-06
ANO1	2233.55	0.80703	0.15694	5.14228	2.71421e-07	3.54018e-06
STS	47811	0.630221	0.122554	5.1424	2.71252e-07	3.54018e-06
LRRC59	16815.3	0.567904	0.110457	5.14141	2.72686e-07	3.55432e-06
YWHAZ	51844.9	0.574982	0.111863	5.14005	2.74659e-07	3.57766e-06
PDLIM2	10492.2	0.770087	0.149884	5.13789	2.77839e-07	3.61429e-06
TAP1_1	2302.36	2.37164	0.461593	5.13795	2.77754e-07	3.61429e-06
TRO	137.814	-1.43564	0.279523	-5.13605	2.80578e-07	3.64751e-06
CNP	3614.29	0.781377	0.152225	5.13302	2.85128e-07	3.70421e-06
B3GNT7	91.6483	1.71275	0.333813	5.13088	2.8839e-07	3.74411e-06
QSOX1	38608.9	0.678994	0.132353	5.13016	2.89496e-07	3.7517e-06
COQ10B	3402.35	0.724865	0.141296	5.13013	2.89546e-07	3.7517e-06
E2F5	937.615	-0.946825	0.184559	-5.13022	2.89411e-07	3.7517e-06
LOC100128988	360.504	1.0595	0.206581	5.12877	2.91645e-07	3.7764e-06
DDX28	1691.48	0.908138	0.177276	5.12274	3.01123e-07	3.89656e-06
PSMB8_4	105.729	1.71536	0.334879	5.12232	3.01799e-07	3.90274e-06
TMEM9	1319.49	-0.826528	0.161418	-5.12042	3.0486e-07	3.93972e-06
LOC105374339	129.876	1.33595	0.260991	5.11873	3.07592e-07	3.97242e-06
PLCG1	1199.18	-0.803577	0.157007	-5.11808	3.08657e-07	3.98356e-06
DUSP5-DT	226.798	1.06074	0.207276	5.11754	3.09543e-07	3.99238e-06
RPLP0	43526.8	-0.690613	0.135003	-5.11553	3.12854e-07	4.03243e-06
FOXO6	2298.31	0.922046	0.180268	5.11486	3.13981e-07	4.0443e-06
SNHG32_3	336.042	-1.01174	0.197818	-5.11449	3.14582e-07	4.0494e-06
NFE2L1	10520.4	0.539072	0.105487	5.11029	3.21658e-07	4.13777e-06
RNF103	3026.27	0.589938	0.115488	5.10824	3.25176e-07	4.18029e-06
PPM1D	3429.06	0.682876	0.133742	5.10592	3.29184e-07	4.22905e-06
PELO-AS1	119.884	1.59773	0.313022	5.10421	3.32183e-07	4.26479e-06
EPN3	2348.15	-0.801278	0.15705	-5.10205	3.35987e-07	4.31081e-06
SLC2A6	85.1981	1.69981	0.333291	5.10009	3.39489e-07	4.35074e-06
STAT6	1229.42	0.824051	0.161577	5.10006	3.39542e-07	4.35074e-06
ERVMER34-1	1389.81	-1.15824	0.22714	-5.09924	3.4102e-07	4.36683e-06
PLEKHA8	3437.65	-0.768274	0.15069	-5.09836	3.42604e-07	4.38426e-06
TSC22D1	10686.6	0.522086	0.102411	5.09794	3.43373e-07	4.39124e-06
ANK1	350.66	1.24508	0.244293	5.09665	3.45716e-07	4.41833e-06
STT3A	18497.8	0.576262	0.11309	5.09562	3.47605e-07	4.43959e-06
ENC1	1192.92	-0.9358	0.183746	-5.09291	3.5261e-07	4.50059e-06
TNNT3_1	360.48	-1.46816	0.288284	-5.09275	3.52914e-07	4.50155e-06
ELOVL4	1612	-0.754545	0.148222	-5.09064	3.56853e-07	4.54884e-06
IFT140	404.316	-0.849077	0.166821	-5.08975	3.5853e-07	4.56725e-06
TLR7	662.049	1.13655	0.223367	5.08823	3.61412e-07	4.60098e-06
PPP1R15B	17406.9	0.710764	0.139701	5.08777	3.62302e-07	4.60933e-06
BRD2_6	3210.7	0.704333	0.138498	5.0855	3.66664e-07	4.6618e-06
LOC124907765	122.499	1.42328	0.279907	5.08481	3.67998e-07	4.67574e-06
CIB4	22.9778	3.49871	0.688693	5.08021	3.77015e-07	4.78721e-06
ANKRD37	472.458	-1.15713	0.227859	-5.07827	3.80891e-07	4.83331e-06
SIN3B	11925.4	0.727868	0.14338	5.07648	3.84491e-07	4.87584e-06
PHKA1	1041.54	-0.784963	0.154672	-5.07501	3.87473e-07	4.91049e-06
SLC25A23	1440.83	-1.09137	0.21511	-5.07353	3.90502e-07	4.94569e-06
DAB2IP	4815.55	-0.817424	0.16116	-5.07214	3.93374e-07	4.97885e-06
TMEM266	216.003	-1.29006	0.254714	-5.06473	4.08978e-07	5.17302e-06
FOXC1	1043.89	-0.706367	0.139471	-5.0646	4.09251e-07	5.17314e-06
UTP6	4387.13	0.58214	0.114971	5.06337	4.11916e-07	5.20349e-06
DUOXA1	137.512	1.79316	0.354154	5.06321	4.1226e-07	5.20448e-06
UBE2D1	1548.15	0.717836	0.141785	5.06284	4.13052e-07	5.21114e-06
PALS2	474.844	-0.964347	0.190535	-5.06127	4.16472e-07	5.25091e-06
XIAP	5537.7	0.560931	0.110893	5.05831	4.2299e-07	5.32968e-06
NIPA1	591.973	-0.778892	0.153991	-5.05804	4.23579e-07	5.33368e-06
H2BC11	229.573	1.53	0.302587	5.05641	4.27227e-07	5.37617e-06
PIR	484.319	0.992727	0.196344	5.05606	4.28004e-07	5.38251e-06
PCSK7	2426.39	0.602671	0.119233	5.05456	4.31373e-07	5.4214e-06
TRIM26_1	979.325	0.725269	0.143583	5.05123	4.38971e-07	5.51337e-06
CDC37	12615.8	0.552669	0.109417	5.05105	4.3938e-07	5.51497e-06
IFT81	161.043	-1.31462	0.260299	-5.05044	4.40793e-07	5.52918e-06
ATP6V0B	7095.37	0.59089	0.117015	5.04969	4.42532e-07	5.54745e-06
ZDHHC8BP	237.661	-1.74305	0.345212	-5.04922	4.43613e-07	5.55746e-06
SBDS	5666.41	0.580461	0.114965	5.04901	4.44109e-07	5.56013e-06
BMP8B	141.436	-1.43586	0.284397	-5.04878	4.44629e-07	5.5631e-06
PIM3	18676.1	0.796971	0.157884	5.04781	4.46897e-07	5.58792e-06
PECR	366.535	-1.18372	0.234513	-5.04755	4.47505e-07	5.59197e-06
COG3	6227.33	0.642975	0.127391	5.04724	4.48241e-07	5.59761e-06
PSMB8_6	99.9653	1.57147	0.311361	5.0471	4.48577e-07	5.59825e-06
NCF1C	125.514	1.39866	0.277143	5.04672	4.49452e-07	5.60561e-06
GLI3	4107.05	-0.632814	0.125423	-5.04545	4.52451e-07	5.63943e-06
PEBP1	17219.2	-0.758503	0.150377	-5.04401	4.55872e-07	5.67847e-06
GULP1	7643.8	0.761185	0.150954	5.04248	4.59538e-07	5.7205e-06
ZNRF3	1814.86	-0.805012	0.159734	-5.0397	4.66265e-07	5.80057e-06
ABLIM2	150.913	1.6394	0.325308	5.03953	4.6667e-07	5.80194e-06
ADM	17473.4	0.874361	0.173564	5.0377	4.71151e-07	5.85394e-06
ARHGEF4	160.986	2.10186	0.417325	5.03651	4.7409e-07	5.88675e-06
CEP112	183.191	-1.37493	0.273051	-5.03543	4.7677e-07	5.91628e-06
TCTN1	348.606	-1.01602	0.201833	-5.03399	4.80381e-07	5.95733e-06
DNAJC15	1159.38	0.865615	0.171994	5.03283	4.83295e-07	5.98969e-06
BBC3	1354.46	0.636346	0.126453	5.03228	4.84675e-07	6.00301e-06
FAM247A	23.1806	5.83268	1.15941	5.03074	4.88602e-07	6.04783e-06
LOC124900841	39.5561	-2.64527	0.525878	-5.03021	4.89945e-07	6.05683e-06
FUT3_1	141.93	1.41737	0.281767	5.03029	4.89727e-07	6.05683e-06
GRHL2	4586.1	0.641128	0.127461	5.03001	4.90462e-07	6.05941e-06
EPB41L1	1015.2	0.7167	0.14255	5.02773	4.96331e-07	6.12807e-06
ZCCHC2	2306.75	0.695581	0.138391	5.02621	5.00281e-07	6.17296e-06
MTMR6	2716.23	0.587047	0.116831	5.02477	5.04033e-07	6.21535e-06
PJA1	2359.82	-0.580027	0.115506	-5.02163	5.12352e-07	6.31398e-06
ATP6V1E1	11579.4	0.530415	0.105645	5.02072	5.14782e-07	6.33995e-06
AGAP3	1387.15	-0.655032	0.130472	-5.02048	5.15414e-07	6.34375e-06
NSF_2	2478.41	0.57439	0.114414	5.02029	5.15926e-07	6.34609e-06
P4HA1	4908.7	-0.557826	0.111135	-5.01934	5.18496e-07	6.3737e-06
RNF138	1587.08	-0.731602	0.145767	-5.019	5.19419e-07	6.38106e-06
TMX4	1007.04	-0.915935	0.182513	-5.01846	5.20876e-07	6.39497e-06
ADCY6	1393.18	-0.645201	0.128589	-5.01754	5.23363e-07	6.42149e-06
ETV3	3037.43	0.616022	0.12278	5.01728	5.24081e-07	6.42628e-06
FAM117B	672.576	-0.91657	0.182698	-5.01687	5.25209e-07	6.4361e-06
ARPC3	6115.46	0.5441	0.108472	5.01606	5.2741e-07	6.45904e-06
RYBP_1	15287	0.564408	0.112595	5.01271	5.36691e-07	6.56862e-06
SLC6A11	1228.07	1.00894	0.201308	5.01191	5.38924e-07	6.59185e-06
SPTBN5	163.438	1.38773	0.276921	5.01128	5.40693e-07	6.60936e-06
DEGS2	1743.16	-1.10543	0.220738	-5.00788	5.50338e-07	6.72309e-06
PIP4K2B	2092.78	-0.903715	0.180508	-5.00651	5.54261e-07	6.7668e-06
SERPINB4	21.4411	5.4589	1.09129	5.00224	5.66669e-07	6.914e-06
NUP210	8641.91	-0.674285	0.134866	-4.99965	5.74333e-07	7.00316e-06
LOC124902693	46.0778	2.12007	0.424178	4.99806	5.79101e-07	7.05691e-06
ATOSA	2147.1	0.624998	0.125095	4.99618	5.84766e-07	7.12154e-06
IER3_5	159.126	1.49066	0.298567	4.99271	5.95376e-07	7.24626e-06
CSRNP1	4451.2	0.855324	0.171339	4.99199	5.97601e-07	7.26884e-06
GNB5	754.441	-0.824407	0.165202	-4.99029	6.0288e-07	7.32851e-06
C20orf141	35.9681	2.73061	0.547287	4.98936	6.05798e-07	7.35943e-06
TPM4	40738.2	0.552825	0.11081	4.98896	6.07044e-07	7.37001e-06
SLC1A4	1086.59	-0.642563	0.128863	-4.98642	6.15074e-07	7.4629e-06
TMEM97	2718.31	-0.689196	0.138276	-4.9842	6.22173e-07	7.54145e-06
TXNL1	4739.66	0.603379	0.121062	4.98404	6.22699e-07	7.54145e-06
MAFF	12878.8	0.510201	0.102366	4.98408	6.2256e-07	7.54145e-06
PDK1-AS1	80.3629	-1.7926	0.359832	-4.98177	6.30062e-07	7.62451e-06
ADCY7	2991.06	0.821082	0.16482	4.98168	6.30333e-07	7.62451e-06
ABHD16A_3	347.695	0.876398	0.176076	4.97739	6.44471e-07	7.79073e-06
HK2	5430.79	-0.529803	0.106471	-4.97602	6.49055e-07	7.84132e-06
SH2D5	4448.76	0.820983	0.165009	4.9754	6.51134e-07	7.86012e-06
ABCB6	1380.15	0.829947	0.166813	4.97532	6.51411e-07	7.86012e-06
MTSS2	6073.31	-0.80008	0.160834	-4.97455	6.53978e-07	7.88626e-06
CDC42BPA	1659.85	-0.751174	0.151016	-4.97413	6.55416e-07	7.89875e-06
ATG2A	4271.4	0.572489	0.115104	4.97367	6.5696e-07	7.9125e-06
GCHFR	135.406	-1.59219	0.320132	-4.97354	6.57399e-07	7.91294e-06
BIN2	7709.45	0.528203	0.106205	4.97341	6.57847e-07	7.91349e-06
PCOLCE2	1134.43	-0.914413	0.18389	-4.9726	6.60612e-07	7.94189e-06
BLOC1S2	2184.96	-0.560701	0.112765	-4.97228	6.61688e-07	7.94927e-06
WWC3	2681.54	-0.705101	0.141809	-4.97218	6.62035e-07	7.94927e-06
PLA2G4C	92.5381	1.57411	0.316625	4.97152	6.64304e-07	7.97165e-06
EXTL2	3110.89	-0.954101	0.19193	-4.9711	6.65749e-07	7.98411e-06
NFKBIB	1492.08	0.733766	0.14766	4.96928	6.72021e-07	8.05442e-06
HTATSF1P2	336.542	1.18066	0.237644	4.96819	6.75795e-07	8.09142e-06
ZNF468	5349.48	0.549381	0.11058	4.96815	6.75932e-07	8.09142e-06
AHNAK	45971.5	-0.788649	0.158846	-4.96487	6.87465e-07	8.22448e-06
RNF25	960.085	0.756327	0.152422	4.96206	6.97502e-07	8.33947e-06
BCAT2	1031.38	-0.836427	0.168572	-4.96184	6.98282e-07	8.34373e-06
CHST12	1666.9	-0.614234	0.123937	-4.95602	7.19512e-07	8.59219e-06
HMGN2	11432.9	0.554355	0.111862	4.95572	7.20615e-07	8.60012e-06
BRD2_1	1345.76	0.69393	0.140065	4.95434	7.25766e-07	8.65634e-06
ADCY5	1394.27	0.77998	0.157441	4.95409	7.26679e-07	8.66198e-06
NABP1	4965.12	0.586174	0.118329	4.95378	7.27847e-07	8.67064e-06
LOC101926907	97.212	-1.59973	0.323035	-4.95219	7.33814e-07	8.73643e-06
PTAR1	2431.35	-0.7112	0.143695	-4.94939	7.44465e-07	8.85788e-06
CCDC144BP	389.448	-1.02524	0.207154	-4.94916	7.45349e-07	8.86302e-06
CLIC5	966.593	0.877825	0.177381	4.94881	7.46677e-07	8.87344e-06
MAVS	6951.39	-0.725264	0.146586	-4.94772	7.50872e-07	8.91791e-06
MRPS18C	770.68	0.685414	0.138573	4.94624	7.56614e-07	8.96984e-06
ZCCHC8	1753.08	0.664613	0.134362	4.94643	7.5586e-07	8.96984e-06
SUPT6H	11921.9	0.576398	0.11653	4.94633	7.56242e-07	8.96984e-06
MRPS11	1435.55	0.658058	0.133061	4.94553	7.59365e-07	8.99229e-06
JAG1	1837.91	-0.776486	0.157008	-4.94552	7.59422e-07	8.99229e-06
TRIM71	2974.64	-0.551056	0.111434	-4.94511	7.60997e-07	9.00551e-06
IFT122	348.84	-1.05613	0.213618	-4.944	7.65347e-07	9.05109e-06
DOCK5	1364.55	-0.616582	0.124716	-4.9439	7.65769e-07	9.05109e-06
EPB41L4B	1431.19	-0.691856	0.13996	-4.94325	7.68317e-07	9.07575e-06
CHMP2B	5405.05	0.544254	0.110124	4.9422	7.72466e-07	9.11928e-06
TRAPPC13	1151.28	0.692052	0.140068	4.94084	7.77879e-07	9.17216e-06
FIRRE	216.505	-1.08621	0.219843	-4.94085	7.77825e-07	9.17216e-06
C4orf19	4184.41	0.547091	0.110761	4.93938	7.8372e-07	9.23549e-06
AHCYL2	1840.83	-0.798326	0.161638	-4.93899	7.85297e-07	9.243e-06
BHLHE41	319.184	-1.51891	0.307532	-4.93902	7.85179e-07	9.243e-06
CASP7	1648.55	0.663104	0.134266	4.93875	7.86255e-07	9.24873e-06
LGALS8	4653.34	0.534887	0.108311	4.93846	7.8741e-07	9.25678e-06
TBC1D5	4914.46	-0.759624	0.153829	-4.93811	7.88846e-07	9.26812e-06
CAMSAP1	1137.15	-0.625527	0.126725	-4.93609	7.97051e-07	9.35892e-06
DHCR24	13078.7	-0.805903	0.163302	-4.93505	8.013e-07	9.4032e-06
ZNF318	1533.56	-0.827173	0.167638	-4.93428	8.04468e-07	9.43474e-06
ZFYVE26	3596.29	0.528647	0.107181	4.93228	8.12739e-07	9.52605e-06
SOX7_1	448.888	-1.04163	0.211218	-4.93155	8.1578e-07	9.556e-06
CKAP4	3836.4	0.538321	0.109163	4.93134	8.1667e-07	9.56073e-06
GPX3	10191.2	-0.672531	0.13639	-4.93095	8.18286e-07	9.57395e-06
UNG	4748.78	-0.804848	0.163298	-4.92871	8.27757e-07	9.67899e-06
RNASEH2C	2377.15	0.686853	0.139397	4.92733	8.33605e-07	9.74158e-06
DYNC2H1	308.119	-1.14788	0.233036	-4.92576	8.40319e-07	9.81421e-06
LAMB1	27692.6	-0.593259	0.120443	-4.92564	8.4086e-07	9.81469e-06
SEC61G	2129.3	0.668811	0.135839	4.92354	8.49918e-07	9.91453e-06
SEPTIN11	8814.88	-0.650267	0.132087	-4.92303	8.52158e-07	9.93477e-06
IL10RA	124.98	-1.98085	0.402379	-4.92285	8.52945e-07	9.93805e-06
ULK1	4139.47	0.637832	0.129627	4.9205	8.63212e-07	1.00517e-05
SMO	138.617	-2.12953	0.432862	-4.91966	8.66931e-07	1.0089e-05
LOC107987234_1	91.4251	-2.25255	0.457957	-4.91868	8.71283e-07	1.01337e-05
LOC107985440_1	48.4602	-2.06158	0.419192	-4.91798	8.74433e-07	1.01643e-05
CMTM7	398.726	-0.952755	0.193753	-4.91736	8.77173e-07	1.01901e-05
TM7SF3	12556.7	-0.673365	0.136956	-4.91665	8.80371e-07	1.02212e-05
ELF4	3199.34	-0.627686	0.127696	-4.91547	8.85676e-07	1.02768e-05
TEF	547.926	-1.09264	0.222293	-4.91531	8.86438e-07	1.02795e-05
MTA1	2587.72	-0.726546	0.14787	-4.9134	8.95096e-07	1.03677e-05
LOC124905189	322.432	0.917637	0.186761	4.91342	8.9502e-07	1.03677e-05
SALL2	73.0455	-1.93066	0.39297	-4.913	8.96921e-07	1.03827e-05
ACADL	68.5607	-2.57321	0.523833	-4.91227	9.00264e-07	1.04153e-05
CUL2	5412.05	0.561973	0.114455	4.91	9.10754e-07	1.05305e-05
ZNF204P	258.283	-1.05974	0.215879	-4.90897	9.15564e-07	1.05798e-05
CLDN1	3272.64	2.09878	0.427601	4.90828	9.18798e-07	1.0611e-05
KCNK1	754.785	0.820073	0.167153	4.90611	9.28996e-07	1.07225e-05
RAB20	2024.37	-0.714609	0.145711	-4.90428	9.37702e-07	1.08166e-05
LOC128966721	310.302	0.91261	0.186097	4.90394	9.39314e-07	1.08288e-05
NKX3-1	297.995	0.974806	0.19879	4.90369	9.40506e-07	1.08362e-05
CXCL10	293.85	8.90313	1.81667	4.90081	9.54437e-07	1.09903e-05
NSF_1	2756.1	0.572327	0.116837	4.89851	9.65665e-07	1.11131e-05
KRT8P41	1307.25	0.662486	0.135246	4.89836	9.66395e-07	1.1115e-05
NXT2	2135.61	0.557104	0.113743	4.8979	9.68659e-07	1.11345e-05
MAFB	120.813	-1.50018	0.306313	-4.89753	9.70482e-07	1.11489e-05
TANK	3233.5	0.616246	0.125894	4.89496	9.83275e-07	1.12893e-05
PSG3	65690.1	0.489285	0.100057	4.89005	1.00813e-06	1.15679e-05
MAP7D1	7281.94	0.58544	0.119755	4.88865	1.01532e-06	1.16436e-05
EXT1	2193.4	0.630006	0.128883	4.8882	1.01762e-06	1.16631e-05
TOX4	5370.68	0.527746	0.108045	4.88451	1.03687e-06	1.18769e-05
AFAP1	2934.6	-0.739931	0.151509	-4.88373	1.04097e-06	1.19169e-05
IGDCC3	358.393	-1.30985	0.268266	-4.88265	1.04669e-06	1.19754e-05
ALDH4A1	5327.91	-0.746012	0.152812	-4.88188	1.05079e-06	1.20083e-05
MPHOSPH9	1396.74	-0.785837	0.160969	-4.88191	1.05061e-06	1.20083e-05
CCDC80	55.1552	2.06193	0.422818	4.87664	1.0791e-06	1.23216e-05
LOC154761_1	320.502	-0.902172	0.185001	-4.87657	1.07945e-06	1.23216e-05
BPNT1	1999.8	0.564698	0.115801	4.87646	1.08008e-06	1.23216e-05
TMEM64	927.671	-0.727588	0.149263	-4.87454	1.09064e-06	1.24349e-05
ST3GAL3	126.99	-1.40388	0.288041	-4.8739	1.09418e-06	1.24679e-05
HTRA3	484.513	-1.32549	0.271971	-4.87364	1.09563e-06	1.24767e-05
KMT2C	7924.73	0.564207	0.115775	4.8733	1.0975e-06	1.24767e-05
SAPCD2	1795.65	-0.765196	0.157016	-4.87336	1.09717e-06	1.24767e-05
BIRC5	4409.59	-0.600107	0.123145	-4.87319	1.09812e-06	1.24767e-05
ARHGAP45	3058.81	-0.590952	0.12126	-4.87343	1.09678e-06	1.24767e-05
PLAAT5	66.0047	1.87646	0.385092	4.87276	1.10051e-06	1.24966e-05
PROB1	219.8	1.29361	0.265515	4.87208	1.10428e-06	1.25322e-05
GNG5	2989.74	0.682397	0.140109	4.87047	1.11331e-06	1.26274e-05
LRATD1	1867.34	-0.613483	0.126012	-4.86845	1.12478e-06	1.27501e-05
CHST14	2198.83	-0.804792	0.165313	-4.86829	1.12568e-06	1.2753e-05
MAP3K9-DT	245.777	0.952272	0.195614	4.86812	1.12666e-06	1.27567e-05
LOC107985554	128.038	1.73379	0.356404	4.86467	1.14646e-06	1.29734e-05
PSMB6	4837.19	0.614172	0.126258	4.8644	1.14803e-06	1.29777e-05
SOCS6	6490.36	0.585446	0.120354	4.86438	1.14816e-06	1.29777e-05
ZNF114	1528.63	0.655988	0.134913	4.86231	1.16024e-06	1.30992e-05
HLA-A_7	38.1305	2.92649	0.601864	4.86238	1.15985e-06	1.30992e-05
GPR78	1015.82	1.01804	0.209432	4.86097	1.16812e-06	1.31806e-05
ATP5MK	2098.01	0.573691	0.118038	4.86023	1.17251e-06	1.32225e-05
SCD5	106.656	-1.7818	0.366719	-4.85877	1.18119e-06	1.33127e-05
FAR1	4648.45	-0.6948	0.143025	-4.8579	1.18635e-06	1.33587e-05
EMC7	4029.05	0.692996	0.142655	4.85786	1.18663e-06	1.33587e-05
IFIT1B	20.0499	5.82718	1.1999	4.85638	1.19551e-06	1.3451e-05
MMADHC	5133.16	0.571785	0.117774	4.85492	1.20436e-06	1.35351e-05
CNTNAP2_1	567.251	-2.66991	0.54993	-4.85499	1.20391e-06	1.35351e-05
LCP1	23913.6	0.524713	0.108089	4.85444	1.20727e-06	1.35524e-05
IPO5	12427.9	-0.545487	0.112368	-4.85445	1.20722e-06	1.35524e-05
KRT16	26.1288	3.2744	0.674608	4.85379	1.21126e-06	1.35816e-05
ABR_2	384.091	1.11067	0.228822	4.85385	1.21086e-06	1.35816e-05
FAM219A	3407.5	0.682029	0.140536	4.85304	1.2158e-06	1.36248e-05
RIPK2	3465.83	0.543603	0.112047	4.85154	1.22505e-06	1.37206e-05
RPL5	36109.8	-0.611433	0.126038	-4.85118	1.22729e-06	1.373e-05
LINC00674	1600.9	-0.804801	0.165897	-4.85122	1.22705e-06	1.373e-05
OTUD3	814.329	-0.690235	0.142325	-4.84972	1.23635e-06	1.38235e-05
GPKOW_1	761.679	0.747675	0.154298	4.84566	1.26193e-06	1.41015e-05
EIF5A_1	15730.6	0.514562	0.106201	4.84519	1.26491e-06	1.41268e-05
H3-5	1534.02	0.772369	0.159467	4.84345	1.27604e-06	1.42429e-05
FAM107B	35256.8	0.545787	0.112716	4.84216	1.28437e-06	1.43278e-05
INPP5A	1854.54	-0.820701	0.169551	-4.84043	1.29558e-06	1.44447e-05
FTSJ3	3268.02	0.672369	0.13894	4.83929	1.30303e-06	1.45195e-05
LOC100653049	24.6804	4.34143	0.89729	4.83837	1.30905e-06	1.45783e-05
FZD1	482.038	-0.794681	0.164282	-4.83731	1.31608e-06	1.46483e-05
PSME1_1	468.498	0.76098	0.157335	4.83669	1.32022e-06	1.4686e-05
LOC105379051	59.0942	2.16225	0.447161	4.83551	1.32802e-06	1.47645e-05
DDX24_1	1547.14	0.641362	0.132664	4.83449	1.33485e-06	1.4832e-05
UFD1	2843.14	0.759128	0.157085	4.83259	1.34766e-06	1.49658e-05
CDKN1C_1	31236.5	0.574011	0.118873	4.82879	1.37369e-06	1.52463e-05
ASXL1	2317.31	-0.604674	0.125301	-4.82576	1.39473e-06	1.54711e-05
ABCB9	1120.44	-0.689381	0.142875	-4.82506	1.39961e-06	1.55165e-05
EEF1A1	92562.2	-0.564473	0.117099	-4.82048	1.43213e-06	1.5868e-05
HIBCH	900.76	-0.79252	0.164454	-4.81909	1.44217e-06	1.59703e-05
APOBEC3F	234.64	0.973507	0.202062	4.81788	1.45095e-06	1.60584e-05
ALG5	2249.41	0.684763	0.142181	4.81613	1.4637e-06	1.61905e-05
RALGPS2	1109.47	-0.697499	0.144838	-4.81573	1.46666e-06	1.62141e-05
FAM216A	108.476	-1.48298	0.308011	-4.8147	1.47423e-06	1.62886e-05
MAPK13	2173.59	-0.595401	0.123707	-4.81301	1.48672e-06	1.64174e-05
ZFYVE9	839.044	-0.750549	0.155964	-4.81231	1.49194e-06	1.64658e-05
THRB	1223.7	-0.652353	0.135589	-4.81124	1.49998e-06	1.65452e-05
SKP2	14154.8	-0.77356	0.160812	-4.81034	1.50676e-06	1.66014e-05
SLC37A1	2049.49	0.731634	0.152096	4.81035	1.50663e-06	1.66014e-05
FRY	248.171	-1.15968	0.241163	-4.80869	1.51925e-06	1.67296e-05
PARD6G	256.6	-1.27939	0.266072	-4.80842	1.52126e-06	1.67423e-05
GSAP	163.347	-1.31816	0.274161	-4.80797	1.5247e-06	1.67708e-05
POU2F3	246.316	0.970575	0.20188	4.80768	1.52691e-06	1.67858e-05
H2BC8	378.679	0.836383	0.173994	4.80696	1.53245e-06	1.68299e-05
SAMD14	305.159	1.17055	0.243513	4.80693	1.53264e-06	1.68299e-05
PARP4	3771.8	-0.707093	0.147109	-4.80659	1.53524e-06	1.68491e-05
TMEM179B	2858.68	0.563181	0.117182	4.80605	1.5394e-06	1.68853e-05
TMEM98	106.476	-1.35672	0.282374	-4.80468	1.55e-06	1.69826e-05
TCEAL7	121.039	-1.44862	0.301498	-4.80473	1.54963e-06	1.69826e-05
LOC101929494	231.345	-1.4151	0.2946	-4.80346	1.55946e-06	1.70767e-05
PXMP4	735.437	-0.801117	0.166787	-4.80323	1.56127e-06	1.7087e-05
SUGP2	1997.38	-0.647212	0.134761	-4.80266	1.56568e-06	1.71258e-05
PLXND1	6677.35	-0.565274	0.117728	-4.80153	1.57456e-06	1.72133e-05
NRIR	15.2287	6.3467	1.32194	4.80106	1.57826e-06	1.72442e-05
NLE1	1162.81	-0.68775	0.143264	-4.80058	1.58209e-06	1.72764e-05
LOC124903334	387.571	1.2612	0.262765	4.79972	1.58889e-06	1.73411e-05
PNPLA8	4991.8	0.579375	0.120772	4.79726	1.6085e-06	1.75433e-05
PKM	110055	0.474436	0.098899	4.79717	1.60921e-06	1.75433e-05
PRKAG2	1880.32	0.656452	0.136845	4.79704	1.61024e-06	1.75448e-05
LOC124903917	189.057	1.05996	0.220968	4.7969	1.61144e-06	1.75482e-05
AFF1-AS1	245.272	1.04368	0.217673	4.7947	1.62916e-06	1.77314e-05
OTUB2_1	521.094	0.984925	0.205455	4.79387	1.63598e-06	1.77957e-05
UBC	59224.1	0.611853	0.127674	4.79229	1.64885e-06	1.79258e-05
DLX5	1574.12	-0.831885	0.173667	-4.7901	1.66694e-06	1.81125e-05
TOP1MT	1668.72	-0.722069	0.150782	-4.78882	1.67763e-06	1.82185e-05
TCFL5	778.073	-0.665	0.138872	-4.78859	1.6796e-06	1.82298e-05
MRI1	1559.17	-0.646202	0.134986	-4.78719	1.69132e-06	1.83469e-05
GTF2B	2895.95	0.551815	0.115302	4.78581	1.70295e-06	1.84629e-05
CYP11A1_1	31751.6	0.475502	0.0993742	4.78497	1.71017e-06	1.85309e-05
PSMD13	6367.45	0.651789	0.136237	4.78421	1.7166e-06	1.85903e-05
NEURL3	47.2593	2.18491	0.45675	4.78361	1.72174e-06	1.86357e-05
LYRM7	1035.58	-0.852225	0.178161	-4.78345	1.7231e-06	1.86402e-05
ASPH	5233.1	-0.66572	0.139179	-4.78319	1.72534e-06	1.86541e-05
TPRN	773.514	-0.862638	0.180376	-4.78244	1.73177e-06	1.87133e-05
CYP2C19	55.6642	1.86479	0.389947	4.78216	1.73423e-06	1.87296e-05
SLC41A2	2228.78	0.558688	0.116859	4.78089	1.74524e-06	1.88383e-05
SRP19	2661.04	0.586644	0.122778	4.77809	1.76967e-06	1.90915e-05
CD14	171.625	1.24369	0.260475	4.77471	1.79963e-06	1.9404e-05
CEP85L	584.449	-0.731167	0.153137	-4.7746	1.80061e-06	1.9404e-05
PDK3	324.667	-0.92233	0.193341	-4.77048	1.83783e-06	1.97942e-05
SNORD141B	5942.63	-0.568951	0.119302	-4.76899	1.85155e-06	1.9931e-05
SEC22C	1195.14	-0.675954	0.141769	-4.768	1.86062e-06	2.00123e-05
RBBP6	7161.75	0.604378	0.126759	4.76795	1.86114e-06	2.00123e-05
RAB11FIP3_1	1031.43	-0.729256	0.152971	-4.76729	1.86721e-06	2.00666e-05
GMPPA	2289.12	0.566119	0.118762	4.76683	1.87152e-06	2.01019e-05
ILDR1	668.599	-0.998527	0.209488	-4.7665	1.87451e-06	2.0123e-05
BLNK	829.869	0.840795	0.176429	4.76562	1.88275e-06	2.02006e-05
CDSN	24.1127	4.57479	0.960189	4.76447	1.8935e-06	2.03048e-05
SNX24	1240.24	-0.807277	0.169467	-4.76362	1.90147e-06	2.03791e-05
PPFIA4	91.2053	-1.68936	0.354833	-4.76099	1.92649e-06	2.06361e-05
TOB1	557.342	-0.738368	0.155097	-4.76068	1.92943e-06	2.06562e-05
CD40	30.9895	3.27494	0.687932	4.76057	1.93051e-06	2.06565e-05
S100PBP	1591.71	-0.61063	0.128293	-4.75965	1.93928e-06	2.07391e-05
RADX	1149.71	-0.840607	0.176625	-4.75926	1.94304e-06	2.0768e-05
CIBAR1	224.411	-1.00481	0.211138	-4.75903	1.94525e-06	2.07804e-05
SH3TC2	3397.44	0.705644	0.148285	4.7587	1.94845e-06	2.08033e-05
USP32P1	313.372	-0.927244	0.194859	-4.75854	1.95003e-06	2.08087e-05
XBP1	13548.2	0.539917	0.113517	4.75629	1.97185e-06	2.10303e-05
IWS1	5004.61	0.514129	0.108126	4.7549	1.98545e-06	2.11638e-05
ITPKC	2902.41	0.712343	0.14989	4.75244	2.00981e-06	2.14118e-05
ADCY1	180.794	-1.44705	0.304536	-4.75165	2.01763e-06	2.14835e-05
MITD1	920.151	0.621632	0.13087	4.75	2.03415e-06	2.16476e-05
NUP50-DT	486.509	1.01659	0.214085	4.74855	2.0488e-06	2.17918e-05
SHB	1126.41	-0.722454	0.152159	-4.74803	2.05412e-06	2.18366e-05
LOC112268133	69.8585	-2.12266	0.447152	-4.74707	2.0638e-06	2.19276e-05
RYBP	12913.4	0.53678	0.113087	4.74661	2.06856e-06	2.19662e-05
SMTNL1	19.732	3.60539	0.759812	4.74511	2.08396e-06	2.21178e-05
FAM161A	332.793	-0.972116	0.204891	-4.74455	2.08967e-06	2.21665e-05
MAB21L3	371.588	0.82457	0.173818	4.74387	2.09677e-06	2.22299e-05
LINC00997	197.567	-1.18049	0.249004	-4.74085	2.12822e-06	2.25511e-05
WDR26	13034.7	0.501947	0.105889	4.7403	2.13407e-06	2.26009e-05
SLC41A3	1372.48	-0.698675	0.147413	-4.73958	2.1416e-06	2.26685e-05
ABCD3	4862.82	-0.578879	0.122141	-4.73945	2.14298e-06	2.26708e-05
ALAD	3164.67	-0.649669	0.13708	-4.73934	2.1442e-06	2.26716e-05
ZW10	1793.53	0.577684	0.121928	4.73791	2.15932e-06	2.28084e-05
LRRC45	592.5	-0.853577	0.180159	-4.7379	2.15946e-06	2.28084e-05
RPL23	27432.1	-0.581723	0.122792	-4.73748	2.16397e-06	2.28437e-05
ENPEP	5792.7	-0.646608	0.136509	-4.73676	2.17161e-06	2.29121e-05
CDCA7L	209.698	-1.24894	0.263826	-4.73395	2.2019e-06	2.32191e-05
TIMM17A	4566.8	0.524944	0.110906	4.73324	2.20969e-06	2.32763e-05
NEO1	517.496	-0.879947	0.185908	-4.73324	2.20959e-06	2.32763e-05
TRIM71_1	1919.97	-0.551041	0.116424	-4.73307	2.21153e-06	2.32832e-05
UBE4B	6641.16	-0.595638	0.125856	-4.7327	2.21556e-06	2.33007e-05
CPA4	242.965	-1.16799	0.246789	-4.73273	2.21518e-06	2.33007e-05
USP27X	1860.51	-1.07326	0.226908	-4.72992	2.24611e-06	2.36094e-05
FCHO1	179.453	-1.31706	0.278565	-4.72803	2.26708e-06	2.38171e-05
TBK1	5033.45	0.575689	0.121791	4.72686	2.28018e-06	2.39419e-05
MFAP1	4010.88	0.507019	0.10727	4.72657	2.28347e-06	2.39586e-05
PPP1R18_4	119.322	1.32016	0.27931	4.7265	2.28421e-06	2.39586e-05
HELLS	4530.74	-0.533973	0.11303	-4.72417	2.31054e-06	2.42219e-05
CDKN1C	11615.1	0.561609	0.118883	4.72405	2.31197e-06	2.42239e-05
TNFRSF9	41.6494	2.44733	0.518201	4.72274	2.32691e-06	2.43545e-05
IGF2BP2	2454.37	0.788991	0.167059	4.72282	2.32599e-06	2.43545e-05
CHUK	3145.89	0.596342	0.126281	4.72234	2.33148e-06	2.43893e-05
TNFRSF21	11041.9	0.636596	0.134832	4.7214	2.34225e-06	2.4489e-05
TAP1_2	56.4707	1.98092	0.419584	4.72114	2.34523e-06	2.45071e-05
HDAC5	11839.2	0.699569	0.148234	4.71935	2.36598e-06	2.47108e-05
TNIK	562.733	-0.905351	0.191932	-4.71705	2.39291e-06	2.49788e-05
TM2D2	3187.75	0.55986	0.118701	4.71656	2.39868e-06	2.50257e-05
GOLGA5	5043.49	0.554321	0.117536	4.71617	2.40326e-06	2.50602e-05
RPL22	12001.5	-0.682938	0.144877	-4.71391	2.43008e-06	2.53265e-05
NLRP2_1	426.952	0.879638	0.186653	4.7127	2.44453e-06	2.54635e-05
REEP1	598.959	0.761311	0.161553	4.71245	2.44759e-06	2.54819e-05
ATG7	3249.92	0.528463	0.112152	4.71203	2.45266e-06	2.54942e-05
VEZT	5778.64	0.615067	0.13053	4.71209	2.45193e-06	2.54942e-05
CSF2RB	43785.2	0.593582	0.125967	4.71222	2.45035e-06	2.54942e-05
HSPA13	5494.75	0.650796	0.138143	4.71104	2.46459e-06	2.56047e-05
SSR3	10614.4	0.538719	0.114379	4.70994	2.47786e-06	2.5729e-05
MOV10	4623.97	0.617089	0.131026	4.70967	2.48122e-06	2.57502e-05
AXIN2	803.93	-0.700049	0.148651	-4.70936	2.48494e-06	2.57751e-05
LOC440311	1051.88	-0.615455	0.130696	-4.70904	2.48888e-06	2.58024e-05
UHRF2	1503.02	-0.586974	0.12466	-4.70861	2.49409e-06	2.58428e-05
EFNA5	53.1529	-2.0802	0.441811	-4.70835	2.49727e-06	2.58621e-05
CASK	861.493	-0.694995	0.147643	-4.70726	2.51072e-06	2.59877e-05
CFAP300	99.1179	-1.50818	0.320419	-4.7069	2.51517e-06	2.60201e-05
DHDDS	2383.69	0.584004	0.124088	4.70637	2.52172e-06	2.60742e-05
ALDH1B1	753.126	-0.930592	0.197827	-4.70406	2.55032e-06	2.6356e-05
1	3664.74	0.705734	0.15015	4.70019	2.59923e-06	2.68473e-05
PVT1	263.548	-0.934638	0.198857	-4.70005	2.60093e-06	2.68508e-05
RAB11FIP1	13839.6	0.487601	0.103781	4.69837	2.62243e-06	2.70585e-05
YJU2	1186.65	0.64181	0.136606	4.69825	2.62394e-06	2.70599e-05
RAB5IF	2364.11	0.768208	0.163552	4.69703	2.63967e-06	2.72078e-05
CHMP1B	3249.62	0.517352	0.110154	4.69663	2.64483e-06	2.72467e-05
ZSCAN18	574.94	-1.19	0.253425	-4.69568	2.65716e-06	2.73594e-05
GIPC2	528.636	-0.776205	0.165496	-4.69017	2.72977e-06	2.80923e-05
CHRNB1_1	1745.64	-0.707049	0.150811	-4.68832	2.75463e-06	2.83333e-05
LINC01963	124.728	-1.42033	0.303055	-4.68672	2.77623e-06	2.85405e-05
PLCD1	682.363	1.20193	0.25648	4.68625	2.78257e-06	2.85759e-05
TMEM243	945.932	-0.720786	0.153805	-4.68635	2.7812e-06	2.85759e-05
DNAJC4	690.197	-0.726557	0.155057	-4.68573	2.78959e-06	2.8633e-05
NSMF	484.995	-0.980086	0.209306	-4.68256	2.83315e-06	2.90649e-05
GSTM2	199.948	-1.6305	0.348314	-4.68112	2.85312e-06	2.92545e-05
GLIS3	225.354	-0.995557	0.212699	-4.68058	2.86067e-06	2.93167e-05
MITA1	16.8779	5.51472	1.17854	4.67929	2.87873e-06	2.94864e-05
FGD1	253.143	-1.22757	0.262411	-4.67807	2.89591e-06	2.96469e-05
TMCO1	4110.16	0.495302	0.10589	4.67749	2.90401e-06	2.97143e-05
DGLUCY	926.466	-0.748479	0.160052	-4.67647	2.9186e-06	2.98481e-05
WNK2	3020.6	-0.656167	0.140329	-4.67593	2.92619e-06	2.99102e-05
RBFOX2	3566.75	-0.75141	0.160719	-4.67532	2.93503e-06	2.99849e-05
ATP6V0D1	8113.06	0.574261	0.122898	4.67268	2.97302e-06	3.031e-05
NQO1	2705.26	0.7253	0.155213	4.67294	2.96916e-06	3.031e-05
AMZ2	2053.23	-0.699325	0.149662	-4.6727	2.97265e-06	3.031e-05
ADARB1	551.755	-0.753087	0.161166	-4.67274	2.97211e-06	3.031e-05
POC1A	1193.79	-0.654344	0.14005	-4.67222	2.97966e-06	3.03546e-05
ZBED3	98.296	-1.50419	0.321947	-4.67216	2.98048e-06	3.03546e-05
TMCO4	1421.85	0.717258	0.153666	4.66763	3.04689e-06	3.10148e-05
SLC39A8	17365	0.79494	0.170322	4.66728	3.05213e-06	3.10521e-05
PIGK	1453.26	0.592228	0.126915	4.66633	3.06621e-06	3.11792e-05
ATP8B2	368.889	-1.18249	0.253527	-4.66416	3.09878e-06	3.14941e-05
TMEM25	903.508	-0.836213	0.179347	-4.66253	3.12346e-06	3.17286e-05
PSG11	2135.32	0.533981	0.114587	4.66005	3.16136e-06	3.2097e-05
TARS1	12766.8	0.507153	0.108846	4.65935	3.17202e-06	3.21885e-05
COPB2	13263.9	0.485348	0.104178	4.65884	3.18002e-06	3.2253e-05
STX5	3015.09	0.526971	0.113138	4.65776	3.19662e-06	3.24048e-05
FARP1	574.509	-0.768579	0.165054	-4.65653	3.21581e-06	3.25824e-05
MARCHF9	266.036	-1.05157	0.225834	-4.6564	3.21789e-06	3.25868e-05
RRAGD	141.026	-1.34781	0.289591	-4.65418	3.2527e-06	3.29223e-05
C1R	22.2395	3.98012	0.855313	4.65341	3.26494e-06	3.30292e-05
GLUD2	1042.21	-0.704408	0.151401	-4.6526	3.27773e-06	3.31415e-05
LOC124903213	17.1632	4.25791	0.915914	4.64882	3.33846e-06	3.37382e-05
SYT16	1269.1	-0.744337	0.16014	-4.64803	3.35117e-06	3.38493e-05
UTP14A	1754.09	0.553888	0.119187	4.6472	3.3647e-06	3.39684e-05
LOC105377524	10.5358	6.8358	1.47125	4.64625	3.38028e-06	3.40907e-05
BCL2L1	3772.05	0.59644	0.12837	4.64627	3.37994e-06	3.40907e-05
USP28	1625.9	-0.589542	0.126903	-4.64563	3.39048e-06	3.41761e-05
EIF2AK1	20833.3	0.475356	0.102339	4.64493	3.402e-06	3.4257e-05
VPS37A	3726.07	0.633365	0.136356	4.64493	3.402e-06	3.4257e-05
NMT2	230.462	-1.01131	0.21778	-4.64372	3.42191e-06	3.44399e-05
TMEM141	1592.57	-0.673327	0.14501	-4.64333	3.42843e-06	3.44878e-05
APOBEC3D	182.621	1.16454	0.250855	4.64229	3.44561e-06	3.46429e-05
RSPO4	135.217	-1.42106	0.306227	-4.64053	3.47512e-06	3.49218e-05
DNAJC3	9222.66	0.593205	0.127868	4.63921	3.49751e-06	3.51288e-05
PHLDA2	9735.47	0.624556	0.134651	4.63833	3.51229e-06	3.52592e-05
ACP6	696.699	-0.751427	0.162025	-4.63773	3.52256e-06	3.53443e-05
CCDC183	439.234	-0.802311	0.173006	-4.63749	3.52672e-06	3.5368e-05
TFCP2L1	18200.4	0.508898	0.109748	4.63696	3.53564e-06	3.54032e-05
DLX6	683.029	-0.891663	0.192288	-4.63712	3.53303e-06	3.54032e-05
FBXO17	128.991	-2.16286	0.466431	-4.63705	3.53424e-06	3.54032e-05
CRACR2B	127.616	-1.37043	0.295622	-4.63576	3.55633e-06	3.55922e-05
STXBP3	3681.77	0.527915	0.113887	4.63544	3.56184e-06	3.56292e-05
SMCR8_1	3631.32	0.607287	0.131014	4.63529	3.56433e-06	3.5636e-05
TALDO1	15883.9	0.518085	0.111787	4.63458	3.57656e-06	3.57402e-05
MXI1	489.837	-0.735941	0.158798	-4.63445	3.57886e-06	3.57449e-05
TUT7	5980.37	0.570633	0.123134	4.63425	3.58242e-06	3.57606e-05
DENND2B	735.202	0.888706	0.191777	4.63405	3.58588e-06	3.57606e-05
KBTBD6	678.271	-0.681971	0.147165	-4.63407	3.58551e-06	3.57606e-05
EPOP_1	441.613	0.941421	0.203215	4.63264	3.61024e-06	3.59852e-05
GREM2	2018.75	0.746446	0.161186	4.63095	3.63991e-06	3.6257e-05
QARS1	11065.2	-0.53591	0.115725	-4.63088	3.64119e-06	3.6257e-05
LINC01949	1633.85	0.674435	0.145647	4.63062	3.6458e-06	3.62845e-05
SLAIN1	484.157	-0.88564	0.191332	-4.62881	3.67778e-06	3.65843e-05
STK26	4578.55	-0.569553	0.123053	-4.62853	3.68277e-06	3.66154e-05
MFAP2	407.429	0.944812	0.204157	4.62786	3.69457e-06	3.67141e-05
MUC3A	941.246	0.671489	0.14512	4.62713	3.70769e-06	3.68259e-05
RASL11B	242.777	-1.11209	0.240348	-4.62701	3.70974e-06	3.68276e-05
MND1	396.9	-0.768357	0.166085	-4.62629	3.72278e-06	3.69328e-05
METRNL_1	783.348	0.851554	0.184072	4.62621	3.7241e-06	3.69328e-05
LRP2	18470.2	-0.729511	0.157765	-4.62403	3.76362e-06	3.7306e-05
SLC40A1	38606	0.491057	0.106211	4.62342	3.77457e-06	3.73957e-05
NLRP2_6	747.937	0.780071	0.168748	4.62269	3.78804e-06	3.75102e-05
CYP11A1	8169.14	0.47056	0.101806	4.62211	3.7985e-06	3.75948e-05
LOC107985440	53.5153	-2.27162	0.491479	-4.622	3.80054e-06	3.75961e-05
NFKBIB_1	1007.66	0.659006	0.142596	4.62148	3.81005e-06	3.76712e-05
RPL13AP5	58744.5	-0.575511	0.124541	-4.62106	3.81791e-06	3.77269e-05
SPINDOC	1729.83	-0.700848	0.151667	-4.62097	3.81952e-06	3.77269e-05
SNHG32_1	336.093	-1.00571	0.217659	-4.62058	3.82675e-06	3.77794e-05
SLC45A4	2088.02	-0.74962	0.162257	-4.61995	3.83838e-06	3.78751e-05
PPP1R26	383.348	-1.07726	0.233205	-4.61939	3.84872e-06	3.79581e-05
SEMA4G	364.913	-1.36378	0.295265	-4.61882	3.85933e-06	3.80436e-05
ZDHHC23	523.565	-0.931527	0.20169	-4.61861	3.86312e-06	3.80619e-05
TUT4	2740.25	-0.620199	0.134338	-4.61671	3.89865e-06	3.83927e-05
YPEL3	1320.68	-0.588163	0.127422	-4.61586	3.91462e-06	3.85307e-05
ABCC1	825.253	-0.660905	0.143256	-4.61345	3.96046e-06	3.89624e-05
[truncated: 48,039 more rows]
