# Supplementary material for: Cellular and immune adaptations at the maternal-fetal interface in bats
Source: Cell Rep. Author manuscript; Available in PMC 2026 Apr 16. (PMC13084540; doi:10.1016/j.celrep.2025.116645)
Supplement: Supplemental materials [file NIHMS2160197-supplement-Supplemental_materials.zip › 1-s2.0-S2211124725014172-mmc13.xlsx]

## Sheet: Sheet 1 - Table S12. DEGs from 
Table S12. DEGs from Jfb TOs treated with polyIC
	baseMean	log2FoldChange	lfcSE	stat	pvalue	padj
FABP3	33682.5	0.643861	0.108346	5.94265	2.80444e-09	1.54973e-05
CFB	14730.8	0.703774	0.121157	5.80878	6.29287e-09	1.73872e-05
PI3	13260.5	0.406971	0.0772624	5.26739	1.38378e-07	0.000254893
LOC119052749	2360.63	0.608797	0.122514	4.96919	6.72327e-07	0.000928819
unassigned_gene_4	13687.4	0.558794	0.114347	4.88683	1.02474e-06	0.00113254
ATP8	31331.3	0.45563	0.0964534	4.72384	2.31437e-06	0.00213153
HILPDA	5508.18	0.524947	0.11494	4.56712	4.94461e-06	0.00385497
ATP5IF1	4759.29	0.396355	0.0872706	4.54168	5.58084e-06	0.00385497
unassigned_gene_2	8087.74	0.582451	0.134805	4.32069	1.5554e-05	0.00955013
RPL35A	3218.95	0.450678	0.106111	4.24722	2.16435e-05	0.0119602
S100P	157485	0.351911	0.0833771	4.22072	2.43524e-05	0.0122338
HMGCS1	29281.7	0.38633	0.093488	4.1324	3.58991e-05	0.0152599
TMSB10	11154.8	0.331511	0.0801868	4.13423	3.56148e-05	0.0152599
LGALS1	8939.02	0.344367	0.0864105	3.98524	6.74112e-05	0.0248343
LOC128628125	4200.53	0.47557	0.118977	3.99715	6.41086e-05	0.0248343
TIMP1	3951.5	0.388429	0.09914	3.91798	8.92927e-05	0.0308395
C2	2127.35	0.51929	0.134071	3.87323	0.000107401	0.0349117
INSIG1	14270.8	0.503599	0.131072	3.84215	0.000121964	0.0374428
RPL37	13584.3	0.356649	0.0934529	3.81635	0.000135441	0.039392
LOC119035553	7308.36	0.442499	0.117717	3.759	0.000170593	0.0471348
HMGCR	34755.5	0.426598	0.114416	3.72849	0.000192633	0.05069
LOC119042589	19168.1	0.39083	0.106393	3.67346	0.000239289	0.0528925
LOC119065123	7344.27	0.407639	0.110594	3.68592	0.000227877	0.0528925
LOC119061752	12786.5	0.315082	0.0857117	3.67607	0.000236854	0.0528925
ND3	12564.3	0.312261	0.0847471	3.68463	0.000229039	0.0528925
LOC119058817	8784.18	0.330473	0.0911255	3.62657	0.00028721	0.0610432
MSMO1	26001.7	0.35015	0.0994689	3.5202	0.000431228	0.0804277
TRIM47	2503.87	0.378547	0.107029	3.53686	0.000404917	0.0804277
PTGS2	3414.83	0.533074	0.151575	3.51689	0.000436632	0.0804277
SEMA3D	3829.18	-0.468309	0.132885	-3.52416	0.00042483	0.0804277
RPL27	11092.7	0.326999	0.0934211	3.50027	0.000464787	0.082852
SQLE	14580.2	0.408788	0.119255	3.42785	0.000608371	0.094153
TFPI2	3979.17	0.380145	0.111904	3.39706	0.000681128	0.094153
TIPARP	9974.96	0.361635	0.106881	3.38353	0.000715604	0.094153
OST4	3377.53	0.352275	0.103868	3.39156	0.000694955	0.094153
SCNN1A	16014.9	0.303823	0.0881022	3.44853	0.000563647	0.094153
SNRPG	4755.75	0.333692	0.0982174	3.39748	0.000680097	0.094153
RPS27	11042.7	0.35042	0.101599	3.44905	0.000562562	0.094153
LOC119044212	3915.73	0.292193	0.0860428	3.39591	0.000684015	0.094153
LOC119054417	8454.26	0.301396	0.0889299	3.38914	0.000701112	0.094153
RPL23A	12659.2	0.299083	0.0871195	3.43302	0.000596892	0.094153
DYNLL1	6846.59	0.280258	0.0822035	3.40933	0.000651235	0.094153
RPL23	20072.5	0.3315	0.0998052	3.32147	0.000895455	0.115076
MFGE8	26367.1	0.375161	0.113203	3.31406	0.000919511	0.115482
LOC119042591	19650.6	0.327538	0.0992827	3.29905	0.000970139	0.119133
LOC119061356	27410.7	0.419052	0.128052	3.27251	0.00106595	0.128054
ARHGAP25	2249.06	0.498334	0.152911	3.25899	0.00111809	0.12872
LOC119042587	2690.43	0.409657	0.12549	3.26445	0.00109678	0.12872
LOC128626061	16822.6	0.313605	0.0975134	3.21602	0.00129983	0.146589
LRRN4	8553.6	0.295923	0.0922399	3.20819	0.00133573	0.147625
LOC119057477	5517.27	0.263846	0.0824331	3.20073	0.0013708	0.14853
PPP1R3C	6443.45	0.405577	0.127303	3.18592	0.00144296	0.150936
LOC119042729	33092.4	0.321579	0.101093	3.18102	0.00146756	0.150936
LOC128626230	10197.5	0.342055	0.107579	3.17957	0.00147495	0.150936
LOC119038907	7564.17	0.314395	0.0990634	3.17368	0.00150522	0.151233
LOC119043168	2918.19	0.309092	0.0995886	3.10369	0.00191123	0.184713
PFN2	9707.74	0.254224	0.0820221	3.09946	0.00193872	0.184713
AXIN2	2975.33	-0.316163	0.101849	-3.10422	0.00190781	0.184713
LOC119061196	3927.41	0.329905	0.107522	3.06827	0.00215303	0.198294
SNRPN	38323	-0.255039	0.0830153	-3.0722	0.00212489	0.198294
LOC128627863	3171.37	0.364811	0.119409	3.05513	0.00224962	0.200507
LOC119048556	36900.2	0.263099	0.0860789	3.05649	0.00223948	0.200507
ZFP36L1	18513.6	0.385519	0.12703	3.03487	0.0024064	0.211076
CTSH	5351.83	0.303078	0.100134	3.02672	0.00247225	0.211549
IFRD2	2531.89	-0.368531	0.121838	-3.02475	0.00248836	0.211549
SOD1	6311.07	0.346542	0.115602	2.99771	0.00272019	0.213994
LOC128628126	6317.86	0.382195	0.12743	2.99925	0.00270648	0.213994
SEM1	4527.37	0.315779	0.105455	2.99444	0.00274947	0.213994
RPL22	9902.6	0.272211	0.0904043	3.01104	0.00260353	0.213994
FDFT1	19542.4	0.242514	0.0809312	2.99655	0.00273052	0.213994
LOC119042213	54264.8	0.240282	0.0801548	2.99772	0.00272007	0.213994
PIM1	14997	0.341767	0.114982	2.97236	0.00295522	0.223706
RPS24	30635.3	0.270295	0.0908832	2.97409	0.00293854	0.223706
P4HA1	5561	0.289458	0.0978911	2.95694	0.00310708	0.232023
RPL38	4708.17	0.28381	0.0961592	2.95146	0.00316272	0.233029
CA9	12888.6	0.272493	0.0929043	2.93305	0.00335651	0.244054
RPLP1	14593	0.257258	0.0885999	2.9036	0.003689	0.261352
TNFRSF19	2869.64	-0.383842	0.132037	-2.90708	0.00364822	0.261352
LOC119057863	4493.16	0.301669	0.104156	2.89631	0.00377584	0.264117
TP53INP2	29771.5	0.229884	0.0798274	2.87977	0.00397971	0.274898
LOC119052713	6608.77	0.263777	0.0918355	2.87227	0.00407529	0.278025
NSDHL	2034.27	0.275747	0.0971157	2.83937	0.00452031	0.304625
DLL1	5674.71	0.279544	0.0992052	2.81784	0.00483483	0.306863
SEMA7A	3178.56	0.295112	0.104993	2.81079	0.00494196	0.306863
ROMO1	2751.18	0.327842	0.116544	2.81303	0.00490776	0.306863
SLC2A3	29399.7	0.323721	0.114745	2.82121	0.00478422	0.306863
VAMP8	6723.08	0.266846	0.0946153	2.82033	0.00479741	0.306863
PLK2	13372.6	0.262809	0.0930067	2.8257	0.00471781	0.306863
RPL7	25417.3	0.238021	0.0846816	2.81077	0.00494224	0.306863
ATP6V1F	4788.9	0.289796	0.103495	2.80009	0.00510884	0.308097
LOC119038600	4341.72	0.258206	0.0922563	2.79879	0.00512938	0.308097
APCDD1	3732.37	-0.297473	0.106094	-2.80385	0.00504959	0.308097
SCD	35972.6	0.309952	0.111532	2.77903	0.00545215	0.322739
COX2	121241	0.256314	0.0923478	2.77553	0.00551126	0.322739
LOC128628019	9505.03	0.244698	0.0882322	2.77334	0.00554836	0.322739
DDIT4	42901.9	0.338151	0.122717	2.75553	0.00585974	0.333824
CTSC	58305.4	0.271833	0.0986159	2.75648	0.00584265	0.333824
LOC119065093	2365.59	0.373317	0.136216	2.74062	0.00613225	0.345784
GART	2740.95	-0.336612	0.123369	-2.72849	0.00636255	0.355146
ADM	20591.7	0.352755	0.130544	2.7022	0.00688829	0.380647
AKAP12	4984.18	-0.328648	0.121827	-2.69765	0.00698298	0.382059
GABARAPL1	8797.01	0.241815	0.0897977	2.69288	0.00708369	0.383769
VEGFA	21609.3	0.305776	0.11373	2.6886	0.00717516	0.384786
LOC128628257	25093.2	0.246081	0.0917419	2.68232	0.00731135	0.384786
LOC119039709	16210.6	-0.220925	0.0822835	-2.68492	0.00725465	0.384786
PHYHIP	5768.89	0.31377	0.117204	2.67713	0.00742569	0.387117
LOC119050362	7314.33	-0.245322	0.0920314	-2.66563	0.0076844	0.39686
LOC119038585	2083.51	0.272713	0.102646	2.65682	0.00788805	0.403605
SMTN	4972.27	0.279137	0.105441	2.64733	0.00811306	0.409182
CNFN	7685.06	0.277639	0.104928	2.64599	0.00814513	0.409182
SDC1	72779	0.211948	0.080211	2.64238	0.00823249	0.409625
ND4L	16794.1	0.218025	0.0826848	2.63682	0.00836868	0.409625
CALD1	2504.46	-0.305055	0.115704	-2.63651	0.00837633	0.409625
LOC119036075	18225	0.280323	0.106723	2.62664	0.00862315	0.416006
RPL24	16200.1	0.236577	0.0901144	2.6253	0.00865739	0.416006
HYAL1	5891.57	0.251077	0.0959849	2.6158	0.00890196	0.424071
RPL37A	17759.4	0.266151	0.102724	2.59092	0.00957185	0.448255
LCN2	23382.4	0.28274	0.109054	2.59266	0.00952358	0.448255
STARD5	3553.2	0.273206	0.105734	2.5839	0.00976893	0.453639
MANF	2718.58	0.231767	0.090028	2.57439	0.0100417	0.462422
OPLAH	6733.53	-0.208987	0.0814304	-2.56645	0.0102747	0.469237
ATF4	12588.1	0.196299	0.0766512	2.56094	0.0104388	0.472827
RPL36	8791.83	0.213634	0.0835695	2.55637	0.0105772	0.475198
GAPDH	67428.8	0.287559	0.113357	2.53674	0.0111889	0.498626
ILRUN	5431.42	0.211779	0.0838252	2.52644	0.0115225	0.509385
PLAU	5500.68	0.351592	0.139656	2.51756	0.0118171	0.515365
LOC119052752	3838.51	0.254036	0.100938	2.51675	0.0118442	0.515365
BHLHE40	33938.7	0.279933	0.113945	2.45675	0.0140201	0.541988
MXD1	22838.1	0.245681	0.0998202	2.46123	0.0138461	0.541988
DEFB1	3478.67	0.274468	0.11143	2.46314	0.0137728	0.541988
GABARAP	11223.8	0.227526	0.0922934	2.46525	0.0136917	0.541988
FAM162A	2282.9	0.250207	0.100881	2.48022	0.0131303	0.541988
FGFR3	62007.8	0.227552	0.0917769	2.47941	0.0131601	0.541988
HMGA1	63464.4	0.200167	0.0805765	2.48418	0.012985	0.541988
LSS	7639.87	0.215475	0.0865987	2.4882	0.0128391	0.541988
LOC119060976	6545.05	0.20017	0.0815776	2.45373	0.0141382	0.541988
SIPA1L2	4117.08	0.214299	0.0866081	2.47436	0.0133475	0.541988
RPS29	5524.67	0.217766	0.0886481	2.45652	0.0140291	0.541988
RPL31	13503.7	0.221018	0.089586	2.46711	0.0136209	0.541988
RPS8	42588.2	0.230154	0.0938782	2.45162	0.0142216	0.541988
SSBP2	2192.46	0.31236	0.127263	2.45444	0.0141105	0.541988
PRDX3	5119.95	-0.225248	0.0916906	-2.45661	0.0140253	0.541988
3	3760.42	-0.240656	0.0972787	-2.47388	0.0133653	0.541988
VPS13C	2604.02	-0.266633	0.10734	-2.484	0.0129914	0.541988
ZNRF3	3980.98	-0.245572	0.0984239	-2.49504	0.0125942	0.541988
LOC119037946	3059.78	0.275029	0.112536	2.44393	0.0145283	0.546067
RPL26	12400.9	0.238154	0.0975723	2.4408	0.0146549	0.546067
RPS17	13222.2	0.220228	0.090187	2.44191	0.0146098	0.546067
CAD	2556.71	-0.240938	0.0987814	-2.4391	0.0147238	0.546067
DNAJB1	5025.32	0.235719	0.0970903	2.42783	0.0151894	0.556775
PSORS1C2	5686.52	0.355152	0.146319	2.42724	0.0152141	0.556775
WNT9B	2019.87	0.395157	0.163267	2.42031	0.0155072	0.557436
MMP28	6508.09	0.257028	0.106716	2.40852	0.0160175	0.557436
CLK1	3616.78	0.234547	0.0969792	2.41853	0.0155835	0.557436
ANXA2	137615	0.241491	0.100286	2.40802	0.0160392	0.557436
CALCOCO2	6949.01	0.221602	0.091914	2.41097	0.0159103	0.557436
RPL13A	65315.1	0.187536	0.0777683	2.41146	0.0158886	0.557436
ATF6	2937.01	-0.246421	0.101853	-2.41938	0.0155471	0.557436
PRKDC	2595.03	-0.231582	0.0960468	-2.41114	0.0159027	0.557436
LOC119046432	10835.2	0.271446	0.112861	2.40514	0.0161664	0.558347
TCEAL4	3700.68	0.204761	0.0853028	2.4004	0.016377	0.562108
KIF20B	2936.04	-0.264825	0.110628	-2.39383	0.0166734	0.568748
RPS18	30907.6	0.222488	0.0930372	2.39139	0.0167849	0.569038
LOC119046431	4235.93	0.340052	0.142568	2.38519	0.0170704	0.575189
LOC119065477	9306.08	0.225066	0.0949107	2.37135	0.0177234	0.581559
RNASEK	5780.25	0.225296	0.0951931	2.36673	0.0179461	0.581559
UBL5	3923.56	0.223713	0.0943616	2.3708	0.0177496	0.581559
TSPAN14	9472.87	0.192202	0.0810976	2.37001	0.0177877	0.581559
LORICRIN	15426.4	-0.287166	0.121247	-2.36844	0.0178633	0.581559
SYNE2	6083.94	-0.204714	0.0865345	-2.3657	0.0179961	0.581559
ZNF503	3844.11	-0.203012	0.0856577	-2.37003	0.0177865	0.581559
TNFRSF1B	3230.29	0.251369	0.107296	2.34277	0.0191413	0.609288
MAGED1	8087.16	0.259524	0.110817	2.34192	0.019185	0.609288
S100A10	15514.6	0.196215	0.0837401	2.34314	0.0191222	0.609288
ICAM1	13490	0.270744	0.115835	2.33732	0.0194226	0.613006
LOC119044132	6150.92	-0.221004	0.094633	-2.33537	0.0195239	0.613006
SRP14	2345.61	0.222037	0.0957597	2.31868	0.0204122	0.637275
LOC119059213	2537.04	0.259491	0.112107	2.31466	0.0206315	0.640505
CCNL1	4365.68	0.304321	0.13214	2.30302	0.021278	0.647459
ADIPOR2	7746.75	0.200274	0.086886	2.30502	0.0211653	0.647459
ATP6V1G1	9245.74	0.193279	0.0838922	2.3039	0.0212284	0.647459
ITGB8	3234.2	-0.205652	0.0893285	-2.30219	0.0213242	0.647459
PLAT	39398.7	0.268427	0.118504	2.26514	0.0235044	0.65215
SDC4	41269.1	0.253233	0.111856	2.26391	0.0235795	0.65215
LOC119058159	10666.8	0.26945	0.119183	2.26081	0.0237711	0.65215
SAMD4A	5253.47	0.262542	0.115688	2.26939	0.0232448	0.65215
CDKN1C	3158.65	0.302134	0.132372	2.28247	0.0224615	0.65215
GADD45A	5145.74	0.239084	0.106077	2.25388	0.0242039	0.65215
PGRMC2	2262.02	0.244121	0.109369	2.23209	0.0256092	0.65215
VWA1	5350.31	0.284192	0.126839	2.24057	0.0250542	0.65215
SPRR1B	7017.59	0.315807	0.141296	2.23507	0.025413	0.65215
MIEN1	2816.9	0.218882	0.0967414	2.26255	0.0236634	0.65215
ATP6V0E1	5363.27	0.20492	0.0909661	2.25271	0.0242775	0.65215
LOXL2	19003.4	0.201528	0.0898678	2.24249	0.0249297	0.65215
LOC128628572	10866	0.213568	0.0955861	2.2343	0.0254635	0.65215
LOC119043460	2874.17	0.244437	0.109473	2.23285	0.0255586	0.65215
LOC119044306	2731.67	0.235657	0.104437	2.25646	0.0240419	0.65215
TRAFD1	5239.83	0.206993	0.0923273	2.24195	0.0249646	0.65215
LOC128627667	4939.05	0.228169	0.101251	2.25349	0.0242281	0.65215
TUBG1	2430.99	0.204726	0.0916042	2.2349	0.025424	0.65215
BAG3	7379.2	0.196194	0.0874161	2.24437	0.0248085	0.65215
LOC128628234	3033.37	0.214452	0.0934687	2.29438	0.0217688	0.65215
PPIB	12993.4	0.19221	0.0845797	2.27253	0.0230546	0.65215
NECTIN1	34970.8	0.204521	0.0905047	2.25979	0.0238345	0.65215
RPS21	9510.78	0.213767	0.0933989	2.28875	0.022094	0.65215
COX3	148696	0.196304	0.0869528	2.25759	0.023971	0.65215
LPCAT1	5657.69	0.187598	0.0822934	2.27962	0.02263	0.65215
S100A11	18095.5	0.169667	0.0749737	2.26303	0.0236341	0.65215
RPS6	13142.5	0.194997	0.0867047	2.24897	0.0245142	0.65215
RPS28	9669.08	0.209669	0.0930632	2.25297	0.0242609	0.65215
ELOVL4	2433.06	0.281384	0.123733	2.27413	0.0229582	0.65215
TRIM29	29218.6	0.167665	0.0748244	2.24078	0.0250403	0.65215
SLC39A4	2242.42	-0.24157	0.107756	-2.24182	0.0249733	0.65215
MGAT2	2798.62	-0.215235	0.094806	-2.27027	0.0231915	0.65215
NEDD1	2403.14	-0.225689	0.0986953	-2.28672	0.0222119	0.65215
H6PD	3829.34	-0.217271	0.0950676	-2.28543	0.0222874	0.65215
LOC119041744	2702.53	-0.328858	0.144881	-2.26985	0.0232167	0.65215
ATP6V0B	11225.5	0.239248	0.107276	2.23021	0.0257334	0.652306
LOC119056406	15866.2	0.231374	0.104011	2.2245	0.0261147	0.652985
LOC119042588	7273.54	0.24488	0.110065	2.22486	0.0260909	0.652985
TMEM43	12371.4	0.216844	0.0973626	2.22718	0.0259352	0.652985
RPL36A	2198.54	0.238061	0.107214	2.22042	0.0263901	0.656901
BIRC6	5631.95	-0.203937	0.0920919	-2.21449	0.0267949	0.663984
NOS3	2307.18	0.245531	0.110983	2.21232	0.0269446	0.664714
PER1	8675.15	0.289978	0.131354	2.2076	0.027272	0.664955
NRCAM	2424.55	0.356024	0.162478	2.19121	0.0284363	0.664955
LOC119042380	17933	0.230822	0.105634	2.18511	0.0288809	0.664955
KLF4	11100.9	0.226038	0.103379	2.18649	0.0287799	0.664955
SCNN1B	2988.66	0.233291	0.1066	2.18848	0.0286345	0.664955
FASN	53158.2	0.199069	0.0907318	2.19403	0.0282329	0.664955
S100A14	14120.6	0.269202	0.122318	2.20083	0.0277477	0.664955
FNBP1	6808.98	0.228618	0.10431	2.19172	0.0284	0.664955
ZFAND5	7233.53	0.202202	0.092097	2.19553	0.0281254	0.664955
SORBS3	3292.45	0.206272	0.0937856	2.1994	0.0278496	0.664955
CPEB4	6112.88	0.192867	0.08833	2.18349	0.029	0.664955
LOC119054025	7106.92	0.188596	0.0860352	2.19208	0.0283741	0.664955
RPL32	19727.3	0.194703	0.0890933	2.18538	0.0288608	0.664955
RPL6	30763.7	0.169387	0.0772228	2.19349	0.0282722	0.664955
ATP6	153095	0.180893	0.0823348	2.19704	0.0280173	0.664955
ZDHHC20	4147.93	-0.207975	0.094244	-2.20677	0.0273299	0.664955
TRAP1	2093.24	-0.24985	0.113648	-2.19846	0.0279166	0.664955
RAPGEF5	4756.09	-0.181208	0.0831178	-2.18013	0.0292475	0.667859
COTL1	6608.48	0.198311	0.0910381	2.17833	0.0293818	0.668163
EFNB2	2302.76	-0.243598	0.112165	-2.1718	0.0298711	0.676507
LOC119042840	3827.23	0.218709	0.100904	2.1675	0.030197	0.681096
CGN	9355.01	0.189114	0.0874481	2.16259	0.030573	0.686773
SPTLC3	5187.85	-0.213764	0.0989964	-2.15931	0.0308258	0.689649
TRIB1	6245.34	0.182005	0.0844833	2.15433	0.0312141	0.69552
MGST1	8024.39	0.201471	0.0937676	2.14862	0.0316642	0.702717
S100A9	176374	0.246406	0.114858	2.14531	0.0319277	0.70401
GSTM3	2677.96	0.241112	0.112422	2.14469	0.0319773	0.70401
INPP1	10744.9	0.173515	0.0809737	2.14285	0.032125	0.704455
LOC119057544	3.02042e+06	0.238799	0.111835	2.13527	0.032739	0.706701
KRTCAP2	2997.58	0.192122	0.0899679	2.13545	0.0327246	0.706701
GALNT6	8039.65	0.181896	0.0850421	2.1389	0.032444	0.706701
PLXDC2	6185.36	0.205518	0.0962328	2.13564	0.0327092	0.706701
SLC16A1	8504.2	0.211178	0.0989906	2.13332	0.0328988	0.707388
BTG1	28683.7	0.260179	0.122533	2.12334	0.0337255	0.717488
ANKRD50	6958.19	0.224523	0.105808	2.12198	0.0338393	0.717488
TBCA	3246.93	0.217721	0.102642	2.12117	0.0339079	0.717488
KLK10	41538.5	0.224873	0.106141	2.11862	0.0341228	0.717488
TPCN1	5315.45	-0.180648	0.0850561	-2.12387	0.0336807	0.717488
SLC6A14	4759.26	-0.230242	0.108691	-2.11833	0.0341475	0.717488
RALGAPA1	3872.81	-0.194923	0.0921789	-2.11461	0.034463	0.718652
COL14A1	2595.52	-0.225658	0.106679	-2.11531	0.0344038	0.718652
SLC2A1	45302.1	0.221896	0.105352	2.10624	0.0351834	0.728177
CFL1	20295.9	0.162074	0.0769132	2.10724	0.035097	0.728177
LOC119058998	26849.5	0.216306	0.102846	2.10321	0.0354476	0.730907
LAMTOR2	2521.74	0.21058	0.100469	2.09598	0.0360842	0.738523
GRINA	3551.32	0.189596	0.0903955	2.09741	0.0359575	0.738523
CBR1	6308.49	0.265141	0.127228	2.08399	0.0371614	0.740994
LOC119058948	4915.16	0.244852	0.117178	2.08958	0.0366554	0.740994
GNG10	9818.3	0.18386	0.0879469	2.09058	0.0365656	0.740994
GLTP	11656.6	0.193249	0.0925483	2.08808	0.0367903	0.740994
RPLP2	10728.4	0.190139	0.0911385	2.08627	0.0369543	0.740994
UBE2V1	10274.6	0.16226	0.0778118	2.08528	0.0370436	0.740994
CALR	30764.9	0.155494	0.0746596	2.08271	0.0372776	0.740994
PIDD1	2243.26	-0.219514	0.105308	-2.0845	0.037115	0.740994
NDUFA4L2	10971.8	0.282073	0.135687	2.07885	0.0376315	0.744348
LBH	6153.42	0.195666	0.094164	2.07793	0.0377158	0.744348
TYMS	3508	-0.253116	0.122099	-2.07304	0.0381682	0.750596
KDELR2	13469.4	0.189899	0.0917049	2.07076	0.0383808	0.7521
CD99	4153.1	0.194756	0.0942622	2.06611	0.0388178	0.757975
OSBPL5	3976.88	0.232043	0.112501	2.06259	0.0391515	0.759897
CUNH18orf32	2395.83	0.201723	0.0978207	2.06217	0.0391912	0.759897
ND6	33260.1	0.212417	0.103114	2.06003	0.0393953	0.761183
ZYX	9280.45	0.230069	0.111858	2.05679	0.0397061	0.764515
ANAPC4	3004.81	-0.225031	0.109537	-2.05437	0.0399395	0.766338
CDC25B	19242	0.190737	0.0929487	2.05207	0.0401628	0.767958
ABHD4	4974.84	0.187093	0.091306	2.04907	0.040455	0.768228
GDI1	5148.76	0.196071	0.0956809	2.04922	0.0404408	0.768228
A4GALT	7767.48	0.208799	0.102069	2.04567	0.0407889	0.771916
ST6GAL1	2600.78	-0.296993	0.145369	-2.04303	0.0410497	0.774201
LOC119059345	213051	0.219478	0.10807	2.03089	0.0422664	0.790932
HAS3	10008.6	0.163446	0.080519	2.0299	0.0423662	0.790932
LMBR1	2055.38	-0.215881	0.106248	-2.03187	0.0421672	0.790932
EHD4	9852.53	0.176743	0.0872254	2.02628	0.0427366	0.793783
LOC119035132	7706.03	0.172324	0.085073	2.0256	0.0428062	0.793783
MTHFD1L	2185.29	-0.188414	0.0933418	-2.01854	0.0435351	0.804599
PNISR	2950.16	0.213974	0.106339	2.01218	0.0442005	0.807814
CRISPLD2	2043.99	0.226989	0.112648	2.01504	0.0439009	0.807814
TPD52	4254.63	0.191512	0.0952183	2.0113	0.0442938	0.807814
LOC119039459	3030.54	0.179051	0.0889754	2.01236	0.0441819	0.807814
NUP205	4871.49	-0.18156	0.0903814	-2.00882	0.0445557	0.809918
PTGES	3603.07	0.236756	0.11812	2.00438	0.0450297	0.810786
HIF1A	19289.7	0.173863	0.0867545	2.00409	0.0450609	0.810786
ETHE1	5248.13	0.177674	0.0887981	2.00088	0.0454057	0.810786
CEBPB	7651.34	0.233031	0.116665	1.99744	0.0457773	0.810786
FST	14940.2	0.267586	0.133351	2.00662	0.0447898	0.810786
LOC119055996	2666.11	0.195124	0.0976527	1.99814	0.0457012	0.810786
HEXIM1	6876.91	0.188518	0.0942565	2.00006	0.0454942	0.810786
MEGF6	6380.44	-0.159438	0.0798006	-1.99796	0.0457214	0.810786
INAVA	5100.3	0.198346	0.0994413	1.9946	0.0460864	0.813653
MIB1	4469.34	-0.179042	0.0898369	-1.99296	0.0462653	0.81421
NSFL1C	2654.45	0.182885	0.0919982	1.98792	0.04682	0.821357
PARM1	2985.52	0.241149	0.121463	1.98537	0.0471039	0.823721
LOC128628515	2243.8	0.185054	0.0932959	1.98352	0.0473093	0.824704
CD58	3257.81	0.220491	0.111487	1.97773	0.047959	0.825755
LOC119055148	2589.02	0.193424	0.0976862	1.98005	0.0476978	0.825755
SC5D	18481.4	0.173696	0.0877018	1.98053	0.0476437	0.825755
ARF6	29684.7	0.158416	0.0801029	1.97766	0.0479673	0.825755
ELF3	19083.3	0.196615	0.0998413	1.96927	0.0489215	0.839567
COPS9	2383.54	0.189537	0.0963606	1.96696	0.0491884	0.841532
BCAR1	19812.8	0.2047	0.104574	1.95746	0.050293	0.844738
KIAA1522	15319.8	0.188348	0.0961706	1.95848	0.0501738	0.844738
PEA15	9433.98	0.15927	0.0813163	1.95865	0.0501543	0.844738
LOC128627701	83168	0.175136	0.0893876	1.95929	0.0500791	0.844738
AQP3	35687.4	0.147723	0.0752939	1.96194	0.0497689	0.844738
AKAP11	2089.11	-0.214958	0.109771	-1.95824	0.0502013	0.844738
SF3B6	2478.58	0.177951	0.0911028	1.9533	0.0507841	0.847833
HSPA5	20993.7	0.160628	0.0822157	1.95374	0.0507322	0.847833
LOC119047397	8580.11	0.192883	0.0988939	1.9504	0.0511284	0.851011
EMP1	92877.6	0.207175	0.106818	1.93951	0.0524392	0.855303
HNRNPH3	4397.87	0.206268	0.106446	1.93777	0.0526517	0.855303
GGTA1	8619.21	0.156087	0.0804667	1.93977	0.0524082	0.855303
PSMD8	7742.93	0.161506	0.0833134	1.93853	0.0525585	0.855303
SOCS2	3617.43	0.177878	0.0917617	1.93848	0.0525648	0.855303
RPS2	24890.8	0.185763	0.095916	1.93672	0.0527793	0.855303
CA8	6016.58	-0.183196	0.0942489	-1.94374	0.0519262	0.855303
POLRMT	2456.58	-0.18426	0.0950755	-1.93803	0.0526192	0.855303
NUP155	3070.95	-0.198958	0.102591	-1.93933	0.0524606	0.855303
PLXND1	2742.9	0.228057	0.1182	1.92942	0.0536782	0.864798
AP3S1	3386.13	0.17393	0.0901435	1.92948	0.0536718	0.864798
RPL36AL	6462.01	0.169568	0.0880527	1.92575	0.0541354	0.865299
NDEL1	5195.14	0.174252	0.0904129	1.92729	0.053944	0.865299
RAB3D	5356.76	0.166868	0.0866666	1.9254	0.0541791	0.865299
SQOR	5651.61	0.164926	0.0857252	1.92389	0.0543682	0.865817
MAPK3	12123.2	0.161036	0.0839863	1.91741	0.0551863	0.87632
SNRPE	2483.22	0.179947	0.0940953	1.91239	0.0558259	0.8789
RPS15	18695.1	0.165166	0.0862887	1.91411	0.0556064	0.8789
SZT2	2203.22	-0.181808	0.0950415	-1.91293	0.0557567	0.8789
CST6	10403.8	0.238881	0.125117	1.90926	0.0562281	0.878928
ERRFI1	10315.2	0.201797	0.105718	1.90883	0.0562843	0.878928
LOC119042329	3739.46	0.190529	0.0998228	1.90867	0.0563048	0.878928
CUNH1orf21	3969.22	0.202536	0.106344	1.90454	0.0568403	0.883894
RPS23	28797.9	0.158802	0.0834154	1.90375	0.0569429	0.883894
MTSS1	6882.34	0.175349	0.0922356	1.9011	0.0572888	0.884296
LOC119065420	11475.2	0.180684	0.0950161	1.90161	0.0572215	0.884296
PACS2	2932.87	-0.176467	0.0929273	-1.89898	0.0575673	0.88612
NR1D1	9360.54	0.221122	0.116847	1.89241	0.0584357	0.896988
LOC119059376	10074.4	0.186249	0.0987236	1.88657	0.0592184	0.899014
CFDP1	2855.21	0.169147	0.0895794	1.88824	0.0589938	0.899014
TPI1	43645.8	0.165489	0.087684	1.88733	0.0591153	0.899014
IDI1	6621.35	0.156777	0.0829602	1.88979	0.0587859	0.899014
CDKN1B	3086.41	0.185329	0.0983531	1.88433	0.0595209	0.901131
LAMB3	39542	0.211318	0.112388	1.88025	0.060074	0.90209
LOC119052413	5259.9	0.157206	0.08352	1.88225	0.0598019	0.90209
OLA1	5095.96	0.155081	0.082432	1.88131	0.0599293	0.90209
LOC119064078	3105.54	0.218411	0.116289	1.87817	0.0603581	0.9039
CTSD	84493.5	0.187151	0.0997117	1.87692	0.0605288	0.904006
MBOAT1	3627.69	-0.175758	0.0937198	-1.87536	0.0607433	0.904764
ATF3	2832.55	0.226562	0.121328	1.86735	0.0618534	0.907863
NT5C3A	4429.15	0.198493	0.108018	1.8376	0.0661216	0.907863
ETS1	3048.81	0.221483	0.120414	1.83935	0.0658641	0.907863
ECM1	24425.3	0.193404	0.103782	1.86356	0.062384	0.907863
ZNF750	10909.8	0.168159	0.0909889	1.84812	0.0645844	0.907863
ARRDC2	5297	0.202602	0.11051	1.83334	0.0667521	0.907863
PCDH1	24919.3	0.179968	0.0964197	1.86651	0.0619698	0.907863
JUNB	44780.5	0.176757	0.0950047	1.86051	0.0628138	0.907863
KRT15	134511	0.177024	0.0949663	1.86407	0.0623113	0.907863
DUSP3	2064.33	0.178695	0.0966239	1.84939	0.0644013	0.907863
VASP	4807.18	0.172019	0.0933582	1.84257	0.0653913	0.907863
NDUFS5	2340.55	0.187326	0.101298	1.84926	0.0644204	0.907863
ERGIC1	6516.55	0.157723	0.0853334	1.84832	0.0645564	0.907863
TIAL1	5554.55	0.161644	0.087888	1.8392	0.0658852	0.907863
LDHA	112841	0.164034	0.0883615	1.85639	0.0633976	0.907863
LOC119061933	12256.1	0.165545	0.0898225	1.84302	0.0653258	0.907863
EIF4H	20239	0.150274	0.08071	1.8619	0.0626171	0.907863
ATP5PF	3372.63	0.16519	0.0901407	1.83258	0.0668658	0.907863
MVK	3037.95	0.177541	0.0961882	1.84577	0.0649263	0.907863
LOC119050898	2933.88	0.166669	0.0890914	1.87076	0.0613778	0.907863
GDI2	19953.6	0.145356	0.0792756	1.83356	0.0667198	0.907863
STC1	51341.1	0.216157	0.117564	1.83864	0.0659683	0.907863
ELOB	4773.98	0.150787	0.0822372	1.83356	0.0667193	0.907863
HNRNPUL2	15521.1	0.144224	0.0784041	1.8395	0.065842	0.907863
PPIA	35413.7	0.157611	0.0848375	1.85779	0.0631984	0.907863
EHD2	12181.4	0.146508	0.0790636	1.85304	0.0638766	0.907863
QSER1	4763.17	-0.156951	0.0848117	-1.85058	0.0642303	0.907863
PTK2	3591.19	-0.163103	0.0887771	-1.83722	0.0661772	0.907863
ABCC1	9074.46	-0.161786	0.0882402	-1.83347	0.0667324	0.907863
TMEM94	2406.08	-0.170708	0.0913158	-1.86942	0.0615646	0.907863
GRK6	2298.14	-0.172849	0.0928983	-1.86062	0.0627978	0.907863
HTT	5494.22	-0.173848	0.094682	-1.83612	0.06634	0.907863
ZBED6	3631.67	-0.165208	0.0885359	-1.866	0.0620411	0.907863
THADA	2394.98	-0.180935	0.098349	-1.83972	0.0658092	0.907863
GCN1	6886.99	-0.173099	0.0933751	-1.8538	0.0637677	0.907863
CEP192	2720.15	-0.180329	0.0978625	-1.84268	0.0653757	0.907863
DUSP5	22040.9	0.214799	0.117686	1.82519	0.0679724	0.90883
PTHLH	3327.59	0.2022	0.110918	1.82296	0.0683087	0.90883
ANXA11	7467.79	0.169358	0.0925277	1.83035	0.0671982	0.90883
LOC119045506	6666.31	0.191585	0.105035	1.82402	0.0681491	0.90883
IGF2BP2	9548.56	0.151113	0.0828533	1.82386	0.0681725	0.90883
ARCN1	12087.6	0.154031	0.0844377	1.8242	0.0681214	0.90883
NUCB2	2693.92	0.169874	0.0933328	1.82008	0.0687461	0.90883
LOC119044451	21696.8	0.143586	0.0788652	1.82065	0.0686604	0.90883
TMED2	16802.9	0.143176	0.0783794	1.8267	0.067745	0.90883
SMAP2	4043	0.15745	0.0862701	1.82508	0.0679883	0.90883
PIGG	4651.95	-0.169898	0.0933258	-1.82049	0.0686849	0.90883
CIB1	4186.55	0.181539	0.09993	1.81666	0.0692694	0.91078
LASP1	18197.3	0.162088	0.0892596	1.81591	0.0693835	0.91078
CTSB	55812.6	0.17123	0.0942957	1.81588	0.0693881	0.91078
PHAF1	4484.63	0.188655	0.104153	1.81132	0.0700912	0.91783
PMVK	4607.18	0.228565	0.126794	1.80264	0.0714444	0.924794
IFIT3	3628.27	0.17606	0.0978335	1.79959	0.071926	0.924794
TMBIM6	73559.3	0.155302	0.086182	1.80203	0.0715414	0.924794
DAZAP2	6374.58	0.150755	0.0838771	1.79734	0.072282	0.924794
SRSF5	7341.34	0.154971	0.0860925	1.80005	0.0718524	0.924794
TAF15	9281.42	0.139128	0.0773508	1.79866	0.0720731	0.924794
COL17A1	223228	0.174427	0.096776	1.80238	0.0714862	0.924794
PPP3CA	12123.9	0.1419	0.0786528	1.80413	0.0712104	0.924794
SELENOM	2036.55	0.170465	0.0950148	1.79409	0.0727987	0.924794
TPT1	15372.4	0.199504	0.111125	1.79531	0.0726045	0.924794
DYNAP	7007.4	0.163726	0.0910251	1.79869	0.0720683	0.924794
EML4	6056.59	-0.162493	0.0905623	-1.79427	0.0727702	0.924794
ALDH18A1	3450.91	-0.185838	0.103481	-1.79586	0.0725166	0.924794
KIAA0040	6612.64	-0.161936	0.0903399	-1.79252	0.0730504	0.925863
EHF	9973.04	0.141873	0.0793055	1.78895	0.0736232	0.930988
HCFC1R1	2378.51	0.19782	0.112627	1.75642	0.0790164	0.932027
GOLGA5	2184.41	0.194814	0.111059	1.75414	0.0794058	0.932027
CMBL	2601.92	0.175959	0.0993603	1.77091	0.0765751	0.932027
ZNF395	8254.19	0.213373	0.121262	1.7596	0.0784759	0.932027
CUNH1orf116	16803.8	0.180614	0.102446	1.76301	0.0778985	0.932027
PFKFB3	2775.12	0.201592	0.114646	1.75838	0.0786833	0.932027
SEMA4B	7639.7	0.170309	0.0955195	1.78297	0.0745905	0.932027
TMEM50A	4349.56	0.173426	0.0976458	1.77607	0.0757211	0.932027
PFKFB2	4603.48	0.171329	0.0963869	1.77752	0.0754835	0.932027
RASSF5	3520.02	0.195464	0.111442	1.75395	0.0794398	0.932027
APBB2	2030.05	0.1759	0.098753	1.78122	0.0748773	0.932027
IFIT2	2397.01	0.16787	0.0951318	1.7646	0.0776309	0.932027
PBX2	5763.35	0.163113	0.0927244	1.75912	0.078557	0.932027
RNF181	2942.33	0.162804	0.0920465	1.76871	0.0769415	0.932027
PLOD1	7864.76	0.165909	0.0945329	1.75504	0.0792528	0.932027
CUNH5orf15	5291.85	0.145027	0.0813166	1.78349	0.0745068	0.932027
FXYD3	7328.06	0.19704	0.110773	1.77877	0.0752779	0.932027
RIT1	9920.55	0.149079	0.0842851	1.76875	0.0769354	0.932027
RPS20	25134.4	0.171866	0.0973319	1.76578	0.0774333	0.932027
RPS25	6040.64	0.157421	0.0885532	1.7777	0.0754526	0.932027
RAB1B	13834.2	0.141266	0.0801305	1.76295	0.0779081	0.932027
GJB6	6600.78	0.158158	0.0885457	1.78618	0.0740702	0.932027
SUZ12	4221.74	-0.153233	0.0859263	-1.78331	0.0745361	0.932027
SESN3	7144.26	-0.146981	0.0837662	-1.75465	0.0793189	0.932027
ZMAT3	4680.54	-0.14542	0.0826537	-1.75938	0.0785123	0.932027
RALGAPB	5314	-0.150584	0.0844994	-1.78207	0.0747381	0.932027
MYO5A	2720.06	-0.192731	0.109117	-1.76628	0.0773483	0.932027
IARS1	4822.26	-0.170039	0.0967102	-1.75823	0.0787089	0.932027
FBXO9	2213.59	-0.213956	0.121056	-1.76741	0.0771597	0.932027
POLD2	2727.34	-0.175515	0.0990478	-1.77202	0.0763904	0.932027
RET	2232.42	-0.214141	0.121018	-1.7695	0.0768113	0.932027
WNT6	2216.4	-0.193403	0.108671	-1.77971	0.0751238	0.932027
POLE	2196.62	-0.218274	0.123422	-1.76853	0.0769729	0.932027
LOC119052682	2710.76	-0.209267	0.119306	-1.75404	0.0794245	0.932027
NDUFS4	2209.59	0.168685	0.0963451	1.75084	0.0799732	0.934317
LOC119047065	9069.22	0.143568	0.0819903	1.75104	0.0799392	0.934317
MINK1	15037.2	0.167905	0.0959618	1.74971	0.0801683	0.93462
MRPL13	2113.49	0.198556	0.113613	1.74764	0.0805263	0.936818
RRAS	3681.16	0.196756	0.112734	1.74531	0.0809317	0.937586
EHBP1L1	5165.74	0.179346	0.102744	1.74557	0.0808864	0.937586
B4GALNT3	7391.64	0.153349	0.0880878	1.74086	0.0817075	0.944594
YPEL3	4696.51	0.189587	0.109101	1.73772	0.0822598	0.945047
GRB2	4604.86	0.146726	0.0844127	1.73819	0.0821765	0.945047
NUP214	4571.97	-0.150876	0.0867294	-1.73962	0.0819256	0.945047
LOC119053723	14137.1	0.150671	0.0868601	1.73464	0.0828048	0.945412
SMG1	4701.59	-0.15352	0.0884882	-1.73492	0.0827545	0.945412
POLD1	2450.33	-0.17939	0.103348	-1.73579	0.0826007	0.945412
NEDD8	2865.37	0.153599	0.0886487	1.73267	0.0831549	0.947451
UBALD1	2035.93	0.167889	0.0974215	1.72332	0.08483	0.948709
CDC42EP3	8324.22	0.175535	0.10171	1.72585	0.0843749	0.948709
ATP5PD	2291.79	0.158956	0.0921516	1.72494	0.0845381	0.948709
LOC128627988	9227.29	0.164151	0.0953275	1.72197	0.0850747	0.948709
PPP1R15B	10699.6	0.148672	0.0864487	1.71977	0.0854743	0.948709
EXT1	3346.04	0.173081	0.100065	1.72968	0.0836871	0.948709
CD44	57232.5	0.148252	0.0861708	1.72044	0.0853527	0.948709
CSNK2A1	9768.39	0.137767	0.0801137	1.71964	0.0854971	0.948709
PDAP1	5870.83	0.139125	0.0806403	1.72526	0.0844815	0.948709
SLC39A6	6380.82	-0.138956	0.0805701	-1.72466	0.0845888	0.948709
KREMEN1	18333.3	-0.131967	0.0765226	-1.72455	0.0846083	0.948709
TASOR	2386.59	-0.199156	0.11527	-1.72773	0.0840363	0.948709
USF3	3563.76	-0.155599	0.0903807	-1.7216	0.0851429	0.948709
FAM110C	3185.42	0.209728	0.122371	1.71388	0.0865512	0.952778
EEF1B2	39280.9	0.149851	0.0873038	1.71643	0.086083	0.952778
CLASP2	3243.53	-0.16217	0.0945591	-1.71502	0.0863421	0.952778
TBL3	2432.18	-0.179088	0.104494	-1.71387	0.0865535	0.952778
ITGA3	61270.2	0.188671	0.110151	1.71284	0.0867412	0.952946
KLF6	4751.49	0.193705	0.114177	1.69654	0.0897844	0.955838
DEGS2	3770.05	0.208027	0.123517	1.6842	0.0921432	0.955838
SLC30A1	8063.74	0.202358	0.119978	1.68662	0.0916772	0.955838
NPC2	4961.43	0.182896	0.10824	1.68973	0.0910793	0.955838
PPARG	5735.49	0.215416	0.127763	1.68606	0.0917848	0.955838
RAPGEF3	3372.9	0.194301	0.114482	1.69722	0.0896549	0.955838
PDP2	2332.84	0.160192	0.0949908	1.6864	0.0917194	0.955838
LOC128627010	4886.22	0.172708	0.101597	1.69993	0.089145	0.955838
SLC9A1	11700.5	0.156449	0.0916633	1.70678	0.0878625	0.955838
MAGI3	2534.18	0.160564	0.0943927	1.70102	0.0889384	0.955838
APLP2	95350.4	0.148763	0.0874886	1.70037	0.0890615	0.955838
SPINT2	27604.5	0.129981	0.0771145	1.68556	0.0918797	0.955838
RER1	5334.69	0.15624	0.091837	1.70128	0.0888913	0.955838
PDPN	12243	0.208849	0.123309	1.69371	0.0903212	0.955838
RALY	13836.3	0.144477	0.0850557	1.69862	0.0893914	0.955838
MAP1LC3B	8768.95	0.142704	0.0835956	1.70708	0.0878076	0.955838
ENO1	146159	0.143559	0.0843948	1.70104	0.0889348	0.955838
SERPINB2	3156.05	0.199461	0.118302	1.68604	0.0917886	0.955838
RPL18A	30196.8	0.156254	0.0913553	1.7104	0.0871919	0.955838
SNRNP70	7416.96	0.134873	0.0800354	1.68516	0.0919569	0.955838
RPL30	17140.4	0.164026	0.0965052	1.69966	0.0891951	0.955838
RPS26	15888.1	0.149421	0.0886231	1.68603	0.0917909	0.955838
RPSA	90964.6	0.14088	0.0830536	1.69626	0.089837	0.955838
ASXL2	4102.24	-0.144343	0.0857174	-1.68394	0.0921935	0.955838
BDP1	3299.94	-0.148122	0.0868793	-1.70491	0.0882106	0.955838
ATIC	2737.3	-0.163778	0.0965173	-1.69688	0.0897203	0.955838
ATAD2	3860.31	-0.152027	0.0896149	-1.69645	0.0898012	0.955838
BRD3OS	2306.99	-0.179449	0.106323	-1.68778	0.0914534	0.955838
NUP160	2029.46	-0.187018	0.110904	-1.68631	0.0917368	0.955838
SMC2	3747.8	-0.196008	0.115868	-1.69164	0.0907142	0.955838
ECE1	3420.57	0.157773	0.0938016	1.68199	0.0925707	0.957951
NBEAL1	2715.62	-0.173249	0.103121	-1.68007	0.0929443	0.960019
EFNA3	4487.06	0.201285	0.120482	1.67067	0.0947879	0.960317
PLEKHH3	4415.98	0.184466	0.110895	1.66342	0.0962275	0.960317
ERO1A	51748.5	0.209864	0.125585	1.67109	0.0947032	0.960317
LOC119065187	7704.39	0.1674	0.100288	1.6692	0.0950781	0.960317
SLC6A6	6939.88	0.137018	0.0816177	1.67878	0.0931953	0.960317
NDUFA4	3735.85	0.183441	0.109582	1.67399	0.0941317	0.960317
GNG5	2827.29	0.150261	0.0903774	1.6626	0.0963931	0.960317
MEA1	2247.39	0.156417	0.0933552	1.67551	0.0938349	0.960317
PRAF2	2656.45	0.150572	0.0904977	1.66382	0.0961475	0.960317
PNN	3612.26	0.141497	0.0850845	1.66301	0.0963099	0.960317
ND1	77666.3	0.13014	0.0779799	1.66889	0.0951392	0.960317
ERMP1	4855	-0.160107	0.095971	-1.66828	0.0952597	0.960317
DSE	5511.77	-0.146966	0.0884563	-1.66145	0.0966226	0.960317
DMXL1	3279.81	-0.158157	0.0948993	-1.66657	0.095599	0.960317
KRT23	5067.95	-0.16411	0.0987622	-1.66167	0.0965787	0.960317
BMPR2	7267.16	-0.141869	0.0852811	-1.66354	0.0962043	0.960317
ELP1	2220.75	-0.165036	0.0991962	-1.66374	0.0961653	0.960317
MDM4	2311.5	-0.158644	0.095151	-1.66729	0.0954566	0.960317
MCM4	3964.84	-0.196748	0.117401	-1.67587	0.0937636	0.960317
LRPPRC	2494.92	-0.199447	0.120001	-1.66204	0.0965049	0.960317
PALMD	4034.4	-0.148743	0.0890226	-1.67084	0.0947529	0.960317
DYNLRB1	5274.99	0.136352	0.0821469	1.65986	0.0969427	0.961769
ITGA2	22965.4	0.189153	0.117998	1.60302	0.108931	0.962805
SPRYD3	4597.18	0.185562	0.114776	1.61673	0.105937	0.962805
HK2	30587.4	0.171699	0.106784	1.60791	0.107855	0.962805
EFNA1	2111.8	0.178128	0.111543	1.59694	0.110278	0.962805
BAIAP2	10037.4	0.158254	0.0971483	1.62899	0.103315	0.962805
RUNX2	2916.68	0.178104	0.107675	1.65408	0.0981105	0.962805
ZNF143	2107.62	0.174135	0.107516	1.61962	0.105313	0.962805
AHDC1	4697.7	0.182961	0.110727	1.65236	0.0984612	0.962805
FOSL2	30502.4	0.176909	0.11152	1.58635	0.11266	0.962805
WBP2	4438.33	0.155321	0.0937173	1.65733	0.0974522	0.962805
S100A16	26123.9	0.164945	0.103064	1.60041	0.109507	0.962805
ZFAND3	9739.29	0.157225	0.0978827	1.60626	0.108217	0.962805
RHOC	9321.03	0.15124	0.0940269	1.60847	0.107732	0.962805
TRAPPC1	2103.1	0.172456	0.108735	1.58601	0.112736	0.962805
LOC119046883	4446.39	0.159086	0.0985301	1.61459	0.106399	0.962805
PPP1R15A	2812.9	0.162874	0.102795	1.58447	0.113088	0.962805
SNAP23	2870.8	0.156694	0.0983461	1.59329	0.111094	0.962805
PLEKHG6	8657.78	0.152	0.0940429	1.61628	0.106033	0.962805
B2M	28172.4	0.133187	0.0837984	1.58937	0.111976	0.962805
FTH1	65859.8	0.152644	0.0952415	1.6027	0.109001	0.962805
RSRC2	4153.86	0.152653	0.0937123	1.62895	0.103324	0.962805
ANXA1	207928	0.139763	0.0866027	1.61384	0.106563	0.962805
TMPRSS4	19067.8	0.146606	0.091417	1.6037	0.10878	0.962805
PEDS1	6770.82	0.15372	0.0947924	1.62165	0.104879	0.962805
PLCD3	2161.88	0.157841	0.0986673	1.59973	0.109659	0.962805
ALDOA	82462.5	0.15253	0.0941453	1.62015	0.1052	0.962805
GPI	39434.2	0.154693	0.0965941	1.60148	0.109271	0.962805
LOC119063554	2661.09	0.150951	0.0924831	1.63221	0.102636	0.962805
SLC6A8	22466.2	0.155586	0.0969999	1.60398	0.108719	0.962805
NDUFV2	2917.28	0.154242	0.0952252	1.61976	0.105284	0.962805
LOC119051960	2568.28	0.160953	0.100624	1.59954	0.109701	0.962805
PSMB6	2476.81	0.165418	0.101917	1.62307	0.104575	0.962805
P4HB	40340.9	0.148385	0.0915826	1.62023	0.105182	0.962805
MYL6	5046.36	0.156526	0.09695	1.61451	0.106418	0.962805
TRIM41	2901.15	0.150664	0.0949613	1.58658	0.112607	0.962805
VDAC3	4385.95	0.136044	0.0832427	1.6343	0.102195	0.962805
RPS12	52637.9	0.156279	0.0979052	1.59623	0.110437	0.962805
MRPL51	3372.25	0.151525	0.0949611	1.59565	0.110566	0.962805
PDIA6	25839.9	0.141557	0.0871721	1.62388	0.104402	0.962805
ATP5F1E	3326.27	0.156212	0.0948391	1.64713	0.0995315	0.962805
RAB13	2772.48	0.154365	0.0933914	1.65288	0.0983556	0.962805
SLC25A37	4416.12	0.15419	0.0955181	1.61424	0.106474	0.962805
MYDGF	5712.72	0.139115	0.0839786	1.65656	0.0976089	0.962805
FAM83F	4080.92	0.144456	0.0910753	1.58612	0.112712	0.962805
UPK1B	18520.8	0.142907	0.0884311	1.61603	0.106088	0.962805
UBE2J2	3383.13	0.144028	0.0895027	1.60921	0.107571	0.962805
PSMA7	8279.76	0.131462	0.0800275	1.64271	0.100444	0.962805
LOC119037668	3424.91	0.155455	0.0978535	1.58865	0.112139	0.962805
ATP5PB	8567.89	0.134157	0.0835485	1.60574	0.10833	0.962805
NDUFB8	2790.78	0.147623	0.0932708	1.58274	0.113482	0.962805
TNFRSF1A	9605.5	0.12674	0.0793673	1.59688	0.110293	0.962805
DYNLL2	12281.7	0.122173	0.0766673	1.59354	0.111038	0.962805
ATP6AP1	10589.7	0.133004	0.0831356	1.59984	0.109634	0.962805
MTPN	28287.6	0.128151	0.0786641	1.62909	0.103294	0.962805
RPL11	19116.2	0.148893	0.0903688	1.64761	0.099432	0.962805
ACLY	20386.7	0.125966	0.0766446	1.64351	0.100278	0.962805
HSP90B1	18535.7	0.126996	0.0770736	1.64772	0.0994092	0.962805
UBE2M	5957.55	0.131316	0.0814862	1.61151	0.107069	0.962805
RPS13	16485.9	0.141922	0.089698	1.58222	0.113599	0.962805
AHCYL2	4498.47	0.170415	0.102849	1.65694	0.0975317	0.962805
LOC119038781	32430	0.137088	0.0848032	1.61655	0.105976	0.962805
SBSN	8865.76	0.206859	0.128672	1.60765	0.107913	0.962805
RPL35	9857.28	0.14263	0.0886561	1.6088	0.107659	0.962805
LOC119054551	11157	0.149659	0.0935953	1.599	0.10982	0.962805
APP	29666.2	0.120206	0.0754906	1.59233	0.111312	0.962805
LOC119054476	6255.94	0.544081	0.342161	1.59013	0.111806	0.962805
OLFML2A	2043.81	-0.173333	0.109406	-1.58431	0.113123	0.962805
TBC1D1	2744.35	-0.14459	0.0898501	-1.60924	0.107563	0.962805
PIAS2	2666.65	-0.147087	0.0924614	-1.5908	0.111655	0.962805
STK39	5221.6	-0.154463	0.0936133	-1.65001	0.0989405	0.962805
MFSD14B	3299.7	-0.172001	0.104179	-1.65101	0.0987371	0.962805
EIF3B	9323.95	-0.150083	0.0916679	-1.63725	0.101579	0.962805
DHX30	6174.04	-0.136526	0.0857883	-1.59143	0.111512	0.962805
LRRC47	3062.1	-0.143107	0.0881524	-1.62341	0.104503	0.962805
PLXNA1	6082.44	-0.130059	0.0802784	-1.6201	0.105212	0.962805
B4GALNT4	4352.33	-0.137015	0.0859714	-1.59373	0.110997	0.962805
BOD1L1	2550.58	-0.165315	0.102115	-1.61891	0.105467	0.962805
PCNA	6203.69	-0.153728	0.0948183	-1.62129	0.104955	0.962805
NOC2L	3455.88	-0.165629	0.102314	-1.61882	0.105486	0.962805
RAPGEF1	2535.41	-0.154521	0.0949434	-1.6275	0.10363	0.962805
ZNF638	3132.08	-0.167524	0.104975	-1.59585	0.110522	0.962805
PPIL1	2030.52	-0.162371	0.0980971	-1.65521	0.0978816	0.962805
SPG11	4064.52	-0.150067	0.0946622	-1.58529	0.1129	0.962805
BEND4	2033.46	-0.19501	0.120375	-1.62002	0.105228	0.962805
MCM6	3459.17	-0.189667	0.116778	-1.62417	0.10434	0.962805
IPO4	2652.28	-0.172413	0.107888	-1.59807	0.110027	0.962805
PALLD	3513.86	-0.186397	0.115853	-1.60892	0.107635	0.962805
IMPDH1	2713.53	-0.183311	0.111947	-1.63748	0.101531	0.962805
TOP2A	10254.8	-0.149197	0.0914564	-1.63134	0.102818	0.962805
NUP85	2187.29	-0.180062	0.109747	-1.6407	0.10086	0.962805
PHF19	2606.97	-0.151265	0.0948854	-1.59419	0.110894	0.962805
GNPTAB	4192.16	-0.169189	0.106873	-1.58308	0.113404	0.962805
PTPN4	2127.19	-0.169685	0.104432	-1.62483	0.104198	0.962805
CENPE	2316.11	-0.176347	0.111122	-1.58697	0.112519	0.962805
LOC119063186	3355.44	-0.163249	0.102483	-1.59294	0.111175	0.962805
PALM	2424.79	0.151554	0.0960095	1.57853	0.114444	0.965963
SPINT1	33105.3	0.125936	0.0797204	1.57972	0.114171	0.965963
SAP18	3597.21	0.144255	0.0914751	1.57699	0.114798	0.965963
SSR4	5771.03	0.135605	0.0859863	1.57705	0.114784	0.965963
MEGF8	2083.52	-0.178306	0.113082	-1.57678	0.114846	0.965963
TGFBI	5594.9	0.436263	0.279158	1.56278	0.118104	0.968881
PLIN2	10734.7	0.176126	0.113011	1.55849	0.119118	0.968881
WNK4	2808.12	0.21672	0.13773	1.57352	0.115599	0.968881
LOC119055211	2763.6	0.168079	0.107606	1.56199	0.118291	0.968881
FOXN3	6972.94	0.182468	0.117063	1.55871	0.119064	0.968881
SULT2B1	2745.27	0.229082	0.146419	1.56457	0.117684	0.968881
WHRN	2957.13	0.165859	0.106205	1.56168	0.118363	0.968881
ITPR3	20195.2	0.15687	0.100656	1.55848	0.119119	0.968881
PFKP	15039.3	0.173851	0.110798	1.56909	0.116628	0.968881
DUSP14	2373.62	0.169742	0.107999	1.5717	0.116021	0.968881
F11R	28485.7	0.139675	0.0889192	1.5708	0.116228	0.968881
KLF7	3412.68	0.193162	0.124102	1.55648	0.119594	0.968881
EIF4B	28994.4	0.145054	0.0922469	1.57245	0.115846	0.968881
RHOG	3311.19	0.149849	0.0959929	1.56104	0.118515	0.968881
ERP29	3356.97	0.147825	0.0944052	1.56586	0.117382	0.968881
PTPRF	48198.9	0.142706	0.091569	1.55846	0.119125	0.968881
OTUD7B	6358.8	0.129053	0.0828432	1.5578	0.119282	0.968881
CUNH6orf132	30102.1	0.147371	0.0947671	1.55508	0.119927	0.968881
PSMC1	4717.79	0.130462	0.0835275	1.5619	0.118311	0.968881
ATP6V1E1	8626.99	0.128686	0.08266	1.5568	0.119517	0.968881
RPL9	18877.7	0.124845	0.0798731	1.56304	0.118042	0.968881
RPL14	38563.9	0.129453	0.0832292	1.55538	0.119855	0.968881
MMP14	7469.63	0.127002	0.0808089	1.57164	0.116035	0.968881
NUP93	4537.55	-0.131704	0.0842693	-1.56289	0.118078	0.968881
MYBBP1A	3436.74	-0.150611	0.0967988	-1.55592	0.119728	0.968881
INTS1	4668.87	-0.141336	0.0905924	-1.56013	0.11873	0.968881
DHX29	3957.98	-0.169833	0.108125	-1.57071	0.11625	0.968881
MAP3K4	3519.88	-0.134132	0.0864203	-1.55209	0.120642	0.973234
DDIT4L	2609.14	0.220639	0.14306	1.54228	0.123006	0.974253
SIAH2	5806.15	0.17609	0.114104	1.54325	0.122771	0.974253
FOS	4713.2	0.158038	0.102264	1.5454	0.12225	0.974253
YPEL5	4940.39	0.153287	0.0995447	1.53988	0.123589	0.974253
CD82	3568.67	0.138394	0.0892491	1.55065	0.120986	0.974253
PRSS8	4542.4	0.153532	0.0992598	1.54677	0.121918	0.974253
KDELR1	9066.35	0.140932	0.0911496	1.54616	0.122067	0.974253
LOC128628349	3688.18	0.140089	0.0909232	1.54074	0.12338	0.974253
ATP5MJ	2057.58	0.163895	0.106317	1.54157	0.123177	0.974253
NELFE	2406.17	0.150791	0.097296	1.54982	0.121185	0.974253
UTP3	2119.41	0.157029	0.101417	1.54835	0.121539	0.974253
PLP2	7488.07	0.129885	0.0843313	1.54017	0.123518	0.974253
LOC128626275	28012.8	0.133005	0.0861731	1.54347	0.122718	0.974253
SSBP3	3863.84	0.137296	0.0888089	1.54597	0.122111	0.974253
DOCK9	5710.66	-0.133115	0.0861886	-1.54446	0.122477	0.974253
SEC24B	2801.75	-0.149132	0.0965564	-1.54451	0.122465	0.974253
TRAF3	3715.16	-0.136926	0.0889953	-1.53857	0.123909	0.975384
XRN1	2104.52	-0.146657	0.0953808	-1.5376	0.124148	0.975875
LOC119035796	8376.5	0.175339	0.114377	1.533	0.125276	0.976388
LOC119046233	4645.44	0.176077	0.114687	1.53528	0.124714	0.976388
GOSR1	2974.85	0.139497	0.0911863	1.5298	0.126066	0.976388
SPON1	3021.53	-0.250808	0.163227	-1.53656	0.124401	0.976388
BTF3	11474.2	0.12862	0.0840825	1.52968	0.126095	0.976388
MBOAT7	4129.07	-0.132692	0.0867398	-1.52977	0.126074	0.976388
LOC119044166	10606.7	-0.138401	0.0904197	-1.53066	0.125854	0.976388
IPO9	5041.34	-0.158997	0.103958	-1.52944	0.126157	0.976388
MCM2	6076.71	-0.163347	0.1065	-1.53378	0.125084	0.976388
KPNA2	7783	-0.152984	0.0999939	-1.52993	0.126034	0.976388
SULF2	6784.53	-0.147478	0.0963692	-1.53034	0.125932	0.976388
AK2	3029.17	0.142261	0.0931385	1.52741	0.126658	0.977534
WWC1	5863.96	-0.125526	0.0821785	-1.52748	0.126642	0.977534
SIK1	4710.78	0.160754	0.106542	1.50883	0.131342	0.980527
IRF2BP2	17347.8	0.168057	0.111237	1.5108	0.130838	0.980527
SNX33	11089.6	0.163205	0.108309	1.50685	0.13185	0.980527
SOCS3	2375.13	0.211751	0.139384	1.51919	0.128714	0.980527
CLK3	2697.61	0.154961	0.101721	1.52339	0.12766	0.980527
UBC	116994	0.153759	0.10132	1.51755	0.129127	0.980527
SERINC2	17405.7	0.153825	0.100899	1.52454	0.127374	0.980527
CTIF	2207.59	0.189606	0.125365	1.51243	0.130425	0.980527
PAQR4	2721.91	0.159014	0.104488	1.52184	0.128048	0.980527
TJP2	11243.4	0.143231	0.094924	1.5089	0.131324	0.980527
CD63	13451	0.128918	0.0854301	1.50905	0.131286	0.980527
PGAM1	66115.8	0.140944	0.0929129	1.51695	0.129279	0.980527
AP1S1	5361.81	0.135434	0.0899173	1.50621	0.132014	0.980527
MICOS10	2789.33	0.145663	0.0960222	1.51697	0.129274	0.980527
HYOU1	10546.9	0.12126	0.0800288	1.5152	0.129721	0.980527
HNRNPA1	15980.5	0.123565	0.0815198	1.51577	0.129578	0.980527
SNN	3433.8	0.148265	0.0979767	1.51327	0.130211	0.980527
CNN2	11532.6	0.121452	0.0804255	1.51012	0.131013	0.980527
ERG28	2926.36	0.140365	0.092542	1.51677	0.129325	0.980527
EIF1AX	7477.26	0.121415	0.0801349	1.51513	0.129739	0.980527
SPINK5	38784.3	0.123283	0.0809442	1.52306	0.127743	0.980527
PPRC1	3620.66	-0.155722	0.102426	-1.52034	0.128426	0.980527
COPS7A	3690.49	-0.131346	0.0863285	-1.52146	0.128143	0.980527
AHCTF1	3794.46	-0.13522	0.0897206	-1.50712	0.13178	0.980527
GOLGB1	3899.53	-0.141952	0.0941958	-1.50699	0.131813	0.980527
ADCK2	2889.11	-0.133961	0.0887148	-1.51002	0.131039	0.980527
PHGDH	2644.91	-0.20324	0.134645	-1.50945	0.131184	0.980527
KIF15	2361.71	-0.185638	0.122075	-1.52069	0.128338	0.980527
LMNB2	4440.19	-0.13096	0.0871509	-1.50269	0.13292	0.985928
LOC119053750	3952.31	0.160894	0.107135	1.50179	0.133152	0.986326
PRDX6	6119.61	0.134221	0.0894338	1.50079	0.133411	0.986917
LOC119051004	3947.36	-0.148808	0.0992033	-1.50003	0.133607	0.98705
SH3BGRL3	4559.66	0.155747	0.103949	1.4983	0.134055	0.987714
BCL2L1	14966.2	0.138851	0.092642	1.49879	0.133929	0.987714
GSN	50125.3	0.127561	0.0853405	1.49472	0.134987	0.989304
RAB11FIP1	22318.4	0.132439	0.0885552	1.49555	0.134771	0.989304
YIPF3	3869.73	0.128097	0.0856759	1.49514	0.134879	0.989304
BUB1B	3782.45	-0.172229	0.1152	-1.49504	0.134904	0.989304
CHCHD2	6097.81	-0.129259	0.0865282	-1.49384	0.135218	0.98969
GGH	4169.22	0.136281	0.0912791	1.49302	0.135433	0.989951
TMPRSS11D	8952.47	0.146457	0.0982216	1.49109	0.135939	0.99105
ARF4	14996.5	0.115238	0.0772854	1.49107	0.135942	0.99105
CITED2	6873.42	0.162398	0.10921	1.48701	0.137011	0.994203
FAM168A	6671.55	0.142991	0.0963567	1.48398	0.137814	0.994203
ANXA5	9032.36	0.14307	0.0963921	1.48425	0.137741	0.994203
COPS2	4762.03	0.127115	0.0855574	1.48573	0.13735	0.994203
GJA1	65154.7	0.195547	0.131629	1.48559	0.137387	0.994203
MED16	2420.68	-0.137597	0.0926531	-1.48508	0.137523	0.994203
SMIM13	2046.22	-0.147762	0.0994692	-1.48551	0.13741	0.994203
AEN	3331.28	-0.128913	0.0866701	-1.4874	0.136909	0.994203
PAXX	10586.4	0.141641	0.0955181	1.48287	0.138108	0.99497
CDSN	48167.7	0.42037	0.283608	1.48223	0.13828	0.99497
CPM	4052.15	0.493561	0.334755	1.47439	0.140376	0.996791
VPS37B	4365.2	0.145845	0.0986766	1.47801	0.139405	0.996791
FKBP1A	33568.7	0.144959	0.0982941	1.47475	0.140281	0.996791
CLK2	2426.61	0.149691	0.101453	1.47547	0.140085	0.996791
NT5E	12862.9	0.172116	0.117308	1.46722	0.142317	0.996791
RRAS2	10446.1	0.150638	0.102375	1.47143	0.141174	0.996791
UBE2R2	7224.16	0.135752	0.0923105	1.4706	0.141399	0.996791
EGLN3	33334.7	0.178421	0.121599	1.46729	0.142297	0.996791
RBM18	2382.59	0.136745	0.0926043	1.47665	0.139768	0.996791
ISCU	2977.84	0.13807	0.0937122	1.47334	0.140659	0.996791
GLO1	4981.27	0.133262	0.0907467	1.46851	0.141966	0.996791
EDF1	7059.69	0.119729	0.0815775	1.46767	0.142195	0.996791
MAP2K3	8836.75	0.115996	0.0786737	1.4744	0.140375	0.996791
CS	20811	0.111696	0.0759406	1.47084	0.141335	0.996791
KCNK1	2221.33	-0.157408	0.106602	-1.4766	0.139783	0.996791
RNPEP	5369.61	-0.121739	0.0826977	-1.4721	0.140993	0.996791
PDGFC	9256.55	-0.118734	0.0804412	-1.47604	0.139933	0.996791
PLXNB1	8713.82	-0.117633	0.0802115	-1.46654	0.142502	0.996791
ANAPC1	4104.63	-0.134394	0.0910676	-1.47576	0.140007	0.996791
NSD2	6481.08	-0.12069	0.0815384	-1.48016	0.13883	0.996791
DNAJC13	2583.16	-0.138402	0.0942984	-1.4677	0.142185	0.996791
TONSL	2285.78	-0.165157	0.112571	-1.46714	0.142338	0.996791
LAMA3	33981.6	0.458208	0.370634	1.23628	0.216353	0.997892
LAMC2	89892.8	0.535149	0.538516	0.993747	0.320346	0.997892
PLA2G3	3404.36	-0.863573	1.32589	-0.651315	0.514843	0.997892
LTBP2	3725.44	0.291872	0.300788	0.970359	0.331867	0.997892
TXNIP	22763.2	0.110386	0.114535	0.963777	0.335158	0.997892
S100A8	83323.2	0.253652	0.356173	0.71216	0.476366	0.997892
EPCAM	18131.9	0.134835	0.121989	1.10531	0.269027	0.997892
KLK14	8700.32	-0.219378	0.413215	-0.530905	0.595485	0.997892
SCNN1G	2730.28	0.152431	0.118331	1.28818	0.197684	0.997892
NDRG1	150058	0.261777	0.262339	0.997856	0.318349	0.997892
LOC128627005	2114.49	0.232248	0.166894	1.39159	0.164046	0.997892
ANPEP	31952.4	0.164772	0.126004	1.30766	0.190987	0.997892
PADI2	3992.87	0.153237	0.127854	1.19853	0.230711	0.997892
SQSTM1	23371.8	0.148229	0.102912	1.44035	0.149769	0.997892
SH2D3A	2190.92	0.207226	0.147847	1.40163	0.161027	0.997892
OAS1	4177.04	0.131772	0.106237	1.24037	0.21484	0.997892
RPL27A	2711.76	0.18594	0.132132	1.40723	0.159359	0.997892
ALDOC	6874.48	0.167624	0.130107	1.28836	0.197622	0.997892
NFKBIA	18020.8	0.157492	0.118293	1.33137	0.183067	0.997892
LOC119034715	2403.46	0.118924	0.109091	1.09014	0.275653	0.997892
P4HA2	9195.61	0.161694	0.112877	1.43248	0.152006	0.997892
LDOC1	5866.32	-0.113234	0.286761	-0.39487	0.692939	0.997892
STARD4	6350.21	0.0886401	0.116298	0.762183	0.445951	0.997892
KDM3A	8111.36	0.152563	0.105879	1.44092	0.149607	0.997892
CX3CL1	7129.81	0.0943724	0.102106	0.924261	0.35535	0.997892
DEDD2	3706.64	0.154388	0.107647	1.43421	0.151512	0.997892
ANKRD22	2872.65	0.119348	0.112813	1.05793	0.290089	0.997892
LOC119046766	4148.82	0.173341	0.127712	1.35729	0.17469	0.997892
KRT17	100353	0.159272	0.321154	0.495935	0.61994	0.997892
IL1RN	18575.9	0.159434	0.128585	1.23991	0.215008	0.997892
BCL3	4179.51	0.134235	0.134212	1.00017	0.317229	0.997892
RARG	8715.27	0.143639	0.100249	1.43283	0.151908	0.997892
PGLYRP4	4880.82	0.210027	0.147445	1.42444	0.154319	0.997892
PIK3C2B	4672.96	0.11593	0.0973209	1.19122	0.233568	0.997892
BCL6	5550.9	0.143437	0.118102	1.21451	0.224551	0.997892
LOC119059745	2511.41	-0.452596	0.858608	-0.527128	0.598105	0.997892
TBX3	7002.14	0.148544	0.105375	1.40967	0.158637	0.997892
GPRC5C	5151.82	0.104457	0.1011	1.0332	0.30151	0.997892
DAP	5110.96	0.124879	0.0919669	1.35787	0.174504	0.997892
GSR	39064.2	0.11459	0.0823648	1.39125	0.164149	0.997892
NAMPT	7140.51	0.146073	0.105939	1.37884	0.167945	0.997892
LOC119034841	8108.19	0.145938	0.114999	1.26904	0.204426	0.997892
FOXO1	2835.11	0.136662	0.105628	1.2938	0.195733	0.997892
ADAMTSL1	8561.9	0.17922	0.128022	1.39991	0.16154	0.997892
PLSCR1	2672.56	0.108	0.0937904	1.15151	0.249524	0.997892
SERF2	3809.94	0.136033	0.0957644	1.42049	0.155465	0.997892
CLDN4	40355.5	0.113225	0.0941975	1.202	0.229364	0.997892
MAFF	2368.56	0.164814	0.130081	1.267	0.205154	0.997892
JUN	10079.8	0.19285	0.134331	1.43564	0.151105	0.997892
SH3BP5	2589.56	0.104736	0.122133	0.857558	0.391136	0.997892
FAM3D	3007.62	0.148758	0.11852	1.25513	0.209431	0.997892
ACKR3	14501.2	0.129083	0.115573	1.11689	0.26404	0.997892
PLEKHG3	9493	0.115624	0.110538	1.04601	0.295556	0.997892
ITGB4	116269	0.151603	0.103733	1.46147	0.143887	0.997892
ARRDC3	9228.6	0.122229	0.122776	0.995545	0.319471	0.997892
TMEM170A	3528.06	0.12368	0.0987994	1.25183	0.210631	0.997892
MALL	12092	0.129041	0.105363	1.22473	0.220678	0.997892
CES1	24106.7	0.0662052	0.115072	0.575337	0.565063	0.997892
ETS2	3686.99	0.111783	0.0978588	1.14229	0.253332	0.997892
KRTDAP	4210.14	0.566683	0.540367	1.0487	0.294317	0.997892
WNT3	4071.63	0.157471	0.124159	1.2683	0.204692	0.997892
PAK4	5950.41	0.119481	0.0945449	1.26375	0.206321	0.997892
PLEKHG5	7368.05	0.128857	0.0958742	1.34402	0.178942	0.997892
LGALSL	4917.32	0.118577	0.111967	1.05903	0.289585	0.997892
GALE	2475.5	0.126726	0.100152	1.26534	0.205749	0.997892
LOC119060525	27830.9	0.137042	0.0975219	1.40524	0.15995	0.997892
TACSTD2	45244.9	0.126435	0.109909	1.15037	0.249992	0.997892
SERPINB3	15638.4	-0.391125	0.819226	-0.477432	0.633054	0.997892
LMBRD1	2022.35	0.139139	0.0983036	1.4154	0.15695	0.997892
QSOX1	66877.4	0.134389	0.0932576	1.44105	0.149571	0.997892
ERCC1	2757.26	0.126654	0.0930663	1.3609	0.173545	0.997892
TBL2	6542.71	0.133777	0.0935914	1.42938	0.152896	0.997892
FCHSD1	2572.76	0.151348	0.106893	1.41588	0.156811	0.997892
DFFA	4973.83	0.123663	0.10982	1.12605	0.260145	0.997892
TNIP1	10239.4	0.139225	0.0994405	1.40008	0.161489	0.997892
NFKB2	14772.5	0.124105	0.100291	1.23746	0.215918	0.997892
PSME2	2224.39	0.133626	0.104666	1.27668	0.201715	0.997892
HES4	6696.17	0.150355	0.102814	1.46239	0.143635	0.997892
GCLC	10598	0.124421	0.0929869	1.33805	0.180881	0.997892
KRT16	389449	0.183692	0.320391	0.573336	0.566417	0.997892
GSTP1	2360.49	0.173079	0.131036	1.32084	0.186553	0.997892
RBPJ	7996.08	0.0846222	0.0979967	0.863521	0.387851	0.997892
LYPD3	15877	0.133322	0.103492	1.28824	0.197662	0.997892
EIF1	26533.8	0.128765	0.0947498	1.359	0.174146	0.997892
GDPD3	2144.84	0.150956	0.113457	1.33052	0.183349	0.997892
ELF4	2963.68	0.119591	0.10719	1.11569	0.264555	0.997892
MBP	2458.79	0.141863	0.0988936	1.4345	0.151431	0.997892
KLHL21	3365.26	0.137536	0.097514	1.41042	0.158415	0.997892
LOC119037890	11380.9	0.13327	0.0956036	1.39398	0.163323	0.997892
UGP2	2874.17	0.139081	0.0962987	1.44427	0.148662	0.997892
SYT8	2966.52	0.156947	0.129644	1.2106	0.226047	0.997892
ITGA6	36679.4	0.152759	0.104347	1.46395	0.143208	0.997892
BCAP31	6379.03	0.136724	0.0988869	1.38262	0.16678	0.997892
GRB7	4032.88	0.113888	0.0985335	1.15583	0.247751	0.997892
ACADL	8519.63	0.154925	0.10624	1.45825	0.144772	0.997892
CYTH1	2502.07	0.115118	0.11218	1.02619	0.304802	0.997892
PIAS3	2923.28	0.131553	0.10075	1.30574	0.191642	0.997892
CASC3	3477.23	0.12218	0.0950144	1.28591	0.198475	0.997892
EFNB1	15819.8	0.139574	0.108136	1.29073	0.196799	0.997892
RETREG3	9707.72	0.133486	0.0927847	1.43867	0.150245	0.997892
TRAK1	13473.3	0.128537	0.0959661	1.33941	0.180439	0.997892
PELI1	3293.21	0.151756	0.105817	1.43413	0.151535	0.997892
MORN4	2677.86	0.121566	0.0977348	1.24384	0.213559	0.997892
LTB	2606.15	0.101769	0.133121	0.764484	0.444579	0.997892
PADI3	6270.61	0.0722467	0.101484	0.711899	0.476527	0.997892
KLK11	3062.26	0.153501	0.124587	1.23208	0.21792	0.997892
LYN	2172.05	0.137953	0.103633	1.33117	0.183133	0.997892
CLDN7	8565.07	0.114894	0.0879289	1.30667	0.191326	0.997892
PGD	7093.28	0.130831	0.0896072	1.46005	0.144277	0.997892
ITPKC	3728.21	0.100007	0.117509	0.851055	0.394739	0.997892
BCL10	3281.8	0.123869	0.0972456	1.27378	0.202743	0.997892
TSPAN15	2134.53	0.0388187	0.102995	0.3769	0.706248	0.997892
BSG	20513.6	0.136673	0.097086	1.40775	0.159205	0.997892
ANO1	14274.1	0.0333876	0.121927	0.273833	0.784213	0.997892
TFE3	2625.58	0.126772	0.102907	1.23191	0.217984	0.997892
FNBP4	3460.04	0.133415	0.0929291	1.43567	0.151098	0.997892
DRAP1	4499.06	0.139422	0.0960468	1.45161	0.14661	0.997892
AVL9	2933.77	0.0961322	0.0913249	1.05264	0.292506	0.997892
LRP8	2250.23	0.135433	0.0965958	1.40206	0.160898	0.997892
SLC12A7	4926.48	0.10198	0.0897691	1.13602	0.255947	0.997892
SERTAD2	7348.92	0.149448	0.113639	1.31511	0.188472	0.997892
INHBB	2671.29	0.151407	0.109449	1.38336	0.166556	0.997892
PBXIP1	6966.45	0.128635	0.100398	1.28125	0.200104	0.997892
PNPLA8	3861.79	0.136311	0.0953203	1.43003	0.15271	0.997892
ADGRG1	18513.8	0.128672	0.0909493	1.41477	0.157136	0.997892
TSPO	3952.1	0.120386	0.087796	1.3712	0.170312	0.997892
HEXA	4954.01	0.126736	0.0883092	1.43514	0.151248	0.997892
FADS1	3316.62	0.119432	0.0878355	1.35972	0.173917	0.997892
PHLDA2	12450.5	0.0913645	0.101711	0.898274	0.369039	0.997892
LOC128626840	3827.86	0.130054	0.0984335	1.32124	0.186422	0.997892
PRRC1	4461.73	0.132402	0.0905335	1.46246	0.143615	0.997892
GPBP1	4647.92	0.125972	0.0867297	1.45247	0.146372	0.997892
TCIM	3767.65	0.103021	0.132227	0.779123	0.435908	0.997892
DHCR7	5493.41	0.15694	0.126328	1.24232	0.214117	0.997892
STAB1	2678.36	0.0997112	0.138702	0.71889	0.472208	0.997892
GOLT1B	2061.34	0.134404	0.112602	1.19363	0.232623	0.997892
LOC128626246	5854.15	0.123396	0.0853243	1.4462	0.148121	0.997892
STX4	2033.84	0.134684	0.0995654	1.35272	0.176146	0.997892
TUFT1	6725.8	0.118686	0.104658	1.13404	0.256779	0.997892
TAF10	2117.12	0.130783	0.0954905	1.3696	0.170813	0.997892
RASSF1	2700.96	0.133988	0.113977	1.17558	0.239763	0.997892
RPL10A	5607.15	0.15304	0.105607	1.44914	0.147298	0.997892
RHBDF1	5217.67	0.118558	0.10547	1.12409	0.260974	0.997892
ANXA4	32915	0.146987	0.107068	1.37284	0.169802	0.997892
SNW1	4084.34	0.127218	0.0901879	1.41059	0.158367	0.997892
SDHA	5432.83	0.107365	0.0840937	1.27673	0.201696	0.997892
MAGED2	3421.68	0.128231	0.0970929	1.3207	0.1866	0.997892
GPAT3	3764.41	0.117692	0.0876929	1.3421	0.179565	0.997892
IL13RA1	8383.06	0.131056	0.0966098	1.35655	0.174925	0.997892
CNNM4	3217.98	0.109755	0.0890376	1.23268	0.217693	0.997892
PIM3	3738.1	0.0876426	0.109155	0.802923	0.422019	0.997892
LOC119038544	4531.83	0.115234	0.0902091	1.27741	0.201456	0.997892
IDH2	5605.28	0.105535	0.0913295	1.15554	0.247869	0.997892
NCK2	5759.5	0.118995	0.0908049	1.31044	0.190046	0.997892
TGFA	5889.09	0.116916	0.117384	0.996012	0.319244	0.997892
ST6GALNAC2	4676.08	0.0886407	0.12408	0.714386	0.474989	0.997892
KMT5A	6480.93	0.110461	0.0854604	1.29254	0.196169	0.997892
TBC1D20	2626.51	0.112042	0.0907099	1.23517	0.216769	0.997892
BMP1	7475.93	0.137383	0.107161	1.28202	0.199835	0.997892
HSBP1	3053.76	0.146224	0.102172	1.43115	0.152386	0.997892
ADD3	4501.73	0.0653306	0.0865029	0.755242	0.450104	0.997892
RAB5B	15054.2	0.119437	0.0943689	1.26564	0.205642	0.997892
ATG9B	9010.78	0.132927	0.0987331	1.34632	0.178198	0.997892
TMEM158	2356.94	0.0688227	0.124996	0.550599	0.581909	0.997892
SMIM3	6057.88	0.133302	0.098634	1.35148	0.176543	0.997892
LOC119042249	2318.81	0.127171	0.121971	1.04264	0.297115	0.997892
ELL2	4220.21	0.132692	0.0932116	1.42355	0.154576	0.997892
SLC25A17	2686.78	0.118893	0.0949106	1.25268	0.210321	0.997892
PKN3	3193.22	0.136941	0.110789	1.23606	0.216437	0.997892
FGF11	2655.36	0.136739	0.0993979	1.37567	0.168924	0.997892
CFH	2498.12	0.090434	0.0938349	0.963757	0.335168	0.997892
PLLP	2469.76	0.119946	0.0973842	1.23167	0.218071	0.997892
MXI1	7117.98	0.114414	0.0994339	1.15065	0.249876	0.997892
MMP15	3175.96	0.0909273	0.102726	0.88514	0.376081	0.997892
POFUT2	3548.13	0.116669	0.0912276	1.27888	0.200938	0.997892
PHLDB3	2689.81	0.126118	0.109992	1.14661	0.251543	0.997892
RARA	2229.69	0.103211	0.110018	0.93813	0.348178	0.997892
UPP1	2348.88	0.147612	0.117376	1.2576	0.208536	0.997892
SAP30L	2745.77	0.132333	0.108709	1.21732	0.223482	0.997892
TSNAX	2114.51	0.120586	0.0948619	1.27118	0.203665	0.997892
CREB3L2	2740.51	0.151281	0.110729	1.36623	0.171867	0.997892
WASF2	16024.7	0.117468	0.0855079	1.37376	0.169515	0.997892
ZFP36	4508.23	0.0903444	0.123197	0.733335	0.463354	0.997892
HDGF	11263.2	0.115219	0.0826014	1.39488	0.163053	0.997892
NRARP	24595.1	0.120357	0.113803	1.05759	0.290241	0.997892
IRF6	14375	0.103638	0.111943	0.925807	0.354546	0.997892
HIGD1A	2984	0.125573	0.0934472	1.34379	0.179017	0.997892
ADAM8	4297.23	0.175904	0.138468	1.27035	0.203959	0.997892
LOC119054610	3421.3	0.0664975	0.152171	0.436991	0.662118	0.997892
LOC119042012	5161.83	0.102785	0.104213	0.986294	0.323989	0.997892
MGST3	2690.34	0.0673968	0.0958644	0.703043	0.482029	0.997892
IFNGR2	7243.35	0.0953171	0.0905064	1.05315	0.292271	0.997892
R3HDM2	6127.04	0.11156	0.0856399	1.30267	0.192688	0.997892
TEAD3	5631.22	0.124718	0.10328	1.20757	0.227211	0.997892
TRIP10	3521.6	0.110678	0.102597	1.07876	0.280696	0.997892
GPX4	12210.7	0.116839	0.0862318	1.35494	0.175437	0.997892
SEMA5A	2543.48	-0.0712187	0.15741	-0.452441	0.650951	0.997892
NDUFB11	2099.61	0.135115	0.109016	1.2394	0.215198	0.997892
LGALS3	21607	0.12506	0.10296	1.21465	0.2245	0.997892
SEC22B	3712.13	0.13663	0.0986206	1.38541	0.165927	0.997892
RDH11	9455.61	0.128217	0.096533	1.32822	0.184106	0.997892
JAG1	15688.5	0.129409	0.104441	1.23907	0.215321	0.997892
JUND	14406.3	0.103103	0.101456	1.01624	0.309516	0.997892
EMC7	2447.47	0.127588	0.100948	1.2639	0.206266	0.997892
ADAM15	3258.76	0.123938	0.113965	1.08751	0.276813	0.997892
CDK2AP2	2744.93	0.121741	0.104856	1.16103	0.245631	0.997892
ADRB1	2098.07	0.12541	0.134368	0.933337	0.350646	0.997892
SLCO4A1	10556.5	0.177981	0.139707	1.27396	0.202677	0.997892
YOD1	6373.31	0.063901	0.122781	0.520446	0.602753	0.997892
AUTS2	5755.31	0.12065	0.101931	1.18365	0.236553	0.997892
CUNH16orf87	3082.95	0.119322	0.101959	1.17029	0.241885	0.997892
PPP1R3B	2905.43	0.106608	0.103109	1.03394	0.301166	0.997892
PSMB3	3406.85	0.12118	0.0923251	1.31254	0.189338	0.997892
LIPE	3770.48	0.120352	0.124004	0.970545	0.331775	0.997892
SERPINB11	10308.9	0.180428	0.133753	1.34897	0.177347	0.997892
IGFBP2	124760	0.128412	0.103095	1.24556	0.212926	0.997892
GLB1	2232.26	0.0888557	0.0936029	0.949284	0.342476	0.997892
LRP10	20516.9	0.111721	0.0781365	1.42982	0.152769	0.997892
HK1	18270.9	0.109853	0.0892094	1.23141	0.218171	0.997892
FOXO3	14148.7	0.116751	0.0928626	1.25724	0.208667	0.997892
MAPK6	14119	0.121857	0.090262	1.35003	0.177005	0.997892
CSNK2A2	3542.47	0.133356	0.0997143	1.33738	0.181099	0.997892
ARPC3	6647.57	0.118992	0.0849873	1.40011	0.16148	0.997892
SNX18	4006.7	0.110954	0.0959368	1.15653	0.247465	0.997892
PPP1R13L	11647.2	0.105936	0.114073	0.928675	0.353058	0.997892
TMEM40	2716.7	0.145138	0.107631	1.34848	0.177506	0.997892
SH3BP1	4627.43	0.122095	0.0846905	1.44166	0.149398	0.997892
PTPN12	3503.7	0.117556	0.105629	1.11292	0.265743	0.997892
GRK2	6202.14	0.103178	0.0835309	1.23521	0.216752	0.997892
HEXB	2532.91	0.102398	0.1026	0.998037	0.318261	0.997892
RAB11FIP5	4191.2	0.120427	0.0994771	1.2106	0.226047	0.997892
SPRY2	4202.44	0.11068	0.0903264	1.22533	0.220451	0.997892
NDUFV3	3618.03	0.105413	0.0935733	1.12652	0.259944	0.997892
STOM	6501.21	0.0559882	0.094089	0.595056	0.551806	0.997892
FBXO42	4381.05	0.123384	0.0920596	1.34027	0.180159	0.997892
DHCR24	12904.6	0.102648	0.076033	1.35004	0.177003	0.997892
TOR3A	8528.02	0.0988919	0.0944659	1.04685	0.295168	0.997892
TM4SF1	13100.8	0.114132	0.113831	1.00264	0.316032	0.997892
OSTC	2087.69	0.139828	0.099311	1.40798	0.159138	0.997892
CD151	9958.35	0.115578	0.0881222	1.31157	0.189666	0.997892
RAP1A	3212.49	0.107552	0.0911585	1.17983	0.238067	0.997892
CCDC120	4618.45	0.0965914	0.103428	0.933896	0.350357	0.997892
THRA	2024.33	0.0940423	0.100826	0.93272	0.350965	0.997892
RAB24	4429.3	0.0975758	0.112251	0.869267	0.384701	0.997892
PTTG1IP	3213.48	0.107808	0.0895057	1.20448	0.228405	0.997892
PLA2G4F	2789.56	0.144335	0.101925	1.41608	0.156751	0.997892
ANXA7	12931.9	0.0921044	0.0806611	1.14187	0.253508	0.997892
CCN1	7621.64	0.135039	0.136237	0.991207	0.321585	0.997892
PRDX5	4267.71	0.0930406	0.100009	0.930319	0.352206	0.997892
LMAN2	3943.85	0.100384	0.0875729	1.14629	0.251674	0.997892
AGRN	45636.4	0.105016	0.0838871	1.25188	0.210615	0.997892
PPDPF	31252	0.104145	0.0846935	1.22966	0.218823	0.997892
NPDC1	2878.7	0.106966	0.0977423	1.09437	0.273792	0.997892
PTPN1	2526.24	0.130322	0.0933837	1.39555	0.162849	0.997892
AKT3	2212.21	-0.0157275	0.127207	-0.123637	0.901603	0.997892
NDUFA2	2074.78	0.106563	0.099592	1.07	0.284619	0.997892
TMC6	4355.37	0.12995	0.106556	1.21955	0.222634	0.997892
SREBF2	24703.3	0.0977802	0.0924913	1.05718	0.290429	0.997892
HNRNPD	9785.21	0.116629	0.0798672	1.46029	0.14421	0.997892
BHLHE41	2688.44	0.0629019	0.111701	0.563128	0.573347	0.997892
LRIG2	2781.66	0.0994526	0.105973	0.938472	0.348002	0.997892
LOC128628279	2821.71	0.152387	0.119392	1.27636	0.201828	0.997892
PSD4	3674.25	0.110724	0.11324	0.977781	0.328183	0.997892
FUBP1	4276.56	0.107623	0.085717	1.25557	0.209273	0.997892
SLC25A11	4351.82	0.110239	0.0856149	1.28761	0.19788	0.997892
TAX1BP3	3191.68	0.0971674	0.0960716	1.01141	0.311822	0.997892
PDCD1LG2	2314.61	0.112866	0.104034	1.0849	0.277968	0.997892
LOC119057660	2251.27	0.0955081	0.0926881	1.03042	0.302811	0.997892
RPS16	28634.9	0.140621	0.0994545	1.41392	0.157385	0.997892
ACTG1	206806	0.0944941	0.0990378	0.954121	0.340022	0.997892
RHEB	3745.33	0.107558	0.088904	1.20983	0.226345	0.997892
SP110	2595.18	0.114163	0.0978864	1.16628	0.2435	0.997892
DENND2D	2114.52	0.104643	0.101339	1.0326	0.301789	0.997892
BIRC2	5725.1	0.0941848	0.0848187	1.11043	0.266816	0.997892
CCNK	2655.77	0.111298	0.0938224	1.18627	0.235517	0.997892
LIMD1	5304.11	0.0515627	0.0998111	0.516604	0.605433	0.997892
FKBP9	6686.36	0.0884261	0.0831019	1.06407	0.287298	0.997892
PAF1	2705.68	0.126215	0.0930252	1.35678	0.17485	0.997892
PRKCD	3393.6	0.0626649	0.0973878	0.643457	0.519928	0.997892
POLE3	3270.36	0.100738	0.0991383	1.01614	0.309565	0.997892
TMEM248	6184.91	0.0978477	0.0850467	1.15052	0.249931	0.997892
TMBIM1	25398.2	0.108806	0.0944583	1.1519	0.249363	0.997892
LOC119043469	336615	-0.070718	0.142451	-0.496438	0.619586	0.997892
FBXL3	4398.81	0.082349	0.0936922	0.878931	0.379439	0.997892
UFD1	2641.06	0.11131	0.0929286	1.1978	0.230994	0.997892
IDH1	5333.27	0.055012	0.0924102	0.595302	0.551641	0.997892
ENTPD4	9609.67	0.103734	0.0890712	1.16462	0.244174	0.997892
ZNF384	2191.33	0.114035	0.0929718	1.22656	0.219989	0.997892
RTN4	19560.9	0.115198	0.0833008	1.38292	0.16669	0.997892
LAMTOR3	2921.28	0.0796422	0.0992449	0.802482	0.422274	0.997892
SERPINB1	13076.7	0.0796955	0.0861092	0.925517	0.354697	0.997892
PPP1R11	2778.29	0.114132	0.0999995	1.14132	0.253736	0.997892
KRT6A	242827	0.157827	0.611788	0.257977	0.796425	0.997892
OAZ2	8461	0.140123	0.0967129	1.44885	0.147378	0.997892
GSE1	5568.33	0.0806459	0.110053	0.732792	0.463685	0.997892
CAPG	5902.68	0.108475	0.0947955	1.14431	0.252495	0.997892
IGF2	653246	0.124826	0.516839	0.241519	0.809153	0.997892
CD47	7814.79	0.116579	0.0882192	1.32148	0.186343	0.997892
TMEM30B	5563.15	0.0886266	0.0914602	0.969019	0.332536	0.997892
COASY	2345.03	0.112159	0.0976499	1.14858	0.25073	0.997892
LOC119036673	4562.48	0.0857892	0.08944	0.959182	0.337467	0.997892
TRIM56	4287.27	0.0989394	0.0902725	1.09601	0.273075	0.997892
RBM39	7699.68	0.104987	0.0915517	1.14675	0.251483	0.997892
PLEKHN1	4679.52	0.093322	0.106552	0.875832	0.381121	0.997892
BCKDK	3944	0.100382	0.0864102	1.16169	0.245361	0.997892
MARCKSL1	7912.85	0.116459	0.106906	1.08936	0.275997	0.997892
LOC119042370	13019.3	0.105974	0.0972846	1.08932	0.276012	0.997892
CMIP	12930.2	0.0926197	0.091552	1.01166	0.3117	0.997892
ITM2C	20800.1	0.0769423	0.0984619	0.781442	0.434543	0.997892
OS9	10980	0.112038	0.0819212	1.36763	0.171429	0.997892
PNRC1	8219.16	0.0949348	0.0941176	1.00868	0.313127	0.997892
ARPC5	11404.2	0.105503	0.0822499	1.28272	0.199591	0.997892
PHYH	2751.22	0.116282	0.0918399	1.26614	0.205462	0.997892
PDHB	6155.51	0.114761	0.0939081	1.22205	0.221688	0.997892
AP2S1	3208.08	0.130264	0.0896195	1.45352	0.146079	0.997892
GFPT1	8553.38	0.0969862	0.0841215	1.15293	0.24894	0.997892
ITGA5	2791.85	0.148244	0.116649	1.27085	0.20378	0.997892
IER3	2639.36	0.102897	0.113719	0.904835	0.365553	0.997892
TRABD	10443.2	0.110725	0.0933382	1.18628	0.235513	0.997892
SREBF1	8158.54	0.0721439	0.0905314	0.796893	0.425513	0.997892
MRPL17	2663.39	0.104523	0.0937254	1.11521	0.264761	0.997892
ZNF512	3208.85	0.104777	0.0912009	1.14885	0.250616	0.997892
GABARAPL2	6475.56	0.09346	0.0848688	1.10123	0.270797	0.997892
ABCG1	8093.75	0.103224	0.0946543	1.09054	0.275476	0.997892
MED10	2564.24	0.0866234	0.0972117	0.89108	0.372886	0.997892
KCMF1	6113.89	0.0926273	0.0888446	1.04258	0.297145	0.997892
SYNGR2	11224.9	0.0951455	0.0833853	1.14103	0.253855	0.997892
DERL1	5442.58	0.106753	0.0956276	1.11634	0.264275	0.997892
TAB2	17696.6	0.104884	0.0835958	1.25466	0.209604	0.997892
APLP1	9242.98	0.109447	0.0977678	1.11945	0.262946	0.997892
SRRM2	30479.6	0.109308	0.0827362	1.32116	0.186448	0.997892
PRR14	2561.48	0.0945349	0.0965467	0.979162	0.3275	0.997892
ABCC4	7262.07	0.0939493	0.0895484	1.04915	0.294111	0.997892
LOC119058026	20586.9	0.0958379	0.0958596	0.999773	0.31742	0.997892
BAZ2A	15751.7	0.100428	0.0846926	1.1858	0.235702	0.997892
MRPL32	2050.83	0.123406	0.095595	1.29092	0.196731	0.997892
VMP1	9687.9	0.101659	0.0955269	1.06419	0.287243	0.997892
IGFBP4	43243.7	0.106145	0.0955868	1.11046	0.266803	0.997892
ATXN2L	12695.8	0.0914633	0.0907424	1.00794	0.313481	0.997892
PLEKHG2	2448.97	0.107941	0.117025	0.922379	0.356331	0.997892
HINT1	5079.26	0.116934	0.0857913	1.36301	0.172879	0.997892
CAMSAP3	5168.85	0.0997451	0.0885877	1.12595	0.260188	0.997892
GORASP2	5033.98	0.111212	0.0849547	1.30907	0.190509	0.997892
CORO1C	8086.52	0.102719	0.097965	1.04853	0.294395	0.997892
PDHA1	8072.61	0.112773	0.0833707	1.35267	0.176161	0.997892
MICAL2	4331.42	0.108482	0.106936	1.01445	0.310368	0.997892
GNAI2	22376.5	0.104944	0.0789739	1.32884	0.183899	0.997892
FBRS	8056.9	0.101717	0.0846407	1.20175	0.229459	0.997892
CREB3	3075.23	0.110802	0.0905704	1.22338	0.221185	0.997892
RNF41	2139.48	0.103532	0.0980413	1.05601	0.290965	0.997892
NEDD4L	5526.89	0.0819937	0.0832981	0.984341	0.324948	0.997892
BRK1	7089.12	0.107288	0.0867391	1.2369	0.216124	0.997892
TRPV4	3604.67	0.10892	0.0860337	1.26601	0.205508	0.997892
EDNRA	3044.26	0.0754498	0.108196	0.697346	0.485586	0.997892
LOC119038477	2021.84	0.123584	0.0976272	1.26588	0.205558	0.997892
COPZ1	7081.31	0.119709	0.0826254	1.44882	0.147389	0.997892
IGFBP3	11041.7	-0.16773	0.149599	-1.12119	0.262205	0.997892
HNRNPH1	16886	0.111157	0.08173	1.36005	0.173816	0.997892
EPS8L1	5852.88	0.111724	0.097076	1.1509	0.249775	0.997892
MORF4L2	6559.46	0.114688	0.0851998	1.3461	0.17827	0.997892
JMJD8	3594.57	0.1036	0.0920044	1.12603	0.260154	0.997892
ZNF12	3191.92	0.100346	0.0985691	1.01803	0.308664	0.997892
VPS72	2523.54	0.110316	0.0935606	1.17908	0.238366	0.997892
SMIM29	2092.49	0.0673867	0.116816	0.576861	0.564034	0.997892
DPF2	4719.18	0.11604	0.0860229	1.34894	0.177357	0.997892
ATL2	2587.62	0.12828	0.0922791	1.39013	0.164488	0.997892
STK17B	4731.7	0.0892878	0.101693	0.878015	0.379935	0.997892
DENND2C	2474.62	0.122557	0.105493	1.16175	0.245335	0.997892
SH3GLB1	4301.3	0.103294	0.0930638	1.10992	0.267031	0.997892
SLC39A7	6389.12	0.102755	0.0889369	1.15537	0.247937	0.997892
MAL2	3869.06	0.0617048	0.105559	0.584555	0.558847	0.997892
TMEM101	2513.95	0.11261	0.0963064	1.16929	0.242287	0.997892
SLC25A1	6349.96	0.107979	0.0815542	1.32401	0.185499	0.997892
FXR1	5965.8	0.103198	0.0835541	1.2351	0.216794	0.997892
ARL6IP5	3448.35	0.0963697	0.0893527	1.07853	0.280797	0.997892
CALM2	23146	0.0934105	0.0787064	1.18682	0.235298	0.997892
CCDC124	2930.81	0.10361	0.0907886	1.14123	0.253776	0.997892
LUC7L3	3578.13	0.103404	0.0884147	1.16954	0.242186	0.997892
PHF1	2522.95	0.0855626	0.103365	0.827773	0.407799	0.997892
1	35564.2	0.0924976	0.0901139	1.02645	0.304679	0.997892
WIPI1	2758.65	0.110079	0.0910171	1.20943	0.226497	0.997892
MVP	12947.8	0.1082	0.0779047	1.38888	0.164869	0.997892
AZIN2	2515.56	0.113286	0.113214	1.00064	0.317002	0.997892
IST1	7402.59	0.0962498	0.0886818	1.08534	0.277772	0.997892
PIP5K1A	5821.68	0.113229	0.0931034	1.21616	0.223924	0.997892
AKIRIN2	4711.86	0.110417	0.0853404	1.29384	0.195719	0.997892
NIBAN2	65091.2	0.0993136	0.0898263	1.10562	0.268892	0.997892
SUMO2	11813.8	0.0978267	0.0784253	1.24739	0.212256	0.997892
NECTIN4	7717.13	0.097103	0.111465	0.87115	0.383672	0.997892
YY1	7368.66	0.0801833	0.0901995	0.888955	0.374027	0.997892
RPS6KB1	5256.28	0.107252	0.0827282	1.29644	0.194824	0.997892
CST3	7334.05	0.117116	0.0904564	1.29472	0.195416	0.997892
ZC3HAV1L	3273.06	0.108678	0.131398	0.827086	0.408188	0.997892
PSMD6	4915.1	0.103436	0.0860381	1.20221	0.229282	0.997892
GNG12	5596.48	0.102872	0.0806766	1.27512	0.202266	0.997892
GYS1	7091.24	0.105484	0.0989029	1.06654	0.286181	0.997892
MTFR1	3518.9	0.128001	0.0908113	1.40953	0.15868	0.997892
HECA	3074.81	0.0947966	0.0966598	0.980724	0.326729	0.997892
MFAP1	3086.69	0.105147	0.0934588	1.12507	0.260561	0.997892
ST14	33489.3	0.0719416	0.0890474	0.807903	0.419147	0.997892
MORC3	4668.75	0.0654752	0.103296	0.633859	0.526173	0.997892
HMG20B	6459.07	0.111354	0.0909714	1.22405	0.220932	0.997892
TBX2	2876.51	0.0625888	0.104503	0.598921	0.549226	0.997892
HNRNPUL1	15799.4	0.0904598	0.0824357	1.09734	0.272494	0.997892
MED9	2569.75	0.106778	0.0965979	1.10539	0.268991	0.997892
KIAA2013	14922.1	0.0879034	0.0906246	0.969973	0.33206	0.997892
NARS1	9761.21	0.104492	0.0778306	1.34256	0.179416	0.997892
TMEM50B	3482.61	0.059351	0.0898437	0.660604	0.508867	0.997892
EIF3E	9898.12	0.103356	0.0794051	1.30163	0.193041	0.997892
NT5C2	7767.96	0.104509	0.0875336	1.19393	0.232505	0.997892
TENT5B	9462	0.111875	0.110217	1.01504	0.310085	0.997892
GINM1	3138.33	0.0903403	0.0970374	0.930984	0.351862	0.997892
ATP5F1C	4470.08	0.0998775	0.092862	1.07555	0.28213	0.997892
FBXO32	2776.1	0.0790455	0.0936788	0.843792	0.398786	0.997892
LOC119051020	3295.1	0.0990641	0.0901104	1.09936	0.27161	0.997892
STAP2	5447.2	0.0853211	0.0903497	0.944343	0.344994	0.997892
ARRDC4	5457.11	0.135642	0.10135	1.33835	0.180781	0.997892
ABHD17C	5550.38	0.0574632	0.0832615	0.690153	0.490098	0.997892
MAP3K5	5185.6	0.112021	0.089222	1.25553	0.209285	0.997892
CD81	9616.95	0.10671	0.110369	0.966841	0.333623	0.997892
DBP	5842.57	0.0459843	0.126448	0.363663	0.71611	0.997892
NET1	12975.3	0.0849116	0.0913576	0.929441	0.35266	0.997892
ZC3H15	3936.02	0.112921	0.0839734	1.34473	0.178713	0.997892
ZMIZ1	10459.1	0.102785	0.0937148	1.09679	0.272733	0.997892
CBLL1	2288.43	0.107288	0.0926702	1.15774	0.24697	0.997892
ATF7	5375.65	0.101814	0.0810955	1.25549	0.209302	0.997892
ST13	6422.16	0.0783083	0.0875643	0.894295	0.371164	0.997892
NUDT21	3498.62	0.0871367	0.0926383	0.940612	0.346904	0.997892
RFK	4139.03	0.0793164	0.0967567	0.819751	0.412358	0.997892
CDH1	62130.6	0.0823961	0.0829838	0.992917	0.32075	0.997892
SAMD1	2183.14	0.0629088	0.0948031	0.663573	0.506964	0.997892
YWHAZ	66239.9	0.107334	0.0849147	1.26402	0.206223	0.997892
FAM114A2	3479.75	0.117409	0.0865914	1.3559	0.175131	0.997892
MARK4	4915.82	0.101911	0.0949178	1.07368	0.282968	0.997892
HSPA8	79495.3	0.101637	0.0783989	1.29641	0.194835	0.997892
TPP1	6417.21	0.0881373	0.0875526	1.00668	0.31409	0.997892
ARF5	3799.26	0.100287	0.091409	1.09713	0.272585	0.997892
CDK9	5988.27	0.101761	0.0803754	1.26607	0.205487	0.997892
INPP5F	3359.86	0.113606	0.0958614	1.1851	0.235977	0.997892
RPS15A	8185.59	0.140126	0.097138	1.44254	0.149149	0.997892
RALB	4653.02	0.0971178	0.0862085	1.12655	0.259935	0.997892
PNRC2	8948.8	0.0883808	0.0844716	1.04628	0.295433	0.997892
AHCYL1	15159.7	0.0954565	0.0770795	1.23842	0.215561	0.997892
RBM8A	3102.79	0.108314	0.0942162	1.14963	0.250294	0.997892
SEMA3F	22874.6	0.091986	0.0969734	0.948569	0.34284	0.997892
DCTN3	3290.85	0.0990056	0.0933332	1.06078	0.288792	0.997892
RPL39	12033.2	0.154719	0.106604	1.45133	0.146687	0.997892
PARD6B	2984.56	0.0889652	0.103786	0.857197	0.391336	0.997892
NECTIN2	9246.54	0.0722162	0.105099	0.687124	0.492005	0.997892
PIP4K2C	4836.98	0.0953364	0.0827066	1.15271	0.249031	0.997892
LOC119054917	5542.24	0.124257	0.101363	1.22586	0.22025	0.997892
WIPF2	5363.39	0.0974377	0.0907285	1.07395	0.282846	0.997892
TSG101	5661.94	0.103567	0.0806909	1.2835	0.199316	0.997892
TMEM30A	7459.49	0.0915148	0.0808953	1.13128	0.257939	0.997892
TOB1	6701.15	0.105821	0.0826062	1.28102	0.200185	0.997892
ASL	2234.84	0.0932173	0.0998841	0.933255	0.350688	0.997892
TLE3	9210.55	0.0589849	0.0988858	0.596496	0.550844	0.997892
ELOVL1	5299.72	0.100259	0.0847441	1.18308	0.236776	0.997892
GOLPH3	6403.08	0.0751025	0.0823039	0.912503	0.361504	0.997892
OTUD5	3538.11	0.099101	0.0872841	1.13538	0.256215	0.997892
ELOVL5	10976.8	0.0834819	0.0806427	1.03521	0.300572	0.997892
NAPA	7601.09	0.107706	0.0819422	1.31441	0.188708	0.997892
TPM1	12268.9	0.0918157	0.0928677	0.988672	0.322824	0.997892
ACBD3	5850.97	0.0908502	0.0887158	1.02406	0.305808	0.997892
COG5	3170.66	0.0992095	0.0909629	1.09066	0.275423	0.997892
MAL	26744.4	0.0902584	0.105969	0.851743	0.394357	0.997892
STK16	2345.86	0.0940582	0.0976507	0.963211	0.335442	0.997892
PLEKHA6	2610.54	0.0739115	0.116312	0.635462	0.525127	0.997892
SUCLA2	4741.72	0.100428	0.0863808	1.16262	0.244983	0.997892
RBM3	26907.6	0.104609	0.0834811	1.25308	0.210175	0.997892
REEP4	10060.9	0.0808539	0.0897189	0.901191	0.367487	0.997892
INPPL1	7885.86	0.0803624	0.0966845	0.831181	0.405871	0.997892
ATP5MC2	6355.97	0.12004	0.0867867	1.38316	0.166615	0.997892
B3GNT5	2164.8	0.122807	0.10055	1.22135	0.221952	0.997892
FHIP1A	8197.24	0.100024	0.0840433	1.19014	0.23399	0.997892
CAMSAP2	7866.27	0.113799	0.0821099	1.38594	0.165766	0.997892
ITGB1	52764	0.0989209	0.0939898	1.05246	0.292587	0.997892
LOC119061534	8390.97	0.110153	0.0925978	1.18958	0.23421	0.997892
1	4568.93	0.0929338	0.0825439	1.12587	0.26022	0.997892
ARPC4	7959.21	0.0950493	0.0802288	1.18473	0.236125	0.997892
DCAF5	6734.58	0.0929953	0.0843455	1.10255	0.270222	0.997892
IRF2BPL	4863.92	0.110386	0.107603	1.02586	0.304956	0.997892
ELL	2435.79	0.0902932	0.114223	0.7905	0.429236	0.997892
GCLM	6526.52	0.0494141	0.08664	0.570338	0.568448	0.997892
CAPZA1	18348.2	0.0802179	0.0755702	1.0615	0.288462	0.997892
DUSP11	2282.23	0.085188	0.100118	0.850874	0.394839	0.997892
PI4K2A	5895.44	0.0895538	0.0877374	1.0207	0.307396	0.997892
SLBP	4706.29	0.0773159	0.085035	0.909225	0.363232	0.997892
IRX5	2137.04	0.0852517	0.120407	0.708032	0.478925	0.997892
PSMB7	3782.12	0.106347	0.0890847	1.19377	0.232568	0.997892
P3H1	2840.9	0.0952151	0.10007	0.951481	0.34136	0.997892
LYPD5	2414.59	0.0521875	0.130942	0.398554	0.690222	0.997892
ARL8B	4021.8	0.104193	0.0861599	1.2093	0.226549	0.997892
EEIG1	4802.16	0.0901382	0.0932321	0.966815	0.333636	0.997892
UBXN1	3428.64	0.088441	0.086782	1.01912	0.308147	0.997892
CDR2L	2052.02	0.0892561	0.0961359	0.928437	0.353181	0.997892
PCBD1	2487.5	0.0690244	0.0920105	0.75018	0.453146	0.997892
PANK3	11963.2	0.0811166	0.0884395	0.917198	0.359039	0.997892
ZNF335	2663.24	0.0977004	0.0908363	1.07557	0.282121	0.997892
PSMB2	3590.47	0.0957018	0.0860169	1.11259	0.265883	0.997892
PHLDB2	6143.14	0.0947747	0.104824	0.90413	0.365926	0.997892
TAOK3	3387.83	0.0962636	0.0919226	1.04722	0.294996	0.997892
PARVA	2040.78	0.0877783	0.098621	0.890056	0.373436	0.997892
CAT	14260	0.0974474	0.0939951	1.03673	0.299862	0.997892
ELOVL6	2877.36	0.0472795	0.126889	0.372607	0.709441	0.997892
VSIG10L	2516.26	0.042963	0.121506	0.353588	0.723648	0.997892
GHITM	11451.2	0.084806	0.0822931	1.03054	0.302758	0.997892
GGNBP2	4090.33	0.0965823	0.0879551	1.09809	0.272167	0.997892
NDUFA11	2287.11	0.105056	0.0939404	1.11833	0.263428	0.997892
ARRDC1	5453.57	0.0748038	0.108588	0.688876	0.490901	0.997892
TSPAN6	2306.43	0.0889912	0.0966594	0.920668	0.357224	0.997892
RPL3	50179.2	0.109984	0.0823494	1.33558	0.181687	0.997892
SERINC3	7819.79	0.0688186	0.0837704	0.821514	0.411353	0.997892
UBE2A	3030.89	0.108566	0.0881011	1.23229	0.217841	0.997892
WNT7B	4421.95	0.09358	0.0999534	0.936236	0.349152	0.997892
PHF13	3547.68	0.0776762	0.0927665	0.83733	0.402407	0.997892
ANKRD13A	2075.03	0.0857178	0.0996753	0.85997	0.389806	0.997892
LOC119041959	9155.08	0.0959222	0.10113	0.948507	0.342871	0.997892
PADI1	14650.2	0.0975806	0.0956928	1.01973	0.307858	0.997892
NUB1	8346.1	0.0934649	0.095706	0.976583	0.328776	0.997892
LRP4	2161.31	0.0613384	0.113427	0.540773	0.588664	0.997892
VPS4A	5549.55	0.072875	0.087152	0.836183	0.403052	0.997892
LOC119055313	27416.4	0.0944025	0.0867974	1.08762	0.276763	0.997892
TOP3B	2664.58	0.0814524	0.100557	0.810009	0.417935	0.997892
SELENOW	6797.07	0.115814	0.0798593	1.45022	0.146997	0.997892
PRR13	2862.44	0.0921591	0.0991641	0.92936	0.352703	0.997892
SYS1	2048.48	0.0869912	0.10305	0.844167	0.398576	0.997892
ARF3	25996.8	0.101709	0.0793045	1.28251	0.199663	0.997892
PPARD	4120.54	0.104347	0.087505	1.19247	0.233076	0.997892
ZC3HAV1	6746.71	0.0970586	0.0834932	1.16247	0.245043	0.997892
SIK2	6025.53	0.078461	0.0869262	0.902616	0.36673	0.997892
AP2B1	9991.9	0.09191	0.0876042	1.04915	0.294109	0.997892
WASL	6837.3	0.0765543	0.0931127	0.822169	0.410981	0.997892
PXN	9095.21	0.0729094	0.09523	0.765614	0.443906	0.997892
MAPKBP1	9388.86	0.0898492	0.0926893	0.969359	0.332366	0.997892
REEP5	8872.25	0.0830603	0.0807841	1.02818	0.303867	0.997892
UBAP1	3946.04	0.105043	0.0845679	1.24211	0.214196	0.997892
PARP12	2435.53	0.0614027	0.0979934	0.626601	0.530921	0.997892
CDKN1A	58595	0.0870038	0.10109	0.860653	0.389429	0.997892
CRIM1	33960.6	0.100158	0.0984717	1.01713	0.309093	0.997892
VSIG10	7013.32	0.0937431	0.0984192	0.952488	0.34085	0.997892
CERS2	3704.06	0.0869316	0.085775	1.01348	0.310829	0.997892
TOR1AIP1	6595.92	0.0862317	0.0911691	0.945843	0.344229	0.997892
CCNI	25225.8	0.0579127	0.093101	0.622042	0.533914	0.997892
MAT2B	4636	0.0874749	0.100666	0.868958	0.38487	0.997892
INIP	2894.52	0.0755606	0.0908882	0.831358	0.405772	0.997892
FNBP1L	3904.39	0.0890812	0.0947617	0.940055	0.34719	0.997892
TNFAIP2	7641.34	0.452219	0.349615	1.29348	0.195846	0.997892
ZFP36L2	37955.7	0.0358333	0.0966456	0.370771	0.710808	0.997892
ERC1	4393.63	0.0937707	0.0837305	1.11991	0.262752	0.997892
FOXJ2	4287.76	0.0758562	0.087846	0.863514	0.387855	0.997892
ERBB3	9992.97	0.0670619	0.0797729	0.840661	0.400538	0.997892
NDRG4	2625.54	0.081813	0.103044	0.793964	0.427216	0.997892
SNX3	5926.67	0.0868789	0.0831165	1.04527	0.2959	0.997892
ARGLU1	6779.21	0.0959725	0.083764	1.14575	0.251899	0.997892
CSNK2B	4268.03	0.0968035	0.0842701	1.14873	0.250668	0.997892
HPCAL1	3329.04	0.0751198	0.101205	0.742257	0.457932	0.997892
SNX2	4304.01	0.0929664	0.0866531	1.07286	0.283335	0.997892
PCMT1	2637.25	0.0982799	0.0947657	1.03708	0.299697	0.997892
DOCK5	5007.19	0.0802613	0.0963164	0.833309	0.40467	0.997892
ARPIN	5277.14	0.0812767	0.0896851	0.906245	0.364806	0.997892
STIM1	8936.4	0.109233	0.0960656	1.13707	0.255509	0.997892
SDF2	4007.98	0.0985335	0.0866159	1.13759	0.255291	0.997892
MRPL49	2423.47	0.0988143	0.091515	1.07976	0.280249	0.997892
LOC119055092	5217.67	0.0873076	0.0920106	0.948886	0.342679	0.997892
NRP2	5057.05	0.0646588	0.105679	0.611842	0.540643	0.997892
FOXP4	13433.5	0.0716923	0.0918202	0.78079	0.434926	0.997892
RPL29	18349.2	0.112641	0.0814886	1.38229	0.166884	0.997892
BIRC3	7950.5	0.154576	0.127694	1.21052	0.22608	0.997892
VDAC2	12031.2	0.0853962	0.0927709	0.920506	0.357308	0.997892
FAF2	2508.56	0.0846572	0.0905093	0.935343	0.349612	0.997892
SUMO1	4220.42	0.0945974	0.0841303	1.12442	0.260837	0.997892
CHD3	3617.16	0.0454044	0.0925618	0.490531	0.623759	0.997892
KLF5	32701.7	0.0797403	0.0813002	0.980813	0.326685	0.997892
SH3YL1	3089.84	0.0800221	0.0918797	0.870944	0.383785	0.997892
AVPI1	2598.76	0.107531	0.100692	1.06792	0.285557	0.997892
KLHL12	4824.54	0.0693786	0.0836567	0.829325	0.406921	0.997892
MARK2	10140.1	0.096957	0.0849124	1.14185	0.253517	0.997892
RPF1	2382.25	0.104222	0.0933518	1.11644	0.264233	0.997892
PSMB1	6846.28	0.0926198	0.0836642	1.10704	0.268276	0.997892
LOC119049587	9143.39	0.0806632	0.0907937	0.888423	0.374313	0.997892
QNG1	3729.44	0.0703042	0.088885	0.790957	0.428969	0.997892
ADAM9	10211.1	0.0914773	0.0820313	1.11515	0.264786	0.997892
IFNAR1	5888.83	0.0678063	0.0809641	0.837486	0.40232	0.997892
LOC119035616	4771.75	0.118469	0.0917061	1.29184	0.196413	0.997892
LSM14A	4942.16	0.0764801	0.0870663	0.878413	0.37972	0.997892
SEC13	4210.15	0.0915602	0.0845657	1.08271	0.278937	0.997892
PPP2R2A	5337.02	0.09116	0.099899	0.912521	0.361494	0.997892
SMARCC2	7833.16	0.0840294	0.079296	1.05969	0.289284	0.997892
HOPX	6241.01	0.0926154	0.0923041	1.00337	0.315681	0.997892
MYORG	3259.81	0.0993171	0.0912726	1.08814	0.276535	0.997892
CEACAM1	63479.4	0.148239	0.111139	1.33382	0.182264	0.997892
WDTC1	9422.49	0.0983493	0.0832314	1.18164	0.23735	0.997892
DNAJC3	3850.64	0.0853774	0.0872063	0.979027	0.327566	0.997892
ZNF330	2104.9	0.102876	0.0960506	1.07106	0.284142	0.997892
MRPL2	2254.02	0.0669446	0.0930793	0.719222	0.472004	0.997892
DGKA	6868.66	0.107918	0.0828814	1.30207	0.192891	0.997892
LAMP2	15733.2	0.0919865	0.0900294	1.02174	0.306904	0.997892
PHACTR4	4773.47	0.0976494	0.122804	0.795165	0.426518	0.997892
RAB5A	4925.84	0.0917952	0.0874968	1.04913	0.29412	0.997892
GPC1	14842.5	0.0880097	0.0897455	0.980659	0.326761	0.997892
PJA2	4021.01	0.0962638	0.0900316	1.06922	0.284969	0.997892
NR2F2	4348.24	0.0911232	0.0859408	1.0603	0.289007	0.997892
ATP6V1D	4229.04	0.100557	0.0842322	1.19381	0.232552	0.997892
UBL3	6296.95	0.0778756	0.0893948	0.871142	0.383677	0.997892
TAGLN2	29353.2	0.0868345	0.0791148	1.09758	0.27239	0.997892
ARHGAP12	2964.33	0.0791381	0.0879908	0.899391	0.368445	0.997892
GSK3B	5379.36	0.082488	0.0969638	0.850709	0.394931	0.997892
RPS11	23695.9	0.11217	0.0859823	1.30457	0.192038	0.997892
NCCRP1	42813.5	0.0912507	0.104852	0.870281	0.384147	0.997892
BCL7B	2102.02	0.0785538	0.0991804	0.79203	0.428343	0.997892
LITAF	7130.63	0.0976538	0.0799298	1.22174	0.221805	0.997892
NCSTN	9072.81	0.0767798	0.0824309	0.931445	0.351623	0.997892
RBAK	2744.01	0.0844902	0.0950273	0.889115	0.373941	0.997892
USP3	6847.01	0.0740887	0.0822806	0.900439	0.367887	0.997892
RPL28	14279.9	0.106296	0.0833766	1.27489	0.202348	0.997892
PAIP2	2737.21	0.0970848	0.0950785	1.0211	0.307206	0.997892
TNFRSF21	12544.2	0.0444061	0.088766	0.50026	0.616892	0.997892
ATP6V0D1	7876.09	0.0931015	0.0830924	1.12046	0.262519	0.997892
ZDHHC9	2137.94	0.090843	0.0992227	0.915546	0.359905	0.997892
PRNP	5175.71	0.128438	0.10988	1.1689	0.242444	0.997892
KLF10	9485.24	0.0965411	0.0816152	1.18288	0.236856	0.997892
CDC42SE1	12526.3	0.0884722	0.0819742	1.07927	0.280468	0.997892
FUCA1	4452.35	0.077571	0.0830141	0.934431	0.350081	0.997892
KCNK6	9271.89	0.0883012	0.0801136	1.1022	0.270374	0.997892
COX1	611773	0.0869581	0.0961434	0.904463	0.36575	0.997892
PPP2R5A	2049.97	0.103954	0.105012	0.989929	0.322209	0.997892
SEC61B	5309.44	0.095028	0.0880179	1.07964	0.2803	0.997892
LOC119064101	4462.16	0.0792795	0.102966	0.769958	0.441325	0.997892
SCEL	11451	0.0726442	0.106365	0.682972	0.494624	0.997892
AKAP8L	2278.59	0.0722094	0.105615	0.683706	0.494161	0.997892
TCP11L2	2562.7	0.0797578	0.0945544	0.843512	0.398942	0.997892
HEBP2	2677.95	0.0940767	0.0973357	0.966518	0.333785	0.997892
HNRNPH2	4083.02	0.101191	0.0892117	1.13428	0.256675	0.997892
KAZN	3102.74	0.0528092	0.100689	0.524481	0.599944	0.997892
IFFO2	18296.4	0.0901703	0.0939998	0.95926	0.337428	0.997892
MPZL2	8469.76	0.0889891	0.0899242	0.989601	0.322369	0.997892
FHIP2B	6893.1	0.0801752	0.0938696	0.854113	0.393042	0.997892
DSTN	8302.88	0.0844672	0.08427	1.00234	0.316179	0.997892
PJA1	2649.71	0.0566143	0.0915913	0.618119	0.536497	0.997892
LOC119054722	3339.24	0.054899	0.0941666	0.582999	0.559894	0.997892
EMD	2481.11	0.0995759	0.0911176	1.09283	0.274469	0.997892
APPBP2	7479.49	0.0880744	0.0826824	1.06521	0.28678	0.997892
ENDOD1	21172.1	0.0997147	0.103118	0.966996	0.333546	0.997892
TPRN	2544.48	0.0890481	0.105357	0.845205	0.397996	0.997892
RAB2A	5892.17	0.0968263	0.0828595	1.16856	0.242581	0.997892
EMC2	2179.88	0.0734531	0.0947697	0.77507	0.438298	0.997892
RSRP1	11000.3	0.0726238	0.0885713	0.819948	0.412246	0.997892
IFIT5	2373.18	0.107506	0.0951909	1.12937	0.258742	0.997892
TIMP2	7398.34	0.0877604	0.0953575	0.92033	0.3574	0.997892
INHBA	4464.75	0.419304	0.413568	1.01387	0.310645	0.997892
AFTPH	5793.85	0.0736008	0.0891867	0.825244	0.409233	0.997892
ZBTB4	3721.8	0.0733307	0.0914578	0.801799	0.422669	0.997892
CAST	16572.5	0.092964	0.0843982	1.10149	0.270682	0.997892
VASH2	3574.03	0.0957059	0.117922	0.811604	0.417019	0.997892
SSR3	8171.68	0.086352	0.083685	1.03187	0.302133	0.997892
ZNF385A	6157.58	0.114689	0.0839228	1.36661	0.171748	0.997892
AGTRAP	3252.69	0.0661934	0.0952966	0.694604	0.487303	0.997892
RNF38	5213.23	0.0757913	0.0857439	0.883926	0.376736	0.997892
LOC119042371	13322	0.0787678	0.0870371	0.904991	0.36547	0.997892
NUMA1	17595.9	0.0847092	0.0838709	1.01	0.312497	0.997892
BLZF1	2512.8	0.0934559	0.0923868	1.01157	0.311743	0.997892
LRCH4	6341.06	0.078721	0.0973013	0.809044	0.41849	0.997892
DNAJB6	6043.52	0.0936451	0.0808167	1.15873	0.246565	0.997892
RBM6	2551.18	0.0874184	0.0904988	0.965962	0.334063	0.997892
GGA3	3834.84	0.0854551	0.092761	0.92124	0.356925	0.997892
RPL5	46038.4	0.10441	0.0838057	1.24586	0.212817	0.997892
STX7	3628.9	0.0686149	0.0939805	0.730097	0.465331	0.997892
VDAC1	18240.7	0.07816	0.0776751	1.00624	0.314298	0.997892
MAP3K3	3547.72	0.0941825	0.0867445	1.08575	0.277592	0.997892
MARCHF6	8740.04	0.0651494	0.0955275	0.681996	0.495242	0.997892
GPD2	14398.7	0.0744059	0.0757071	0.982814	0.325699	0.997892
AGFG2	2678.18	0.0804224	0.0933278	0.86172	0.388841	0.997892
TXNL1	3516.22	0.0872858	0.085482	1.0211	0.307206	0.997892
SERTAD4	9389.9	0.103962	0.0786545	1.32175	0.186252	0.997892
LOC119056507	4842.37	0.0855109	0.084693	1.00966	0.312659	0.997892
CDC34	4897.43	0.119564	0.0843931	1.41675	0.156557	0.997892
HMGXB4	2743.37	0.0678237	0.0912842	0.742994	0.457485	0.997892
MFF	3029.47	0.0869642	0.0885368	0.982238	0.325983	0.997892
EIF4E2	3187.34	0.0889684	0.0870961	1.0215	0.307019	0.997892
FLRT3	4318.37	0.0823027	0.106772	0.77083	0.440808	0.997892
CLDN6	3692.92	0.0741734	0.0876735	0.846018	0.397543	0.997892
3	5551.11	-0.0254078	0.113946	-0.222981	0.82355	0.997892
TSPAN31	2257.48	0.0619588	0.0954044	0.649434	0.516058	0.997892
MSRB1	3983.9	0.0583871	0.0963214	0.60617	0.544402	0.997892
F3	5404.97	0.0918308	0.113895	0.806274	0.420085	0.997892
LOC128628194	6386.43	0.0150588	0.115614	0.13025	0.896369	0.997892
RNF115	3559.96	0.0942592	0.0910283	1.03549	0.300439	0.997892
DAPK3	4264.7	0.0827067	0.107805	0.767187	0.44297	0.997892
OCIAD1	3952.56	0.0758682	0.0875929	0.866146	0.38641	0.997892
CANX	32795.4	0.0722216	0.0760465	0.949704	0.342263	0.997892
MPP7	4481.62	0.0905378	0.0888663	1.01881	0.308294	0.997892
SPTLC2	2038.87	0.0733802	0.0947798	0.774217	0.438802	0.997892
PACSIN2	5062.75	0.0855634	0.0879026	0.973388	0.33036	0.997892
ZBTB7B	9202.71	0.0900228	0.0814395	1.10539	0.268989	0.997892
TMEM45B	7954.11	0.0923701	0.102425	0.901828	0.367148	0.997892
DTX2	4710.67	0.089157	0.0892021	0.999495	0.317555	0.997892
THBS1	26897.6	0.170475	0.29629	0.575365	0.565044	0.997892
GBE1	5995.47	0.0660134	0.0925669	0.713143	0.475757	0.997892
EIF4A2	21756.6	0.0487584	0.106627	0.457281	0.647469	0.997892
CLDND1	5490.03	0.0722742	0.0875952	0.825092	0.409319	0.997892
MKNK2	8073.47	0.0965236	0.0839665	1.14955	0.25033	0.997892
SDF4	6552.71	0.0795035	0.0846859	0.938805	0.347831	0.997892
PAQR8	14337	0.0716082	0.0820076	0.873191	0.382559	0.997892
CDK16	8121.8	0.0720294	0.0798044	0.902575	0.366752	0.997892
UBE2H	7984.48	0.0851257	0.0818169	1.04044	0.298134	0.997892
WDR1	16655.3	0.079909	0.0837227	0.954449	0.339856	0.997892
HECTD3	2687.23	0.0951027	0.103388	0.919866	0.357643	0.997892
COPS6	4923.39	0.0811683	0.0823348	0.985832	0.324215	0.997892
GRN	25705.9	0.0772658	0.0810731	0.953039	0.34057	0.997892
LENG8	6893.75	0.0730116	0.101838	0.716939	0.473412	0.997892
BANF1	6243.83	0.0806862	0.0824226	0.978932	0.327614	0.997892
PNPLA2	4008.33	0.0834459	0.100113	0.833515	0.404554	0.997892
YWHAG	26610.3	0.0996606	0.0790585	1.26059	0.207455	0.997892
HIBADH	4705	0.0870964	0.0830819	1.04832	0.294491	0.997892
AK6	2369.34	0.0763106	0.0958388	0.79624	0.425893	0.997892
F2RL1	3168.17	0.0316783	0.100816	0.31422	0.753354	0.997892
SLAIN2	5244.41	0.0809418	0.0939059	0.861945	0.388718	0.997892
NCBP2	4964.25	0.0613554	0.0819108	0.749052	0.453826	0.997892
OSTF1	5096.67	0.0787595	0.0863036	0.912586	0.36146	0.997892
DSP	149493	0.0717961	0.101103	0.71013	0.477624	0.997892
LOC119037332	104761	0.130771	0.335814	0.389415	0.696969	0.997892
NPEPPS	11537.6	0.0829399	0.0846567	0.97972	0.327224	0.997892
YPEL2	4907.63	0.054914	0.0895181	0.61344	0.539585	0.997892
LOC119037571	172891	0.105658	0.0936843	1.12781	0.259401	0.997892
LIN7C	3637.15	0.0703991	0.085538	0.823015	0.410499	0.997892
RABAC1	7062.86	0.0855282	0.0899263	0.951093	0.341557	0.997892
NECAP1	4369.96	0.076582	0.0886819	0.863559	0.38783	0.997892
SMAD3	13101.4	0.0650275	0.106194	0.612344	0.54031	0.997892
CERT1	5007.04	0.0707256	0.0819506	0.863027	0.388123	0.997892
KHDC4	2593.37	0.070821	0.0913106	0.775606	0.437982	0.997892
CORO7	3081.26	0.0823626	0.0948381	0.868454	0.385146	0.997892
ZNF354A	4470.87	0.0682873	0.0877635	0.778084	0.43652	0.997892
EIF3H	11616.1	0.0811037	0.0817118	0.992558	0.320925	0.997892
PRPF4B	4356.68	0.0773494	0.0889269	0.869809	0.384405	0.997892
MAX	3379.42	0.0818469	0.0924402	0.885404	0.375939	0.997892
PRPF38B	3858.67	0.0774612	0.0857027	0.903836	0.366082	0.997892
STK40	2285.93	0.076067	0.100698	0.755396	0.450012	0.997892
SAFB2	3221.01	0.0678117	0.0888475	0.763237	0.445322	0.997892
TMEM135	5145.71	0.125754	0.0915153	1.37413	0.1694	0.997892
PSMD7	3553.91	0.0905401	0.0865658	1.04591	0.295602	0.997892
DLST	6279.56	0.0824699	0.0829123	0.994664	0.319899	0.997892
DNAJA4	3352.58	0.0732267	0.0893047	0.819965	0.412236	0.997892
SEC62	7551.49	0.0744529	0.0869808	0.855969	0.392015	0.997892
SRC	12829.9	0.0835162	0.0781654	1.06846	0.285315	0.997892
OCLN	3275.2	0.051665	0.0878548	0.588073	0.556483	0.997892
IRX1	4968.74	0.0786206	0.094041	0.836024	0.403141	0.997892
SMAD2	2992.83	0.0745604	0.09083	0.820878	0.411716	0.997892
RPS5	41779.9	0.103787	0.091168	1.13841	0.254948	0.997892
CYRIB	5007.93	0.0863871	0.0827385	1.0441	0.29644	0.997892
SAFB	6817.77	0.0838087	0.0818574	1.02384	0.305912	0.997892
TBC1D9	2308.13	0.070252	0.0939746	0.747563	0.454724	0.997892
LOC119042353	7045.87	0.0764402	0.083605	0.914302	0.360558	0.997892
RHOA	25826.9	0.0765545	0.0820077	0.933504	0.35056	0.997892
ARHGAP27	11304.5	0.0711763	0.0941672	0.75585	0.449739	0.997892
OXR1	4881.11	0.062588	0.0908226	0.689124	0.490745	0.997892
MSL1	7022.67	0.0642008	0.0856369	0.749686	0.453444	0.997892
PRELID3B	7498.64	0.0627804	0.0893137	0.70292	0.482106	0.997892
HNRNPA2B1	31895.9	0.0879982	0.0905304	0.972029	0.331036	0.997892
CDC42SE2	2371.16	0.0463502	0.0943276	0.491374	0.623162	0.997892
KXD1	2624.35	0.0759851	0.090518	0.839447	0.401218	0.997892
STRN4	9969.83	0.0703028	0.0813247	0.864471	0.387329	0.997892
IER5	7165.69	0.116298	0.101269	1.1484	0.250802	0.997892
RNASEH2B	2798.87	0.065528	0.0907578	0.72201	0.470288	0.997892
ZMYND8	4144.81	0.0896996	0.0846323	1.05987	0.289202	0.997892
RPL18	24852.5	0.0919438	0.0814069	1.12944	0.258714	0.997892
DDOST	13672.4	0.080216	0.084178	0.952934	0.340624	0.997892
SEC24C	12122.9	0.0849978	0.0793353	1.07137	0.284001	0.997892
CD59	16809.9	0.0789437	0.0976311	0.808592	0.41875	0.997892
EIF3G	4213.89	0.0788683	0.092298	0.854496	0.39283	0.997892
XG	3944.06	0.113568	0.106498	1.06639	0.286248	0.997892
RPN1	7986	0.0768711	0.0828408	0.927937	0.35344	0.997892
SNRK	2069.02	0.0976186	0.094625	1.03164	0.302242	0.997892
EIF3M	7318	0.0878341	0.0882153	0.995678	0.319407	0.997892
PGRMC1	5297.32	0.0529113	0.0822904	0.642983	0.520235	0.997892
PPP1R13B	3354.65	0.0957377	0.0899859	1.06392	0.287365	0.997892
MAP3K20	10813.9	0.0865806	0.0936073	0.924935	0.355	0.997892
RSL1D1	3217.26	0.0731094	0.0895392	0.816507	0.41421	0.997892
ACAT2	4707.94	0.0727135	0.100983	0.720058	0.471489	0.997892
CCNC	2138.98	0.0543918	0.0936752	0.580642	0.561481	0.997892
KAT8	2194	0.061096	0.0935271	0.653244	0.513599	0.997892
PRKCH	3484.36	0.0927873	0.0864585	1.0732	0.283181	0.997892
UGCG	15470.7	0.0808565	0.0910038	0.888496	0.374274	0.997892
MVD	3979.2	0.0958304	0.0841851	1.13833	0.254983	0.997892
ZFAND6	4219.71	0.0722106	0.0862391	0.83733	0.402407	0.997892
PABPC1	110276	0.0916538	0.0800972	1.14428	0.252507	0.997892
BAIAP2L1	5371.09	0.0547528	0.082663	0.662361	0.50774	0.997892
MBD2	7241.68	0.0697647	0.0831759	0.838762	0.401603	0.997892
PCYT1A	3902.07	0.0843479	0.0864768	0.975382	0.329371	0.997892
IL1RAP	7480.7	0.0720767	0.0977448	0.737397	0.460881	0.997892
FAM104A	3019.39	0.077371	0.092452	0.836877	0.402662	0.997892
ATG4B	3354.75	0.0776062	0.0994692	0.780203	0.435271	0.997892
MYL6B	2989.83	0.0990439	0.0899567	1.10102	0.270889	0.997892
PSMD3	8038.87	0.087754	0.0818019	1.07276	0.283378	0.997892
HMOX2	2441.8	0.0692005	0.0947425	0.730407	0.465142	0.997892
BCORL1	2501.32	0.0763507	0.0938403	0.813624	0.41586	0.997892
ATXN1	7494.33	0.0686859	0.104408	0.657858	0.510629	0.997892
PEX26	3295.75	0.0710849	0.0866592	0.820281	0.412056	0.997892
UPK3B	2193.64	0.15085	0.123588	1.22059	0.222243	0.997892
POLDIP3	4406.78	0.077971	0.0835539	0.933182	0.350726	0.997892
STXBP3	2477.45	0.067253	0.0925755	0.726467	0.467552	0.997892
PKN1	9222.74	0.0833517	0.0884643	0.942207	0.346087	0.997892
PSMC6	4476.72	0.0806736	0.0852738	0.946054	0.344121	0.997892
ARPC2	24100.7	0.0715232	0.079725	0.897124	0.369653	0.997892
DAP3	3257.38	0.0819622	0.0887634	0.923379	0.35581	0.997892
ZDHHC12	2399.52	0.0940532	0.105961	0.88762	0.374745	0.997892
PRDM2	4714.37	0.0813155	0.0908727	0.894829	0.370878	0.997892
VGLL4	7994.15	0.0523924	0.0981314	0.533901	0.59341	0.997892
EIF2S3	13233.1	0.0849798	0.07931	1.07149	0.283949	0.997892
MAP3K1	10731.6	0.0261182	0.10652	0.245194	0.806306	0.997892
YIPF5	3124.97	0.0860797	0.0879194	0.979075	0.327543	0.997892
ENOPH1	3296.86	0.073929	0.0862173	0.857473	0.391184	0.997892
CARMIL2	2226.21	0.0802691	0.127589	0.629121	0.52927	0.997892
UBE2J1	2029.18	0.0672366	0.0991301	0.678266	0.497603	0.997892
CUNH6orf136	2095.5	0.0750183	0.0957504	0.783477	0.433347	0.997892
DCP1A	2201.46	0.0680324	0.0937876	0.725388	0.468214	0.997892
AIF1L	6310.12	0.102297	0.0987966	1.03544	0.300466	0.997892
LAMP1	46885.6	0.0706965	0.082002	0.862131	0.388615	0.997892
TMEM63A	4143.75	0.0304608	0.0864958	0.352165	0.724715	0.997892
TXNDC12	2194.39	0.0587367	0.098145	0.598469	0.549527	0.997892
FAM8A1	5769.04	0.0617571	0.0923674	0.668603	0.503749	0.997892
MAVS	4145.42	0.0704319	0.0838835	0.83964	0.40111	0.997892
GTF2F1	4729.69	0.0757702	0.0852821	0.888465	0.374291	0.997892
FERMT1	11819	0.0384186	0.0860726	0.446351	0.655344	0.997892
HCFC1	5810.11	0.0813722	0.0894749	0.909442	0.363117	0.997892
SF3B4	3665.59	0.0738263	0.0929186	0.794526	0.426889	0.997892
AKTIP	3782.97	0.0706221	0.0928668	0.760467	0.446976	0.997892
LZTR1	2985.43	0.0720573	0.0941064	0.7657	0.443855	0.997892
FBXO38	4075.82	0.0870707	0.0847978	1.0268	0.304513	0.997892
KMT2B	5600.79	0.0758786	0.0905436	0.838034	0.402012	0.997892
COL4A2	3428.5	-0.0315548	0.12736	-0.24776	0.80432	0.997892
RPS4X	55483.5	0.100987	0.0820513	1.23078	0.218407	0.997892
FBXW2	8863.54	0.0694916	0.0790725	0.878834	0.379491	0.997892
ST3GAL1	3731.96	0.0951406	0.105476	0.902012	0.367051	0.997892
FXR2	4992.55	0.0772648	0.08347	0.925659	0.354623	0.997892
LTBR	5469.98	0.0767642	0.0842237	0.911432	0.362068	0.997892
SLC38A2	23962.4	0.0631592	0.075034	0.841741	0.399933	0.997892
DGAT2	2225.34	0.0968802	0.114741	0.844338	0.39848	0.997892
CCDC6	8421.64	0.0451491	0.0839188	0.53801	0.59057	0.997892
SCAF11	6605.47	0.0478859	0.084329	0.567846	0.570139	0.997892
CCNL2	4797	0.0778731	0.0848933	0.917306	0.358982	0.997892
FNIP2	2570.4	0.0876744	0.0990354	0.885283	0.376004	0.997892
SEC23A	4928.76	0.0580461	0.0888434	0.653353	0.513529	0.997892
RAP1B	7831.37	0.067997	0.0886969	0.766621	0.443307	0.997892
EHMT2	6816.3	0.0783817	0.0859273	0.912186	0.361671	0.997892
CRCT1	2302.06	0.126141	0.106336	1.18625	0.235522	0.997892
BAK1	2683.97	0.0658464	0.0933238	0.705569	0.480456	0.997892
MCL1	41133	0.0565113	0.0956643	0.590725	0.554705	0.997892
RPL13	45913.3	0.0902242	0.0833388	1.08262	0.278977	0.997892
COPE	7061.61	0.0748948	0.0838777	0.892906	0.371908	0.997892
TRPM4	6437.83	0.0773117	0.0998769	0.77407	0.438889	0.997892
CXCL17	7379.33	-0.0158108	0.121436	-0.130199	0.896409	0.997892
TMOD3	20707.3	0.0722253	0.0753687	0.958293	0.337915	0.997892
GOLGA3	4525.22	0.0695004	0.0862589	0.805719	0.420405	0.997892
EIF2S2	8793.71	0.0787341	0.0787301	1.00005	0.317286	0.997892
RWDD4	2206.6	0.0743245	0.0942531	0.788563	0.430368	0.997892
RPS27A	20684.3	0.0971075	0.0868224	1.11846	0.26337	0.997892
RAB40C	2696.67	0.077394	0.0907622	0.852712	0.393819	0.997892
RPL17	21965.4	0.0853466	0.0816007	1.0459	0.295605	0.997892
MYO1E	8181.23	0.0783229	0.0917032	0.854092	0.393054	0.997892
TMEM45A	2132.75	0.0825609	0.144748	0.570379	0.568421	0.997892
HES1	5427.23	0.0537519	0.0925564	0.580747	0.561411	0.997892
NR3C1	5779.99	0.0482492	0.0930503	0.518528	0.60409	0.997892
IGFBP7	3434.3	0.0425259	0.11561	0.36784	0.712993	0.997892
SPINK7	3495.63	0.265944	0.460282	0.577785	0.563409	0.997892
ZFAND2B	2953.8	0.0755091	0.100838	0.748814	0.453969	0.997892
CD2BP2	5582.21	0.069441	0.0916249	0.757884	0.44852	0.997892
FBLN2	2212.59	0.138781	0.129541	1.07133	0.28402	0.997892
IGF2BP3	4930.03	0.109943	0.0831858	1.32166	0.186282	0.997892
DNMBP	2498.38	0.0474552	0.105101	0.451522	0.651614	0.997892
MAN1A1	3269.78	0.02154	0.101196	0.212855	0.83144	0.997892
ENPP4	4921.66	0.0561732	0.0846786	0.663369	0.507094	0.997892
NEU1	3102.19	0.0733298	0.0891387	0.822648	0.410708	0.997892
EEF1G	69804.8	0.094655	0.0777764	1.21701	0.223599	0.997892
HTRA1	34563	0.0769303	0.0925948	0.830828	0.406071	0.997892
WBP1L	5575.91	0.0720413	0.0806842	0.89288	0.371921	0.997892
YTHDC1	4620.62	0.0738644	0.0855554	0.863352	0.387944	0.997892
FBLN1	6690.53	0.0879828	0.0877718	1.0024	0.316149	0.997892
RNF11	12365	0.0848134	0.0893355	0.949381	0.342427	0.997892
MARCHF7	5154.72	0.0537937	0.09692	0.555033	0.578872	0.997892
CLTB	7470.43	0.0902478	0.0808449	1.11631	0.26429	0.997892
JUP	62293.8	0.113518	0.0804679	1.41072	0.158327	0.997892
SEC11C	2237.64	0.121458	0.105174	1.15484	0.248158	0.997892
GOLGA7	3859.45	0.0742453	0.0977523	0.759524	0.447539	0.997892
CTDNEP1	6569.48	0.0685568	0.0907577	0.755383	0.450019	0.997892
FHIP2A	2481.71	0.06113	0.091227	0.670088	0.502802	0.997892
KRT4	78316.4	0.0687363	0.104519	0.657645	0.510766	0.997892
12	5689.36	0.0727124	0.0841638	0.86394	0.387621	0.997892
SCAF8	3218.37	0.0735591	0.0889762	0.826728	0.408391	0.997892
LOC119037654	2836.71	0.0709577	0.0980868	0.723417	0.469424	0.997892
TAF13	2728.16	0.0638038	0.0946794	0.673893	0.500379	0.997892
CLDN1	8232.13	0.0645495	0.0872262	0.740024	0.459285	0.997892
PLBD2	8666.89	0.074638	0.0937104	0.796475	0.425756	0.997892
LAD1	8601.34	0.0782188	0.0803463	0.973521	0.330294	0.997892
SEC24D	3699.68	0.0741614	0.0949299	0.781223	0.434671	0.997892
LOC119051015	6254.24	0.0778667	0.080146	0.971561	0.331269	0.997892
NACA	16332.4	0.0805538	0.0835829	0.963759	0.335167	0.997892
USF2	5841.16	0.0751932	0.0885061	0.849583	0.395557	0.997892
CARS1	2292.57	0.0785789	0.107371	0.731843	0.464264	0.997892
LOC119044948	4883.34	0.074395	0.100605	0.739473	0.45962	0.997892
NDUFC2	2943.73	0.0792649	0.088478	0.895871	0.370322	0.997892
MKRN1	8285.77	0.0650037	0.0816399	0.796224	0.425902	0.997892
CAB39	8209.1	0.0648445	0.0804834	0.805688	0.420423	0.997892
EVL	2394.02	0.0883199	0.0994623	0.887973	0.374555	0.997892
FUS	5884.32	0.0852268	0.109896	0.775524	0.43803	0.997892
KRT8	123838	0.0844106	0.112191	0.752383	0.451821	0.997892
NUTF2	3556.25	0.079392	0.0873702	0.908686	0.363516	0.997892
RAB8B	3474.93	0.0756843	0.0873828	0.866123	0.386422	0.997892
CLIC3	3773.25	0.0683966	0.105993	0.645296	0.518735	0.997892
DLGAP4	5729.47	0.0761093	0.107288	0.709392	0.478081	0.997892
ARHGDIB	2602.3	0.0190321	0.10722	0.177504	0.859112	0.997892
RNF167	3703.81	0.0780881	0.0871782	0.895729	0.370397	0.997892
DUSP6	15148.1	0.0983421	0.0950385	1.03476	0.300781	0.997892
CDC42	19839.9	0.0731276	0.0744995	0.981586	0.326304	0.997892
TRIR	3468.96	0.0545781	0.110762	0.49275	0.622189	0.997892
BUD23	5107.34	0.0879964	0.0847901	1.03781	0.299356	0.997892
JOSD1	2401.55	0.0678539	0.0964383	0.703599	0.481682	0.997892
VTA1	3018.92	0.0594088	0.0884182	0.671907	0.501643	0.997892
TARDBP	6257.39	0.0798232	0.0808426	0.98739	0.323451	0.997892
SHKBP1	4686.7	0.0752947	0.0839867	0.896507	0.369982	0.997892
TVP23C	3195.96	0.0811918	0.095589	0.849384	0.395667	0.997892
CADM4	3459.29	0.098519	0.0856728	1.14994	0.250167	0.997892
WTAP	3760.73	0.0755882	0.0870916	0.867917	0.38544	0.997892
RAB18	9181.96	0.0657215	0.0830847	0.791019	0.428933	0.997892
GNB1	24517.2	0.0592407	0.0787658	0.752111	0.451984	0.997892
TSPAN17	2302.16	0.0637788	0.0972342	0.65593	0.511869	0.997892
CSNK1D	9535.84	0.066094	0.0789466	0.837198	0.402481	0.997892
SH3BP4	4724	0.0671305	0.0923116	0.727216	0.467093	0.997892
RPL12	35009.8	0.103937	0.0858447	1.21075	0.225991	0.997892
ZNF217	2976.52	0.044616	0.0945929	0.471663	0.637167	0.997892
BRD2	18493.5	0.0759849	0.0757651	1.0029	0.315909	0.997892
SMARCA5	20084.6	0.0691076	0.0768178	0.89963	0.368317	0.997892
IRAK1	5390.8	0.0561977	0.0872154	0.644356	0.519345	0.997892
PFDN5	2873.49	0.0885031	0.100431	0.881229	0.378194	0.997892
XYLT2	4952.37	0.0685863	0.0841276	0.815266	0.41492	0.997892
FAM20C	3062.68	0.144825	0.121357	1.19338	0.232721	0.997892
RALA	4827.56	0.072886	0.0865652	0.841978	0.3998	0.997892
STMP1	8090.88	0.086319	0.0868291	0.994125	0.320162	0.997892
NUDT3	4933.85	0.0634148	0.0844322	0.751074	0.452608	0.997892
PKM	110737	0.0702449	0.0857756	0.818938	0.412822	0.997892
COPB2	8874.21	0.0845644	0.0834609	1.01322	0.310954	0.997892
PTPN23	5659.5	0.0661439	0.0889781	0.743373	0.457256	0.997892
CLTA	8264.22	0.0685177	0.0802996	0.853275	0.393507	0.997892
BTBD2	5566.33	0.0536351	0.0865097	0.61999	0.535265	0.997892
TESC	2654.01	0.0542223	0.106186	0.510635	0.609606	0.997892
ELOC	2489.85	0.0741178	0.0924963	0.801305	0.422955	0.997892
IER2	5877.54	0.0977959	0.0888575	1.10059	0.271075	0.997892
MNT	2753.13	0.0344984	0.107511	0.320882	0.7483	0.997892
EXOC3	2539.07	0.0724879	0.0933158	0.776803	0.437275	0.997892
DNAJA1	4344.77	0.0583459	0.1069	0.5458	0.585204	0.997892
ABHD5	2551.1	0.0781684	0.0965295	0.809788	0.418062	0.997892
SLC12A2	4731.4	-0.061257	0.113225	-0.541021	0.588493	0.997892
SRP72	6420	0.0664074	0.0800372	0.829707	0.406704	0.997892
MAP2K2	9245.02	0.0624821	0.0804252	0.776898	0.437219	0.997892
CLPTM1	8985.76	0.0716806	0.0821232	0.872842	0.382749	0.997892
OGA	14611.3	0.0645723	0.0813135	0.794116	0.427128	0.997892
MTHFD2	4685	0.065735	0.0834688	0.78754	0.430966	0.997892
PDE8A	3899.84	0.0543067	0.087209	0.622719	0.533469	0.997892
PDIA3	28319.5	0.069229	0.0806668	0.858209	0.390777	0.997892
UBE2D1	2039.53	0.0444705	0.104139	0.42703	0.669358	0.997892
UBXN2A	3361.23	0.0653472	0.0895663	0.729596	0.465637	0.997892
FLRT2	10712.3	0.101122	0.107966	0.936613	0.348958	0.997892
NSMF	3301.14	0.0643448	0.111983	0.574596	0.565564	0.997892
UPF2	2409.06	0.0721472	0.0919688	0.784475	0.432762	0.997892
SAMD4B	5423.84	0.0666621	0.0851359	0.783008	0.433622	0.997892
RTKN	3260.91	0.0515258	0.0878481	0.586533	0.557517	0.997892
PBX1	8230.89	0.0812183	0.0924674	0.878345	0.379756	0.997892
ATP6AP2	10934.7	0.0652999	0.0795494	0.820873	0.411719	0.997892
RBFOX2	10003.8	0.0820343	0.0860439	0.9534	0.340387	0.997892
COL7A1	2473.14	-0.0283261	0.113442	-0.249697	0.802822	0.997892
FOXQ1	6856.35	0.0208397	0.100403	0.207561	0.835572	0.997892
NIPAL3	2181.06	0.0208555	0.0975541	0.213784	0.830716	0.997892
EPN1	7809.99	0.0950046	0.0903808	1.05116	0.293185	0.997892
GOLGA2	6968.63	0.0670575	0.0925177	0.724807	0.46857	0.997892
KCTD20	3855.64	0.0692537	0.0857243	0.807865	0.419168	0.997892
EEF1A1	535118	0.0739422	0.0821179	0.900439	0.367887	0.997892
RAC1	26112.7	0.064607	0.0757863	0.852489	0.393943	0.997892
PPIL2	2134.54	0.0744011	0.0979406	0.759656	0.44746	0.997892
CTBP2	8493.86	0.0516048	0.086902	0.593828	0.552627	0.997892
ERGIC2	2261.29	0.0644504	0.0943785	0.682892	0.494675	0.997892
PIK3CB	3565.84	0.0527817	0.0942118	0.560245	0.575312	0.997892
VPS26A	5441.59	0.0622831	0.0851285	0.731637	0.46439	0.997892
RAB21	4045.61	0.0605498	0.0843082	0.718195	0.472637	0.997892
SH3GL1	5499.25	0.0645783	0.080599	0.801229	0.422999	0.997892
OLFM1	2475.1	0.0270898	0.127003	0.2133	0.831093	0.997892
SIN3B	2807.73	0.069219	0.0976819	0.708617	0.478562	0.997892
PSAP	72211.1	0.0629484	0.0828491	0.759796	0.447377	0.997892
PLD3	11599.5	0.0572625	0.0897589	0.637959	0.5235	0.997892
SNX27	3780.08	0.0588543	0.0863456	0.681614	0.495483	0.997892
CALM3	9661.39	0.076017	0.0792972	0.958634	0.337743	0.997892
VAMP4	3229.41	0.0623815	0.0890304	0.700676	0.483505	0.997892
GADD45GIP1	2180.19	0.0731639	0.0949689	0.770398	0.441064	0.997892
CRIPT	2708.21	0.0551535	0.103511	0.532826	0.594154	0.997892
GALNT12	3543.19	0.0422159	0.0873657	0.483209	0.628947	0.997892
N4BP3	3137.62	0.0637357	0.0981821	0.649158	0.516236	0.997892
ARPP19	4194	0.0693421	0.0836506	0.828949	0.407133	0.997892
BBLN	7606.09	0.0587691	0.100091	0.587157	0.557098	0.997892
OXSR1	6019.9	0.0676424	0.0873199	0.77465	0.438546	0.997892
C2CD2L	2740.84	0.0599509	0.0918011	0.653052	0.513723	0.997892
CMKLR2	7255.51	0.0318638	0.116256	0.274083	0.784021	0.997892
AACS	4441.65	0.0619995	0.100353	0.617812	0.536699	0.997892
CNIH1	3894.44	0.0774732	0.0845343	0.916471	0.35942	0.997892
DUSP16	4875.49	0.0574559	0.103465	0.555318	0.578677	0.997892
EDEM1	19026.3	0.0654884	0.0975078	0.671622	0.501824	0.997892
RELA	9393.13	0.0518969	0.0919227	0.56457	0.572366	0.997892
ABI1	5995.1	0.0580842	0.0848532	0.684526	0.493643	0.997892
PDCD6	4069.35	0.0671025	0.094171	0.712561	0.476118	0.997892
UBA52	23952.6	0.0866372	0.0907025	0.95518	0.339487	0.997892
POGLUT2	2104.62	0.0586034	0.0987192	0.593638	0.552755	0.997892
FAM3C	3658.43	0.0565648	0.0946229	0.597792	0.549979	0.997892
CBX4	4287.48	0.0961196	0.0934742	1.0283	0.303808	0.997892
EPB41	2764.36	0.0584479	0.0917328	0.637154	0.524025	0.997892
TXN	20843.9	0.0754186	0.0751208	1.00396	0.315396	0.997892
LY6E	3149.51	0.072616	0.115905	0.626513	0.530978	0.997892
NAA10	2581.68	0.0812649	0.0907021	0.895954	0.370277	0.997892
PLA2G4A	5955.65	0.0548637	0.0867086	0.632737	0.526906	0.997892
SMC5	4485.36	0.0640868	0.0874614	0.732744	0.463714	0.997892
TOM1	4336.77	0.0674154	0.0889794	0.757652	0.448659	0.997892
YWHAE	35136.2	0.0691108	0.0732222	0.943849	0.345247	0.997892
GNAI3	15032.4	0.0631036	0.0809328	0.779703	0.435566	0.997892
DNASE1L1	2154.55	0.0872754	0.0990218	0.881376	0.378115	0.997892
VAPA	8386.38	0.0595616	0.0840473	0.708668	0.478531	0.997892
ELOA	4634.84	0.0721379	0.0826311	0.873011	0.382657	0.997892
WWP2	3184.63	0.0531167	0.0878138	0.604879	0.545259	0.997892
SSU72	4260.68	0.0654554	0.0910742	0.718704	0.472324	0.997892
TXNDC11	2334.72	0.0767023	0.0985125	0.778604	0.436213	0.997892
ODC1	6520.91	0.0570938	0.0956291	0.597034	0.550485	0.997892
PLEK2	3129.79	0.069115	0.0892334	0.774542	0.43861	0.997892
WWTR1	14635.3	0.0613435	0.0784116	0.782327	0.434022	0.997892
AGPS	4189.6	0.0490156	0.105804	0.463268	0.643172	0.997892
STIP1	6909.97	0.0652978	0.0831494	0.785307	0.432274	0.997892
UBXN7	6515.74	0.0508129	0.0888969	0.571594	0.567597	0.997892
CREBL2	3274.62	0.0609354	0.0959093	0.635344	0.525204	0.997892
MLXIP	2844.14	0.0644124	0.0888583	0.72489	0.46852	0.997892
TRIOBP	3873.53	0.0645341	0.0892628	0.722967	0.4697	0.997892
ZFR	6082.27	0.0748943	0.0830487	0.901811	0.367157	0.997892
KHNYN	3520.36	0.053768	0.0959618	0.560307	0.57527	0.997892
RAB11A	12057.4	0.0702634	0.0856262	0.820582	0.411884	0.997892
LOC119041196	22341.3	0.07688	0.0801611	0.959069	0.337524	0.997892
LOC119035588	8736.26	0.0694952	0.0794532	0.874668	0.381755	0.997892
AKR1B1	13556.2	0.0877479	0.0794377	1.10461	0.269327	0.997892
OAT	7762.3	0.0795279	0.0846605	0.939375	0.347538	0.997892
DSG3	45131.4	0.0981088	0.0923617	1.06222	0.288134	0.997892
EIF4E	5763.68	0.0812028	0.0807873	1.00514	0.314828	0.997892
RPL4	88556.5	0.0824526	0.0799661	1.03109	0.302496	0.997892
NDUFB5	2193.92	0.0741709	0.0962261	0.770799	0.440826	0.997892
MPZL1	3872.05	0.0334682	0.0874963	0.38251	0.702083	0.997892
MST1R	8930.79	0.0666745	0.0952451	0.700031	0.483908	0.997892
MEIS1	2210.28	0.0988849	0.09631	1.02674	0.304545	0.997892
WDR26	16282	0.0652219	0.0806265	0.808939	0.41855	0.997892
FAM111A	3126.6	-0.0237121	0.123914	-0.191359	0.848244	0.997892
PIGK	3659.13	0.071987	0.0861721	0.835387	0.4035	0.997892
ALDH9A1	4568.85	0.061967	0.0872156	0.710503	0.477392	0.997892
CCN2	17351.8	0.16418	0.39525	0.415383	0.677862	0.997892
RAB10	22475	0.083341	0.0751838	1.1085	0.267647	0.997892
PPP1R18	2741.14	0.0402194	0.100176	0.401488	0.688061	0.997892
SUCO	6484.93	0.0649469	0.0943864	0.688096	0.491392	0.997892
MYZAP	4632	0.0673003	0.111028	0.606156	0.544411	0.997892
PPP4C	5249.22	0.0637312	0.0822992	0.774385	0.438703	0.997892
LRRFIP1	9890.37	0.0748843	0.0780315	0.959668	0.337223	0.997892
ZMYM3	2474.62	0.0487866	0.0914223	0.533639	0.593591	0.997892
GSDMC	2270.63	-0.0430474	0.138249	-0.311375	0.755515	0.997892
PSMD11	9186.37	0.0746791	0.0804557	0.928202	0.353303	0.997892
GLOD4	4009.89	0.0560157	0.0856198	0.654238	0.512959	0.997892
TALDO1	14516.1	0.0597517	0.0806179	0.741171	0.45859	0.997892
N4BP2L2	3145.29	0.0522249	0.0932481	0.560064	0.575436	0.997892
HNRNPL	17726.4	0.0706025	0.0757788	0.931692	0.351496	0.997892
ACOX1	8354.93	0.0550586	0.0791702	0.695446	0.486776	0.997892
RNF144B	3210.44	0.0451885	0.0914004	0.494401	0.621023	0.997892
SSR2	4796.45	0.057957	0.0825318	0.702239	0.48253	0.997892
CTNND1	34518.8	0.0594544	0.0779013	0.763202	0.445343	0.997892
NR1H2	6572.94	0.0609039	0.0903153	0.674348	0.50009	0.997892
U2AF1	3659.29	0.0586556	0.0947606	0.618987	0.535925	0.997892
PTMS	19783.3	0.07704	0.0751516	1.02513	0.305303	0.997892
TOMM22	4966.55	0.067445	0.0851513	0.792061	0.428325	0.997892
15	2557.15	0.0540923	0.0913638	0.592054	0.553815	0.997892
GNB2	16829.6	0.0560851	0.0770308	0.728087	0.46656	0.997892
CORO1B	9703.22	0.0491718	0.0782984	0.628006	0.53	0.997892
RNPS1	8477.11	0.0623451	0.0779941	0.799357	0.424083	0.997892
ABHD2	34279.2	0.0498022	0.0842951	0.590808	0.554649	0.997892
RAP2A	5261.89	0.0849231	0.0838515	1.01278	0.311165	0.997892
GPX2	71282.1	0.11512	0.103971	1.10723	0.268194	0.997892
MICU1	4173.24	0.0495592	0.0845165	0.586385	0.557617	0.997892
CHMP1B	3157.46	0.0571889	0.0906444	0.630915	0.528096	0.997892
FAU	8483.12	0.0557195	0.0827283	0.673523	0.500615	0.997892
ACSL3	5390.77	0.0620733	0.0939172	0.660936	0.508653	0.997892
LOC119049586	11819	0.0608718	0.0813625	0.748155	0.454367	0.997892
PERP	149952	0.0947044	0.0866336	1.09316	0.274324	0.997892
EML2	9508.43	0.0466448	0.0936431	0.498113	0.618405	0.997892
HERPUD1	2853.47	0.0566988	0.0929945	0.609701	0.54206	0.997892
ERP44	4949.61	0.0663038	0.0858471	0.772347	0.439909	0.997892
RAB7A	11599.1	0.0662697	0.0797476	0.830994	0.405977	0.997892
SRPRA	16847.5	0.0688159	0.0764625	0.899995	0.368123	0.997892
OSBPL9	8738.4	0.0553387	0.0780393	0.709114	0.478254	0.997892
NIT1	3187.64	0.0445845	0.0900332	0.495201	0.620458	0.997892
STXBP1	5050.86	0.0663219	0.0953237	0.695755	0.486582	0.997892
XBP1	2885.05	0.0727156	0.0925969	0.785292	0.432282	0.997892
ACBD5	2071.54	0.0577507	0.0959073	0.602151	0.547074	0.997892
USP54	4196.12	0.0638689	0.0929516	0.68712	0.492007	0.997892
RBM47	3914	0.105229	0.103252	1.01915	0.30813	0.997892
M6PR	7266.46	0.0586673	0.0792212	0.740551	0.458966	0.997892
SYNJ2	2092.12	0.0574773	0.0956168	0.601122	0.547759	0.997892
P2RY2	2600.34	0.0726219	0.112427	0.645948	0.518313	0.997892
CDV3	6381.02	0.0618081	0.08781	0.703885	0.481505	0.997892
NUDT5	2383.93	0.0572291	0.092689	0.617431	0.53695	0.997892
YES1	4052.29	0.0582089	0.0847618	0.686736	0.492249	0.997892
CSDE1	25191.2	0.066622	0.0819076	0.81338	0.416	0.997892
TPM4	43223.5	0.0574931	0.0985473	0.583406	0.55962	0.997892
LOC119045964	2871.27	0.0714899	0.0895463	0.798357	0.424664	0.997892
LOC128625738	3103.94	0.077548	0.087631	0.884938	0.37619	0.997892
PRXL2A	6481.37	0.0383722	0.0833667	0.460282	0.645314	0.997892
ZNF207	8686.84	0.0700832	0.0830833	0.84353	0.398932	0.997892
HYCC2	3027.93	0.0556673	0.0964058	0.577427	0.563651	0.997892
LIF	3001.73	0.138601	0.136899	1.01244	0.31133	0.997892
EXOC4	3656.74	0.0718106	0.0858912	0.836065	0.403119	0.997892
AOPEP	4215.97	0.105524	0.088209	1.1963	0.23158	0.997892
UBAP2	6881.17	0.0649833	0.0816708	0.795673	0.426222	0.997892
GNA13	4336.95	0.0624791	0.0860565	0.726024	0.467824	0.997892
SCAMP2	8930.8	0.0517203	0.0814617	0.634904	0.525491	0.997892
PDK1	5630.16	0.0632415	0.104973	0.602456	0.54687	0.997892
IER3IP1	4747.63	0.0649157	0.0843964	0.769176	0.441789	0.997892
RBM22	2237.82	0.0643238	0.0952998	0.674963	0.499699	0.997892
RAB14	13716	0.0641302	0.0785482	0.816444	0.414246	0.997892
NHSL1	4488.42	0.0772337	0.0901196	0.857013	0.391438	0.997892
CNN3	13243.8	0.0560051	0.0820937	0.68221	0.495106	0.997892
FN3KRP	2622.88	0.0525873	0.0906795	0.579925	0.561965	0.997892
CNKSR1	2519.67	0.0419446	0.110638	0.379116	0.704602	0.997892
LETMD1	4001.06	0.0419917	0.0926052	0.453449	0.650226	0.997892
GATAD2B	2419.46	0.0664723	0.0923558	0.719741	0.471684	0.997892
CDC42EP1	4647.15	0.0657244	0.0836493	0.785714	0.432035	0.997892
DNAJB2	2946.39	0.0769236	0.0933057	0.824426	0.409698	0.997892
GPBP1L1	7317.23	0.0473629	0.0805587	0.58793	0.556579	0.997892
LONP2	5124.73	0.0311814	0.0824613	0.378134	0.705331	0.997892
PCBP2	40781.8	0.0396606	0.079328	0.499958	0.617105	0.997892
PDLIM5	16659.4	0.0337929	0.0839184	0.402687	0.687178	0.997892
SFXN3	5033.17	0.0398496	0.0842191	0.473165	0.636095	0.997892
SPSB3	3981.32	0.0545192	0.111365	0.489552	0.624451	0.997892
FIS1	3552.42	0.0582697	0.0942879	0.617997	0.536577	0.997892
ARF1	26427.7	0.0594629	0.0766178	0.776098	0.437691	0.997892
USP4	5005.52	0.0553021	0.0856945	0.64534	0.518707	0.997892
MYO9B	3260.95	0.0581624	0.0960914	0.605281	0.544992	0.997892
PYGL	17628.8	0.0574855	0.0833048	0.690062	0.490155	0.997892
SETD1B	3625.72	0.0603934	0.0933407	0.647021	0.517618	0.997892
CELF1	7722.74	0.0557241	0.0802762	0.694155	0.487585	0.997892
ME1	3214.63	0.0669806	0.109411	0.612193	0.54041	0.997892
KARS1	9334.29	0.0670731	0.0785552	0.853835	0.393197	0.997892
MESD	2724.3	0.0474941	0.095695	0.496307	0.619678	0.997892
CGGBP1	5684.77	0.0558589	0.0825128	0.676972	0.498423	0.997892
LRRC42	4519.77	0.0386391	0.0895663	0.431402	0.666176	0.997892
BBS4	2235.01	0.0438818	0.0979323	0.448083	0.654094	0.997892
CNPPD1	2897.69	0.0506048	0.093454	0.541495	0.588167	0.997892
MAP2K1	8801.52	0.0536006	0.0916958	0.584548	0.558852	0.997892
TOX4	2595.75	0.0728362	0.0925215	0.787235	0.431144	0.997892
LOC119058447	4051.09	0.0177389	0.0844321	0.210097	0.833592	0.997892
SPCS1	3095.96	0.0673923	0.0880832	0.765099	0.444213	0.997892
LOC119037059	9876.33	0.0615076	0.0794863	0.773814	0.439041	0.997892
COPS8	2406.74	0.0648723	0.100469	0.645693	0.518478	0.997892
RPS6KB2	2454.39	0.0662663	0.10291	0.643924	0.519625	0.997892
GALNT3	2098.4	0.0635643	0.0992275	0.640591	0.521788	0.997892
KIAA1191	4920.17	0.0579499	0.0946412	0.612312	0.540331	0.997892
EDEM3	3847.31	0.0543944	0.09172	0.593048	0.553149	0.997892
MACO1	2789.33	0.0615836	0.0897267	0.686347	0.492494	0.997892
COMMD7	2176.69	0.0313851	0.0978283	0.320818	0.748348	0.997892
CARHSP1	5735.68	0.125852	0.0959735	1.31132	0.18975	0.997892
KRT7	196558	0.085818	0.107302	0.799784	0.423836	0.997892
SLC25A24	4727.71	0.0372972	0.086929	0.429054	0.667884	0.997892
ACTR10	3363.92	0.0634426	0.0873618	0.726205	0.467713	0.997892
PAN2	3894.87	0.0570233	0.0889146	0.641327	0.52131	0.997892
ANKRD52	10612.6	0.0642966	0.0809631	0.794147	0.42711	0.997892
IKZF2	2238.35	0.0480599	0.0950045	0.50587	0.612948	0.997892
MFSD14A	4601.9	0.0375639	0.0884277	0.424798	0.670984	0.997892
CUNH6orf89	3857.23	0.0523219	0.0886678	0.590089	0.555131	0.997892
RPL10	63918.2	0.0761323	0.087663	0.868465	0.38514	0.997892
KDM6B	14158.1	0.0640175	0.0944527	0.677773	0.497916	0.997892
KCTD11	13300.4	0.06513	0.105401	0.617923	0.536626	0.997892
PCSK6	7395.05	0.0637386	0.0933086	0.683095	0.494547	0.997892
CTCF	4524.25	0.0512293	0.0836154	0.612677	0.54009	0.997892
EIF2A	6650.04	0.0509216	0.0845969	0.601932	0.547219	0.997892
TKT	37265.6	0.0457424	0.0774239	0.590805	0.554651	0.997892
NARF	4627.27	0.057855	0.0917215	0.630768	0.528192	0.997892
VAT1	11893.6	0.050127	0.0761156	0.658564	0.510176	0.997892
TMEM254	2864.52	0.0662127	0.0904769	0.731819	0.464279	0.997892
UGDH	3093.68	0.0280473	0.0896135	0.312981	0.754295	0.997892
STAT3	6618.01	0.047805	0.0836715	0.571342	0.567768	0.997892
LOC119037239	6130.27	0.0578952	0.0844675	0.685413	0.493083	0.997892
MEX3C	9809.32	0.0855809	0.0887585	0.964199	0.334946	0.997892
TMPRSS2	9586.03	0.0282611	0.086911	0.325173	0.745051	0.997892
KRT19	111661	0.0517102	0.0761591	0.678975	0.497154	0.997892
ADD1	9904.62	0.0559528	0.0792113	0.706375	0.479955	0.997892
BCAM	35135	0.0349179	0.0793065	0.44029	0.659727	0.997892
WASHC3	2220.54	0.0589662	0.104967	0.561761	0.574279	0.997892
BCOR	4879.21	0.0517358	0.0982728	0.526451	0.598575	0.997892
ELAVL1	3810.26	0.0601453	0.0856124	0.70253	0.482348	0.997892
ALS2	2371.66	0.0455195	0.092449	0.492374	0.622455	0.997892
CGNL1	13986.1	0.0611279	0.0834978	0.73209	0.464114	0.997892
SCAF4	2235.66	0.0623146	0.0943604	0.660389	0.509004	0.997892
SZRD1	8783.2	0.054951	0.0823057	0.667645	0.50436	0.997892
JPT1	2858.48	0.0623243	0.0964932	0.645894	0.518348	0.997892
EPS8L2	12423.1	0.0553048	0.0979699	0.564508	0.572408	0.997892
DYNLT3	3109.15	0.0614252	0.0964742	0.636701	0.52432	0.997892
ERLEC1	2309.83	0.045509	0.0951555	0.478259	0.632466	0.997892
PPP3R1	7208.23	0.0540029	0.0806108	0.669921	0.502908	0.997892
CHSY1	5043.8	0.06706	0.0871149	0.769789	0.441425	0.997892
RND3	13348.9	0.0802573	0.102569	0.782475	0.433935	0.997892
GBF1	7256.09	0.0711033	0.0791461	0.89838	0.368983	0.997892
AMHR2	3328.33	0.0218844	0.0947661	0.230931	0.817368	0.997892
SYPL1	13978	0.0569382	0.0811416	0.701714	0.482858	0.997892
PEX19	6413.74	0.0572525	0.0800955	0.714802	0.474731	0.997892
[truncated: 22,403 more rows]
